# Supplementary material for: Satb1 integrates DNA binding site geometry and torsional stress to differentially target nucleosome-dense regions
Source: Nat Commun. 2019 Jul 19;10:3221. doi: 10.1038/s41467-019-11118-8 (PMC6642133; doi:10.1038/s41467-019-11118-8)
Supplement: Supplementary file 10 — Source Data [file 41467_2019_11118_MOESM10_ESM.zip › Source data/Single Molecule Tracking/single molecule tracks/del HD analysis/PDZ-CUT1-CUT2-STABLE-AB_302c6_TRIAL 2_Statistics/PDZ-CUT1-CUT2-STABLE-AB_302c6_TRIAL 2_Intensity_Median_Ch=1_Img=1.csv]

Intensity Median Ch=1 Img=1
====================
Intensity Median	Unit	Category	Channel	Image	Time	TrackID	ID
2379.51		Spot	1	Image 1	1	1000000000	0
2927.1		Spot	1	Image 1	1	1000000001	1
3477.4		Spot	1	Image 1	1	1000000002	2
1650.99		Spot	1	Image 1	1	1000000003	3
2672.95		Spot	1	Image 1	1	1000000004	4
2076.6		Spot	1	Image 1	1	1000000005	5
2074.95		Spot	1	Image 1	1	1000000006	6
2129.98		Spot	1	Image 1	1	1000000007	7
2022.51		Spot	1	Image 1	1	1000000008	8
2081.12		Spot	1	Image 1	1	1000000009	9
2616.5		Spot	1	Image 1	2	1000000000	10
3260.54		Spot	1	Image 1	2	1000000001	11
3098.21		Spot	1	Image 1	2	1000000002	12
1733.12		Spot	1	Image 1	2	1000000003	13
2765.52		Spot	1	Image 1	2	1000000004	14
3121.34		Spot	1	Image 1	2	1000000010	15
2056.98		Spot	1	Image 1	2	1000000005	16
2252.93		Spot	1	Image 1	2	1000000006	17
2291.48		Spot	1	Image 1	2	1000000007	18
1871.94		Spot	1	Image 1	2	1000000008	19
1914.12		Spot	1	Image 1	2	1000000009	20
2424		Spot	1	Image 1	3	1000000000	21
3174.07		Spot	1	Image 1	3	1000000001	22
2903.88		Spot	1	Image 1	3	1000000002	23
1749.43		Spot	1	Image 1	3	1000000003	24
3286.18		Spot	1	Image 1	3	1000000004	25
2786.94		Spot	1	Image 1	3	1000000010	26
2086.56		Spot	1	Image 1	3	1000000005	27
2054.83		Spot	1	Image 1	3	1000000006	28
2432		Spot	1	Image 1	3	1000000007	29
1907.95		Spot	1	Image 1	3	1000000008	30
1878.52		Spot	1	Image 1	3	1000000009	31
2641.01		Spot	1	Image 1	4	1000000000	32
3222.93		Spot	1	Image 1	4	1000000001	33
2966.94		Spot	1	Image 1	4	1000000002	34
1675.45		Spot	1	Image 1	4	1000000003	35
2996.65		Spot	1	Image 1	4	1000000004	36
2605.48		Spot	1	Image 1	4	1000000010	37
1933.5		Spot	1	Image 1	4	1000000011	38
1961		Spot	1	Image 1	4	1000000005	39
2329.91		Spot	1	Image 1	4	1000000006	40
1974.04		Spot	1	Image 1	4	1000000007	41
1823.48		Spot	1	Image 1	4	1000000008	42
1821.97		Spot	1	Image 1	4	1000000009	43
2330.99		Spot	1	Image 1	5	1000000000	44
3400.98		Spot	1	Image 1	5	1000000001	45
3062.16		Spot	1	Image 1	5	1000000002	46
1636.9		Spot	1	Image 1	5	1000000003	47
2720.45		Spot	1	Image 1	5	1000000004	48
2752.13		Spot	1	Image 1	5	1000000010	49
2025.13		Spot	1	Image 1	5	1000000011	50
2244.1		Spot	1	Image 1	5	1000000005	51
2005.47		Spot	1	Image 1	5	1000000012	52
1855.44		Spot	1	Image 1	5	1000000013	53
2208.07		Spot	1	Image 1	5	1000000006	54
2232.49		Spot	1	Image 1	5	1000000007	55
1830.87		Spot	1	Image 1	5	1000000008	56
1671.6		Spot	1	Image 1	5	1000000009	57
2267.51		Spot	1	Image 1	6	1000000000	58
3139.94		Spot	1	Image 1	6	1000000001	59
2553.01		Spot	1	Image 1	6	1000000002	60
1693.04		Spot	1	Image 1	6	1000000003	61
2658.5		Spot	1	Image 1	6	1000000004	62
2862.1		Spot	1	Image 1	6	1000000010	63
1933.52		Spot	1	Image 1	6	1000000011	64
2263.59		Spot	1	Image 1	6	1000000014	65
2064.03		Spot	1	Image 1	6	1000000005	66
1864		Spot	1	Image 1	6	1000000012	67
1895.01		Spot	1	Image 1	6	1000000006	68
1821.05		Spot	1	Image 1	6	1000000013	69
2251.87		Spot	1	Image 1	6	1000000007	70
1900		Spot	1	Image 1	6	1000000008	71
1819.86		Spot	1	Image 1	6	1000000015	72
1582.05		Spot	1	Image 1	6	1000000009	73
2368.02		Spot	1	Image 1	7	1000000000	74
3404.06		Spot	1	Image 1	7	1000000001	75
2526.94		Spot	1	Image 1	7	1000000002	76
1805.08		Spot	1	Image 1	7	1000000003	77
2524.79		Spot	1	Image 1	7	1000000004	78
2328		Spot	1	Image 1	7	1000000010	79
1931.93		Spot	1	Image 1	7	1000000011	80
1844.98		Spot	1	Image 1	7	1000000014	81
2116.97		Spot	1	Image 1	7	1000000005	82
1894.02		Spot	1	Image 1	7	1000000012	83
1826.46		Spot	1	Image 1	7	1000000013	84
1963.04		Spot	1	Image 1	7	1000000006	85
2076.96		Spot	1	Image 1	7	1000000007	86
1946.02		Spot	1	Image 1	7	1000000008	87
1855.58		Spot	1	Image 1	7	1000000015	88
1727.06		Spot	1	Image 1	7	1000000009	89
2175.55		Spot	1	Image 1	8	1000000000	90
3096.9		Spot	1	Image 1	8	1000000001	91
2369.53		Spot	1	Image 1	8	1000000002	92
2413.45		Spot	1	Image 1	8	1000000016	93
1969		Spot	1	Image 1	8	1000000003	94
2696.92		Spot	1	Image 1	8	1000000004	95
2321.43		Spot	1	Image 1	8	1000000010	96
1889.49		Spot	1	Image 1	8	1000000011	97
2045.98		Spot	1	Image 1	8	1000000014	98
2125.01		Spot	1	Image 1	8	1000000005	99
1917.93		Spot	1	Image 1	8	1000000012	100
1621		Spot	1	Image 1	8	1000000013	101
1938.98		Spot	1	Image 1	8	1000000006	102
2222.97		Spot	1	Image 1	8	1000000007	103
1714.12		Spot	1	Image 1	8	1000000008	104
1819.98		Spot	1	Image 1	8	1000000015	105
1762.5		Spot	1	Image 1	8	1000000009	106
2154.49		Spot	1	Image 1	9	1000000000	107
2746.09		Spot	1	Image 1	9	1000000001	108
2689.5		Spot	1	Image 1	9	1000000002	109
3036.41		Spot	1	Image 1	9	1000000016	110
1682		Spot	1	Image 1	9	1000000003	111
2538.49		Spot	1	Image 1	9	1000000004	112
2448.12		Spot	1	Image 1	9	1000000010	113
2040.03		Spot	1	Image 1	9	1000000011	114
2237.09		Spot	1	Image 1	9	1000000014	115
1875		Spot	1	Image 1	9	1000000005	116
1937.96		Spot	1	Image 1	9	1000000012	117
1749.55		Spot	1	Image 1	9	1000000013	118
2074.42		Spot	1	Image 1	9	1000000006	119
2384.05		Spot	1	Image 1	9	1000000007	120
1851.11		Spot	1	Image 1	9	1000000008	121
1855.45		Spot	1	Image 1	9	1000000015	122
1740.54		Spot	1	Image 1	9	1000000009	123
2285.49		Spot	1	Image 1	10	1000000000	124
2695.13		Spot	1	Image 1	10	1000000001	125
2790.08		Spot	1	Image 1	10	1000000002	126
3565.13		Spot	1	Image 1	10	1000000016	127
1663.49		Spot	1	Image 1	10	1000000003	128
2868.92		Spot	1	Image 1	10	1000000004	129
2647.24		Spot	1	Image 1	10	1000000010	130
1982.88		Spot	1	Image 1	10	1000000011	131
2200.92		Spot	1	Image 1	10	1000000014	132
1950.08		Spot	1	Image 1	10	1000000005	133
1972.03		Spot	1	Image 1	10	1000000012	134
1928.99		Spot	1	Image 1	10	1000000006	135
1863.13		Spot	1	Image 1	10	1000000013	136
2196		Spot	1	Image 1	10	1000000007	137
1743.99		Spot	1	Image 1	10	1000000008	138
1932.05		Spot	1	Image 1	10	1000000015	139
1628.87		Spot	1	Image 1	10	1000000009	140
2465.97		Spot	1	Image 1	11	1000000000	141
2729		Spot	1	Image 1	11	1000000001	142
2626		Spot	1	Image 1	11	1000000002	143
1734.44		Spot	1	Image 1	11	1000000003	144
2860.1		Spot	1	Image 1	11	1000000016	145
3298.05		Spot	1	Image 1	11	1000000004	146
2665.52		Spot	1	Image 1	11	1000000010	147
2320.92		Spot	1	Image 1	11	1000000017	148
2163.89		Spot	1	Image 1	11	1000000011	149
2679.04		Spot	1	Image 1	11	1000000018	150
2237.06		Spot	1	Image 1	11	1000000014	151
1860.48		Spot	1	Image 1	11	1000000005	152
2033.96		Spot	1	Image 1	11	1000000012	153
1787.53		Spot	1	Image 1	11	1000000006	154
1683.96		Spot	1	Image 1	11	1000000013	155
1951.98		Spot	1	Image 1	11	1000000019	156
1953.57		Spot	1	Image 1	11	1000000007	157
1995.91		Spot	1	Image 1	11	1000000008	158
1607.56		Spot	1	Image 1	11	1000000015	159
1723.96		Spot	1	Image 1	11	1000000009	160
2443.99		Spot	1	Image 1	12	1000000000	161
2621.14		Spot	1	Image 1	12	1000000001	162
2583.1		Spot	1	Image 1	12	1000000002	163
1662.95		Spot	1	Image 1	12	1000000003	164
3059.6		Spot	1	Image 1	12	1000000016	165
2962.5		Spot	1	Image 1	12	1000000004	166
2498.97		Spot	1	Image 1	12	1000000020	167
2705.09		Spot	1	Image 1	12	1000000010	168
2245		Spot	1	Image 1	12	1000000017	169
1994.05		Spot	1	Image 1	12	1000000011	170
2597.94		Spot	1	Image 1	12	1000000018	171
2523.95		Spot	1	Image 1	12	1000000014	172
1990.01		Spot	1	Image 1	12	1000000005	173
2240.92		Spot	1	Image 1	12	1000000012	174
1819.48		Spot	1	Image 1	12	1000000006	175
1610.55		Spot	1	Image 1	12	1000000013	176
2234.51		Spot	1	Image 1	12	1000000019	177
2021.42		Spot	1	Image 1	12	1000000008	178
1695.77		Spot	1	Image 1	12	1000000015	179
1706.53		Spot	1	Image 1	12	1000000009	180
2150.98		Spot	1	Image 1	13	1000000000	181
2627.44		Spot	1	Image 1	13	1000000001	182
2229.54		Spot	1	Image 1	13	1000000002	183
1603.02		Spot	1	Image 1	13	1000000003	184
3172.97		Spot	1	Image 1	13	1000000016	185
3054.22		Spot	1	Image 1	13	1000000004	186
2704.03		Spot	1	Image 1	13	1000000020	187
2657.18		Spot	1	Image 1	13	1000000010	188
2329.63		Spot	1	Image 1	13	1000000017	189
1763.12		Spot	1	Image 1	13	1000000011	190
2827		Spot	1	Image 1	13	1000000014	191
2942.65		Spot	1	Image 1	13	1000000018	192
1898.02		Spot	1	Image 1	13	1000000005	193
1977.09		Spot	1	Image 1	13	1000000012	194
1819.19		Spot	1	Image 1	13	1000000013	195
2078.08		Spot	1	Image 1	13	1000000019	196
1977.47		Spot	1	Image 1	13	1000000008	197
1761.92		Spot	1	Image 1	13	1000000015	198
2167.96		Spot	1	Image 1	14	1000000000	199
3102.07		Spot	1	Image 1	14	1000000021	200
2688.07		Spot	1	Image 1	14	1000000001	201
2752.57		Spot	1	Image 1	14	1000000022	202
1545.54		Spot	1	Image 1	14	1000000003	203
2837.07		Spot	1	Image 1	14	1000000016	204
2546.98		Spot	1	Image 1	14	1000000004	205
3031.03		Spot	1	Image 1	14	1000000020	206
3096.5		Spot	1	Image 1	14	1000000010	207
2248.2		Spot	1	Image 1	14	1000000017	208
1861.14		Spot	1	Image 1	14	1000000011	209
2561.19		Spot	1	Image 1	14	1000000014	210
2669.97		Spot	1	Image 1	14	1000000018	211
1962.11		Spot	1	Image 1	14	1000000005	212
2087.1		Spot	1	Image 1	14	1000000012	213
1628.07		Spot	1	Image 1	14	1000000013	214
2233.45		Spot	1	Image 1	14	1000000019	215
1845		Spot	1	Image 1	14	1000000015	216
2206.96		Spot	1	Image 1	15	1000000000	217
3402.43		Spot	1	Image 1	15	1000000021	218
2305.49		Spot	1	Image 1	15	1000000001	219
2929.08		Spot	1	Image 1	15	1000000022	220
2329.15		Spot	1	Image 1	15	1000000023	221
1511.12		Spot	1	Image 1	15	1000000003	222
3237.87		Spot	1	Image 1	15	1000000016	223
2848.96		Spot	1	Image 1	15	1000000020	224
2843.99		Spot	1	Image 1	15	1000000010	225
2453.45		Spot	1	Image 1	15	1000000017	226
1817.96		Spot	1	Image 1	15	1000000011	227
1989.55		Spot	1	Image 1	15	1000000014	228
2651.68		Spot	1	Image 1	15	1000000018	229
1925.05		Spot	1	Image 1	15	1000000005	230
1909.08		Spot	1	Image 1	15	1000000012	231
2059.99		Spot	1	Image 1	15	1000000024	232
1863.25		Spot	1	Image 1	15	1000000013	233
2421.01		Spot	1	Image 1	15	1000000019	234
1565.54		Spot	1	Image 1	15	1000000015	235
2356.97		Spot	1	Image 1	16	1000000000	236
3133.03		Spot	1	Image 1	16	1000000021	237
2493.99		Spot	1	Image 1	16	1000000001	238
2872.56		Spot	1	Image 1	16	1000000022	239
2600		Spot	1	Image 1	16	1000000023	240
1353.07		Spot	1	Image 1	16	1000000003	241
2953.42		Spot	1	Image 1	16	1000000016	242
2828.44		Spot	1	Image 1	16	1000000020	243
2329.03		Spot	1	Image 1	16	1000000010	244
2606.95		Spot	1	Image 1	16	1000000017	245
1720.2		Spot	1	Image 1	16	1000000011	246
2554		Spot	1	Image 1	16	1000000014	247
2561.03		Spot	1	Image 1	16	1000000018	248
2078.93		Spot	1	Image 1	16	1000000005	249
1909.04		Spot	1	Image 1	16	1000000012	250
2089.97		Spot	1	Image 1	16	1000000024	251
2673		Spot	1	Image 1	16	1000000019	252
1591.56		Spot	1	Image 1	16	1000000015	253
2341.99		Spot	1	Image 1	17	1000000000	254
3030.16		Spot	1	Image 1	17	1000000021	255
2238.52		Spot	1	Image 1	17	1000000025	256
2463.37		Spot	1	Image 1	17	1000000001	257
2653.03		Spot	1	Image 1	17	1000000022	258
2811.09		Spot	1	Image 1	17	1000000023	259
1662.18		Spot	1	Image 1	17	1000000003	260
2381.06		Spot	1	Image 1	17	1000000016	261
2627.02		Spot	1	Image 1	17	1000000020	262
2358.97		Spot	1	Image 1	17	1000000010	263
2546.05		Spot	1	Image 1	17	1000000017	264
1699.99		Spot	1	Image 1	17	1000000011	265
2525.2		Spot	1	Image 1	17	1000000014	266
2592.82		Spot	1	Image 1	17	1000000018	267
2002.48		Spot	1	Image 1	17	1000000005	268
1873.07		Spot	1	Image 1	17	1000000012	269
1997.99		Spot	1	Image 1	17	1000000024	270
2464.5		Spot	1	Image 1	17	1000000019	271
1948.13		Spot	1	Image 1	17	1000000015	272
2445		Spot	1	Image 1	18	1000000000	273
3131.36		Spot	1	Image 1	18	1000000021	274
2716.48		Spot	1	Image 1	18	1000000001	275
3031.14		Spot	1	Image 1	18	1000000025	276
3001.92		Spot	1	Image 1	18	1000000022	277
2538.96		Spot	1	Image 1	18	1000000023	278
1584.96		Spot	1	Image 1	18	1000000003	279
2395.9		Spot	1	Image 1	18	1000000016	280
2584.36		Spot	1	Image 1	18	1000000020	281
2750.55		Spot	1	Image 1	18	1000000010	282
2227.01		Spot	1	Image 1	18	1000000017	283
1602.49		Spot	1	Image 1	18	1000000011	284
2490.07		Spot	1	Image 1	18	1000000018	285
2580.12		Spot	1	Image 1	18	1000000014	286
2289.43		Spot	1	Image 1	18	1000000005	287
1753.48		Spot	1	Image 1	18	1000000012	288
2021.49		Spot	1	Image 1	18	1000000024	289
2295.53		Spot	1	Image 1	18	1000000019	290
1865.45		Spot	1	Image 1	18	1000000015	291
2155.1		Spot	1	Image 1	19	1000000000	292
3203.02		Spot	1	Image 1	19	1000000021	293
2460.01		Spot	1	Image 1	19	1000000001	294
2698.53		Spot	1	Image 1	19	1000000025	295
2954.5		Spot	1	Image 1	19	1000000022	296
2174.08		Spot	1	Image 1	19	1000000023	297
1685.96		Spot	1	Image 1	19	1000000003	298
2371.88		Spot	1	Image 1	19	1000000016	299
2669.42		Spot	1	Image 1	19	1000000020	300
2665.96		Spot	1	Image 1	19	1000000010	301
2213.97		Spot	1	Image 1	19	1000000017	302
1618.98		Spot	1	Image 1	19	1000000011	303
2552.86		Spot	1	Image 1	19	1000000018	304
2512.19		Spot	1	Image 1	19	1000000014	305
2014.52		Spot	1	Image 1	19	1000000005	306
1815.5		Spot	1	Image 1	19	1000000012	307
1852.07		Spot	1	Image 1	19	1000000024	308
2077.9		Spot	1	Image 1	19	1000000019	309
2095.5		Spot	1	Image 1	19	1000000015	310
2128.96		Spot	1	Image 1	20	1000000000	311
3478.94		Spot	1	Image 1	20	1000000021	312
2757.07		Spot	1	Image 1	20	1000000025	313
2732.95		Spot	1	Image 1	20	1000000022	314
2505.86		Spot	1	Image 1	20	1000000023	315
1591.19		Spot	1	Image 1	20	1000000003	316
2599.14		Spot	1	Image 1	20	1000000016	317
3032.5		Spot	1	Image 1	20	1000000020	318
2645.09		Spot	1	Image 1	20	1000000010	319
2049.08		Spot	1	Image 1	20	1000000017	320
1950.83		Spot	1	Image 1	20	1000000011	321
2682.14		Spot	1	Image 1	20	1000000018	322
2272.14		Spot	1	Image 1	20	1000000014	323
2106.03		Spot	1	Image 1	20	1000000012	324
1879.12		Spot	1	Image 1	20	1000000024	325
2167.17		Spot	1	Image 1	20	1000000019	326
1965.98		Spot	1	Image 1	20	1000000015	327
2074.03		Spot	1	Image 1	21	1000000000	328
3182.98		Spot	1	Image 1	21	1000000021	329
2730.49		Spot	1	Image 1	21	1000000025	330
2894.02		Spot	1	Image 1	21	1000000022	331
2277.43		Spot	1	Image 1	21	1000000023	332
1607.96		Spot	1	Image 1	21	1000000003	333
3014.59		Spot	1	Image 1	21	1000000016	334
3176.92		Spot	1	Image 1	21	1000000020	335
2430.5		Spot	1	Image 1	21	1000000010	336
2205.21		Spot	1	Image 1	21	1000000017	337
1803.92		Spot	1	Image 1	21	1000000011	338
2217.99		Spot	1	Image 1	21	1000000014	339
2635.11		Spot	1	Image 1	21	1000000018	340
2188.02		Spot	1	Image 1	21	1000000012	341
1986.01		Spot	1	Image 1	21	1000000024	342
2086.1		Spot	1	Image 1	21	1000000019	343
2070.11		Spot	1	Image 1	21	1000000015	344
2126.89		Spot	1	Image 1	22	1000000000	345
2687.04		Spot	1	Image 1	22	1000000021	346
2343.07		Spot	1	Image 1	22	1000000025	347
3186.48		Spot	1	Image 1	22	1000000022	348
2658.22		Spot	1	Image 1	22	1000000023	349
1521.08		Spot	1	Image 1	22	1000000003	350
2997.35		Spot	1	Image 1	22	1000000016	351
2590.03		Spot	1	Image 1	22	1000000020	352
2242.46		Spot	1	Image 1	22	1000000010	353
2294.09		Spot	1	Image 1	22	1000000026	354
2017		Spot	1	Image 1	22	1000000017	355
1893		Spot	1	Image 1	22	1000000011	356
2164.08		Spot	1	Image 1	22	1000000014	357
2814.46		Spot	1	Image 1	22	1000000018	358
2400.08		Spot	1	Image 1	22	1000000012	359
2323.09		Spot	1	Image 1	22	1000000024	360
2137.11		Spot	1	Image 1	22	1000000019	361
1772.12		Spot	1	Image 1	22	1000000015	362
2349.1		Spot	1	Image 1	23	1000000000	363
2599		Spot	1	Image 1	23	1000000021	364
2619.5		Spot	1	Image 1	23	1000000025	365
3082.99		Spot	1	Image 1	23	1000000022	366
2567.89		Spot	1	Image 1	23	1000000023	367
1556.05		Spot	1	Image 1	23	1000000003	368
2721.02		Spot	1	Image 1	23	1000000016	369
2764.93		Spot	1	Image 1	23	1000000020	370
2783.84		Spot	1	Image 1	23	1000000026	371
2006.92		Spot	1	Image 1	23	1000000017	372
1680.06		Spot	1	Image 1	23	1000000011	373
2228.05		Spot	1	Image 1	23	1000000014	374
2577.01		Spot	1	Image 1	23	1000000018	375
1856		Spot	1	Image 1	23	1000000012	376
1827.52		Spot	1	Image 1	23	1000000027	377
2158.04		Spot	1	Image 1	23	1000000024	378
1472.52		Spot	1	Image 1	23	1000000028	379
2009.94		Spot	1	Image 1	23	1000000019	380
1932.42		Spot	1	Image 1	23	1000000029	381
1749		Spot	1	Image 1	23	1000000015	382
1911.01		Spot	1	Image 1	24	1000000000	383
2686.9		Spot	1	Image 1	24	1000000021	384
2617.13		Spot	1	Image 1	24	1000000025	385
3210.99		Spot	1	Image 1	24	1000000022	386
2245.98		Spot	1	Image 1	24	1000000023	387
1757.14		Spot	1	Image 1	24	1000000003	388
2987.04		Spot	1	Image 1	24	1000000016	389
2677.42		Spot	1	Image 1	24	1000000026	390
1635.99		Spot	1	Image 1	24	1000000017	391
1953.97		Spot	1	Image 1	24	1000000014	392
1958.09		Spot	1	Image 1	24	1000000027	393
1873.92		Spot	1	Image 1	24	1000000024	394
1418.03		Spot	1	Image 1	24	1000000028	395
2367.12		Spot	1	Image 1	24	1000000019	396
1890.98		Spot	1	Image 1	24	1000000029	397
1908.09		Spot	1	Image 1	24	1000000015	398
1914.94		Spot	1	Image 1	25	1000000000	399
2570.52		Spot	1	Image 1	25	1000000021	400
2368.96		Spot	1	Image 1	25	1000000025	401
3520.03		Spot	1	Image 1	25	1000000022	402
2129.04		Spot	1	Image 1	25	1000000023	403
1674.11		Spot	1	Image 1	25	1000000003	404
3382.83		Spot	1	Image 1	25	1000000016	405
2346.97		Spot	1	Image 1	25	1000000026	406
2032.06		Spot	1	Image 1	25	1000000014	407
1876.97		Spot	1	Image 1	25	1000000027	408
2116.09		Spot	1	Image 1	25	1000000024	409
1428.02		Spot	1	Image 1	25	1000000028	410
2132.94		Spot	1	Image 1	25	1000000019	411
1607.88		Spot	1	Image 1	25	1000000029	412
1853.06		Spot	1	Image 1	25	1000000015	413
1922.46		Spot	1	Image 1	26	1000000000	414
2857.96		Spot	1	Image 1	26	1000000021	415
2620.16		Spot	1	Image 1	26	1000000025	416
3089.62		Spot	1	Image 1	26	1000000022	417
1590.94		Spot	1	Image 1	26	1000000003	418
2880.48		Spot	1	Image 1	26	1000000016	419
2154.13		Spot	1	Image 1	26	1000000026	420
2004		Spot	1	Image 1	26	1000000014	421
1996.44		Spot	1	Image 1	26	1000000027	422
1951.91		Spot	1	Image 1	26	1000000024	423
1604.96		Spot	1	Image 1	26	1000000028	424
1866.42		Spot	1	Image 1	26	1000000019	425
1383.96		Spot	1	Image 1	26	1000000029	426
1806.01		Spot	1	Image 1	26	1000000015	427
2309.02		Spot	1	Image 1	27	1000000021	428
2648.9		Spot	1	Image 1	27	1000000025	429
1568.03		Spot	1	Image 1	27	1000000003	430
2802.9		Spot	1	Image 1	27	1000000016	431
2488.02		Spot	1	Image 1	27	1000000026	432
1983.95		Spot	1	Image 1	27	1000000030	433
1954.94		Spot	1	Image 1	27	1000000027	434
1433.49		Spot	1	Image 1	27	1000000028	435
1842.95		Spot	1	Image 1	27	1000000019	436
1424.52		Spot	1	Image 1	27	1000000029	437
1830		Spot	1	Image 1	27	1000000015	438
2445.98		Spot	1	Image 1	28	1000000025	439
1719.92		Spot	1	Image 1	28	1000000003	440
2765.08		Spot	1	Image 1	28	1000000016	441
2647.06		Spot	1	Image 1	28	1000000026	442
2023.48		Spot	1	Image 1	28	1000000031	443
1686.94		Spot	1	Image 1	28	1000000030	444
2256		Spot	1	Image 1	28	1000000027	445
1229.52		Spot	1	Image 1	28	1000000028	446
1589.04		Spot	1	Image 1	28	1000000029	447
2377		Spot	1	Image 1	29	1000000025	448
1546.49		Spot	1	Image 1	29	1000000003	449
2800.42		Spot	1	Image 1	29	1000000016	450
2484.93		Spot	1	Image 1	29	1000000026	451
2260.61		Spot	1	Image 1	29	1000000031	452
1490.03		Spot	1	Image 1	29	1000000030	453
2104.02		Spot	1	Image 1	29	1000000027	454
2062		Spot	1	Image 1	29	1000000032	455
1216.97		Spot	1	Image 1	29	1000000028	456
1691.03		Spot	1	Image 1	29	1000000029	457
2088.53		Spot	1	Image 1	30	1000000025	458
2262.97		Spot	1	Image 1	30	1000000033	459
1686.95		Spot	1	Image 1	30	1000000003	460
2233.89		Spot	1	Image 1	30	1000000016	461
2326.01		Spot	1	Image 1	30	1000000026	462
2158.57		Spot	1	Image 1	30	1000000031	463
1440.53		Spot	1	Image 1	30	1000000030	464
2275.54		Spot	1	Image 1	30	1000000027	465
1907.07		Spot	1	Image 1	30	1000000032	466
1298.01		Spot	1	Image 1	30	1000000028	467
1639.94		Spot	1	Image 1	30	1000000029	468
2244.49		Spot	1	Image 1	31	1000000033	469
1784.46		Spot	1	Image 1	31	1000000003	470
2474.09		Spot	1	Image 1	31	1000000026	471
2262.87		Spot	1	Image 1	31	1000000031	472
1532.09		Spot	1	Image 1	31	1000000030	473
2167.42		Spot	1	Image 1	31	1000000027	474
1893.03		Spot	1	Image 1	31	1000000032	475
1322.55		Spot	1	Image 1	31	1000000028	476
1434.5		Spot	1	Image 1	31	1000000029	477
2268.96		Spot	1	Image 1	32	1000000034	478
2096.07		Spot	1	Image 1	32	1000000035	479
2441.92		Spot	1	Image 1	32	1000000033	480
1650.98		Spot	1	Image 1	32	1000000003	481
2320.51		Spot	1	Image 1	32	1000000026	482
2050.42		Spot	1	Image 1	32	1000000031	483
1452.95		Spot	1	Image 1	32	1000000030	484
1929.04		Spot	1	Image 1	32	1000000036	485
2453.99		Spot	1	Image 1	32	1000000027	486
2196.99		Spot	1	Image 1	32	1000000032	487
1482.53		Spot	1	Image 1	32	1000000028	488
1531.48		Spot	1	Image 1	32	1000000029	489
2352.5		Spot	1	Image 1	33	1000000034	490
2867.9		Spot	1	Image 1	33	1000000033	491
2201.94		Spot	1	Image 1	33	1000000035	492
1606.96		Spot	1	Image 1	33	1000000003	493
1945.17		Spot	1	Image 1	33	1000000026	494
2128.14		Spot	1	Image 1	33	1000000031	495
1512		Spot	1	Image 1	33	1000000030	496
1738.5		Spot	1	Image 1	33	1000000036	497
1904.95		Spot	1	Image 1	33	1000000027	498
1992.99		Spot	1	Image 1	33	1000000032	499
1585.05		Spot	1	Image 1	33	1000000028	500
1710.03		Spot	1	Image 1	33	1000000029	501
2438.92		Spot	1	Image 1	34	1000000034	502
2448.91		Spot	1	Image 1	34	1000000033	503
2203.06		Spot	1	Image 1	34	1000000035	504
1601.13		Spot	1	Image 1	34	1000000003	505
2072.08		Spot	1	Image 1	34	1000000037	506
2305.87		Spot	1	Image 1	34	1000000026	507
2006.09		Spot	1	Image 1	34	1000000031	508
1545.03		Spot	1	Image 1	34	1000000030	509
1857		Spot	1	Image 1	34	1000000036	510
1904.96		Spot	1	Image 1	34	1000000032	511
1363.02		Spot	1	Image 1	34	1000000028	512
2785.81		Spot	1	Image 1	35	1000000034	513
2512.14		Spot	1	Image 1	35	1000000033	514
1988		Spot	1	Image 1	35	1000000035	515
1898.11		Spot	1	Image 1	35	1000000003	516
2398.48		Spot	1	Image 1	35	1000000038	517
2420.03		Spot	1	Image 1	35	1000000037	518
2181.5		Spot	1	Image 1	35	1000000026	519
2045.54		Spot	1	Image 1	35	1000000031	520
2505.6		Spot	1	Image 1	35	1000000039	521
2032.9		Spot	1	Image 1	35	1000000030	522
2000.59		Spot	1	Image 1	35	1000000036	523
1795.48		Spot	1	Image 1	35	1000000032	524
2894.5		Spot	1	Image 1	36	1000000034	525
2810.57		Spot	1	Image 1	36	1000000033	526
1930.95		Spot	1	Image 1	36	1000000035	527
2813.5		Spot	1	Image 1	36	1000000040	528
2049.59		Spot	1	Image 1	36	1000000003	529
2972.48		Spot	1	Image 1	36	1000000038	530
2185.99		Spot	1	Image 1	36	1000000026	531
2599.08		Spot	1	Image 1	36	1000000037	532
2110		Spot	1	Image 1	36	1000000031	533
2370.51		Spot	1	Image 1	36	1000000039	534
1989.08		Spot	1	Image 1	36	1000000036	535
1833.04		Spot	1	Image 1	36	1000000030	536
1836.93		Spot	1	Image 1	36	1000000032	537
2712.93		Spot	1	Image 1	37	1000000034	538
2958.89		Spot	1	Image 1	37	1000000033	539
2129.87		Spot	1	Image 1	37	1000000035	540
2429.06		Spot	1	Image 1	37	1000000040	541
1722.43		Spot	1	Image 1	37	1000000003	542
2954.94		Spot	1	Image 1	37	1000000038	543
2053.52		Spot	1	Image 1	37	1000000026	544
2424.98		Spot	1	Image 1	37	1000000037	545
1668.04		Spot	1	Image 1	37	1000000041	546
2460.02		Spot	1	Image 1	37	1000000031	547
2008.04		Spot	1	Image 1	37	1000000039	548
1781.02		Spot	1	Image 1	37	1000000036	549
1636.98		Spot	1	Image 1	37	1000000030	550
1695.98		Spot	1	Image 1	37	1000000032	551
2019.01		Spot	1	Image 1	38	1000000042	552
3009.42		Spot	1	Image 1	38	1000000034	553
3127.95		Spot	1	Image 1	38	1000000033	554
2354.48		Spot	1	Image 1	38	1000000035	555
2518.01		Spot	1	Image 1	38	1000000040	556
2973.11		Spot	1	Image 1	38	1000000038	557
2045.07		Spot	1	Image 1	38	1000000026	558
2557.2		Spot	1	Image 1	38	1000000037	559
1636.93		Spot	1	Image 1	38	1000000041	560
1866.92		Spot	1	Image 1	38	1000000043	561
2430.95		Spot	1	Image 1	38	1000000031	562
2035.91		Spot	1	Image 1	38	1000000039	563
2023.94		Spot	1	Image 1	38	1000000036	564
1733.51		Spot	1	Image 1	38	1000000030	565
1888.96		Spot	1	Image 1	38	1000000044	566
1762.02		Spot	1	Image 1	38	1000000032	567
1913.51		Spot	1	Image 1	39	1000000042	568
3368.94		Spot	1	Image 1	39	1000000034	569
2826		Spot	1	Image 1	39	1000000033	570
2080.06		Spot	1	Image 1	39	1000000035	571
2355.11		Spot	1	Image 1	39	1000000040	572
3226.14		Spot	1	Image 1	39	1000000038	573
2338.53		Spot	1	Image 1	39	1000000026	574
2846.85		Spot	1	Image 1	39	1000000037	575
2072.5		Spot	1	Image 1	39	1000000041	576
1543.49		Spot	1	Image 1	39	1000000043	577
2316.03		Spot	1	Image 1	39	1000000031	578
2148.54		Spot	1	Image 1	39	1000000039	579
2104.05		Spot	1	Image 1	39	1000000036	580
2010.55		Spot	1	Image 1	39	1000000030	581
1766.53		Spot	1	Image 1	39	1000000044	582
1682.09		Spot	1	Image 1	39	1000000032	583
2020.51		Spot	1	Image 1	40	1000000042	584
3526.84		Spot	1	Image 1	40	1000000034	585
2400.95		Spot	1	Image 1	40	1000000033	586
2886.81		Spot	1	Image 1	40	1000000045	587
2084		Spot	1	Image 1	40	1000000035	588
2407.04		Spot	1	Image 1	40	1000000040	589
2860.8		Spot	1	Image 1	40	1000000038	590
2376.87		Spot	1	Image 1	40	1000000026	591
2483.98		Spot	1	Image 1	40	1000000037	592
2097.98		Spot	1	Image 1	40	1000000041	593
1506.92		Spot	1	Image 1	40	1000000043	594
1803.53		Spot	1	Image 1	40	1000000031	595
2218		Spot	1	Image 1	40	1000000039	596
2506.03		Spot	1	Image 1	40	1000000036	597
1637		Spot	1	Image 1	40	1000000030	598
1847.99		Spot	1	Image 1	40	1000000044	599
2122.91		Spot	1	Image 1	41	1000000042	600
3383.06		Spot	1	Image 1	41	1000000034	601
2745.9		Spot	1	Image 1	41	1000000033	602
2668.59		Spot	1	Image 1	41	1000000045	603
1803.04		Spot	1	Image 1	41	1000000035	604
2458.97		Spot	1	Image 1	41	1000000040	605
2812.87		Spot	1	Image 1	41	1000000038	606
2377.06		Spot	1	Image 1	41	1000000046	607
2338.92		Spot	1	Image 1	41	1000000026	608
2434.15		Spot	1	Image 1	41	1000000037	609
2061.05		Spot	1	Image 1	41	1000000041	610
1785.1		Spot	1	Image 1	41	1000000043	611
2209.43		Spot	1	Image 1	41	1000000039	612
1758.93		Spot	1	Image 1	41	1000000030	613
2131.94		Spot	1	Image 1	41	1000000036	614
1906.24		Spot	1	Image 1	41	1000000044	615
1961		Spot	1	Image 1	42	1000000042	616
3119.94		Spot	1	Image 1	42	1000000034	617
2729.91		Spot	1	Image 1	42	1000000033	618
3135.09		Spot	1	Image 1	42	1000000045	619
3239.16		Spot	1	Image 1	42	1000000040	620
1903.93		Spot	1	Image 1	42	1000000035	621
2689.1		Spot	1	Image 1	42	1000000038	622
2571.09		Spot	1	Image 1	42	1000000046	623
2031.01		Spot	1	Image 1	42	1000000026	624
2546.12		Spot	1	Image 1	42	1000000037	625
2000.08		Spot	1	Image 1	42	1000000041	626
1648.48		Spot	1	Image 1	42	1000000043	627
2025.04		Spot	1	Image 1	42	1000000039	628
1635.5		Spot	1	Image 1	42	1000000030	629
2000.58		Spot	1	Image 1	42	1000000036	630
1792.95		Spot	1	Image 1	42	1000000044	631
2207		Spot	1	Image 1	43	1000000042	632
2424.06		Spot	1	Image 1	43	1000000033	633
2683.99		Spot	1	Image 1	43	1000000045	634
3130.12		Spot	1	Image 1	43	1000000040	635
1705.1		Spot	1	Image 1	43	1000000035	636
2930.83		Spot	1	Image 1	43	1000000038	637
2721.43		Spot	1	Image 1	43	1000000046	638
2146.01		Spot	1	Image 1	43	1000000026	639
2264.47		Spot	1	Image 1	43	1000000037	640
2383.89		Spot	1	Image 1	43	1000000041	641
1576.97		Spot	1	Image 1	43	1000000043	642
2359.08		Spot	1	Image 1	43	1000000039	643
1727.94		Spot	1	Image 1	43	1000000036	644
1881.19		Spot	1	Image 1	43	1000000044	645
2203.14		Spot	1	Image 1	44	1000000042	646
2593.87		Spot	1	Image 1	44	1000000033	647
2991.78		Spot	1	Image 1	44	1000000045	648
3539.01		Spot	1	Image 1	44	1000000040	649
1789.06		Spot	1	Image 1	44	1000000035	650
2771.14		Spot	1	Image 1	44	1000000038	651
2498.22		Spot	1	Image 1	44	1000000046	652
2156.14		Spot	1	Image 1	44	1000000026	653
2033.13		Spot	1	Image 1	44	1000000037	654
1842.02		Spot	1	Image 1	44	1000000041	655
1647.97		Spot	1	Image 1	44	1000000043	656
1973.04		Spot	1	Image 1	44	1000000039	657
1787.46		Spot	1	Image 1	44	1000000044	658
1495.01		Spot	1	Image 1	44	1000000047	659
1954.02		Spot	1	Image 1	45	1000000042	660
2488.02		Spot	1	Image 1	45	1000000033	661
2764.35		Spot	1	Image 1	45	1000000045	662
3054.08		Spot	1	Image 1	45	1000000040	663
2715		Spot	1	Image 1	45	1000000038	664
2028.89		Spot	1	Image 1	45	1000000035	665
2482.6		Spot	1	Image 1	45	1000000046	666
2196.52		Spot	1	Image 1	45	1000000026	667
2119.94		Spot	1	Image 1	45	1000000037	668
1832.49		Spot	1	Image 1	45	1000000041	669
1745.04		Spot	1	Image 1	45	1000000043	670
1907.04		Spot	1	Image 1	45	1000000048	671
1898.04		Spot	1	Image 1	45	1000000039	672
1627		Spot	1	Image 1	45	1000000044	673
1503		Spot	1	Image 1	45	1000000047	674
2062.48		Spot	1	Image 1	46	1000000042	675
2072.52		Spot	1	Image 1	46	1000000033	676
3206.98		Spot	1	Image 1	46	1000000045	677
2893.14		Spot	1	Image 1	46	1000000040	678
2647.09		Spot	1	Image 1	46	1000000038	679
1900.93		Spot	1	Image 1	46	1000000035	680
2637.04		Spot	1	Image 1	46	1000000046	681
2100.14		Spot	1	Image 1	46	1000000026	682
2061.92		Spot	1	Image 1	46	1000000037	683
1662.42		Spot	1	Image 1	46	1000000041	684
1757.04		Spot	1	Image 1	46	1000000043	685
1875		Spot	1	Image 1	46	1000000048	686
1766.91		Spot	1	Image 1	46	1000000044	687
1529.52		Spot	1	Image 1	46	1000000047	688
2026.04		Spot	1	Image 1	47	1000000042	689
2132.01		Spot	1	Image 1	47	1000000033	690
2995.98		Spot	1	Image 1	47	1000000045	691
2577.96		Spot	1	Image 1	47	1000000040	692
2884.85		Spot	1	Image 1	47	1000000038	693
1710.86		Spot	1	Image 1	47	1000000035	694
2450.98		Spot	1	Image 1	47	1000000046	695
1720.04		Spot	1	Image 1	47	1000000026	696
2347.13		Spot	1	Image 1	47	1000000037	697
1826.44		Spot	1	Image 1	47	1000000041	698
1719.5		Spot	1	Image 1	47	1000000043	699
1980.56		Spot	1	Image 1	47	1000000048	700
1635.07		Spot	1	Image 1	47	1000000044	701
1486.02		Spot	1	Image 1	47	1000000047	702
1985.97		Spot	1	Image 1	48	1000000042	703
2409		Spot	1	Image 1	48	1000000045	704
1506.04		Spot	1	Image 1	48	1000000035	705
2608.98		Spot	1	Image 1	48	1000000040	706
2402.43		Spot	1	Image 1	48	1000000046	707
1911.47		Spot	1	Image 1	48	1000000026	708
2524.96		Spot	1	Image 1	48	1000000037	709
2323.86		Spot	1	Image 1	48	1000000041	710
1969.96		Spot	1	Image 1	48	1000000043	711
1925.52		Spot	1	Image 1	48	1000000048	712
1543.97		Spot	1	Image 1	48	1000000044	713
1604.01		Spot	1	Image 1	48	1000000047	714
1829.94		Spot	1	Image 1	49	1000000042	715
2634.48		Spot	1	Image 1	49	1000000045	716
2414.99		Spot	1	Image 1	49	1000000040	717
1586.47		Spot	1	Image 1	49	1000000035	718
2498.84		Spot	1	Image 1	49	1000000046	719
2281.5		Spot	1	Image 1	49	1000000026	720
2533.05		Spot	1	Image 1	49	1000000037	721
2106.27		Spot	1	Image 1	49	1000000049	722
1762.97		Spot	1	Image 1	49	1000000043	723
1986.01		Spot	1	Image 1	49	1000000041	724
2062.44		Spot	1	Image 1	49	1000000048	725
1622.49		Spot	1	Image 1	49	1000000047	726
1795.01		Spot	1	Image 1	50	1000000042	727
2563.91		Spot	1	Image 1	50	1000000045	728
2161.02		Spot	1	Image 1	50	1000000040	729
1561.52		Spot	1	Image 1	50	1000000035	730
2433.95		Spot	1	Image 1	50	1000000046	731
1990.03		Spot	1	Image 1	50	1000000026	732
2165.86		Spot	1	Image 1	50	1000000037	733
2194.1		Spot	1	Image 1	50	1000000049	734
2248.13		Spot	1	Image 1	50	1000000048	735
1428.08		Spot	1	Image 1	50	1000000047	736
1886.46		Spot	1	Image 1	51	1000000042	737
2662.98		Spot	1	Image 1	51	1000000045	738
1561.12		Spot	1	Image 1	51	1000000035	739
2103.97		Spot	1	Image 1	51	1000000040	740
2383.91		Spot	1	Image 1	51	1000000046	741
2120.06		Spot	1	Image 1	51	1000000037	742
2655.35		Spot	1	Image 1	51	1000000049	743
2297.2		Spot	1	Image 1	51	1000000048	744
2074.14		Spot	1	Image 1	51	1000000050	745
1507.96		Spot	1	Image 1	51	1000000047	746
1790.06		Spot	1	Image 1	52	1000000042	747
2890.13		Spot	1	Image 1	52	1000000045	748
2417.46		Spot	1	Image 1	52	1000000040	749
1535.43		Spot	1	Image 1	52	1000000035	750
2288.02		Spot	1	Image 1	52	1000000046	751
1992.02		Spot	1	Image 1	52	1000000037	752
2015.89		Spot	1	Image 1	52	1000000049	753
2178.9		Spot	1	Image 1	52	1000000048	754
1821		Spot	1	Image 1	52	1000000050	755
1661.97		Spot	1	Image 1	52	1000000047	756
1973.03		Spot	1	Image 1	53	1000000042	757
3064.99		Spot	1	Image 1	53	1000000045	758
2631.62		Spot	1	Image 1	53	1000000040	759
1723.2		Spot	1	Image 1	53	1000000035	760
1989.51		Spot	1	Image 1	53	1000000037	761
2118.12		Spot	1	Image 1	53	1000000049	762
2117.51		Spot	1	Image 1	53	1000000048	763
1888.05		Spot	1	Image 1	53	1000000050	764
1520.52		Spot	1	Image 1	53	1000000047	765
1840.04		Spot	1	Image 1	54	1000000042	766
3347.89		Spot	1	Image 1	54	1000000045	767
2347.44		Spot	1	Image 1	54	1000000040	768
1452.42		Spot	1	Image 1	54	1000000035	769
1973.93		Spot	1	Image 1	54	1000000037	770
2355.13		Spot	1	Image 1	54	1000000049	771
2357.12		Spot	1	Image 1	54	1000000048	772
1797		Spot	1	Image 1	54	1000000050	773
1485.01		Spot	1	Image 1	54	1000000047	774
1875.98		Spot	1	Image 1	55	1000000042	775
2053.1		Spot	1	Image 1	55	1000000040	776
1542.16		Spot	1	Image 1	55	1000000035	777
1954.5		Spot	1	Image 1	55	1000000037	778
2415.91		Spot	1	Image 1	55	1000000049	779
2197.54		Spot	1	Image 1	55	1000000048	780
1658		Spot	1	Image 1	55	1000000050	781
1655.01		Spot	1	Image 1	55	1000000047	782
1934.95		Spot	1	Image 1	56	1000000042	783
1943.96		Spot	1	Image 1	56	1000000040	784
1590		Spot	1	Image 1	56	1000000035	785
2172.44		Spot	1	Image 1	56	1000000051	786
2143		Spot	1	Image 1	56	1000000037	787
2677		Spot	1	Image 1	56	1000000049	788
1794.98		Spot	1	Image 1	56	1000000050	789
1707.02		Spot	1	Image 1	56	1000000047	790
1977.04		Spot	1	Image 1	57	1000000042	791
2225.04		Spot	1	Image 1	57	1000000052	792
2173		Spot	1	Image 1	57	1000000040	793
1370.77		Spot	1	Image 1	57	1000000035	794
2074.18		Spot	1	Image 1	57	1000000051	795
2133.48		Spot	1	Image 1	57	1000000037	796
2488.25		Spot	1	Image 1	57	1000000049	797
1980.02		Spot	1	Image 1	57	1000000050	798
1528.04		Spot	1	Image 1	57	1000000047	799
1923.02		Spot	1	Image 1	58	1000000042	800
1973.02		Spot	1	Image 1	58	1000000052	801
2304.06		Spot	1	Image 1	58	1000000040	802
1403.51		Spot	1	Image 1	58	1000000035	803
2228.42		Spot	1	Image 1	58	1000000051	804
2051.97		Spot	1	Image 1	58	1000000037	805
2446.55		Spot	1	Image 1	58	1000000049	806
2016		Spot	1	Image 1	58	1000000050	807
1409.97		Spot	1	Image 1	58	1000000047	808
1939.54		Spot	1	Image 1	59	1000000042	809
1933.91		Spot	1	Image 1	59	1000000052	810
2242.99		Spot	1	Image 1	59	1000000040	811
1617.13		Spot	1	Image 1	59	1000000035	812
2221.33		Spot	1	Image 1	59	1000000051	813
1431.91		Spot	1	Image 1	59	1000000053	814
2146.08		Spot	1	Image 1	59	1000000037	815
2622.94		Spot	1	Image 1	59	1000000049	816
1989.46		Spot	1	Image 1	59	1000000050	817
1827.05		Spot	1	Image 1	60	1000000042	818
1856.05		Spot	1	Image 1	60	1000000052	819
2248.02		Spot	1	Image 1	60	1000000040	820
1651.46		Spot	1	Image 1	60	1000000035	821
2168.14		Spot	1	Image 1	60	1000000051	822
1388.07		Spot	1	Image 1	60	1000000053	823
1903.45		Spot	1	Image 1	60	1000000037	824
2175.98		Spot	1	Image 1	60	1000000049	825
1998.06		Spot	1	Image 1	60	1000000050	826
1840.98		Spot	1	Image 1	61	1000000042	827
1777.89		Spot	1	Image 1	61	1000000052	828
2060		Spot	1	Image 1	61	1000000054	829
2664.08		Spot	1	Image 1	61	1000000040	830
1450.99		Spot	1	Image 1	61	1000000035	831
2306.56		Spot	1	Image 1	61	1000000051	832
1392.03		Spot	1	Image 1	61	1000000053	833
2142.44		Spot	1	Image 1	61	1000000037	834
1964.92		Spot	1	Image 1	61	1000000049	835
2081.53		Spot	1	Image 1	61	1000000050	836
1381.98		Spot	1	Image 1	61	1000000055	837
1936.97		Spot	1	Image 1	62	1000000042	838
1838.36		Spot	1	Image 1	62	1000000052	839
2082.13		Spot	1	Image 1	62	1000000054	840
2517.01		Spot	1	Image 1	62	1000000056	841
2750.13		Spot	1	Image 1	62	1000000040	842
1446.03		Spot	1	Image 1	62	1000000035	843
2313.5		Spot	1	Image 1	62	1000000051	844
1605.92		Spot	1	Image 1	62	1000000053	845
2051.56		Spot	1	Image 1	62	1000000037	846
2043.16		Spot	1	Image 1	62	1000000049	847
1989.99		Spot	1	Image 1	62	1000000050	848
1328.5		Spot	1	Image 1	62	1000000055	849
2048.46		Spot	1	Image 1	63	1000000042	850
1932.03		Spot	1	Image 1	63	1000000052	851
2439.45		Spot	1	Image 1	63	1000000054	852
2570.01		Spot	1	Image 1	63	1000000056	853
2713.31		Spot	1	Image 1	63	1000000040	854
1504.44		Spot	1	Image 1	63	1000000035	855
2232.97		Spot	1	Image 1	63	1000000051	856
1401.02		Spot	1	Image 1	63	1000000053	857
1866.49		Spot	1	Image 1	63	1000000037	858
1830.5		Spot	1	Image 1	63	1000000049	859
2053		Spot	1	Image 1	63	1000000050	860
1316.98		Spot	1	Image 1	63	1000000055	861
2092.03		Spot	1	Image 1	64	1000000042	862
1815.52		Spot	1	Image 1	64	1000000052	863
2438.92		Spot	1	Image 1	64	1000000054	864
2751.96		Spot	1	Image 1	64	1000000056	865
2676.12		Spot	1	Image 1	64	1000000040	866
1355.44		Spot	1	Image 1	64	1000000035	867
1779		Spot	1	Image 1	64	1000000051	868
1650.02		Spot	1	Image 1	64	1000000037	869
1303.06		Spot	1	Image 1	64	1000000053	870
1620.5		Spot	1	Image 1	64	1000000049	871
1759.46		Spot	1	Image 1	64	1000000057	872
2061		Spot	1	Image 1	64	1000000050	873
1234.52		Spot	1	Image 1	64	1000000055	874
1946.03		Spot	1	Image 1	65	1000000042	875
1696.06		Spot	1	Image 1	65	1000000058	876
1934.02		Spot	1	Image 1	65	1000000052	877
2430.02		Spot	1	Image 1	65	1000000054	878
2523.44		Spot	1	Image 1	65	1000000056	879
1480.56		Spot	1	Image 1	65	1000000035	880
2290.05		Spot	1	Image 1	65	1000000040	881
1911.82		Spot	1	Image 1	65	1000000051	882
1810.45		Spot	1	Image 1	65	1000000037	883
1536.95		Spot	1	Image 1	65	1000000053	884
1895.01		Spot	1	Image 1	65	1000000049	885
1648.04		Spot	1	Image 1	65	1000000057	886
1862.9		Spot	1	Image 1	65	1000000050	887
1167.97		Spot	1	Image 1	65	1000000055	888
2004.51		Spot	1	Image 1	66	1000000042	889
1936.46		Spot	1	Image 1	66	1000000058	890
1945.05		Spot	1	Image 1	66	1000000052	891
2528.94		Spot	1	Image 1	66	1000000054	892
2393.88		Spot	1	Image 1	66	1000000056	893
1460.54		Spot	1	Image 1	66	1000000035	894
1870.56		Spot	1	Image 1	66	1000000037	895
2087.95		Spot	1	Image 1	66	1000000051	896
1450.57		Spot	1	Image 1	66	1000000053	897
2185.06		Spot	1	Image 1	66	1000000049	898
1764.2		Spot	1	Image 1	66	1000000057	899
1826.01		Spot	1	Image 1	66	1000000059	900
1368.97		Spot	1	Image 1	66	1000000055	901
2074.07		Spot	1	Image 1	67	1000000042	902
1904.01		Spot	1	Image 1	67	1000000058	903
1773.5		Spot	1	Image 1	67	1000000052	904
2489.68		Spot	1	Image 1	67	1000000054	905
2891.95		Spot	1	Image 1	67	1000000056	906
1490.97		Spot	1	Image 1	67	1000000035	907
1749.03		Spot	1	Image 1	67	1000000037	908
2028.96		Spot	1	Image 1	67	1000000051	909
1389.53		Spot	1	Image 1	67	1000000053	910
2161.5		Spot	1	Image 1	67	1000000049	911
1822.16		Spot	1	Image 1	67	1000000057	912
2047.98		Spot	1	Image 1	67	1000000059	913
1255.98		Spot	1	Image 1	67	1000000055	914
1959.98		Spot	1	Image 1	68	1000000042	915
1737.94		Spot	1	Image 1	68	1000000058	916
1741.05		Spot	1	Image 1	68	1000000052	917
2714.41		Spot	1	Image 1	68	1000000054	918
2173.47		Spot	1	Image 1	68	1000000060	919
2711.35		Spot	1	Image 1	68	1000000056	920
1552.99		Spot	1	Image 1	68	1000000035	921
1933.92		Spot	1	Image 1	68	1000000037	922
2031.07		Spot	1	Image 1	68	1000000051	923
1418.98		Spot	1	Image 1	68	1000000053	924
2080.93		Spot	1	Image 1	68	1000000049	925
1619.97		Spot	1	Image 1	68	1000000057	926
1770.01		Spot	1	Image 1	68	1000000059	927
1410.49		Spot	1	Image 1	68	1000000061	928
1286		Spot	1	Image 1	68	1000000055	929
1777.99		Spot	1	Image 1	69	1000000058	930
2814.96		Spot	1	Image 1	69	1000000054	931
2163.06		Spot	1	Image 1	69	1000000060	932
2895.92		Spot	1	Image 1	69	1000000056	933
1649.4		Spot	1	Image 1	69	1000000035	934
1573.98		Spot	1	Image 1	69	1000000053	935
1732.97		Spot	1	Image 1	69	1000000049	936
1594.02		Spot	1	Image 1	69	1000000057	937
1675.96		Spot	1	Image 1	69	1000000062	938
1705.08		Spot	1	Image 1	69	1000000059	939
1642.53		Spot	1	Image 1	69	1000000061	940
1319.03		Spot	1	Image 1	69	1000000055	941
1803.9		Spot	1	Image 1	70	1000000058	942
2489.06		Spot	1	Image 1	70	1000000054	943
2272.93		Spot	1	Image 1	70	1000000060	944
2855.92		Spot	1	Image 1	70	1000000056	945
1472.87		Spot	1	Image 1	70	1000000035	946
1450.49		Spot	1	Image 1	70	1000000053	947
1666		Spot	1	Image 1	70	1000000057	948
1702		Spot	1	Image 1	70	1000000062	949
2014.06		Spot	1	Image 1	70	1000000059	950
1730.07		Spot	1	Image 1	70	1000000061	951
1276.44		Spot	1	Image 1	70	1000000055	952
1789.88		Spot	1	Image 1	71	1000000058	953
2318.57		Spot	1	Image 1	71	1000000054	954
2738.06		Spot	1	Image 1	71	1000000060	955
2585.15		Spot	1	Image 1	71	1000000056	956
1394.49		Spot	1	Image 1	71	1000000035	957
1347.45		Spot	1	Image 1	71	1000000053	958
1601.99		Spot	1	Image 1	71	1000000057	959
1682.01		Spot	1	Image 1	71	1000000062	960
2094.08		Spot	1	Image 1	71	1000000059	961
1573.04		Spot	1	Image 1	71	1000000061	962
1336.04		Spot	1	Image 1	71	1000000055	963
1847.4		Spot	1	Image 1	72	1000000058	964
2155.97		Spot	1	Image 1	72	1000000054	965
2881.91		Spot	1	Image 1	72	1000000060	966
2691.84		Spot	1	Image 1	72	1000000056	967
2286.02		Spot	1	Image 1	72	1000000063	968
1285.46		Spot	1	Image 1	72	1000000035	969
1576.05		Spot	1	Image 1	72	1000000057	970
2043.08		Spot	1	Image 1	72	1000000062	971
1938.96		Spot	1	Image 1	72	1000000059	972
1624.47		Spot	1	Image 1	72	1000000061	973
1761.54		Spot	1	Image 1	73	1000000058	974
1891.02		Spot	1	Image 1	73	1000000054	975
2516.07		Spot	1	Image 1	73	1000000060	976
2155.98		Spot	1	Image 1	73	1000000063	977
2287.11		Spot	1	Image 1	73	1000000056	978
2219.04		Spot	1	Image 1	73	1000000064	979
1342.09		Spot	1	Image 1	73	1000000035	980
1522.95		Spot	1	Image 1	73	1000000057	981
1855.96		Spot	1	Image 1	73	1000000062	982
1673.5		Spot	1	Image 1	73	1000000065	983
2180.01		Spot	1	Image 1	73	1000000059	984
1759.13		Spot	1	Image 1	73	1000000061	985
1275.94		Spot	1	Image 1	73	1000000066	986
1836.41		Spot	1	Image 1	74	1000000058	987
2571.14		Spot	1	Image 1	74	1000000060	988
2176.99		Spot	1	Image 1	74	1000000063	989
2268.52		Spot	1	Image 1	74	1000000064	990
1474.76		Spot	1	Image 1	74	1000000035	991
1566		Spot	1	Image 1	74	1000000057	992
2010.14		Spot	1	Image 1	74	1000000062	993
1782.5		Spot	1	Image 1	74	1000000065	994
1967.34		Spot	1	Image 1	74	1000000059	995
1610.48		Spot	1	Image 1	74	1000000061	996
1394.96		Spot	1	Image 1	74	1000000066	997
1540.05		Spot	1	Image 1	75	1000000058	998
2088		Spot	1	Image 1	75	1000000067	999
2726.07		Spot	1	Image 1	75	1000000063	1000
2368.85		Spot	1	Image 1	75	1000000060	1001
2227.93		Spot	1	Image 1	75	1000000064	1002
1470.92		Spot	1	Image 1	75	1000000035	1003
1351.04		Spot	1	Image 1	75	1000000057	1004
1626.94		Spot	1	Image 1	75	1000000068	1005
2254.94		Spot	1	Image 1	75	1000000062	1006
2014.94		Spot	1	Image 1	75	1000000065	1007
1563.07		Spot	1	Image 1	75	1000000059	1008
1860.02		Spot	1	Image 1	75	1000000061	1009
1478.62		Spot	1	Image 1	75	1000000066	1010
1971.04		Spot	1	Image 1	76	1000000067	1011
2524		Spot	1	Image 1	76	1000000063	1012
2499.38		Spot	1	Image 1	76	1000000060	1013
2368.09		Spot	1	Image 1	76	1000000069	1014
2200.43		Spot	1	Image 1	76	1000000064	1015
1723.01		Spot	1	Image 1	76	1000000035	1016
1751.12		Spot	1	Image 1	76	1000000068	1017
2192.95		Spot	1	Image 1	76	1000000062	1018
1869.03		Spot	1	Image 1	76	1000000065	1019
1756.42		Spot	1	Image 1	76	1000000059	1020
1801.02		Spot	1	Image 1	76	1000000061	1021
1247.98		Spot	1	Image 1	76	1000000066	1022
2301.97		Spot	1	Image 1	77	1000000067	1023
2679.94		Spot	1	Image 1	77	1000000063	1024
2606.76		Spot	1	Image 1	77	1000000060	1025
2172.93		Spot	1	Image 1	77	1000000069	1026
2011.02		Spot	1	Image 1	77	1000000064	1027
1379.44		Spot	1	Image 1	77	1000000035	1028
1929.09		Spot	1	Image 1	77	1000000062	1029
1906.71		Spot	1	Image 1	77	1000000068	1030
1864.05		Spot	1	Image 1	77	1000000065	1031
1709.57		Spot	1	Image 1	77	1000000059	1032
1556.5		Spot	1	Image 1	77	1000000061	1033
1337.52		Spot	1	Image 1	77	1000000066	1034
2026.04		Spot	1	Image 1	78	1000000067	1035
2661.49		Spot	1	Image 1	78	1000000063	1036
2381		Spot	1	Image 1	78	1000000060	1037
2231.07		Spot	1	Image 1	78	1000000064	1038
1882.03		Spot	1	Image 1	78	1000000069	1039
1253.04		Spot	1	Image 1	78	1000000035	1040
1785.01		Spot	1	Image 1	78	1000000062	1041
1802.04		Spot	1	Image 1	78	1000000068	1042
2016.91		Spot	1	Image 1	78	1000000065	1043
1794.96		Spot	1	Image 1	78	1000000059	1044
1784.96		Spot	1	Image 1	78	1000000061	1045
1445.99		Spot	1	Image 1	78	1000000066	1046
1980.97		Spot	1	Image 1	79	1000000067	1047
2647.72		Spot	1	Image 1	79	1000000063	1048
1886.97		Spot	1	Image 1	79	1000000069	1049
2138.96		Spot	1	Image 1	79	1000000064	1050
1414.91		Spot	1	Image 1	79	1000000035	1051
1851.54		Spot	1	Image 1	79	1000000068	1052
1710.02		Spot	1	Image 1	79	1000000062	1053
1857.47		Spot	1	Image 1	79	1000000065	1054
1653.85		Spot	1	Image 1	79	1000000059	1055
1686.93		Spot	1	Image 1	79	1000000061	1056
1413.52		Spot	1	Image 1	79	1000000066	1057
2014.45		Spot	1	Image 1	80	1000000067	1058
2423.02		Spot	1	Image 1	80	1000000063	1059
2389.5		Spot	1	Image 1	80	1000000064	1060
2352.39		Spot	1	Image 1	80	1000000069	1061
1415.51		Spot	1	Image 1	80	1000000035	1062
1863.63		Spot	1	Image 1	80	1000000062	1063
1596.81		Spot	1	Image 1	80	1000000068	1064
1777.04		Spot	1	Image 1	80	1000000065	1065
1585.49		Spot	1	Image 1	80	1000000059	1066
1772		Spot	1	Image 1	80	1000000061	1067
1225.06		Spot	1	Image 1	80	1000000066	1068
2238.97		Spot	1	Image 1	81	1000000067	1069
2338.6		Spot	1	Image 1	81	1000000063	1070
2087.06		Spot	1	Image 1	81	1000000064	1071
2259.21		Spot	1	Image 1	81	1000000069	1072
1441.88		Spot	1	Image 1	81	1000000035	1073
1942.9		Spot	1	Image 1	81	1000000070	1074
1608.48		Spot	1	Image 1	81	1000000068	1075
1867.01		Spot	1	Image 1	81	1000000065	1076
1525.89		Spot	1	Image 1	81	1000000059	1077
1789.53		Spot	1	Image 1	81	1000000061	1078
1389.97		Spot	1	Image 1	81	1000000071	1079
1256		Spot	1	Image 1	81	1000000066	1080
2808.9		Spot	1	Image 1	82	1000000067	1081
2277.47		Spot	1	Image 1	82	1000000063	1082
2402.84		Spot	1	Image 1	82	1000000069	1083
2160.48		Spot	1	Image 1	82	1000000064	1084
1312.9		Spot	1	Image 1	82	1000000035	1085
1933.96		Spot	1	Image 1	82	1000000070	1086
1733.94		Spot	1	Image 1	82	1000000068	1087
1608.98		Spot	1	Image 1	82	1000000065	1088
1787.49		Spot	1	Image 1	82	1000000059	1089
1682.05		Spot	1	Image 1	82	1000000061	1090
1321.98		Spot	1	Image 1	82	1000000071	1091
1303.02		Spot	1	Image 1	82	1000000066	1092
2527.98		Spot	1	Image 1	83	1000000067	1093
2632.96		Spot	1	Image 1	83	1000000072	1094
2226.86		Spot	1	Image 1	83	1000000063	1095
2140.95		Spot	1	Image 1	83	1000000064	1096
2434.4		Spot	1	Image 1	83	1000000069	1097
1522.88		Spot	1	Image 1	83	1000000035	1098
2423.04		Spot	1	Image 1	83	1000000073	1099
1811		Spot	1	Image 1	83	1000000070	1100
1699.08		Spot	1	Image 1	83	1000000068	1101
1784.46		Spot	1	Image 1	83	1000000065	1102
1748.93		Spot	1	Image 1	83	1000000059	1103
1749.47		Spot	1	Image 1	83	1000000061	1104
1561.97		Spot	1	Image 1	83	1000000071	1105
1237.01		Spot	1	Image 1	83	1000000066	1106
2957.06		Spot	1	Image 1	84	1000000067	1107
2528.45		Spot	1	Image 1	84	1000000072	1108
2253.09		Spot	1	Image 1	84	1000000069	1109
2020.05		Spot	1	Image 1	84	1000000064	1110
1623.92		Spot	1	Image 1	84	1000000035	1111
2299.49		Spot	1	Image 1	84	1000000073	1112
1607.52		Spot	1	Image 1	84	1000000070	1113
1610.48		Spot	1	Image 1	84	1000000068	1114
1976		Spot	1	Image 1	84	1000000065	1115
1863.02		Spot	1	Image 1	84	1000000059	1116
1548.99		Spot	1	Image 1	84	1000000071	1117
1135.96		Spot	1	Image 1	84	1000000066	1118
2858.07		Spot	1	Image 1	85	1000000067	1119
2571.9		Spot	1	Image 1	85	1000000072	1120
2009.93		Spot	1	Image 1	85	1000000069	1121
1486.97		Spot	1	Image 1	85	1000000035	1122
2042.95		Spot	1	Image 1	85	1000000073	1123
1649.83		Spot	1	Image 1	85	1000000070	1124
1355.1		Spot	1	Image 1	85	1000000068	1125
2190.94		Spot	1	Image 1	85	1000000065	1126
1881.05		Spot	1	Image 1	85	1000000059	1127
1471.03		Spot	1	Image 1	85	1000000071	1128
1164.98		Spot	1	Image 1	85	1000000066	1129
2513.05		Spot	1	Image 1	86	1000000067	1130
2337.53		Spot	1	Image 1	86	1000000072	1131
2200.95		Spot	1	Image 1	86	1000000069	1132
1424.54		Spot	1	Image 1	86	1000000035	1133
2283.93		Spot	1	Image 1	86	1000000073	1134
1787.04		Spot	1	Image 1	86	1000000070	1135
1950.88		Spot	1	Image 1	86	1000000065	1136
1818.99		Spot	1	Image 1	86	1000000059	1137
1403.52		Spot	1	Image 1	86	1000000071	1138
1159.03		Spot	1	Image 1	86	1000000066	1139
2362.95		Spot	1	Image 1	87	1000000067	1140
2086.94		Spot	1	Image 1	87	1000000072	1141
2183.02		Spot	1	Image 1	87	1000000069	1142
1514.98		Spot	1	Image 1	87	1000000035	1143
2112.91		Spot	1	Image 1	87	1000000073	1144
1727.94		Spot	1	Image 1	87	1000000070	1145
1836.46		Spot	1	Image 1	87	1000000059	1146
1529.41		Spot	1	Image 1	87	1000000074	1147
1257.99		Spot	1	Image 1	87	1000000071	1148
2101.01		Spot	1	Image 1	88	1000000067	1149
2090.04		Spot	1	Image 1	88	1000000072	1150
2585.34		Spot	1	Image 1	88	1000000069	1151
1373.97		Spot	1	Image 1	88	1000000035	1152
2342		Spot	1	Image 1	88	1000000073	1153
1565		Spot	1	Image 1	88	1000000070	1154
1753.03		Spot	1	Image 1	88	1000000059	1155
1493.46		Spot	1	Image 1	88	1000000074	1156
1317.98		Spot	1	Image 1	88	1000000071	1157
2210		Spot	1	Image 1	89	1000000067	1158
2394.07		Spot	1	Image 1	89	1000000072	1159
2028.03		Spot	1	Image 1	89	1000000069	1160
1452.96		Spot	1	Image 1	89	1000000035	1161
2506.4		Spot	1	Image 1	89	1000000073	1162
1902.97		Spot	1	Image 1	89	1000000070	1163
1495.02		Spot	1	Image 1	89	1000000059	1164
1473.51		Spot	1	Image 1	89	1000000074	1165
1285.04		Spot	1	Image 1	89	1000000071	1166
2574.55		Spot	1	Image 1	90	1000000072	1167
1856.96		Spot	1	Image 1	90	1000000069	1168
1530.88		Spot	1	Image 1	90	1000000035	1169
2185.1		Spot	1	Image 1	90	1000000073	1170
1985.5		Spot	1	Image 1	90	1000000070	1171
2038.96		Spot	1	Image 1	90	1000000075	1172
1495.51		Spot	1	Image 1	90	1000000076	1173
1653.98		Spot	1	Image 1	90	1000000059	1174
1476.04		Spot	1	Image 1	90	1000000074	1175
1358.6		Spot	1	Image 1	90	1000000071	1176
2540.86		Spot	1	Image 1	91	1000000072	1177
1510.57		Spot	1	Image 1	91	1000000035	1178
1769.04		Spot	1	Image 1	91	1000000073	1179
1806.08		Spot	1	Image 1	91	1000000070	1180
1801.03		Spot	1	Image 1	91	1000000075	1181
1619.02		Spot	1	Image 1	91	1000000076	1182
1613.08		Spot	1	Image 1	91	1000000059	1183
1606.97		Spot	1	Image 1	91	1000000074	1184
1280.99		Spot	1	Image 1	91	1000000071	1185
1880.99		Spot	1	Image 1	92	1000000072	1186
1597.52		Spot	1	Image 1	92	1000000035	1187
1884.46		Spot	1	Image 1	92	1000000073	1188
1721.12		Spot	1	Image 1	92	1000000070	1189
2212.99		Spot	1	Image 1	92	1000000075	1190
1703.99		Spot	1	Image 1	92	1000000076	1191
1523.49		Spot	1	Image 1	92	1000000059	1192
1430		Spot	1	Image 1	92	1000000074	1193
1324.45		Spot	1	Image 1	92	1000000071	1194
1423.91		Spot	1	Image 1	93	1000000077	1195
2296.07		Spot	1	Image 1	93	1000000072	1196
1866.42		Spot	1	Image 1	93	1000000078	1197
1552.86		Spot	1	Image 1	93	1000000035	1198
1968.97		Spot	1	Image 1	93	1000000073	1199
1920		Spot	1	Image 1	93	1000000070	1200
1935.6		Spot	1	Image 1	93	1000000075	1201
1786.14		Spot	1	Image 1	93	1000000076	1202
1390.5		Spot	1	Image 1	93	1000000059	1203
1398.02		Spot	1	Image 1	93	1000000074	1204
1253		Spot	1	Image 1	93	1000000071	1205
1433.01		Spot	1	Image 1	94	1000000077	1206
2082.03		Spot	1	Image 1	94	1000000072	1207
2128		Spot	1	Image 1	94	1000000078	1208
1589.46		Spot	1	Image 1	94	1000000035	1209
1906.51		Spot	1	Image 1	94	1000000073	1210
1759.41		Spot	1	Image 1	94	1000000070	1211
1994.88		Spot	1	Image 1	94	1000000075	1212
1511.47		Spot	1	Image 1	94	1000000076	1213
1454.03		Spot	1	Image 1	94	1000000059	1214
1309.47		Spot	1	Image 1	94	1000000074	1215
1590.86		Spot	1	Image 1	95	1000000077	1216
2023.52		Spot	1	Image 1	95	1000000072	1217
2031		Spot	1	Image 1	95	1000000078	1218
1667.87		Spot	1	Image 1	95	1000000035	1219
1816.52		Spot	1	Image 1	95	1000000073	1220
1794.05		Spot	1	Image 1	95	1000000070	1221
1635.01		Spot	1	Image 1	95	1000000075	1222
1619.07		Spot	1	Image 1	95	1000000076	1223
1589.98		Spot	1	Image 1	95	1000000059	1224
1483.05		Spot	1	Image 1	95	1000000074	1225
1603.94		Spot	1	Image 1	96	1000000077	1226
1998.12		Spot	1	Image 1	96	1000000078	1227
1575.9		Spot	1	Image 1	96	1000000035	1228
1917.99		Spot	1	Image 1	96	1000000073	1229
1810.03		Spot	1	Image 1	96	1000000070	1230
1842		Spot	1	Image 1	96	1000000075	1231
1591.6		Spot	1	Image 1	96	1000000076	1232
1513		Spot	1	Image 1	96	1000000059	1233
1395.34		Spot	1	Image 1	96	1000000074	1234
1353.95		Spot	1	Image 1	97	1000000079	1235
2113.51		Spot	1	Image 1	97	1000000077	1236
2152.13		Spot	1	Image 1	97	1000000078	1237
1577.99		Spot	1	Image 1	97	1000000035	1238
1905.5		Spot	1	Image 1	97	1000000073	1239
1859.92		Spot	1	Image 1	97	1000000070	1240
1714.05		Spot	1	Image 1	97	1000000075	1241
1753.97		Spot	1	Image 1	97	1000000076	1242
1483.98		Spot	1	Image 1	97	1000000059	1243
1419.02		Spot	1	Image 1	97	1000000074	1244
1421.07		Spot	1	Image 1	98	1000000079	1245
2311.96		Spot	1	Image 1	98	1000000077	1246
1989.05		Spot	1	Image 1	98	1000000078	1247
1574.9		Spot	1	Image 1	98	1000000035	1248
1937.07		Spot	1	Image 1	98	1000000073	1249
2061.55		Spot	1	Image 1	98	1000000070	1250
1196.02		Spot	1	Image 1	98	1000000080	1251
1714.94		Spot	1	Image 1	98	1000000075	1252
1524.45		Spot	1	Image 1	98	1000000076	1253
1685.96		Spot	1	Image 1	98	1000000059	1254
1520.6		Spot	1	Image 1	98	1000000074	1255
1435.52		Spot	1	Image 1	99	1000000079	1256
2497.05		Spot	1	Image 1	99	1000000077	1257
1934.06		Spot	1	Image 1	99	1000000078	1258
1477.33		Spot	1	Image 1	99	1000000035	1259
1857		Spot	1	Image 1	99	1000000073	1260
1815		Spot	1	Image 1	99	1000000081	1261
1890.01		Spot	1	Image 1	99	1000000070	1262
1255.07		Spot	1	Image 1	99	1000000080	1263
1762.93		Spot	1	Image 1	99	1000000075	1264
1815.39		Spot	1	Image 1	99	1000000076	1265
1572.02		Spot	1	Image 1	99	1000000059	1266
1593.98		Spot	1	Image 1	99	1000000074	1267
1540.97		Spot	1	Image 1	99	1000000082	1268
1515.03		Spot	1	Image 1	100	1000000079	1269
2060		Spot	1	Image 1	100	1000000077	1270
2181.2		Spot	1	Image 1	100	1000000078	1271
1335.06		Spot	1	Image 1	100	1000000035	1272
1891.02		Spot	1	Image 1	100	1000000073	1273
1913.47		Spot	1	Image 1	100	1000000081	1274
1793.08		Spot	1	Image 1	100	1000000070	1275
1655.94		Spot	1	Image 1	100	1000000083	1276
1239.03		Spot	1	Image 1	100	1000000080	1277
1585.96		Spot	1	Image 1	100	1000000075	1278
1707.51		Spot	1	Image 1	100	1000000076	1279
1536.06		Spot	1	Image 1	100	1000000074	1280
1478		Spot	1	Image 1	100	1000000082	1281
1378.02		Spot	1	Image 1	100	1000000084	1282
1996.86		Spot	1	Image 1	101	1000000077	1283
1967.38		Spot	1	Image 1	101	1000000079	1284
2045.97		Spot	1	Image 1	101	1000000078	1285
1307.96		Spot	1	Image 1	101	1000000035	1286
1677.05		Spot	1	Image 1	101	1000000081	1287
1701.96		Spot	1	Image 1	101	1000000070	1288
1525.01		Spot	1	Image 1	101	1000000083	1289
1335.95		Spot	1	Image 1	101	1000000080	1290
1564.04		Spot	1	Image 1	101	1000000075	1291
1574.94		Spot	1	Image 1	101	1000000076	1292
1495.5		Spot	1	Image 1	101	1000000082	1293
1304.04		Spot	1	Image 1	101	1000000084	1294
2225.82		Spot	1	Image 1	102	1000000077	1295
2305.85		Spot	1	Image 1	102	1000000079	1296
1878.49		Spot	1	Image 1	102	1000000078	1297
1486.35		Spot	1	Image 1	102	1000000035	1298
1754.48		Spot	1	Image 1	102	1000000081	1299
1651.54		Spot	1	Image 1	102	1000000070	1300
1635.92		Spot	1	Image 1	102	1000000083	1301
1405.07		Spot	1	Image 1	102	1000000080	1302
1623		Spot	1	Image 1	102	1000000075	1303
1601.04		Spot	1	Image 1	102	1000000076	1304
1650.96		Spot	1	Image 1	102	1000000082	1305
1366.93		Spot	1	Image 1	102	1000000084	1306
1945.48		Spot	1	Image 1	103	1000000079	1307
2204.11		Spot	1	Image 1	103	1000000077	1308
2520.73		Spot	1	Image 1	103	1000000085	1309
2054.92		Spot	1	Image 1	103	1000000078	1310
1441.03		Spot	1	Image 1	103	1000000035	1311
2018.6		Spot	1	Image 1	103	1000000081	1312
1647.13		Spot	1	Image 1	103	1000000070	1313
1666.09		Spot	1	Image 1	103	1000000083	1314
1251		Spot	1	Image 1	103	1000000080	1315
1492.56		Spot	1	Image 1	103	1000000076	1316
1693.92		Spot	1	Image 1	103	1000000082	1317
1433.1		Spot	1	Image 1	103	1000000084	1318
2181.05		Spot	1	Image 1	104	1000000077	1319
2175.48		Spot	1	Image 1	104	1000000079	1320
2278.02		Spot	1	Image 1	104	1000000085	1321
2052.15		Spot	1	Image 1	104	1000000078	1322
1338.42		Spot	1	Image 1	104	1000000035	1323
1954.05		Spot	1	Image 1	104	1000000081	1324
1513.08		Spot	1	Image 1	104	1000000070	1325
1518.02		Spot	1	Image 1	104	1000000083	1326
1397.95		Spot	1	Image 1	104	1000000080	1327
1715		Spot	1	Image 1	104	1000000086	1328
1510.44		Spot	1	Image 1	104	1000000076	1329
2012.46		Spot	1	Image 1	104	1000000082	1330
1409.39		Spot	1	Image 1	104	1000000084	1331
2040.06		Spot	1	Image 1	105	1000000077	1332
1949.02		Spot	1	Image 1	105	1000000079	1333
2466.12		Spot	1	Image 1	105	1000000085	1334
1827.5		Spot	1	Image 1	105	1000000078	1335
1406.55		Spot	1	Image 1	105	1000000035	1336
2086.51		Spot	1	Image 1	105	1000000081	1337
1707.48		Spot	1	Image 1	105	1000000070	1338
1763.14		Spot	1	Image 1	105	1000000083	1339
1269.46		Spot	1	Image 1	105	1000000080	1340
1717.05		Spot	1	Image 1	105	1000000086	1341
1875.05		Spot	1	Image 1	105	1000000076	1342
1873.95		Spot	1	Image 1	105	1000000082	1343
1436.95		Spot	1	Image 1	105	1000000084	1344
1811.1		Spot	1	Image 1	106	1000000077	1345
1708.47		Spot	1	Image 1	106	1000000079	1346
2120.95		Spot	1	Image 1	106	1000000085	1347
1772.03		Spot	1	Image 1	106	1000000078	1348
1281.47		Spot	1	Image 1	106	1000000035	1349
1984.11		Spot	1	Image 1	106	1000000081	1350
1707.47		Spot	1	Image 1	106	1000000070	1351
1636.93		Spot	1	Image 1	106	1000000083	1352
1285		Spot	1	Image 1	106	1000000080	1353
1853.44		Spot	1	Image 1	106	1000000086	1354
2014.09		Spot	1	Image 1	106	1000000076	1355
1846.03		Spot	1	Image 1	106	1000000082	1356
1454.94		Spot	1	Image 1	106	1000000084	1357
1711.02		Spot	1	Image 1	107	1000000079	1358
1902.07		Spot	1	Image 1	107	1000000085	1359
1728.5		Spot	1	Image 1	107	1000000078	1360
1262.9		Spot	1	Image 1	107	1000000035	1361
1992.16		Spot	1	Image 1	107	1000000081	1362
2046.03		Spot	1	Image 1	107	1000000070	1363
1684		Spot	1	Image 1	107	1000000083	1364
1501.04		Spot	1	Image 1	107	1000000087	1365
1299.05		Spot	1	Image 1	107	1000000080	1366
1850.92		Spot	1	Image 1	107	1000000086	1367
1709		Spot	1	Image 1	107	1000000076	1368
1804.94		Spot	1	Image 1	107	1000000082	1369
1413.05		Spot	1	Image 1	107	1000000084	1370
1744.97		Spot	1	Image 1	108	1000000079	1371
1850.96		Spot	1	Image 1	108	1000000085	1372
1686.46		Spot	1	Image 1	108	1000000078	1373
1276.48		Spot	1	Image 1	108	1000000035	1374
1791.08		Spot	1	Image 1	108	1000000081	1375
1724		Spot	1	Image 1	108	1000000070	1376
1281.51		Spot	1	Image 1	108	1000000087	1377
1797.95		Spot	1	Image 1	108	1000000083	1378
1317.52		Spot	1	Image 1	108	1000000080	1379
1852.99		Spot	1	Image 1	108	1000000086	1380
1603.04		Spot	1	Image 1	108	1000000076	1381
1787.96		Spot	1	Image 1	108	1000000082	1382
1345.03		Spot	1	Image 1	108	1000000088	1383
1294.01		Spot	1	Image 1	108	1000000084	1384
1764.02		Spot	1	Image 1	109	1000000085	1385
1386.46		Spot	1	Image 1	109	1000000035	1386
1842.1		Spot	1	Image 1	109	1000000081	1387
1784.93		Spot	1	Image 1	109	1000000070	1388
1551.98		Spot	1	Image 1	109	1000000087	1389
1879.06		Spot	1	Image 1	109	1000000083	1390
1254.95		Spot	1	Image 1	109	1000000080	1391
1896.52		Spot	1	Image 1	109	1000000086	1392
1664.93		Spot	1	Image 1	109	1000000089	1393
1760.43		Spot	1	Image 1	109	1000000082	1394
1508.95		Spot	1	Image 1	109	1000000088	1395
1368.97		Spot	1	Image 1	109	1000000084	1396
1912.1		Spot	1	Image 1	110	1000000085	1397
1371.93		Spot	1	Image 1	110	1000000035	1398
1832.04		Spot	1	Image 1	110	1000000081	1399
1982.94		Spot	1	Image 1	110	1000000070	1400
1409.92		Spot	1	Image 1	110	1000000087	1401
1782.9		Spot	1	Image 1	110	1000000083	1402
1352.94		Spot	1	Image 1	110	1000000080	1403
1691.1		Spot	1	Image 1	110	1000000086	1404
1889.97		Spot	1	Image 1	110	1000000089	1405
1736.91		Spot	1	Image 1	110	1000000082	1406
1394.06		Spot	1	Image 1	110	1000000088	1407
1491.96		Spot	1	Image 1	110	1000000084	1408
1901.08		Spot	1	Image 1	111	1000000085	1409
1316.49		Spot	1	Image 1	111	1000000035	1410
1784.88		Spot	1	Image 1	111	1000000070	1411
1526.15		Spot	1	Image 1	111	1000000087	1412
2180.1		Spot	1	Image 1	111	1000000083	1413
1266.54		Spot	1	Image 1	111	1000000080	1414
1551.9		Spot	1	Image 1	111	1000000086	1415
1912.95		Spot	1	Image 1	111	1000000089	1416
1478.99		Spot	1	Image 1	111	1000000082	1417
1487.45		Spot	1	Image 1	111	1000000088	1418
1498.47		Spot	1	Image 1	111	1000000084	1419
1883		Spot	1	Image 1	112	1000000090	1420
1688.5		Spot	1	Image 1	112	1000000085	1421
1267.6		Spot	1	Image 1	112	1000000035	1422
1756.96		Spot	1	Image 1	112	1000000070	1423
1361.47		Spot	1	Image 1	112	1000000087	1424
2087.92		Spot	1	Image 1	112	1000000083	1425
1333.04		Spot	1	Image 1	112	1000000080	1426
1730.95		Spot	1	Image 1	112	1000000086	1427
1624.98		Spot	1	Image 1	112	1000000089	1428
1620.55		Spot	1	Image 1	112	1000000082	1429
1361.98		Spot	1	Image 1	112	1000000088	1430
1534.5		Spot	1	Image 1	112	1000000084	1431
1714		Spot	1	Image 1	113	1000000090	1432
1570.07		Spot	1	Image 1	113	1000000085	1433
1249.5		Spot	1	Image 1	113	1000000035	1434
1800.9		Spot	1	Image 1	113	1000000070	1435
1283.04		Spot	1	Image 1	113	1000000087	1436
1691.54		Spot	1	Image 1	113	1000000083	1437
1594.48		Spot	1	Image 1	113	1000000086	1438
1841		Spot	1	Image 1	113	1000000089	1439
1269.96		Spot	1	Image 1	113	1000000088	1440
1503.05		Spot	1	Image 1	113	1000000084	1441
1974.92		Spot	1	Image 1	114	1000000090	1442
1196.95		Spot	1	Image 1	114	1000000035	1443
1673.1		Spot	1	Image 1	114	1000000070	1444
1406.53		Spot	1	Image 1	114	1000000087	1445
1976.08		Spot	1	Image 1	114	1000000083	1446
1617.04		Spot	1	Image 1	114	1000000086	1447
1934.86		Spot	1	Image 1	114	1000000089	1448
1453.06		Spot	1	Image 1	114	1000000088	1449
1482.01		Spot	1	Image 1	114	1000000084	1450
1739.07		Spot	1	Image 1	115	1000000090	1451
1183.06		Spot	1	Image 1	115	1000000035	1452
1766.98		Spot	1	Image 1	115	1000000070	1453
1448.1		Spot	1	Image 1	115	1000000087	1454
2107		Spot	1	Image 1	115	1000000083	1455
1812.96		Spot	1	Image 1	115	1000000089	1456
1380.97		Spot	1	Image 1	115	1000000088	1457
1601.12		Spot	1	Image 1	115	1000000084	1458
1561.02		Spot	1	Image 1	116	1000000090	1459
1265.01		Spot	1	Image 1	116	1000000035	1460
1507.01		Spot	1	Image 1	116	1000000070	1461
1185.04		Spot	1	Image 1	116	1000000087	1462
1844.99		Spot	1	Image 1	116	1000000083	1463
1879.13		Spot	1	Image 1	116	1000000089	1464
1445.1		Spot	1	Image 1	116	1000000088	1465
1533.02		Spot	1	Image 1	116	1000000084	1466
1686.53		Spot	1	Image 1	117	1000000090	1467
1266.98		Spot	1	Image 1	117	1000000035	1468
1604.54		Spot	1	Image 1	117	1000000070	1469
1402		Spot	1	Image 1	117	1000000087	1470
2014.98		Spot	1	Image 1	117	1000000083	1471
1779.99		Spot	1	Image 1	117	1000000089	1472
1361.48		Spot	1	Image 1	117	1000000088	1473
1590.08		Spot	1	Image 1	117	1000000084	1474
1639.43		Spot	1	Image 1	118	1000000090	1475
1196		Spot	1	Image 1	118	1000000035	1476
1694.99		Spot	1	Image 1	118	1000000070	1477
1360		Spot	1	Image 1	118	1000000087	1478
1804.04		Spot	1	Image 1	118	1000000089	1479
1379.04		Spot	1	Image 1	118	1000000088	1480
1366.97		Spot	1	Image 1	118	1000000084	1481
1617.92		Spot	1	Image 1	119	1000000090	1482
1422.1		Spot	1	Image 1	119	1000000091	1483
1200		Spot	1	Image 1	119	1000000035	1484
1739		Spot	1	Image 1	119	1000000070	1485
1348.41		Spot	1	Image 1	119	1000000087	1486
1600.42		Spot	1	Image 1	119	1000000089	1487
1439		Spot	1	Image 1	119	1000000088	1488
1367.99		Spot	1	Image 1	119	1000000084	1489
1561.05		Spot	1	Image 1	120	1000000090	1490
1667.86		Spot	1	Image 1	120	1000000091	1491
2312.13		Spot	1	Image 1	120	1000000070	1492
1298.54		Spot	1	Image 1	120	1000000087	1493
1514.02		Spot	1	Image 1	120	1000000089	1494
1510.45		Spot	1	Image 1	120	1000000088	1495
1356.07		Spot	1	Image 1	120	1000000092	1496
1293.52		Spot	1	Image 1	120	1000000084	1497
1722.59		Spot	1	Image 1	121	1000000090	1498
1577.12		Spot	1	Image 1	121	1000000091	1499
2016.48		Spot	1	Image 1	121	1000000070	1500
1272.46		Spot	1	Image 1	121	1000000087	1501
1409.56		Spot	1	Image 1	121	1000000089	1502
1597.53		Spot	1	Image 1	121	1000000092	1503
1514		Spot	1	Image 1	121	1000000084	1504
1588.48		Spot	1	Image 1	122	1000000090	1505
1550.54		Spot	1	Image 1	122	1000000091	1506
1876.06		Spot	1	Image 1	122	1000000070	1507
1419.07		Spot	1	Image 1	122	1000000089	1508
1794.5		Spot	1	Image 1	122	1000000092	1509
1464.52		Spot	1	Image 1	122	1000000084	1510
1551.57		Spot	1	Image 1	123	1000000090	1511
1583.94		Spot	1	Image 1	123	1000000091	1512
1761.57		Spot	1	Image 1	123	1000000070	1513
1538.97		Spot	1	Image 1	123	1000000089	1514
1907.47		Spot	1	Image 1	123	1000000092	1515
1395.08		Spot	1	Image 1	123	1000000084	1516
1618.09		Spot	1	Image 1	124	1000000090	1517
1598		Spot	1	Image 1	124	1000000091	1518
2489.14		Spot	1	Image 1	124	1000000093	1519
1781.48		Spot	1	Image 1	124	1000000070	1520
1543.99		Spot	1	Image 1	124	1000000089	1521
1936.96		Spot	1	Image 1	124	1000000092	1522
1692.54		Spot	1	Image 1	124	1000000084	1523
1667.94		Spot	1	Image 1	125	1000000090	1524
1715.5		Spot	1	Image 1	125	1000000091	1525
2252.28		Spot	1	Image 1	125	1000000093	1526
2008.15		Spot	1	Image 1	125	1000000070	1527
1522.04		Spot	1	Image 1	125	1000000089	1528
1486		Spot	1	Image 1	125	1000000094	1529
1648.98		Spot	1	Image 1	125	1000000092	1530
1595.07		Spot	1	Image 1	125	1000000084	1531
2113.05		Spot	1	Image 1	126	1000000090	1532
1814.03		Spot	1	Image 1	126	1000000091	1533
2350.21		Spot	1	Image 1	126	1000000093	1534
2028.6		Spot	1	Image 1	126	1000000070	1535
1577.55		Spot	1	Image 1	126	1000000095	1536
1618.89		Spot	1	Image 1	126	1000000089	1537
1796.09		Spot	1	Image 1	126	1000000094	1538
1889.01		Spot	1	Image 1	126	1000000092	1539
1605.5		Spot	1	Image 1	126	1000000084	1540
1848.95		Spot	1	Image 1	127	1000000090	1541
1723.92		Spot	1	Image 1	127	1000000091	1542
2334.16		Spot	1	Image 1	127	1000000093	1543
1748.07		Spot	1	Image 1	127	1000000070	1544
1696.05		Spot	1	Image 1	127	1000000095	1545
1595		Spot	1	Image 1	127	1000000089	1546
1799.16		Spot	1	Image 1	127	1000000094	1547
1674.55		Spot	1	Image 1	127	1000000092	1548
1641.91		Spot	1	Image 1	127	1000000084	1549
1906.8		Spot	1	Image 1	128	1000000090	1550
1792.97		Spot	1	Image 1	128	1000000091	1551
2054.53		Spot	1	Image 1	128	1000000093	1552
1570.12		Spot	1	Image 1	128	1000000070	1553
1614.05		Spot	1	Image 1	128	1000000095	1554
1537.94		Spot	1	Image 1	128	1000000089	1555
1630.08		Spot	1	Image 1	128	1000000096	1556
1636.12		Spot	1	Image 1	128	1000000094	1557
1622.05		Spot	1	Image 1	128	1000000092	1558
1542.06		Spot	1	Image 1	128	1000000084	1559
1823.06		Spot	1	Image 1	129	1000000090	1560
1885.01		Spot	1	Image 1	129	1000000091	1561
2218.16		Spot	1	Image 1	129	1000000093	1562
1697.15		Spot	1	Image 1	129	1000000070	1563
1534.04		Spot	1	Image 1	129	1000000095	1564
1594.06		Spot	1	Image 1	129	1000000089	1565
1508.98		Spot	1	Image 1	129	1000000096	1566
1645.08		Spot	1	Image 1	129	1000000094	1567
1513.52		Spot	1	Image 1	129	1000000092	1568
1400.09		Spot	1	Image 1	129	1000000084	1569
1952.98		Spot	1	Image 1	130	1000000090	1570
2047.89		Spot	1	Image 1	130	1000000091	1571
2556.1		Spot	1	Image 1	130	1000000093	1572
1536.58		Spot	1	Image 1	130	1000000070	1573
1458.05		Spot	1	Image 1	130	1000000095	1574
1638.49		Spot	1	Image 1	130	1000000089	1575
1483.11		Spot	1	Image 1	130	1000000096	1576
1558.07		Spot	1	Image 1	130	1000000094	1577
1812.51		Spot	1	Image 1	130	1000000092	1578
1324.9		Spot	1	Image 1	130	1000000084	1579
2115.1		Spot	1	Image 1	131	1000000090	1580
1923.08		Spot	1	Image 1	131	1000000091	1581
2491.96		Spot	1	Image 1	131	1000000093	1582
1412.95		Spot	1	Image 1	131	1000000070	1583
1336		Spot	1	Image 1	131	1000000095	1584
1605.99		Spot	1	Image 1	131	1000000089	1585
1465.5		Spot	1	Image 1	131	1000000096	1586
1413.98		Spot	1	Image 1	131	1000000094	1587
1386.9		Spot	1	Image 1	131	1000000084	1588
1968.94		Spot	1	Image 1	132	1000000090	1589
1787.09		Spot	1	Image 1	132	1000000091	1590
2179.51		Spot	1	Image 1	132	1000000093	1591
1683.85		Spot	1	Image 1	132	1000000097	1592
1467.9		Spot	1	Image 1	132	1000000070	1593
1335.94		Spot	1	Image 1	132	1000000095	1594
1727.04		Spot	1	Image 1	132	1000000089	1595
1462.1		Spot	1	Image 1	132	1000000096	1596
1561.44		Spot	1	Image 1	132	1000000094	1597
1531.46		Spot	1	Image 1	132	1000000084	1598
2028.9		Spot	1	Image 1	133	1000000090	1599
1770.02		Spot	1	Image 1	133	1000000091	1600
2599.59		Spot	1	Image 1	133	1000000093	1601
1839.61		Spot	1	Image 1	133	1000000097	1602
1489.94		Spot	1	Image 1	133	1000000070	1603
1450		Spot	1	Image 1	133	1000000095	1604
1838.52		Spot	1	Image 1	133	1000000089	1605
1417.02		Spot	1	Image 1	133	1000000096	1606
1457.06		Spot	1	Image 1	133	1000000094	1607
1639.94		Spot	1	Image 1	134	1000000090	1608
1906.06		Spot	1	Image 1	134	1000000091	1609
2261.1		Spot	1	Image 1	134	1000000093	1610
1734.83		Spot	1	Image 1	134	1000000097	1611
1350.96		Spot	1	Image 1	134	1000000070	1612
1322.97		Spot	1	Image 1	134	1000000095	1613
1756.04		Spot	1	Image 1	134	1000000089	1614
1354.02		Spot	1	Image 1	134	1000000096	1615
1614.98		Spot	1	Image 1	134	1000000094	1616
1683.03		Spot	1	Image 1	135	1000000090	1617
2116.4		Spot	1	Image 1	135	1000000091	1618
2039.1		Spot	1	Image 1	135	1000000093	1619
2100.23		Spot	1	Image 1	135	1000000097	1620
1487.78		Spot	1	Image 1	135	1000000070	1621
1361.07		Spot	1	Image 1	135	1000000095	1622
1840.57		Spot	1	Image 1	135	1000000089	1623
1483.05		Spot	1	Image 1	135	1000000096	1624
1578		Spot	1	Image 1	135	1000000094	1625
1803.78		Spot	1	Image 1	136	1000000090	1626
2365.15		Spot	1	Image 1	136	1000000091	1627
2034.07		Spot	1	Image 1	136	1000000093	1628
1705.99		Spot	1	Image 1	136	1000000097	1629
1790.19		Spot	1	Image 1	136	1000000070	1630
1404.07		Spot	1	Image 1	136	1000000095	1631
1553.45		Spot	1	Image 1	136	1000000089	1632
1504.51		Spot	1	Image 1	136	1000000096	1633
1472.45		Spot	1	Image 1	136	1000000094	1634
1547.96		Spot	1	Image 1	137	1000000090	1635
2113.18		Spot	1	Image 1	137	1000000091	1636
2142.89		Spot	1	Image 1	137	1000000097	1637
1658.03		Spot	1	Image 1	137	1000000093	1638
1693.1		Spot	1	Image 1	137	1000000070	1639
1436.98		Spot	1	Image 1	137	1000000095	1640
1503.08		Spot	1	Image 1	137	1000000096	1641
1513		Spot	1	Image 1	137	1000000089	1642
1711.07		Spot	1	Image 1	137	1000000094	1643
1461.5		Spot	1	Image 1	138	1000000090	1644
2098.81		Spot	1	Image 1	138	1000000091	1645
2093.87		Spot	1	Image 1	138	1000000097	1646
1855.53		Spot	1	Image 1	138	1000000098	1647
1519.98		Spot	1	Image 1	138	1000000099	1648
1515.99		Spot	1	Image 1	138	1000000095	1649
1569.99		Spot	1	Image 1	138	1000000089	1650
1360.05		Spot	1	Image 1	138	1000000096	1651
1497		Spot	1	Image 1	138	1000000094	1652
1716.92		Spot	1	Image 1	139	1000000091	1653
2002.97		Spot	1	Image 1	139	1000000097	1654
1763.53		Spot	1	Image 1	139	1000000098	1655
1529.51		Spot	1	Image 1	139	1000000099	1656
1403.04		Spot	1	Image 1	139	1000000096	1657
1495.06		Spot	1	Image 1	139	1000000094	1658
1986.82		Spot	1	Image 1	140	1000000091	1659
2233.94		Spot	1	Image 1	140	1000000097	1660
1513.96		Spot	1	Image 1	140	1000000098	1661
1581		Spot	1	Image 1	140	1000000099	1662
1513.06		Spot	1	Image 1	140	1000000094	1663
1858.91		Spot	1	Image 1	141	1000000091	1664
2048.53		Spot	1	Image 1	141	1000000097	1665
1806.1		Spot	1	Image 1	141	1000000098	1666
1729.85		Spot	1	Image 1	141	1000000099	1667
1586.97		Spot	1	Image 1	141	1000000094	1668
1244.99		Spot	1	Image 1	141	1000000100	1669
1805.02		Spot	1	Image 1	142	1000000091	1670
1928.42		Spot	1	Image 1	142	1000000097	1671
1885.09		Spot	1	Image 1	142	1000000098	1672
1472.98		Spot	1	Image 1	142	1000000099	1673
1576.05		Spot	1	Image 1	142	1000000094	1674
1370.97		Spot	1	Image 1	142	1000000100	1675
1764		Spot	1	Image 1	143	1000000091	1676
2215.8		Spot	1	Image 1	143	1000000097	1677
1718.93		Spot	1	Image 1	143	1000000098	1678
1608.01		Spot	1	Image 1	143	1000000099	1679
1549.02		Spot	1	Image 1	143	1000000094	1680
1494.1		Spot	1	Image 1	143	1000000100	1681
1671.06		Spot	1	Image 1	144	1000000091	1682
1703.04		Spot	1	Image 1	144	1000000097	1683
1830.93		Spot	1	Image 1	144	1000000098	1684
1766.47		Spot	1	Image 1	144	1000000099	1685
1609.05		Spot	1	Image 1	144	1000000094	1686
1550		Spot	1	Image 1	144	1000000100	1687
1372.9		Spot	1	Image 1	145	1000000091	1688
1736.59		Spot	1	Image 1	145	1000000098	1689
1633.12		Spot	1	Image 1	145	1000000099	1690
1681.6		Spot	1	Image 1	145	1000000094	1691
1416.06		Spot	1	Image 1	145	1000000100	1692
1767.78		Spot	1	Image 1	146	1000000091	1693
1919.84		Spot	1	Image 1	146	1000000098	1694
1523.97		Spot	1	Image 1	146	1000000099	1695
1571.02		Spot	1	Image 1	146	1000000094	1696
1358.07		Spot	1	Image 1	146	1000000100	1697
1549.48		Spot	1	Image 1	147	1000000091	1698
1731.05		Spot	1	Image 1	147	1000000098	1699
1696.97		Spot	1	Image 1	147	1000000099	1700
1597.46		Spot	1	Image 1	147	1000000094	1701
1636.08		Spot	1	Image 1	147	1000000100	1702
1645.95		Spot	1	Image 1	148	1000000098	1703
1780.58		Spot	1	Image 1	148	1000000099	1704
1649.87		Spot	1	Image 1	148	1000000094	1705
1735.11		Spot	1	Image 1	148	1000000100	1706
2090.92		Spot	1	Image 1	149	1000000098	1707
1535.56		Spot	1	Image 1	149	1000000099	1708
1434.49		Spot	1	Image 1	149	1000000101	1709
1599.11		Spot	1	Image 1	149	1000000094	1710
1453.52		Spot	1	Image 1	149	1000000100	1711
2283.81		Spot	1	Image 1	150	1000000098	1712
1366.03		Spot	1	Image 1	150	1000000099	1713
1528.03		Spot	1	Image 1	150	1000000101	1714
1649.06		Spot	1	Image 1	150	1000000094	1715
1351.97		Spot	1	Image 1	150	1000000100	1716
1529.96		Spot	1	Image 1	151	1000000098	1717
1415.99		Spot	1	Image 1	151	1000000099	1718
1477.02		Spot	1	Image 1	151	1000000101	1719
1508.2		Spot	1	Image 1	151	1000000094	1720
1272		Spot	1	Image 1	151	1000000100	1721
1442.98		Spot	1	Image 1	152	1000000102	1722
1331.99		Spot	1	Image 1	152	1000000099	1723
1334.48		Spot	1	Image 1	152	1000000101	1724
1526.49		Spot	1	Image 1	152	1000000094	1725
1693		Spot	1	Image 1	153	1000000103	1726
1580.07		Spot	1	Image 1	153	1000000102	1727
1316.01		Spot	1	Image 1	153	1000000099	1728
1430.98		Spot	1	Image 1	153	1000000101	1729
1547.02		Spot	1	Image 1	153	1000000094	1730
1891.1		Spot	1	Image 1	154	1000000104	1731
1717.95		Spot	1	Image 1	154	1000000103	1732
1648.9		Spot	1	Image 1	154	1000000102	1733
1404		Spot	1	Image 1	154	1000000099	1734
1455.04		Spot	1	Image 1	154	1000000101	1735
1468.37		Spot	1	Image 1	154	1000000094	1736
2316.84		Spot	1	Image 1	155	1000000104	1737
2019.4		Spot	1	Image 1	155	1000000103	1738
1324.95		Spot	1	Image 1	155	1000000105	1739
1948.93		Spot	1	Image 1	155	1000000102	1740
1565.1		Spot	1	Image 1	155	1000000101	1741
1351.96		Spot	1	Image 1	155	1000000094	1742
2374.06		Spot	1	Image 1	156	1000000104	1743
2067.05		Spot	1	Image 1	156	1000000103	1744
1381.98		Spot	1	Image 1	156	1000000105	1745
1599.47		Spot	1	Image 1	156	1000000102	1746
1505.98		Spot	1	Image 1	156	1000000101	1747
1595.54		Spot	1	Image 1	156	1000000094	1748
2021.5		Spot	1	Image 1	157	1000000104	1749
2042.21		Spot	1	Image 1	157	1000000103	1750
1515.46		Spot	1	Image 1	157	1000000105	1751
1592.02		Spot	1	Image 1	157	1000000102	1752
1458.96		Spot	1	Image 1	157	1000000101	1753
1471.07		Spot	1	Image 1	157	1000000094	1754
1388.45		Spot	1	Image 1	157	1000000106	1755
2407.18		Spot	1	Image 1	158	1000000104	1756
2018.81		Spot	1	Image 1	158	1000000103	1757
1575.98		Spot	1	Image 1	158	1000000105	1758
1422.02		Spot	1	Image 1	158	1000000107	1759
1430.08		Spot	1	Image 1	158	1000000102	1760
1358.1		Spot	1	Image 1	158	1000000101	1761
1588.52		Spot	1	Image 1	158	1000000094	1762
1449.01		Spot	1	Image 1	158	1000000106	1763
2195.52		Spot	1	Image 1	159	1000000104	1764
1942.05		Spot	1	Image 1	159	1000000103	1765
1427.04		Spot	1	Image 1	159	1000000105	1766
1512.08		Spot	1	Image 1	159	1000000107	1767
1482.97		Spot	1	Image 1	159	1000000102	1768
1419.01		Spot	1	Image 1	159	1000000101	1769
1617.04		Spot	1	Image 1	159	1000000094	1770
1540.04		Spot	1	Image 1	159	1000000106	1771
2124.04		Spot	1	Image 1	160	1000000104	1772
1945.07		Spot	1	Image 1	160	1000000103	1773
1477.93		Spot	1	Image 1	160	1000000105	1774
1430.05		Spot	1	Image 1	160	1000000107	1775
1780.07		Spot	1	Image 1	160	1000000102	1776
1543.96		Spot	1	Image 1	160	1000000101	1777
1710.11		Spot	1	Image 1	160	1000000094	1778
1357.04		Spot	1	Image 1	160	1000000106	1779
1677		Spot	1	Image 1	161	1000000104	1780
2040.59		Spot	1	Image 1	161	1000000108	1781
1795.91		Spot	1	Image 1	161	1000000103	1782
1647.07		Spot	1	Image 1	161	1000000105	1783
1595.91		Spot	1	Image 1	161	1000000107	1784
1809.51		Spot	1	Image 1	161	1000000102	1785
1791.5		Spot	1	Image 1	161	1000000109	1786
1548		Spot	1	Image 1	161	1000000101	1787
1652.53		Spot	1	Image 1	161	1000000094	1788
1416.06		Spot	1	Image 1	161	1000000106	1789
1807.04		Spot	1	Image 1	162	1000000104	1790
1838.04		Spot	1	Image 1	162	1000000103	1791
2085.1		Spot	1	Image 1	162	1000000108	1792
1569.95		Spot	1	Image 1	162	1000000105	1793
2131.85		Spot	1	Image 1	162	1000000107	1794
1565.05		Spot	1	Image 1	162	1000000102	1795
1783.05		Spot	1	Image 1	162	1000000109	1796
1534.99		Spot	1	Image 1	162	1000000101	1797
1596.55		Spot	1	Image 1	162	1000000106	1798
1699.96		Spot	1	Image 1	163	1000000104	1799
2111.54		Spot	1	Image 1	163	1000000103	1800
2114.82		Spot	1	Image 1	163	1000000108	1801
1887.5		Spot	1	Image 1	163	1000000110	1802
1661.02		Spot	1	Image 1	163	1000000105	1803
2173		Spot	1	Image 1	163	1000000107	1804
1994.01		Spot	1	Image 1	163	1000000109	1805
1395		Spot	1	Image 1	163	1000000101	1806
1538.07		Spot	1	Image 1	163	1000000106	1807
1706.91		Spot	1	Image 1	164	1000000104	1808
2159.12		Spot	1	Image 1	164	1000000108	1809
1780.98		Spot	1	Image 1	164	1000000110	1810
1543.98		Spot	1	Image 1	164	1000000105	1811
1764.04		Spot	1	Image 1	164	1000000107	1812
2058.43		Spot	1	Image 1	164	1000000109	1813
1679.98		Spot	1	Image 1	164	1000000101	1814
1635.03		Spot	1	Image 1	164	1000000106	1815
1702.93		Spot	1	Image 1	165	1000000104	1816
2118.97		Spot	1	Image 1	165	1000000108	1817
1997.09		Spot	1	Image 1	165	1000000110	1818
1309		Spot	1	Image 1	165	1000000105	1819
1695		Spot	1	Image 1	165	1000000107	1820
1949.04		Spot	1	Image 1	165	1000000109	1821
1572.1		Spot	1	Image 1	165	1000000101	1822
1374.98		Spot	1	Image 1	165	1000000106	1823
2030.97		Spot	1	Image 1	166	1000000108	1824
1786.06		Spot	1	Image 1	166	1000000110	1825
2031		Spot	1	Image 1	166	1000000107	1826
1788.5		Spot	1	Image 1	166	1000000109	1827
1520.08		Spot	1	Image 1	166	1000000106	1828
1951.03		Spot	1	Image 1	167	1000000108	1829
1949.04		Spot	1	Image 1	167	1000000110	1830
2104.94		Spot	1	Image 1	167	1000000107	1831
2050.14		Spot	1	Image 1	167	1000000109	1832
1536.44		Spot	1	Image 1	167	1000000106	1833
2012.46		Spot	1	Image 1	168	1000000108	1834
2046.95		Spot	1	Image 1	168	1000000110	1835
1792		Spot	1	Image 1	168	1000000107	1836
1828.89		Spot	1	Image 1	168	1000000109	1837
1655.94		Spot	1	Image 1	168	1000000106	1838
2221.99		Spot	1	Image 1	169	1000000108	1839
2272.5		Spot	1	Image 1	169	1000000110	1840
1653.9		Spot	1	Image 1	169	1000000107	1841
1900.94		Spot	1	Image 1	169	1000000109	1842
1415.56		Spot	1	Image 1	169	1000000106	1843
1771.01		Spot	1	Image 1	170	1000000108	1844
1784.06		Spot	1	Image 1	170	1000000110	1845
1506.08		Spot	1	Image 1	170	1000000107	1846
1854.99		Spot	1	Image 1	170	1000000109	1847
1513.39		Spot	1	Image 1	170	1000000106	1848
1855.97		Spot	1	Image 1	171	1000000108	1849
1558.04		Spot	1	Image 1	171	1000000110	1850
1510.43		Spot	1	Image 1	171	1000000111	1851
1443.46		Spot	1	Image 1	171	1000000107	1852
1780.38		Spot	1	Image 1	171	1000000109	1853
1341.46		Spot	1	Image 1	171	1000000106	1854
1945.06		Spot	1	Image 1	172	1000000108	1855
1517.04		Spot	1	Image 1	172	1000000110	1856
1587.96		Spot	1	Image 1	172	1000000111	1857
1455.93		Spot	1	Image 1	172	1000000107	1858
1369.98		Spot	1	Image 1	172	1000000112	1859
1752.93		Spot	1	Image 1	172	1000000109	1860
1470.93		Spot	1	Image 1	172	1000000106	1861
1698.83		Spot	1	Image 1	173	1000000110	1862
1680.01		Spot	1	Image 1	173	1000000111	1863
1549.06		Spot	1	Image 1	173	1000000107	1864
1458.01		Spot	1	Image 1	173	1000000112	1865
1736.96		Spot	1	Image 1	173	1000000109	1866
1444.45		Spot	1	Image 1	173	1000000106	1867
1646.47		Spot	1	Image 1	174	1000000110	1868
1573.06		Spot	1	Image 1	174	1000000111	1869
1460.04		Spot	1	Image 1	174	1000000112	1870
1597.98		Spot	1	Image 1	174	1000000109	1871
1429		Spot	1	Image 1	174	1000000106	1872
1622.48		Spot	1	Image 1	175	1000000110	1873
1671.05		Spot	1	Image 1	175	1000000111	1874
1485.13		Spot	1	Image 1	175	1000000112	1875
1447.99		Spot	1	Image 1	175	1000000109	1876
1346.99		Spot	1	Image 1	175	1000000106	1877
1898.85		Spot	1	Image 1	176	1000000110	1878
1834.5		Spot	1	Image 1	176	1000000111	1879
1383.09		Spot	1	Image 1	176	1000000112	1880
1571.02		Spot	1	Image 1	176	1000000109	1881
1448.97		Spot	1	Image 1	176	1000000113	1882
1386.92		Spot	1	Image 1	176	1000000114	1883
1537.03		Spot	1	Image 1	176	1000000106	1884
1521.97		Spot	1	Image 1	177	1000000110	1885
1686.52		Spot	1	Image 1	177	1000000111	1886
1635.6		Spot	1	Image 1	177	1000000112	1887
1497.03		Spot	1	Image 1	177	1000000109	1888
1346.05		Spot	1	Image 1	177	1000000113	1889
1502.03		Spot	1	Image 1	177	1000000114	1890
1472.07		Spot	1	Image 1	177	1000000106	1891
1467.01		Spot	1	Image 1	178	1000000110	1892
1629		Spot	1	Image 1	178	1000000111	1893
1797.02		Spot	1	Image 1	178	1000000112	1894
1432.95		Spot	1	Image 1	178	1000000109	1895
1322.06		Spot	1	Image 1	178	1000000113	1896
1562.06		Spot	1	Image 1	178	1000000114	1897
1451.1		Spot	1	Image 1	178	1000000106	1898
1593.49		Spot	1	Image 1	179	1000000111	1899
1996.97		Spot	1	Image 1	179	1000000112	1900
1430.05		Spot	1	Image 1	179	1000000109	1901
1406.96		Spot	1	Image 1	179	1000000113	1902
1385.13		Spot	1	Image 1	179	1000000106	1903
1656.45		Spot	1	Image 1	179	1000000114	1904
1875.99		Spot	1	Image 1	180	1000000115	1905
1552.03		Spot	1	Image 1	180	1000000111	1906
2084.94		Spot	1	Image 1	180	1000000112	1907
1508.52		Spot	1	Image 1	180	1000000109	1908
1333.97		Spot	1	Image 1	180	1000000113	1909
1636.07		Spot	1	Image 1	180	1000000114	1910
1223.44		Spot	1	Image 1	180	1000000106	1911
2261.46		Spot	1	Image 1	181	1000000115	1912
1428.96		Spot	1	Image 1	181	1000000111	1913
1578		Spot	1	Image 1	181	1000000112	1914
1437.03		Spot	1	Image 1	181	1000000113	1915
1478.01		Spot	1	Image 1	181	1000000114	1916
1283.96		Spot	1	Image 1	181	1000000106	1917
2279.7		Spot	1	Image 1	182	1000000115	1918
1571.08		Spot	1	Image 1	182	1000000112	1919
1531.02		Spot	1	Image 1	182	1000000113	1920
1807.98		Spot	1	Image 1	182	1000000114	1921
1360.96		Spot	1	Image 1	182	1000000106	1922
2076.85		Spot	1	Image 1	183	1000000115	1923
1861.12		Spot	1	Image 1	183	1000000116	1924
1459.96		Spot	1	Image 1	183	1000000113	1925
1293.93		Spot	1	Image 1	183	1000000106	1926
1542.12		Spot	1	Image 1	183	1000000114	1927
2250.5		Spot	1	Image 1	184	1000000115	1928
1850.88		Spot	1	Image 1	184	1000000116	1929
1531.1		Spot	1	Image 1	184	1000000113	1930
1628.39		Spot	1	Image 1	184	1000000114	1931
1254.93		Spot	1	Image 1	184	1000000106	1932
2388.94		Spot	1	Image 1	185	1000000115	1933
1449.59		Spot	1	Image 1	185	1000000116	1934
1483.11		Spot	1	Image 1	185	1000000113	1935
1540.52		Spot	1	Image 1	185	1000000114	1936
1351.45		Spot	1	Image 1	185	1000000106	1937
2331.42		Spot	1	Image 1	186	1000000115	1938
1424.94		Spot	1	Image 1	186	1000000116	1939
1516.97		Spot	1	Image 1	186	1000000113	1940
1555.09		Spot	1	Image 1	186	1000000114	1941
2193.96		Spot	1	Image 1	187	1000000115	1942
1473.42		Spot	1	Image 1	187	1000000116	1943
1482.1		Spot	1	Image 1	187	1000000113	1944
1771.06		Spot	1	Image 1	187	1000000114	1945
2017.98		Spot	1	Image 1	188	1000000115	1946
1525.11		Spot	1	Image 1	188	1000000116	1947
1384.03		Spot	1	Image 1	188	1000000113	1948
1724.48		Spot	1	Image 1	188	1000000114	1949
2176.88		Spot	1	Image 1	189	1000000115	1950
1332		Spot	1	Image 1	189	1000000116	1951
1362.48		Spot	1	Image 1	189	1000000113	1952
1587.47		Spot	1	Image 1	189	1000000114	1953
2147.92		Spot	1	Image 1	190	1000000115	1954
1422.5		Spot	1	Image 1	190	1000000116	1955
1296.48		Spot	1	Image 1	190	1000000113	1956
1800.93		Spot	1	Image 1	190	1000000114	1957
2158.18		Spot	1	Image 1	191	1000000115	1958
1409.94		Spot	1	Image 1	191	1000000116	1959
1230.99		Spot	1	Image 1	191	1000000113	1960
1634.06		Spot	1	Image 1	191	1000000114	1961
1969.48		Spot	1	Image 1	192	1000000115	1962
1462.5		Spot	1	Image 1	192	1000000116	1963
1343.03		Spot	1	Image 1	192	1000000113	1964
2466.95		Spot	1	Image 1	192	1000000114	1965
2016.9		Spot	1	Image 1	193	1000000115	1966
1405.02		Spot	1	Image 1	193	1000000116	1967
1390.02		Spot	1	Image 1	193	1000000113	1968
1946.95		Spot	1	Image 1	193	1000000114	1969
1971.23		Spot	1	Image 1	194	1000000115	1970
1489.95		Spot	1	Image 1	194	1000000116	1971
1604.57		Spot	1	Image 1	194	1000000113	1972
1709.42		Spot	1	Image 1	194	1000000114	1973
1818.56		Spot	1	Image 1	195	1000000115	1974
1504.04		Spot	1	Image 1	195	1000000116	1975
1547.49		Spot	1	Image 1	195	1000000113	1976
1713.98		Spot	1	Image 1	195	1000000114	1977
1972.2		Spot	1	Image 1	196	1000000115	1978
1443.96		Spot	1	Image 1	196	1000000116	1979
1701.37		Spot	1	Image 1	196	1000000114	1980
1985.4		Spot	1	Image 1	197	1000000115	1981
1281.05		Spot	1	Image 1	197	1000000116	1982
1440.98		Spot	1	Image 1	197	1000000114	1983
1847		Spot	1	Image 1	198	1000000115	1984
1341.97		Spot	1	Image 1	198	1000000116	1985
1939.89		Spot	1	Image 1	199	1000000115	1986
1376.56		Spot	1	Image 1	199	1000000116	1987
1926.1		Spot	1	Image 1	200	1000000115	1988
1302.02		Spot	1	Image 1	200	1000000116	1989
2056.97		Spot	1	Image 1	201	1000000115	1990
1485.56		Spot	1	Image 1	201	1000000116	1991
1787.02		Spot	1	Image 1	202	1000000115	1992
1490.95		Spot	1	Image 1	202	1000000116	1993
1861.1		Spot	1	Image 1	203	1000000115	1994
1224.53		Spot	1	Image 1	203	1000000116	1995
1907.84		Spot	1	Image 1	204	1000000115	1996
[truncated: 674 more rows]
