# Supplementary material for: Satb1 integrates DNA binding site geometry and torsional stress to differentially target nucleosome-dense regions
Source: Nat Commun. 2019 Jul 19;10:3221. doi: 10.1038/s41467-019-11118-8 (PMC6642133; doi:10.1038/s41467-019-11118-8)
Supplement: Supplementary file 10 — Source Data [file 41467_2019_11118_MOESM10_ESM.zip › Source data/Single Molecule Tracking/single molecule tracks/del HD analysis/PDZ-CUT1-CUT2-STABLE-AB_302c6_TRIAL 2_Statistics/PDZ-CUT1-CUT2-STABLE-AB_302c6_TRIAL 2_Intensity_Min_Ch=1_Img=1.csv]

Intensity Min Ch=1 Img=1
====================
Intensity Min	Unit	Category	Channel	Image	Time	TrackID	ID
2237		Spot	1	Image 1	1	1000000000	0
2885		Spot	1	Image 1	1	1000000001	1
3086		Spot	1	Image 1	1	1000000002	2
1525		Spot	1	Image 1	1	1000000003	3
2542		Spot	1	Image 1	1	1000000004	4
1987		Spot	1	Image 1	1	1000000005	5
1931		Spot	1	Image 1	1	1000000006	6
1980		Spot	1	Image 1	1	1000000007	7
1912		Spot	1	Image 1	1	1000000008	8
1908		Spot	1	Image 1	1	1000000009	9
2428		Spot	1	Image 1	2	1000000000	10
3142		Spot	1	Image 1	2	1000000001	11
2856		Spot	1	Image 1	2	1000000002	12
1597		Spot	1	Image 1	2	1000000003	13
2615		Spot	1	Image 1	2	1000000004	14
2858		Spot	1	Image 1	2	1000000010	15
1982		Spot	1	Image 1	2	1000000005	16
2100		Spot	1	Image 1	2	1000000006	17
2132		Spot	1	Image 1	2	1000000007	18
1799		Spot	1	Image 1	2	1000000008	19
1779		Spot	1	Image 1	2	1000000009	20
2273		Spot	1	Image 1	3	1000000000	21
3055		Spot	1	Image 1	3	1000000001	22
2748		Spot	1	Image 1	3	1000000002	23
1650		Spot	1	Image 1	3	1000000003	24
3085		Spot	1	Image 1	3	1000000004	25
2658		Spot	1	Image 1	3	1000000010	26
1932		Spot	1	Image 1	3	1000000005	27
1884		Spot	1	Image 1	3	1000000006	28
2320		Spot	1	Image 1	3	1000000007	29
1830		Spot	1	Image 1	3	1000000008	30
1773		Spot	1	Image 1	3	1000000009	31
2501		Spot	1	Image 1	4	1000000000	32
2988		Spot	1	Image 1	4	1000000001	33
2669		Spot	1	Image 1	4	1000000002	34
1518		Spot	1	Image 1	4	1000000003	35
2845		Spot	1	Image 1	4	1000000004	36
2502		Spot	1	Image 1	4	1000000010	37
1831		Spot	1	Image 1	4	1000000011	38
1934		Spot	1	Image 1	4	1000000005	39
2074		Spot	1	Image 1	4	1000000006	40
1940		Spot	1	Image 1	4	1000000007	41
1722		Spot	1	Image 1	4	1000000008	42
1763		Spot	1	Image 1	4	1000000009	43
2210		Spot	1	Image 1	5	1000000000	44
3069		Spot	1	Image 1	5	1000000001	45
2795		Spot	1	Image 1	5	1000000002	46
1502		Spot	1	Image 1	5	1000000003	47
2532		Spot	1	Image 1	5	1000000004	48
2616		Spot	1	Image 1	5	1000000010	49
1922		Spot	1	Image 1	5	1000000011	50
2056		Spot	1	Image 1	5	1000000005	51
1913		Spot	1	Image 1	5	1000000012	52
1752		Spot	1	Image 1	5	1000000013	53
2128		Spot	1	Image 1	5	1000000006	54
2085		Spot	1	Image 1	5	1000000007	55
1690		Spot	1	Image 1	5	1000000008	56
1546		Spot	1	Image 1	5	1000000009	57
2096		Spot	1	Image 1	6	1000000000	58
3018		Spot	1	Image 1	6	1000000001	59
2397		Spot	1	Image 1	6	1000000002	60
1627		Spot	1	Image 1	6	1000000003	61
2565		Spot	1	Image 1	6	1000000004	62
2653		Spot	1	Image 1	6	1000000010	63
1717		Spot	1	Image 1	6	1000000011	64
2075		Spot	1	Image 1	6	1000000014	65
1938		Spot	1	Image 1	6	1000000005	66
1759		Spot	1	Image 1	6	1000000012	67
1766		Spot	1	Image 1	6	1000000006	68
1634		Spot	1	Image 1	6	1000000013	69
2158		Spot	1	Image 1	6	1000000007	70
1824		Spot	1	Image 1	6	1000000008	71
1698		Spot	1	Image 1	6	1000000015	72
1502		Spot	1	Image 1	6	1000000009	73
2183		Spot	1	Image 1	7	1000000000	74
3215		Spot	1	Image 1	7	1000000001	75
2425		Spot	1	Image 1	7	1000000002	76
1703		Spot	1	Image 1	7	1000000003	77
2466		Spot	1	Image 1	7	1000000004	78
2150		Spot	1	Image 1	7	1000000010	79
1828		Spot	1	Image 1	7	1000000011	80
1787		Spot	1	Image 1	7	1000000014	81
1945		Spot	1	Image 1	7	1000000005	82
1819		Spot	1	Image 1	7	1000000012	83
1747		Spot	1	Image 1	7	1000000013	84
1852		Spot	1	Image 1	7	1000000006	85
1968		Spot	1	Image 1	7	1000000007	86
1874		Spot	1	Image 1	7	1000000008	87
1735		Spot	1	Image 1	7	1000000015	88
1639		Spot	1	Image 1	7	1000000009	89
2065		Spot	1	Image 1	8	1000000000	90
2862		Spot	1	Image 1	8	1000000001	91
2315		Spot	1	Image 1	8	1000000002	92
2303		Spot	1	Image 1	8	1000000016	93
1674		Spot	1	Image 1	8	1000000003	94
2528		Spot	1	Image 1	8	1000000004	95
2174		Spot	1	Image 1	8	1000000010	96
1793		Spot	1	Image 1	8	1000000011	97
1980		Spot	1	Image 1	8	1000000014	98
2004		Spot	1	Image 1	8	1000000005	99
1817		Spot	1	Image 1	8	1000000012	100
1529		Spot	1	Image 1	8	1000000013	101
1863		Spot	1	Image 1	8	1000000006	102
2010		Spot	1	Image 1	8	1000000007	103
1615		Spot	1	Image 1	8	1000000008	104
1732		Spot	1	Image 1	8	1000000015	105
1644		Spot	1	Image 1	8	1000000009	106
1973		Spot	1	Image 1	9	1000000000	107
2634		Spot	1	Image 1	9	1000000001	108
2586		Spot	1	Image 1	9	1000000002	109
2800		Spot	1	Image 1	9	1000000016	110
1543		Spot	1	Image 1	9	1000000003	111
2481		Spot	1	Image 1	9	1000000004	112
2334		Spot	1	Image 1	9	1000000010	113
1956		Spot	1	Image 1	9	1000000011	114
2102		Spot	1	Image 1	9	1000000014	115
1842		Spot	1	Image 1	9	1000000005	116
1883		Spot	1	Image 1	9	1000000012	117
1658		Spot	1	Image 1	9	1000000013	118
1971		Spot	1	Image 1	9	1000000006	119
2239		Spot	1	Image 1	9	1000000007	120
1642		Spot	1	Image 1	9	1000000008	121
1699		Spot	1	Image 1	9	1000000015	122
1622		Spot	1	Image 1	9	1000000009	123
2045		Spot	1	Image 1	10	1000000000	124
2595		Spot	1	Image 1	10	1000000001	125
2529		Spot	1	Image 1	10	1000000002	126
3297		Spot	1	Image 1	10	1000000016	127
1549		Spot	1	Image 1	10	1000000003	128
2656		Spot	1	Image 1	10	1000000004	129
2515		Spot	1	Image 1	10	1000000010	130
1922		Spot	1	Image 1	10	1000000011	131
2162		Spot	1	Image 1	10	1000000014	132
1831		Spot	1	Image 1	10	1000000005	133
1867		Spot	1	Image 1	10	1000000012	134
1821		Spot	1	Image 1	10	1000000006	135
1618		Spot	1	Image 1	10	1000000013	136
2115		Spot	1	Image 1	10	1000000007	137
1551		Spot	1	Image 1	10	1000000008	138
1773		Spot	1	Image 1	10	1000000015	139
1544		Spot	1	Image 1	10	1000000009	140
2351		Spot	1	Image 1	11	1000000000	141
2687		Spot	1	Image 1	11	1000000001	142
2542		Spot	1	Image 1	11	1000000002	143
1531		Spot	1	Image 1	11	1000000003	144
2744		Spot	1	Image 1	11	1000000016	145
2916		Spot	1	Image 1	11	1000000004	146
2612		Spot	1	Image 1	11	1000000010	147
2122		Spot	1	Image 1	11	1000000017	148
2015		Spot	1	Image 1	11	1000000011	149
2559		Spot	1	Image 1	11	1000000018	150
2129		Spot	1	Image 1	11	1000000014	151
1785		Spot	1	Image 1	11	1000000005	152
1919		Spot	1	Image 1	11	1000000012	153
1608		Spot	1	Image 1	11	1000000006	154
1533		Spot	1	Image 1	11	1000000013	155
1888		Spot	1	Image 1	11	1000000019	156
1870		Spot	1	Image 1	11	1000000007	157
1954		Spot	1	Image 1	11	1000000008	158
1513		Spot	1	Image 1	11	1000000015	159
1671		Spot	1	Image 1	11	1000000009	160
2288		Spot	1	Image 1	12	1000000000	161
2508		Spot	1	Image 1	12	1000000001	162
2510		Spot	1	Image 1	12	1000000002	163
1618		Spot	1	Image 1	12	1000000003	164
2735		Spot	1	Image 1	12	1000000016	165
2877		Spot	1	Image 1	12	1000000004	166
2379		Spot	1	Image 1	12	1000000020	167
2436		Spot	1	Image 1	12	1000000010	168
2007		Spot	1	Image 1	12	1000000017	169
1772		Spot	1	Image 1	12	1000000011	170
2474		Spot	1	Image 1	12	1000000018	171
2360		Spot	1	Image 1	12	1000000014	172
1883		Spot	1	Image 1	12	1000000005	173
2033		Spot	1	Image 1	12	1000000012	174
1777		Spot	1	Image 1	12	1000000006	175
1425		Spot	1	Image 1	12	1000000013	176
2156		Spot	1	Image 1	12	1000000019	177
1862		Spot	1	Image 1	12	1000000008	178
1575		Spot	1	Image 1	12	1000000015	179
1600		Spot	1	Image 1	12	1000000009	180
1999		Spot	1	Image 1	13	1000000000	181
2527		Spot	1	Image 1	13	1000000001	182
2093		Spot	1	Image 1	13	1000000002	183
1467		Spot	1	Image 1	13	1000000003	184
2750		Spot	1	Image 1	13	1000000016	185
2872		Spot	1	Image 1	13	1000000004	186
2606		Spot	1	Image 1	13	1000000020	187
2574		Spot	1	Image 1	13	1000000010	188
2135		Spot	1	Image 1	13	1000000017	189
1656		Spot	1	Image 1	13	1000000011	190
2558		Spot	1	Image 1	13	1000000014	191
2741		Spot	1	Image 1	13	1000000018	192
1878		Spot	1	Image 1	13	1000000005	193
1895		Spot	1	Image 1	13	1000000012	194
1609		Spot	1	Image 1	13	1000000013	195
2023		Spot	1	Image 1	13	1000000019	196
1826		Spot	1	Image 1	13	1000000008	197
1611		Spot	1	Image 1	13	1000000015	198
1994		Spot	1	Image 1	14	1000000000	199
2952		Spot	1	Image 1	14	1000000021	200
2544		Spot	1	Image 1	14	1000000001	201
2534		Spot	1	Image 1	14	1000000022	202
1342		Spot	1	Image 1	14	1000000003	203
2585		Spot	1	Image 1	14	1000000016	204
2372		Spot	1	Image 1	14	1000000004	205
2823		Spot	1	Image 1	14	1000000020	206
3008		Spot	1	Image 1	14	1000000010	207
2092		Spot	1	Image 1	14	1000000017	208
1715		Spot	1	Image 1	14	1000000011	209
2388		Spot	1	Image 1	14	1000000014	210
2539		Spot	1	Image 1	14	1000000018	211
1823		Spot	1	Image 1	14	1000000005	212
1989		Spot	1	Image 1	14	1000000012	213
1530		Spot	1	Image 1	14	1000000013	214
2083		Spot	1	Image 1	14	1000000019	215
1672		Spot	1	Image 1	14	1000000015	216
2173		Spot	1	Image 1	15	1000000000	217
3060		Spot	1	Image 1	15	1000000021	218
2260		Spot	1	Image 1	15	1000000001	219
2836		Spot	1	Image 1	15	1000000022	220
2248		Spot	1	Image 1	15	1000000023	221
1375		Spot	1	Image 1	15	1000000003	222
2898		Spot	1	Image 1	15	1000000016	223
2700		Spot	1	Image 1	15	1000000020	224
2714		Spot	1	Image 1	15	1000000010	225
2220		Spot	1	Image 1	15	1000000017	226
1736		Spot	1	Image 1	15	1000000011	227
1907		Spot	1	Image 1	15	1000000014	228
2520		Spot	1	Image 1	15	1000000018	229
1810		Spot	1	Image 1	15	1000000005	230
1832		Spot	1	Image 1	15	1000000012	231
1949		Spot	1	Image 1	15	1000000024	232
1561		Spot	1	Image 1	15	1000000013	233
2335		Spot	1	Image 1	15	1000000019	234
1481		Spot	1	Image 1	15	1000000015	235
2312		Spot	1	Image 1	16	1000000000	236
2721		Spot	1	Image 1	16	1000000021	237
2419		Spot	1	Image 1	16	1000000001	238
2674		Spot	1	Image 1	16	1000000022	239
2334		Spot	1	Image 1	16	1000000023	240
1236		Spot	1	Image 1	16	1000000003	241
2686		Spot	1	Image 1	16	1000000016	242
2686		Spot	1	Image 1	16	1000000020	243
2156		Spot	1	Image 1	16	1000000010	244
2433		Spot	1	Image 1	16	1000000017	245
1667		Spot	1	Image 1	16	1000000011	246
2395		Spot	1	Image 1	16	1000000014	247
2433		Spot	1	Image 1	16	1000000018	248
2013		Spot	1	Image 1	16	1000000005	249
1869		Spot	1	Image 1	16	1000000012	250
1871		Spot	1	Image 1	16	1000000024	251
2513		Spot	1	Image 1	16	1000000019	252
1498		Spot	1	Image 1	16	1000000015	253
2190		Spot	1	Image 1	17	1000000000	254
2889		Spot	1	Image 1	17	1000000021	255
2159		Spot	1	Image 1	17	1000000025	256
2370		Spot	1	Image 1	17	1000000001	257
2569		Spot	1	Image 1	17	1000000022	258
2547		Spot	1	Image 1	17	1000000023	259
1447		Spot	1	Image 1	17	1000000003	260
2284		Spot	1	Image 1	17	1000000016	261
2524		Spot	1	Image 1	17	1000000020	262
2209		Spot	1	Image 1	17	1000000010	263
2375		Spot	1	Image 1	17	1000000017	264
1551		Spot	1	Image 1	17	1000000011	265
2264		Spot	1	Image 1	17	1000000014	266
2376		Spot	1	Image 1	17	1000000018	267
1864		Spot	1	Image 1	17	1000000005	268
1790		Spot	1	Image 1	17	1000000012	269
1868		Spot	1	Image 1	17	1000000024	270
2319		Spot	1	Image 1	17	1000000019	271
1727		Spot	1	Image 1	17	1000000015	272
2372		Spot	1	Image 1	18	1000000000	273
2788		Spot	1	Image 1	18	1000000021	274
2625		Spot	1	Image 1	18	1000000001	275
2929		Spot	1	Image 1	18	1000000025	276
2769		Spot	1	Image 1	18	1000000022	277
2246		Spot	1	Image 1	18	1000000023	278
1524		Spot	1	Image 1	18	1000000003	279
2221		Spot	1	Image 1	18	1000000016	280
2461		Spot	1	Image 1	18	1000000020	281
2636		Spot	1	Image 1	18	1000000010	282
2090		Spot	1	Image 1	18	1000000017	283
1507		Spot	1	Image 1	18	1000000011	284
2420		Spot	1	Image 1	18	1000000018	285
2391		Spot	1	Image 1	18	1000000014	286
2129		Spot	1	Image 1	18	1000000005	287
1657		Spot	1	Image 1	18	1000000012	288
1958		Spot	1	Image 1	18	1000000024	289
2134		Spot	1	Image 1	18	1000000019	290
1731		Spot	1	Image 1	18	1000000015	291
2058		Spot	1	Image 1	19	1000000000	292
3015		Spot	1	Image 1	19	1000000021	293
2353		Spot	1	Image 1	19	1000000001	294
2497		Spot	1	Image 1	19	1000000025	295
2873		Spot	1	Image 1	19	1000000022	296
2058		Spot	1	Image 1	19	1000000023	297
1527		Spot	1	Image 1	19	1000000003	298
2255		Spot	1	Image 1	19	1000000016	299
2538		Spot	1	Image 1	19	1000000020	300
2535		Spot	1	Image 1	19	1000000010	301
2076		Spot	1	Image 1	19	1000000017	302
1540		Spot	1	Image 1	19	1000000011	303
2482		Spot	1	Image 1	19	1000000018	304
2269		Spot	1	Image 1	19	1000000014	305
1941		Spot	1	Image 1	19	1000000005	306
1769		Spot	1	Image 1	19	1000000012	307
1767		Spot	1	Image 1	19	1000000024	308
1925		Spot	1	Image 1	19	1000000019	309
1959		Spot	1	Image 1	19	1000000015	310
1955		Spot	1	Image 1	20	1000000000	311
3234		Spot	1	Image 1	20	1000000021	312
2566		Spot	1	Image 1	20	1000000025	313
2624		Spot	1	Image 1	20	1000000022	314
2312		Spot	1	Image 1	20	1000000023	315
1399		Spot	1	Image 1	20	1000000003	316
2439		Spot	1	Image 1	20	1000000016	317
2831		Spot	1	Image 1	20	1000000020	318
2444		Spot	1	Image 1	20	1000000010	319
1952		Spot	1	Image 1	20	1000000017	320
1747		Spot	1	Image 1	20	1000000011	321
2578		Spot	1	Image 1	20	1000000018	322
2118		Spot	1	Image 1	20	1000000014	323
1969		Spot	1	Image 1	20	1000000012	324
1724		Spot	1	Image 1	20	1000000024	325
2008		Spot	1	Image 1	20	1000000019	326
1836		Spot	1	Image 1	20	1000000015	327
1999		Spot	1	Image 1	21	1000000000	328
3012		Spot	1	Image 1	21	1000000021	329
2485		Spot	1	Image 1	21	1000000025	330
2814		Spot	1	Image 1	21	1000000022	331
2062		Spot	1	Image 1	21	1000000023	332
1490		Spot	1	Image 1	21	1000000003	333
2754		Spot	1	Image 1	21	1000000016	334
3092		Spot	1	Image 1	21	1000000020	335
2239		Spot	1	Image 1	21	1000000010	336
1972		Spot	1	Image 1	21	1000000017	337
1678		Spot	1	Image 1	21	1000000011	338
2069		Spot	1	Image 1	21	1000000014	339
2537		Spot	1	Image 1	21	1000000018	340
2138		Spot	1	Image 1	21	1000000012	341
1884		Spot	1	Image 1	21	1000000024	342
1880		Spot	1	Image 1	21	1000000019	343
1846		Spot	1	Image 1	21	1000000015	344
1909		Spot	1	Image 1	22	1000000000	345
2594		Spot	1	Image 1	22	1000000021	346
2295		Spot	1	Image 1	22	1000000025	347
3094		Spot	1	Image 1	22	1000000022	348
2505		Spot	1	Image 1	22	1000000023	349
1422		Spot	1	Image 1	22	1000000003	350
2653		Spot	1	Image 1	22	1000000016	351
2555		Spot	1	Image 1	22	1000000020	352
2139		Spot	1	Image 1	22	1000000010	353
2148		Spot	1	Image 1	22	1000000026	354
1937		Spot	1	Image 1	22	1000000017	355
1819		Spot	1	Image 1	22	1000000011	356
1965		Spot	1	Image 1	22	1000000014	357
2610		Spot	1	Image 1	22	1000000018	358
2126		Spot	1	Image 1	22	1000000012	359
2170		Spot	1	Image 1	22	1000000024	360
1914		Spot	1	Image 1	22	1000000019	361
1563		Spot	1	Image 1	22	1000000015	362
2071		Spot	1	Image 1	23	1000000000	363
2516		Spot	1	Image 1	23	1000000021	364
2434		Spot	1	Image 1	23	1000000025	365
3013		Spot	1	Image 1	23	1000000022	366
2420		Spot	1	Image 1	23	1000000023	367
1485		Spot	1	Image 1	23	1000000003	368
2560		Spot	1	Image 1	23	1000000016	369
2695		Spot	1	Image 1	23	1000000020	370
2517		Spot	1	Image 1	23	1000000026	371
1877		Spot	1	Image 1	23	1000000017	372
1637		Spot	1	Image 1	23	1000000011	373
2173		Spot	1	Image 1	23	1000000014	374
2398		Spot	1	Image 1	23	1000000018	375
1729		Spot	1	Image 1	23	1000000012	376
1733		Spot	1	Image 1	23	1000000027	377
2079		Spot	1	Image 1	23	1000000024	378
1383		Spot	1	Image 1	23	1000000028	379
1862		Spot	1	Image 1	23	1000000019	380
1774		Spot	1	Image 1	23	1000000029	381
1585		Spot	1	Image 1	23	1000000015	382
1711		Spot	1	Image 1	24	1000000000	383
2579		Spot	1	Image 1	24	1000000021	384
2462		Spot	1	Image 1	24	1000000025	385
3069		Spot	1	Image 1	24	1000000022	386
2131		Spot	1	Image 1	24	1000000023	387
1670		Spot	1	Image 1	24	1000000003	388
2808		Spot	1	Image 1	24	1000000016	389
2530		Spot	1	Image 1	24	1000000026	390
1561		Spot	1	Image 1	24	1000000017	391
1902		Spot	1	Image 1	24	1000000014	392
1783		Spot	1	Image 1	24	1000000027	393
1813		Spot	1	Image 1	24	1000000024	394
1371		Spot	1	Image 1	24	1000000028	395
2226		Spot	1	Image 1	24	1000000019	396
1678		Spot	1	Image 1	24	1000000029	397
1767		Spot	1	Image 1	24	1000000015	398
1739		Spot	1	Image 1	25	1000000000	399
2463		Spot	1	Image 1	25	1000000021	400
2109		Spot	1	Image 1	25	1000000025	401
3351		Spot	1	Image 1	25	1000000022	402
1888		Spot	1	Image 1	25	1000000023	403
1579		Spot	1	Image 1	25	1000000003	404
3189		Spot	1	Image 1	25	1000000016	405
2267		Spot	1	Image 1	25	1000000026	406
1900		Spot	1	Image 1	25	1000000014	407
1713		Spot	1	Image 1	25	1000000027	408
2087		Spot	1	Image 1	25	1000000024	409
1362		Spot	1	Image 1	25	1000000028	410
1993		Spot	1	Image 1	25	1000000019	411
1489		Spot	1	Image 1	25	1000000029	412
1739		Spot	1	Image 1	25	1000000015	413
1799		Spot	1	Image 1	26	1000000000	414
2660		Spot	1	Image 1	26	1000000021	415
2444		Spot	1	Image 1	26	1000000025	416
2853		Spot	1	Image 1	26	1000000022	417
1534		Spot	1	Image 1	26	1000000003	418
2659		Spot	1	Image 1	26	1000000016	419
2019		Spot	1	Image 1	26	1000000026	420
1881		Spot	1	Image 1	26	1000000014	421
1852		Spot	1	Image 1	26	1000000027	422
1862		Spot	1	Image 1	26	1000000024	423
1554		Spot	1	Image 1	26	1000000028	424
1793		Spot	1	Image 1	26	1000000019	425
1313		Spot	1	Image 1	26	1000000029	426
1739		Spot	1	Image 1	26	1000000015	427
2172		Spot	1	Image 1	27	1000000021	428
2558		Spot	1	Image 1	27	1000000025	429
1408		Spot	1	Image 1	27	1000000003	430
2661		Spot	1	Image 1	27	1000000016	431
2382		Spot	1	Image 1	27	1000000026	432
1821		Spot	1	Image 1	27	1000000030	433
1767		Spot	1	Image 1	27	1000000027	434
1379		Spot	1	Image 1	27	1000000028	435
1737		Spot	1	Image 1	27	1000000019	436
1346		Spot	1	Image 1	27	1000000029	437
1710		Spot	1	Image 1	27	1000000015	438
2397		Spot	1	Image 1	28	1000000025	439
1581		Spot	1	Image 1	28	1000000003	440
2555		Spot	1	Image 1	28	1000000016	441
2481		Spot	1	Image 1	28	1000000026	442
1906		Spot	1	Image 1	28	1000000031	443
1533		Spot	1	Image 1	28	1000000030	444
2125		Spot	1	Image 1	28	1000000027	445
1162		Spot	1	Image 1	28	1000000028	446
1581		Spot	1	Image 1	28	1000000029	447
2242		Spot	1	Image 1	29	1000000025	448
1463		Spot	1	Image 1	29	1000000003	449
2493		Spot	1	Image 1	29	1000000016	450
2410		Spot	1	Image 1	29	1000000026	451
2039		Spot	1	Image 1	29	1000000031	452
1372		Spot	1	Image 1	29	1000000030	453
1926		Spot	1	Image 1	29	1000000027	454
1989		Spot	1	Image 1	29	1000000032	455
1174		Spot	1	Image 1	29	1000000028	456
1640		Spot	1	Image 1	29	1000000029	457
1990		Spot	1	Image 1	30	1000000025	458
2206		Spot	1	Image 1	30	1000000033	459
1589		Spot	1	Image 1	30	1000000003	460
2040		Spot	1	Image 1	30	1000000016	461
2290		Spot	1	Image 1	30	1000000026	462
2015		Spot	1	Image 1	30	1000000031	463
1422		Spot	1	Image 1	30	1000000030	464
2105		Spot	1	Image 1	30	1000000027	465
1840		Spot	1	Image 1	30	1000000032	466
1171		Spot	1	Image 1	30	1000000028	467
1584		Spot	1	Image 1	30	1000000029	468
2206		Spot	1	Image 1	31	1000000033	469
1639		Spot	1	Image 1	31	1000000003	470
2308		Spot	1	Image 1	31	1000000026	471
2161		Spot	1	Image 1	31	1000000031	472
1437		Spot	1	Image 1	31	1000000030	473
1984		Spot	1	Image 1	31	1000000027	474
1845		Spot	1	Image 1	31	1000000032	475
1205		Spot	1	Image 1	31	1000000028	476
1372		Spot	1	Image 1	31	1000000029	477
2117		Spot	1	Image 1	32	1000000034	478
1918		Spot	1	Image 1	32	1000000035	479
2327		Spot	1	Image 1	32	1000000033	480
1578		Spot	1	Image 1	32	1000000003	481
2259		Spot	1	Image 1	32	1000000026	482
1980		Spot	1	Image 1	32	1000000031	483
1378		Spot	1	Image 1	32	1000000030	484
1776		Spot	1	Image 1	32	1000000036	485
2322		Spot	1	Image 1	32	1000000027	486
2127		Spot	1	Image 1	32	1000000032	487
1392		Spot	1	Image 1	32	1000000028	488
1464		Spot	1	Image 1	32	1000000029	489
2273		Spot	1	Image 1	33	1000000034	490
2670		Spot	1	Image 1	33	1000000033	491
2092		Spot	1	Image 1	33	1000000035	492
1557		Spot	1	Image 1	33	1000000003	493
1845		Spot	1	Image 1	33	1000000026	494
2014		Spot	1	Image 1	33	1000000031	495
1421		Spot	1	Image 1	33	1000000030	496
1631		Spot	1	Image 1	33	1000000036	497
1795		Spot	1	Image 1	33	1000000027	498
1968		Spot	1	Image 1	33	1000000032	499
1505		Spot	1	Image 1	33	1000000028	500
1638		Spot	1	Image 1	33	1000000029	501
2225		Spot	1	Image 1	34	1000000034	502
2346		Spot	1	Image 1	34	1000000033	503
2104		Spot	1	Image 1	34	1000000035	504
1406		Spot	1	Image 1	34	1000000003	505
1954		Spot	1	Image 1	34	1000000037	506
2147		Spot	1	Image 1	34	1000000026	507
1921		Spot	1	Image 1	34	1000000031	508
1511		Spot	1	Image 1	34	1000000030	509
1773		Spot	1	Image 1	34	1000000036	510
1778		Spot	1	Image 1	34	1000000032	511
1348		Spot	1	Image 1	34	1000000028	512
2599		Spot	1	Image 1	35	1000000034	513
2419		Spot	1	Image 1	35	1000000033	514
1885		Spot	1	Image 1	35	1000000035	515
1795		Spot	1	Image 1	35	1000000003	516
2291		Spot	1	Image 1	35	1000000038	517
2324		Spot	1	Image 1	35	1000000037	518
2065		Spot	1	Image 1	35	1000000026	519
1958		Spot	1	Image 1	35	1000000031	520
2372		Spot	1	Image 1	35	1000000039	521
1947		Spot	1	Image 1	35	1000000030	522
1921		Spot	1	Image 1	35	1000000036	523
1767		Spot	1	Image 1	35	1000000032	524
2697		Spot	1	Image 1	36	1000000034	525
2500		Spot	1	Image 1	36	1000000033	526
1849		Spot	1	Image 1	36	1000000035	527
2665		Spot	1	Image 1	36	1000000040	528
1849		Spot	1	Image 1	36	1000000003	529
2827		Spot	1	Image 1	36	1000000038	530
1982		Spot	1	Image 1	36	1000000026	531
2402		Spot	1	Image 1	36	1000000037	532
1962		Spot	1	Image 1	36	1000000031	533
2326		Spot	1	Image 1	36	1000000039	534
1897		Spot	1	Image 1	36	1000000036	535
1758		Spot	1	Image 1	36	1000000030	536
1705		Spot	1	Image 1	36	1000000032	537
2647		Spot	1	Image 1	37	1000000034	538
2681		Spot	1	Image 1	37	1000000033	539
1966		Spot	1	Image 1	37	1000000035	540
2265		Spot	1	Image 1	37	1000000040	541
1624		Spot	1	Image 1	37	1000000003	542
2717		Spot	1	Image 1	37	1000000038	543
1930		Spot	1	Image 1	37	1000000026	544
2273		Spot	1	Image 1	37	1000000037	545
1623		Spot	1	Image 1	37	1000000041	546
2296		Spot	1	Image 1	37	1000000031	547
1913		Spot	1	Image 1	37	1000000039	548
1742		Spot	1	Image 1	37	1000000036	549
1594		Spot	1	Image 1	37	1000000030	550
1592		Spot	1	Image 1	37	1000000032	551
1980		Spot	1	Image 1	38	1000000042	552
2853		Spot	1	Image 1	38	1000000034	553
2833		Spot	1	Image 1	38	1000000033	554
2141		Spot	1	Image 1	38	1000000035	555
2390		Spot	1	Image 1	38	1000000040	556
2763		Spot	1	Image 1	38	1000000038	557
1965		Spot	1	Image 1	38	1000000026	558
2443		Spot	1	Image 1	38	1000000037	559
1555		Spot	1	Image 1	38	1000000041	560
1732		Spot	1	Image 1	38	1000000043	561
2234		Spot	1	Image 1	38	1000000031	562
1899		Spot	1	Image 1	38	1000000039	563
1908		Spot	1	Image 1	38	1000000036	564
1659		Spot	1	Image 1	38	1000000030	565
1848		Spot	1	Image 1	38	1000000044	566
1672		Spot	1	Image 1	38	1000000032	567
1853		Spot	1	Image 1	39	1000000042	568
3063		Spot	1	Image 1	39	1000000034	569
2654		Spot	1	Image 1	39	1000000033	570
1912		Spot	1	Image 1	39	1000000035	571
2186		Spot	1	Image 1	39	1000000040	572
3039		Spot	1	Image 1	39	1000000038	573
2160		Spot	1	Image 1	39	1000000026	574
2638		Spot	1	Image 1	39	1000000037	575
2013		Spot	1	Image 1	39	1000000041	576
1396		Spot	1	Image 1	39	1000000043	577
2211		Spot	1	Image 1	39	1000000031	578
2035		Spot	1	Image 1	39	1000000039	579
2055		Spot	1	Image 1	39	1000000036	580
1890		Spot	1	Image 1	39	1000000030	581
1673		Spot	1	Image 1	39	1000000044	582
1542		Spot	1	Image 1	39	1000000032	583
1882		Spot	1	Image 1	40	1000000042	584
3272		Spot	1	Image 1	40	1000000034	585
2253		Spot	1	Image 1	40	1000000033	586
2743		Spot	1	Image 1	40	1000000045	587
2003		Spot	1	Image 1	40	1000000035	588
2298		Spot	1	Image 1	40	1000000040	589
2689		Spot	1	Image 1	40	1000000038	590
2312		Spot	1	Image 1	40	1000000026	591
2396		Spot	1	Image 1	40	1000000037	592
1976		Spot	1	Image 1	40	1000000041	593
1378		Spot	1	Image 1	40	1000000043	594
1766		Spot	1	Image 1	40	1000000031	595
2144		Spot	1	Image 1	40	1000000039	596
2231		Spot	1	Image 1	40	1000000036	597
1575		Spot	1	Image 1	40	1000000030	598
1741		Spot	1	Image 1	40	1000000044	599
1955		Spot	1	Image 1	41	1000000042	600
3115		Spot	1	Image 1	41	1000000034	601
2478		Spot	1	Image 1	41	1000000033	602
2461		Spot	1	Image 1	41	1000000045	603
1752		Spot	1	Image 1	41	1000000035	604
2432		Spot	1	Image 1	41	1000000040	605
2682		Spot	1	Image 1	41	1000000038	606
2193		Spot	1	Image 1	41	1000000046	607
2261		Spot	1	Image 1	41	1000000026	608
2250		Spot	1	Image 1	41	1000000037	609
2012		Spot	1	Image 1	41	1000000041	610
1531		Spot	1	Image 1	41	1000000043	611
2113		Spot	1	Image 1	41	1000000039	612
1636		Spot	1	Image 1	41	1000000030	613
2095		Spot	1	Image 1	41	1000000036	614
1776		Spot	1	Image 1	41	1000000044	615
1872		Spot	1	Image 1	42	1000000042	616
2990		Spot	1	Image 1	42	1000000034	617
2555		Spot	1	Image 1	42	1000000033	618
2936		Spot	1	Image 1	42	1000000045	619
2994		Spot	1	Image 1	42	1000000040	620
1749		Spot	1	Image 1	42	1000000035	621
2505		Spot	1	Image 1	42	1000000038	622
2423		Spot	1	Image 1	42	1000000046	623
1862		Spot	1	Image 1	42	1000000026	624
2330		Spot	1	Image 1	42	1000000037	625
1888		Spot	1	Image 1	42	1000000041	626
1516		Spot	1	Image 1	42	1000000043	627
1901		Spot	1	Image 1	42	1000000039	628
1557		Spot	1	Image 1	42	1000000030	629
1947		Spot	1	Image 1	42	1000000036	630
1734		Spot	1	Image 1	42	1000000044	631
2050		Spot	1	Image 1	43	1000000042	632
2195		Spot	1	Image 1	43	1000000033	633
2613		Spot	1	Image 1	43	1000000045	634
2943		Spot	1	Image 1	43	1000000040	635
1645		Spot	1	Image 1	43	1000000035	636
2705		Spot	1	Image 1	43	1000000038	637
2576		Spot	1	Image 1	43	1000000046	638
2030		Spot	1	Image 1	43	1000000026	639
2169		Spot	1	Image 1	43	1000000037	640
2198		Spot	1	Image 1	43	1000000041	641
1522		Spot	1	Image 1	43	1000000043	642
2206		Spot	1	Image 1	43	1000000039	643
1672		Spot	1	Image 1	43	1000000036	644
1744		Spot	1	Image 1	43	1000000044	645
2083		Spot	1	Image 1	44	1000000042	646
2357		Spot	1	Image 1	44	1000000033	647
2817		Spot	1	Image 1	44	1000000045	648
3227		Spot	1	Image 1	44	1000000040	649
1678		Spot	1	Image 1	44	1000000035	650
2542		Spot	1	Image 1	44	1000000038	651
2312		Spot	1	Image 1	44	1000000046	652
1982		Spot	1	Image 1	44	1000000026	653
1840		Spot	1	Image 1	44	1000000037	654
1786		Spot	1	Image 1	44	1000000041	655
1521		Spot	1	Image 1	44	1000000043	656
1942		Spot	1	Image 1	44	1000000039	657
1623		Spot	1	Image 1	44	1000000044	658
1454		Spot	1	Image 1	44	1000000047	659
1803		Spot	1	Image 1	45	1000000042	660
2235		Spot	1	Image 1	45	1000000033	661
2582		Spot	1	Image 1	45	1000000045	662
2943		Spot	1	Image 1	45	1000000040	663
2485		Spot	1	Image 1	45	1000000038	664
1864		Spot	1	Image 1	45	1000000035	665
2371		Spot	1	Image 1	45	1000000046	666
1957		Spot	1	Image 1	45	1000000026	667
2004		Spot	1	Image 1	45	1000000037	668
1774		Spot	1	Image 1	45	1000000041	669
1679		Spot	1	Image 1	45	1000000043	670
1833		Spot	1	Image 1	45	1000000048	671
1823		Spot	1	Image 1	45	1000000039	672
1561		Spot	1	Image 1	45	1000000044	673
1478		Spot	1	Image 1	45	1000000047	674
1968		Spot	1	Image 1	46	1000000042	675
1903		Spot	1	Image 1	46	1000000033	676
2831		Spot	1	Image 1	46	1000000045	677
2623		Spot	1	Image 1	46	1000000040	678
2566		Spot	1	Image 1	46	1000000038	679
1766		Spot	1	Image 1	46	1000000035	680
2534		Spot	1	Image 1	46	1000000046	681
1976		Spot	1	Image 1	46	1000000026	682
1895		Spot	1	Image 1	46	1000000037	683
1572		Spot	1	Image 1	46	1000000041	684
1698		Spot	1	Image 1	46	1000000043	685
1793		Spot	1	Image 1	46	1000000048	686
1676		Spot	1	Image 1	46	1000000044	687
1437		Spot	1	Image 1	46	1000000047	688
1944		Spot	1	Image 1	47	1000000042	689
2050		Spot	1	Image 1	47	1000000033	690
2902		Spot	1	Image 1	47	1000000045	691
2520		Spot	1	Image 1	47	1000000040	692
2700		Spot	1	Image 1	47	1000000038	693
1581		Spot	1	Image 1	47	1000000035	694
2311		Spot	1	Image 1	47	1000000046	695
1643		Spot	1	Image 1	47	1000000026	696
2202		Spot	1	Image 1	47	1000000037	697
1711		Spot	1	Image 1	47	1000000041	698
1637		Spot	1	Image 1	47	1000000043	699
1896		Spot	1	Image 1	47	1000000048	700
1562		Spot	1	Image 1	47	1000000044	701
1447		Spot	1	Image 1	47	1000000047	702
1929		Spot	1	Image 1	48	1000000042	703
2276		Spot	1	Image 1	48	1000000045	704
1365		Spot	1	Image 1	48	1000000035	705
2535		Spot	1	Image 1	48	1000000040	706
2280		Spot	1	Image 1	48	1000000046	707
1751		Spot	1	Image 1	48	1000000026	708
2355		Spot	1	Image 1	48	1000000037	709
2162		Spot	1	Image 1	48	1000000041	710
1932		Spot	1	Image 1	48	1000000043	711
1864		Spot	1	Image 1	48	1000000048	712
1497		Spot	1	Image 1	48	1000000044	713
1549		Spot	1	Image 1	48	1000000047	714
1753		Spot	1	Image 1	49	1000000042	715
2473		Spot	1	Image 1	49	1000000045	716
2332		Spot	1	Image 1	49	1000000040	717
1523		Spot	1	Image 1	49	1000000035	718
2335		Spot	1	Image 1	49	1000000046	719
2051		Spot	1	Image 1	49	1000000026	720
2247		Spot	1	Image 1	49	1000000037	721
1961		Spot	1	Image 1	49	1000000049	722
1675		Spot	1	Image 1	49	1000000043	723
1852		Spot	1	Image 1	49	1000000041	724
1924		Spot	1	Image 1	49	1000000048	725
1565		Spot	1	Image 1	49	1000000047	726
1720		Spot	1	Image 1	50	1000000042	727
2426		Spot	1	Image 1	50	1000000045	728
2112		Spot	1	Image 1	50	1000000040	729
1397		Spot	1	Image 1	50	1000000035	730
2341		Spot	1	Image 1	50	1000000046	731
1862		Spot	1	Image 1	50	1000000026	732
2071		Spot	1	Image 1	50	1000000037	733
2059		Spot	1	Image 1	50	1000000049	734
2143		Spot	1	Image 1	50	1000000048	735
1315		Spot	1	Image 1	50	1000000047	736
1796		Spot	1	Image 1	51	1000000042	737
2484		Spot	1	Image 1	51	1000000045	738
1494		Spot	1	Image 1	51	1000000035	739
2000		Spot	1	Image 1	51	1000000040	740
2193		Spot	1	Image 1	51	1000000046	741
2043		Spot	1	Image 1	51	1000000037	742
2449		Spot	1	Image 1	51	1000000049	743
2063		Spot	1	Image 1	51	1000000048	744
1992		Spot	1	Image 1	51	1000000050	745
1437		Spot	1	Image 1	51	1000000047	746
1685		Spot	1	Image 1	52	1000000042	747
2711		Spot	1	Image 1	52	1000000045	748
2314		Spot	1	Image 1	52	1000000040	749
1418		Spot	1	Image 1	52	1000000035	750
2203		Spot	1	Image 1	52	1000000046	751
1944		Spot	1	Image 1	52	1000000037	752
1907		Spot	1	Image 1	52	1000000049	753
2027		Spot	1	Image 1	52	1000000048	754
1740		Spot	1	Image 1	52	1000000050	755
1564		Spot	1	Image 1	52	1000000047	756
1894		Spot	1	Image 1	53	1000000042	757
2913		Spot	1	Image 1	53	1000000045	758
2482		Spot	1	Image 1	53	1000000040	759
1635		Spot	1	Image 1	53	1000000035	760
1906		Spot	1	Image 1	53	1000000037	761
1938		Spot	1	Image 1	53	1000000049	762
1993		Spot	1	Image 1	53	1000000048	763
1714		Spot	1	Image 1	53	1000000050	764
1428		Spot	1	Image 1	53	1000000047	765
1758		Spot	1	Image 1	54	1000000042	766
3156		Spot	1	Image 1	54	1000000045	767
2166		Spot	1	Image 1	54	1000000040	768
1300		Spot	1	Image 1	54	1000000035	769
1828		Spot	1	Image 1	54	1000000037	770
2080		Spot	1	Image 1	54	1000000049	771
2262		Spot	1	Image 1	54	1000000048	772
1728		Spot	1	Image 1	54	1000000050	773
1401		Spot	1	Image 1	54	1000000047	774
1811		Spot	1	Image 1	55	1000000042	775
1968		Spot	1	Image 1	55	1000000040	776
1405		Spot	1	Image 1	55	1000000035	777
1838		Spot	1	Image 1	55	1000000037	778
2268		Spot	1	Image 1	55	1000000049	779
2076		Spot	1	Image 1	55	1000000048	780
1620		Spot	1	Image 1	55	1000000050	781
1641		Spot	1	Image 1	55	1000000047	782
1883		Spot	1	Image 1	56	1000000042	783
1853		Spot	1	Image 1	56	1000000040	784
1460		Spot	1	Image 1	56	1000000035	785
1987		Spot	1	Image 1	56	1000000051	786
2073		Spot	1	Image 1	56	1000000037	787
2518		Spot	1	Image 1	56	1000000049	788
1717		Spot	1	Image 1	56	1000000050	789
1592		Spot	1	Image 1	56	1000000047	790
1882		Spot	1	Image 1	57	1000000042	791
2178		Spot	1	Image 1	57	1000000052	792
2039		Spot	1	Image 1	57	1000000040	793
1231		Spot	1	Image 1	57	1000000035	794
1845		Spot	1	Image 1	57	1000000051	795
1943		Spot	1	Image 1	57	1000000037	796
2324		Spot	1	Image 1	57	1000000049	797
1886		Spot	1	Image 1	57	1000000050	798
1443		Spot	1	Image 1	57	1000000047	799
1877		Spot	1	Image 1	58	1000000042	800
1941		Spot	1	Image 1	58	1000000052	801
2068		Spot	1	Image 1	58	1000000040	802
1275		Spot	1	Image 1	58	1000000035	803
1990		Spot	1	Image 1	58	1000000051	804
1840		Spot	1	Image 1	58	1000000037	805
2224		Spot	1	Image 1	58	1000000049	806
1936		Spot	1	Image 1	58	1000000050	807
1344		Spot	1	Image 1	58	1000000047	808
1737		Spot	1	Image 1	59	1000000042	809
1846		Spot	1	Image 1	59	1000000052	810
2035		Spot	1	Image 1	59	1000000040	811
1471		Spot	1	Image 1	59	1000000035	812
2003		Spot	1	Image 1	59	1000000051	813
1303		Spot	1	Image 1	59	1000000053	814
1909		Spot	1	Image 1	59	1000000037	815
2206		Spot	1	Image 1	59	1000000049	816
1783		Spot	1	Image 1	59	1000000050	817
1716		Spot	1	Image 1	60	1000000042	818
1783		Spot	1	Image 1	60	1000000052	819
2105		Spot	1	Image 1	60	1000000040	820
1492		Spot	1	Image 1	60	1000000035	821
2111		Spot	1	Image 1	60	1000000051	822
1336		Spot	1	Image 1	60	1000000053	823
1732		Spot	1	Image 1	60	1000000037	824
2070		Spot	1	Image 1	60	1000000049	825
1927		Spot	1	Image 1	60	1000000050	826
1771		Spot	1	Image 1	61	1000000042	827
1692		Spot	1	Image 1	61	1000000052	828
2003		Spot	1	Image 1	61	1000000054	829
2448		Spot	1	Image 1	61	1000000040	830
1354		Spot	1	Image 1	61	1000000035	831
2220		Spot	1	Image 1	61	1000000051	832
1337		Spot	1	Image 1	61	1000000053	833
1998		Spot	1	Image 1	61	1000000037	834
1797		Spot	1	Image 1	61	1000000049	835
1946		Spot	1	Image 1	61	1000000050	836
1321		Spot	1	Image 1	61	1000000055	837
1834		Spot	1	Image 1	62	1000000042	838
1696		Spot	1	Image 1	62	1000000052	839
2014		Spot	1	Image 1	62	1000000054	840
2320		Spot	1	Image 1	62	1000000056	841
2695		Spot	1	Image 1	62	1000000040	842
1309		Spot	1	Image 1	62	1000000035	843
2148		Spot	1	Image 1	62	1000000051	844
1437		Spot	1	Image 1	62	1000000053	845
1981		Spot	1	Image 1	62	1000000037	846
1869		Spot	1	Image 1	62	1000000049	847
1904		Spot	1	Image 1	62	1000000050	848
1285		Spot	1	Image 1	62	1000000055	849
1964		Spot	1	Image 1	63	1000000042	850
1808		Spot	1	Image 1	63	1000000052	851
2356		Spot	1	Image 1	63	1000000054	852
2542		Spot	1	Image 1	63	1000000056	853
2585		Spot	1	Image 1	63	1000000040	854
1376		Spot	1	Image 1	63	1000000035	855
2116		Spot	1	Image 1	63	1000000051	856
1314		Spot	1	Image 1	63	1000000053	857
1716		Spot	1	Image 1	63	1000000037	858
1789		Spot	1	Image 1	63	1000000049	859
1866		Spot	1	Image 1	63	1000000050	860
1197		Spot	1	Image 1	63	1000000055	861
1986		Spot	1	Image 1	64	1000000042	862
1694		Spot	1	Image 1	64	1000000052	863
2245		Spot	1	Image 1	64	1000000054	864
2631		Spot	1	Image 1	64	1000000056	865
2567		Spot	1	Image 1	64	1000000040	866
1250		Spot	1	Image 1	64	1000000035	867
1682		Spot	1	Image 1	64	1000000051	868
1563		Spot	1	Image 1	64	1000000037	869
1259		Spot	1	Image 1	64	1000000053	870
1508		Spot	1	Image 1	64	1000000049	871
1691		Spot	1	Image 1	64	1000000057	872
1956		Spot	1	Image 1	64	1000000050	873
1200		Spot	1	Image 1	64	1000000055	874
1842		Spot	1	Image 1	65	1000000042	875
1624		Spot	1	Image 1	65	1000000058	876
1873		Spot	1	Image 1	65	1000000052	877
2238		Spot	1	Image 1	65	1000000054	878
2365		Spot	1	Image 1	65	1000000056	879
1342		Spot	1	Image 1	65	1000000035	880
2128		Spot	1	Image 1	65	1000000040	881
1839		Spot	1	Image 1	65	1000000051	882
1692		Spot	1	Image 1	65	1000000037	883
1496		Spot	1	Image 1	65	1000000053	884
1849		Spot	1	Image 1	65	1000000049	885
1498		Spot	1	Image 1	65	1000000057	886
1684		Spot	1	Image 1	65	1000000050	887
1052		Spot	1	Image 1	65	1000000055	888
1892		Spot	1	Image 1	66	1000000042	889
1790		Spot	1	Image 1	66	1000000058	890
1877		Spot	1	Image 1	66	1000000052	891
2422		Spot	1	Image 1	66	1000000054	892
2252		Spot	1	Image 1	66	1000000056	893
1315		Spot	1	Image 1	66	1000000035	894
1687		Spot	1	Image 1	66	1000000037	895
1893		Spot	1	Image 1	66	1000000051	896
1379		Spot	1	Image 1	66	1000000053	897
2039		Spot	1	Image 1	66	1000000049	898
1643		Spot	1	Image 1	66	1000000057	899
1710		Spot	1	Image 1	66	1000000059	900
1305		Spot	1	Image 1	66	1000000055	901
1913		Spot	1	Image 1	67	1000000042	902
1746		Spot	1	Image 1	67	1000000058	903
1680		Spot	1	Image 1	67	1000000052	904
2373		Spot	1	Image 1	67	1000000054	905
2637		Spot	1	Image 1	67	1000000056	906
1369		Spot	1	Image 1	67	1000000035	907
1708		Spot	1	Image 1	67	1000000037	908
1940		Spot	1	Image 1	67	1000000051	909
1279		Spot	1	Image 1	67	1000000053	910
1950		Spot	1	Image 1	67	1000000049	911
1669		Spot	1	Image 1	67	1000000057	912
1887		Spot	1	Image 1	67	1000000059	913
1235		Spot	1	Image 1	67	1000000055	914
1868		Spot	1	Image 1	68	1000000042	915
1647		Spot	1	Image 1	68	1000000058	916
1636		Spot	1	Image 1	68	1000000052	917
2565		Spot	1	Image 1	68	1000000054	918
2122		Spot	1	Image 1	68	1000000060	919
2576		Spot	1	Image 1	68	1000000056	920
1378		Spot	1	Image 1	68	1000000035	921
1834		Spot	1	Image 1	68	1000000037	922
1913		Spot	1	Image 1	68	1000000051	923
1370		Spot	1	Image 1	68	1000000053	924
1939		Spot	1	Image 1	68	1000000049	925
1517		Spot	1	Image 1	68	1000000057	926
1687		Spot	1	Image 1	68	1000000059	927
1356		Spot	1	Image 1	68	1000000061	928
1223		Spot	1	Image 1	68	1000000055	929
1684		Spot	1	Image 1	69	1000000058	930
2565		Spot	1	Image 1	69	1000000054	931
2075		Spot	1	Image 1	69	1000000060	932
2654		Spot	1	Image 1	69	1000000056	933
1575		Spot	1	Image 1	69	1000000035	934
1490		Spot	1	Image 1	69	1000000053	935
1645		Spot	1	Image 1	69	1000000049	936
1509		Spot	1	Image 1	69	1000000057	937
1627		Spot	1	Image 1	69	1000000062	938
1665		Spot	1	Image 1	69	1000000059	939
1533		Spot	1	Image 1	69	1000000061	940
1169		Spot	1	Image 1	69	1000000055	941
1661		Spot	1	Image 1	70	1000000058	942
2301		Spot	1	Image 1	70	1000000054	943
2204		Spot	1	Image 1	70	1000000060	944
2690		Spot	1	Image 1	70	1000000056	945
1345		Spot	1	Image 1	70	1000000035	946
1387		Spot	1	Image 1	70	1000000053	947
1552		Spot	1	Image 1	70	1000000057	948
1541		Spot	1	Image 1	70	1000000062	949
1833		Spot	1	Image 1	70	1000000059	950
1650		Spot	1	Image 1	70	1000000061	951
1143		Spot	1	Image 1	70	1000000055	952
1650		Spot	1	Image 1	71	1000000058	953
2139		Spot	1	Image 1	71	1000000054	954
2536		Spot	1	Image 1	71	1000000060	955
2510		Spot	1	Image 1	71	1000000056	956
1296		Spot	1	Image 1	71	1000000035	957
1232		Spot	1	Image 1	71	1000000053	958
1570		Spot	1	Image 1	71	1000000057	959
1518		Spot	1	Image 1	71	1000000062	960
1939		Spot	1	Image 1	71	1000000059	961
1428		Spot	1	Image 1	71	1000000061	962
1280		Spot	1	Image 1	71	1000000055	963
1677		Spot	1	Image 1	72	1000000058	964
1994		Spot	1	Image 1	72	1000000054	965
2606		Spot	1	Image 1	72	1000000060	966
2485		Spot	1	Image 1	72	1000000056	967
2184		Spot	1	Image 1	72	1000000063	968
1189		Spot	1	Image 1	72	1000000035	969
1542		Spot	1	Image 1	72	1000000057	970
1834		Spot	1	Image 1	72	1000000062	971
1845		Spot	1	Image 1	72	1000000059	972
1537		Spot	1	Image 1	72	1000000061	973
1611		Spot	1	Image 1	73	1000000058	974
1740		Spot	1	Image 1	73	1000000054	975
2326		Spot	1	Image 1	73	1000000060	976
2008		Spot	1	Image 1	73	1000000063	977
2209		Spot	1	Image 1	73	1000000056	978
2100		Spot	1	Image 1	73	1000000064	979
1274		Spot	1	Image 1	73	1000000035	980
1433		Spot	1	Image 1	73	1000000057	981
1786		Spot	1	Image 1	73	1000000062	982
1587		Spot	1	Image 1	73	1000000065	983
2091		Spot	1	Image 1	73	1000000059	984
1649		Spot	1	Image 1	73	1000000061	985
1199		Spot	1	Image 1	73	1000000066	986
1762		Spot	1	Image 1	74	1000000058	987
2407		Spot	1	Image 1	74	1000000060	988
2113		Spot	1	Image 1	74	1000000063	989
2255		Spot	1	Image 1	74	1000000064	990
1400		Spot	1	Image 1	74	1000000035	991
1506		Spot	1	Image 1	74	1000000057	992
1891		Spot	1	Image 1	74	1000000062	993
1753		Spot	1	Image 1	74	1000000065	994
1868		Spot	1	Image 1	74	1000000059	995
1530		Spot	1	Image 1	74	1000000061	996
1284		Spot	1	Image 1	74	1000000066	997
1486		Spot	1	Image 1	75	1000000058	998
2029		Spot	1	Image 1	75	1000000067	999
2515		Spot	1	Image 1	75	1000000063	1000
2222		Spot	1	Image 1	75	1000000060	1001
2106		Spot	1	Image 1	75	1000000064	1002
1317		Spot	1	Image 1	75	1000000035	1003
1251		Spot	1	Image 1	75	1000000057	1004
1562		Spot	1	Image 1	75	1000000068	1005
1989		Spot	1	Image 1	75	1000000062	1006
1978		Spot	1	Image 1	75	1000000065	1007
1427		Spot	1	Image 1	75	1000000059	1008
1789		Spot	1	Image 1	75	1000000061	1009
1388		Spot	1	Image 1	75	1000000066	1010
1914		Spot	1	Image 1	76	1000000067	1011
2384		Spot	1	Image 1	76	1000000063	1012
2396		Spot	1	Image 1	76	1000000060	1013
2249		Spot	1	Image 1	76	1000000069	1014
2040		Spot	1	Image 1	76	1000000064	1015
1542		Spot	1	Image 1	76	1000000035	1016
1602		Spot	1	Image 1	76	1000000068	1017
1908		Spot	1	Image 1	76	1000000062	1018
1819		Spot	1	Image 1	76	1000000065	1019
1667		Spot	1	Image 1	76	1000000059	1020
1682		Spot	1	Image 1	76	1000000061	1021
1200		Spot	1	Image 1	76	1000000066	1022
2094		Spot	1	Image 1	77	1000000067	1023
2498		Spot	1	Image 1	77	1000000063	1024
2466		Spot	1	Image 1	77	1000000060	1025
2036		Spot	1	Image 1	77	1000000069	1026
1931		Spot	1	Image 1	77	1000000064	1027
1235		Spot	1	Image 1	77	1000000035	1028
1784		Spot	1	Image 1	77	1000000062	1029
1636		Spot	1	Image 1	77	1000000068	1030
1728		Spot	1	Image 1	77	1000000065	1031
1593		Spot	1	Image 1	77	1000000059	1032
1476		Spot	1	Image 1	77	1000000061	1033
1289		Spot	1	Image 1	77	1000000066	1034
1869		Spot	1	Image 1	78	1000000067	1035
2488		Spot	1	Image 1	78	1000000063	1036
2312		Spot	1	Image 1	78	1000000060	1037
2119		Spot	1	Image 1	78	1000000064	1038
1815		Spot	1	Image 1	78	1000000069	1039
1175		Spot	1	Image 1	78	1000000035	1040
1747		Spot	1	Image 1	78	1000000062	1041
1555		Spot	1	Image 1	78	1000000068	1042
1912		Spot	1	Image 1	78	1000000065	1043
1665		Spot	1	Image 1	78	1000000059	1044
1704		Spot	1	Image 1	78	1000000061	1045
1343		Spot	1	Image 1	78	1000000066	1046
1883		Spot	1	Image 1	79	1000000067	1047
2374		Spot	1	Image 1	79	1000000063	1048
1819		Spot	1	Image 1	79	1000000069	1049
2026		Spot	1	Image 1	79	1000000064	1050
1278		Spot	1	Image 1	79	1000000035	1051
1705		Spot	1	Image 1	79	1000000068	1052
1581		Spot	1	Image 1	79	1000000062	1053
1765		Spot	1	Image 1	79	1000000065	1054
1556		Spot	1	Image 1	79	1000000059	1055
1547		Spot	1	Image 1	79	1000000061	1056
1324		Spot	1	Image 1	79	1000000066	1057
1924		Spot	1	Image 1	80	1000000067	1058
2186		Spot	1	Image 1	80	1000000063	1059
2296		Spot	1	Image 1	80	1000000064	1060
2142		Spot	1	Image 1	80	1000000069	1061
1326		Spot	1	Image 1	80	1000000035	1062
1624		Spot	1	Image 1	80	1000000062	1063
1445		Spot	1	Image 1	80	1000000068	1064
1669		Spot	1	Image 1	80	1000000065	1065
1513		Spot	1	Image 1	80	1000000059	1066
1713		Spot	1	Image 1	80	1000000061	1067
1113		Spot	1	Image 1	80	1000000066	1068
2119		Spot	1	Image 1	81	1000000067	1069
2154		Spot	1	Image 1	81	1000000063	1070
2042		Spot	1	Image 1	81	1000000064	1071
2030		Spot	1	Image 1	81	1000000069	1072
1334		Spot	1	Image 1	81	1000000035	1073
1807		Spot	1	Image 1	81	1000000070	1074
1453		Spot	1	Image 1	81	1000000068	1075
1743		Spot	1	Image 1	81	1000000065	1076
1469		Spot	1	Image 1	81	1000000059	1077
1667		Spot	1	Image 1	81	1000000061	1078
1331		Spot	1	Image 1	81	1000000071	1079
1100		Spot	1	Image 1	81	1000000066	1080
2563		Spot	1	Image 1	82	1000000067	1081
2064		Spot	1	Image 1	82	1000000063	1082
2135		Spot	1	Image 1	82	1000000069	1083
2092		Spot	1	Image 1	82	1000000064	1084
1281		Spot	1	Image 1	82	1000000035	1085
1764		Spot	1	Image 1	82	1000000070	1086
1661		Spot	1	Image 1	82	1000000068	1087
1516		Spot	1	Image 1	82	1000000065	1088
1644		Spot	1	Image 1	82	1000000059	1089
1610		Spot	1	Image 1	82	1000000061	1090
1277		Spot	1	Image 1	82	1000000071	1091
1148		Spot	1	Image 1	82	1000000066	1092
2256		Spot	1	Image 1	83	1000000067	1093
2550		Spot	1	Image 1	83	1000000072	1094
2106		Spot	1	Image 1	83	1000000063	1095
1962		Spot	1	Image 1	83	1000000064	1096
2261		Spot	1	Image 1	83	1000000069	1097
1456		Spot	1	Image 1	83	1000000035	1098
2350		Spot	1	Image 1	83	1000000073	1099
1717		Spot	1	Image 1	83	1000000070	1100
1588		Spot	1	Image 1	83	1000000068	1101
1681		Spot	1	Image 1	83	1000000065	1102
1647		Spot	1	Image 1	83	1000000059	1103
1675		Spot	1	Image 1	83	1000000061	1104
1484		Spot	1	Image 1	83	1000000071	1105
1098		Spot	1	Image 1	83	1000000066	1106
2810		Spot	1	Image 1	84	1000000067	1107
2379		Spot	1	Image 1	84	1000000072	1108
2102		Spot	1	Image 1	84	1000000069	1109
1883		Spot	1	Image 1	84	1000000064	1110
1474		Spot	1	Image 1	84	1000000035	1111
2055		Spot	1	Image 1	84	1000000073	1112
1527		Spot	1	Image 1	84	1000000070	1113
1512		Spot	1	Image 1	84	1000000068	1114
1845		Spot	1	Image 1	84	1000000065	1115
1742		Spot	1	Image 1	84	1000000059	1116
1469		Spot	1	Image 1	84	1000000071	1117
1079		Spot	1	Image 1	84	1000000066	1118
2804		Spot	1	Image 1	85	1000000067	1119
2472		Spot	1	Image 1	85	1000000072	1120
1942		Spot	1	Image 1	85	1000000069	1121
1417		Spot	1	Image 1	85	1000000035	1122
1986		Spot	1	Image 1	85	1000000073	1123
1523		Spot	1	Image 1	85	1000000070	1124
1179		Spot	1	Image 1	85	1000000068	1125
2095		Spot	1	Image 1	85	1000000065	1126
1758		Spot	1	Image 1	85	1000000059	1127
1382		Spot	1	Image 1	85	1000000071	1128
1090		Spot	1	Image 1	85	1000000066	1129
2352		Spot	1	Image 1	86	1000000067	1130
2255		Spot	1	Image 1	86	1000000072	1131
2093		Spot	1	Image 1	86	1000000069	1132
1298		Spot	1	Image 1	86	1000000035	1133
2217		Spot	1	Image 1	86	1000000073	1134
1656		Spot	1	Image 1	86	1000000070	1135
1852		Spot	1	Image 1	86	1000000065	1136
1683		Spot	1	Image 1	86	1000000059	1137
1337		Spot	1	Image 1	86	1000000071	1138
1125		Spot	1	Image 1	86	1000000066	1139
2240		Spot	1	Image 1	87	1000000067	1140
1997		Spot	1	Image 1	87	1000000072	1141
2061		Spot	1	Image 1	87	1000000069	1142
1435		Spot	1	Image 1	87	1000000035	1143
2065		Spot	1	Image 1	87	1000000073	1144
1621		Spot	1	Image 1	87	1000000070	1145
1634		Spot	1	Image 1	87	1000000059	1146
1421		Spot	1	Image 1	87	1000000074	1147
1192		Spot	1	Image 1	87	1000000071	1148
1966		Spot	1	Image 1	88	1000000067	1149
1991		Spot	1	Image 1	88	1000000072	1150
2413		Spot	1	Image 1	88	1000000069	1151
1292		Spot	1	Image 1	88	1000000035	1152
2155		Spot	1	Image 1	88	1000000073	1153
1501		Spot	1	Image 1	88	1000000070	1154
1607		Spot	1	Image 1	88	1000000059	1155
1421		Spot	1	Image 1	88	1000000074	1156
1292		Spot	1	Image 1	88	1000000071	1157
2121		Spot	1	Image 1	89	1000000067	1158
2335		Spot	1	Image 1	89	1000000072	1159
1939		Spot	1	Image 1	89	1000000069	1160
1373		Spot	1	Image 1	89	1000000035	1161
2301		Spot	1	Image 1	89	1000000073	1162
1790		Spot	1	Image 1	89	1000000070	1163
1374		Spot	1	Image 1	89	1000000059	1164
1424		Spot	1	Image 1	89	1000000074	1165
1267		Spot	1	Image 1	89	1000000071	1166
2390		Spot	1	Image 1	90	1000000072	1167
1765		Spot	1	Image 1	90	1000000069	1168
1468		Spot	1	Image 1	90	1000000035	1169
2088		Spot	1	Image 1	90	1000000073	1170
1902		Spot	1	Image 1	90	1000000070	1171
1884		Spot	1	Image 1	90	1000000075	1172
1437		Spot	1	Image 1	90	1000000076	1173
1502		Spot	1	Image 1	90	1000000059	1174
1370		Spot	1	Image 1	90	1000000074	1175
1252		Spot	1	Image 1	90	1000000071	1176
2309		Spot	1	Image 1	91	1000000072	1177
1466		Spot	1	Image 1	91	1000000035	1178
1739		Spot	1	Image 1	91	1000000073	1179
1679		Spot	1	Image 1	91	1000000070	1180
1721		Spot	1	Image 1	91	1000000075	1181
1493		Spot	1	Image 1	91	1000000076	1182
1532		Spot	1	Image 1	91	1000000059	1183
1514		Spot	1	Image 1	91	1000000074	1184
1236		Spot	1	Image 1	91	1000000071	1185
1836		Spot	1	Image 1	92	1000000072	1186
1569		Spot	1	Image 1	92	1000000035	1187
1791		Spot	1	Image 1	92	1000000073	1188
1628		Spot	1	Image 1	92	1000000070	1189
2134		Spot	1	Image 1	92	1000000075	1190
1598		Spot	1	Image 1	92	1000000076	1191
1399		Spot	1	Image 1	92	1000000059	1192
1368		Spot	1	Image 1	92	1000000074	1193
1194		Spot	1	Image 1	92	1000000071	1194
1337		Spot	1	Image 1	93	1000000077	1195
2041		Spot	1	Image 1	93	1000000072	1196
1801		Spot	1	Image 1	93	1000000078	1197
1391		Spot	1	Image 1	93	1000000035	1198
1864		Spot	1	Image 1	93	1000000073	1199
1631		Spot	1	Image 1	93	1000000070	1200
1840		Spot	1	Image 1	93	1000000075	1201
1692		Spot	1	Image 1	93	1000000076	1202
1321		Spot	1	Image 1	93	1000000059	1203
1359		Spot	1	Image 1	93	1000000074	1204
1201		Spot	1	Image 1	93	1000000071	1205
1342		Spot	1	Image 1	94	1000000077	1206
1994		Spot	1	Image 1	94	1000000072	1207
1964		Spot	1	Image 1	94	1000000078	1208
1383		Spot	1	Image 1	94	1000000035	1209
1851		Spot	1	Image 1	94	1000000073	1210
1616		Spot	1	Image 1	94	1000000070	1211
1894		Spot	1	Image 1	94	1000000075	1212
1403		Spot	1	Image 1	94	1000000076	1213
1422		Spot	1	Image 1	94	1000000059	1214
1264		Spot	1	Image 1	94	1000000074	1215
1447		Spot	1	Image 1	95	1000000077	1216
1916		Spot	1	Image 1	95	1000000072	1217
1892		Spot	1	Image 1	95	1000000078	1218
1619		Spot	1	Image 1	95	1000000035	1219
1766		Spot	1	Image 1	95	1000000073	1220
1683		Spot	1	Image 1	95	1000000070	1221
1531		Spot	1	Image 1	95	1000000075	1222
1573		Spot	1	Image 1	95	1000000076	1223
1438		Spot	1	Image 1	95	1000000059	1224
1393		Spot	1	Image 1	95	1000000074	1225
1568		Spot	1	Image 1	96	1000000077	1226
1852		Spot	1	Image 1	96	1000000078	1227
1440		Spot	1	Image 1	96	1000000035	1228
1810		Spot	1	Image 1	96	1000000073	1229
1721		Spot	1	Image 1	96	1000000070	1230
1736		Spot	1	Image 1	96	1000000075	1231
1446		Spot	1	Image 1	96	1000000076	1232
1385		Spot	1	Image 1	96	1000000059	1233
1291		Spot	1	Image 1	96	1000000074	1234
1221		Spot	1	Image 1	97	1000000079	1235
1949		Spot	1	Image 1	97	1000000077	1236
1969		Spot	1	Image 1	97	1000000078	1237
1442		Spot	1	Image 1	97	1000000035	1238
1820		Spot	1	Image 1	97	1000000073	1239
1693		Spot	1	Image 1	97	1000000070	1240
1626		Spot	1	Image 1	97	1000000075	1241
1604		Spot	1	Image 1	97	1000000076	1242
1371		Spot	1	Image 1	97	1000000059	1243
1318		Spot	1	Image 1	97	1000000074	1244
1256		Spot	1	Image 1	98	1000000079	1245
2231		Spot	1	Image 1	98	1000000077	1246
1952		Spot	1	Image 1	98	1000000078	1247
1502		Spot	1	Image 1	98	1000000035	1248
1840		Spot	1	Image 1	98	1000000073	1249
1908		Spot	1	Image 1	98	1000000070	1250
1151		Spot	1	Image 1	98	1000000080	1251
1667		Spot	1	Image 1	98	1000000075	1252
1396		Spot	1	Image 1	98	1000000076	1253
1541		Spot	1	Image 1	98	1000000059	1254
1449		Spot	1	Image 1	98	1000000074	1255
1345		Spot	1	Image 1	99	1000000079	1256
2225		Spot	1	Image 1	99	1000000077	1257
1843		Spot	1	Image 1	99	1000000078	1258
1358		Spot	1	Image 1	99	1000000035	1259
1831		Spot	1	Image 1	99	1000000073	1260
1733		Spot	1	Image 1	99	1000000081	1261
1789		Spot	1	Image 1	99	1000000070	1262
1143		Spot	1	Image 1	99	1000000080	1263
1732		Spot	1	Image 1	99	1000000075	1264
1609		Spot	1	Image 1	99	1000000076	1265
1470		Spot	1	Image 1	99	1000000059	1266
1533		Spot	1	Image 1	99	1000000074	1267
1448		Spot	1	Image 1	99	1000000082	1268
1372		Spot	1	Image 1	100	1000000079	1269
1857		Spot	1	Image 1	100	1000000077	1270
2002		Spot	1	Image 1	100	1000000078	1271
1237		Spot	1	Image 1	100	1000000035	1272
1763		Spot	1	Image 1	100	1000000073	1273
1856		Spot	1	Image 1	100	1000000081	1274
1608		Spot	1	Image 1	100	1000000070	1275
1521		Spot	1	Image 1	100	1000000083	1276
1214		Spot	1	Image 1	100	1000000080	1277
1509		Spot	1	Image 1	100	1000000075	1278
1575		Spot	1	Image 1	100	1000000076	1279
1464		Spot	1	Image 1	100	1000000074	1280
1468		Spot	1	Image 1	100	1000000082	1281
1356		Spot	1	Image 1	100	1000000084	1282
1828		Spot	1	Image 1	101	1000000077	1283
1688		Spot	1	Image 1	101	1000000079	1284
2026		Spot	1	Image 1	101	1000000078	1285
1185		Spot	1	Image 1	101	1000000035	1286
1624		Spot	1	Image 1	101	1000000081	1287
1626		Spot	1	Image 1	101	1000000070	1288
1462		Spot	1	Image 1	101	1000000083	1289
1271		Spot	1	Image 1	101	1000000080	1290
1537		Spot	1	Image 1	101	1000000075	1291
1497		Spot	1	Image 1	101	1000000076	1292
1398		Spot	1	Image 1	101	1000000082	1293
1263		Spot	1	Image 1	101	1000000084	1294
2044		Spot	1	Image 1	102	1000000077	1295
2005		Spot	1	Image 1	102	1000000079	1296
1820		Spot	1	Image 1	102	1000000078	1297
1420		Spot	1	Image 1	102	1000000035	1298
1623		Spot	1	Image 1	102	1000000081	1299
1529		Spot	1	Image 1	102	1000000070	1300
1511		Spot	1	Image 1	102	1000000083	1301
1332		Spot	1	Image 1	102	1000000080	1302
1566		Spot	1	Image 1	102	1000000075	1303
1505		Spot	1	Image 1	102	1000000076	1304
1607		Spot	1	Image 1	102	1000000082	1305
1320		Spot	1	Image 1	102	1000000084	1306
1766		Spot	1	Image 1	103	1000000079	1307
2108		Spot	1	Image 1	103	1000000077	1308
2352		Spot	1	Image 1	103	1000000085	1309
1980		Spot	1	Image 1	103	1000000078	1310
1381		Spot	1	Image 1	103	1000000035	1311
1911		Spot	1	Image 1	103	1000000081	1312
1525		Spot	1	Image 1	103	1000000070	1313
1607		Spot	1	Image 1	103	1000000083	1314
1174		Spot	1	Image 1	103	1000000080	1315
1415		Spot	1	Image 1	103	1000000076	1316
1642		Spot	1	Image 1	103	1000000082	1317
1339		Spot	1	Image 1	103	1000000084	1318
1975		Spot	1	Image 1	104	1000000077	1319
2023		Spot	1	Image 1	104	1000000079	1320
2238		Spot	1	Image 1	104	1000000085	1321
1893		Spot	1	Image 1	104	1000000078	1322
1221		Spot	1	Image 1	104	1000000035	1323
1904		Spot	1	Image 1	104	1000000081	1324
1454		Spot	1	Image 1	104	1000000070	1325
1413		Spot	1	Image 1	104	1000000083	1326
1368		Spot	1	Image 1	104	1000000080	1327
1599		Spot	1	Image 1	104	1000000086	1328
1462		Spot	1	Image 1	104	1000000076	1329
1855		Spot	1	Image 1	104	1000000082	1330
1280		Spot	1	Image 1	104	1000000084	1331
1933		Spot	1	Image 1	105	1000000077	1332
1868		Spot	1	Image 1	105	1000000079	1333
2201		Spot	1	Image 1	105	1000000085	1334
1717		Spot	1	Image 1	105	1000000078	1335
1281		Spot	1	Image 1	105	1000000035	1336
1939		Spot	1	Image 1	105	1000000081	1337
1610		Spot	1	Image 1	105	1000000070	1338
1511		Spot	1	Image 1	105	1000000083	1339
1230		Spot	1	Image 1	105	1000000080	1340
1660		Spot	1	Image 1	105	1000000086	1341
1807		Spot	1	Image 1	105	1000000076	1342
1802		Spot	1	Image 1	105	1000000082	1343
1310		Spot	1	Image 1	105	1000000084	1344
1679		Spot	1	Image 1	106	1000000077	1345
1670		Spot	1	Image 1	106	1000000079	1346
2095		Spot	1	Image 1	106	1000000085	1347
1621		Spot	1	Image 1	106	1000000078	1348
1173		Spot	1	Image 1	106	1000000035	1349
1861		Spot	1	Image 1	106	1000000081	1350
1624		Spot	1	Image 1	106	1000000070	1351
1510		Spot	1	Image 1	106	1000000083	1352
1243		Spot	1	Image 1	106	1000000080	1353
1742		Spot	1	Image 1	106	1000000086	1354
1836		Spot	1	Image 1	106	1000000076	1355
1735		Spot	1	Image 1	106	1000000082	1356
1340		Spot	1	Image 1	106	1000000084	1357
1649		Spot	1	Image 1	107	1000000079	1358
1765		Spot	1	Image 1	107	1000000085	1359
1633		Spot	1	Image 1	107	1000000078	1360
1165		Spot	1	Image 1	107	1000000035	1361
1898		Spot	1	Image 1	107	1000000081	1362
1858		Spot	1	Image 1	107	1000000070	1363
1651		Spot	1	Image 1	107	1000000083	1364
1437		Spot	1	Image 1	107	1000000087	1365
1279		Spot	1	Image 1	107	1000000080	1366
1781		Spot	1	Image 1	107	1000000086	1367
1604		Spot	1	Image 1	107	1000000076	1368
1580		Spot	1	Image 1	107	1000000082	1369
1303		Spot	1	Image 1	107	1000000084	1370
1643		Spot	1	Image 1	108	1000000079	1371
1835		Spot	1	Image 1	108	1000000085	1372
1584		Spot	1	Image 1	108	1000000078	1373
1207		Spot	1	Image 1	108	1000000035	1374
1731		Spot	1	Image 1	108	1000000081	1375
1624		Spot	1	Image 1	108	1000000070	1376
1237		Spot	1	Image 1	108	1000000087	1377
1684		Spot	1	Image 1	108	1000000083	1378
1213		Spot	1	Image 1	108	1000000080	1379
1741		Spot	1	Image 1	108	1000000086	1380
1539		Spot	1	Image 1	108	1000000076	1381
1656		Spot	1	Image 1	108	1000000082	1382
1207		Spot	1	Image 1	108	1000000088	1383
1191		Spot	1	Image 1	108	1000000084	1384
1686		Spot	1	Image 1	109	1000000085	1385
1253		Spot	1	Image 1	109	1000000035	1386
1762		Spot	1	Image 1	109	1000000081	1387
1665		Spot	1	Image 1	109	1000000070	1388
1433		Spot	1	Image 1	109	1000000087	1389
1800		Spot	1	Image 1	109	1000000083	1390
1205		Spot	1	Image 1	109	1000000080	1391
1801		Spot	1	Image 1	109	1000000086	1392
1616		Spot	1	Image 1	109	1000000089	1393
1605		Spot	1	Image 1	109	1000000082	1394
1433		Spot	1	Image 1	109	1000000088	1395
1293		Spot	1	Image 1	109	1000000084	1396
1811		Spot	1	Image 1	110	1000000085	1397
1337		Spot	1	Image 1	110	1000000035	1398
1739		Spot	1	Image 1	110	1000000081	1399
1827		Spot	1	Image 1	110	1000000070	1400
1369		Spot	1	Image 1	110	1000000087	1401
1696		Spot	1	Image 1	110	1000000083	1402
1268		Spot	1	Image 1	110	1000000080	1403
1603		Spot	1	Image 1	110	1000000086	1404
1815		Spot	1	Image 1	110	1000000089	1405
1679		Spot	1	Image 1	110	1000000082	1406
1345		Spot	1	Image 1	110	1000000088	1407
1392		Spot	1	Image 1	110	1000000084	1408
1866		Spot	1	Image 1	111	1000000085	1409
1234		Spot	1	Image 1	111	1000000035	1410
1578		Spot	1	Image 1	111	1000000070	1411
1412		Spot	1	Image 1	111	1000000087	1412
2061		Spot	1	Image 1	111	1000000083	1413
1246		Spot	1	Image 1	111	1000000080	1414
1462		Spot	1	Image 1	111	1000000086	1415
1821		Spot	1	Image 1	111	1000000089	1416
1405		Spot	1	Image 1	111	1000000082	1417
1353		Spot	1	Image 1	111	1000000088	1418
1352		Spot	1	Image 1	111	1000000084	1419
1769		Spot	1	Image 1	112	1000000090	1420
1573		Spot	1	Image 1	112	1000000085	1421
1197		Spot	1	Image 1	112	1000000035	1422
1680		Spot	1	Image 1	112	1000000070	1423
1283		Spot	1	Image 1	112	1000000087	1424
1918		Spot	1	Image 1	112	1000000083	1425
1299		Spot	1	Image 1	112	1000000080	1426
1650		Spot	1	Image 1	112	1000000086	1427
1527		Spot	1	Image 1	112	1000000089	1428
1536		Spot	1	Image 1	112	1000000082	1429
1281		Spot	1	Image 1	112	1000000088	1430
1421		Spot	1	Image 1	112	1000000084	1431
1588		Spot	1	Image 1	113	1000000090	1432
1490		Spot	1	Image 1	113	1000000085	1433
1219		Spot	1	Image 1	113	1000000035	1434
1688		Spot	1	Image 1	113	1000000070	1435
1197		Spot	1	Image 1	113	1000000087	1436
1580		Spot	1	Image 1	113	1000000083	1437
1522		Spot	1	Image 1	113	1000000086	1438
1697		Spot	1	Image 1	113	1000000089	1439
1204		Spot	1	Image 1	113	1000000088	1440
1398		Spot	1	Image 1	113	1000000084	1441
1812		Spot	1	Image 1	114	1000000090	1442
1125		Spot	1	Image 1	114	1000000035	1443
1573		Spot	1	Image 1	114	1000000070	1444
1320		Spot	1	Image 1	114	1000000087	1445
1857		Spot	1	Image 1	114	1000000083	1446
1511		Spot	1	Image 1	114	1000000086	1447
1772		Spot	1	Image 1	114	1000000089	1448
1398		Spot	1	Image 1	114	1000000088	1449
1388		Spot	1	Image 1	114	1000000084	1450
1683		Spot	1	Image 1	115	1000000090	1451
1098		Spot	1	Image 1	115	1000000035	1452
1651		Spot	1	Image 1	115	1000000070	1453
1281		Spot	1	Image 1	115	1000000087	1454
1899		Spot	1	Image 1	115	1000000083	1455
1652		Spot	1	Image 1	115	1000000089	1456
1311		Spot	1	Image 1	115	1000000088	1457
1475		Spot	1	Image 1	115	1000000084	1458
1537		Spot	1	Image 1	116	1000000090	1459
1187		Spot	1	Image 1	116	1000000035	1460
1422		Spot	1	Image 1	116	1000000070	1461
1098		Spot	1	Image 1	116	1000000087	1462
1764		Spot	1	Image 1	116	1000000083	1463
1803		Spot	1	Image 1	116	1000000089	1464
1332		Spot	1	Image 1	116	1000000088	1465
1434		Spot	1	Image 1	116	1000000084	1466
1562		Spot	1	Image 1	117	1000000090	1467
1204		Spot	1	Image 1	117	1000000035	1468
1530		Spot	1	Image 1	117	1000000070	1469
1322		Spot	1	Image 1	117	1000000087	1470
1887		Spot	1	Image 1	117	1000000083	1471
1709		Spot	1	Image 1	117	1000000089	1472
1263		Spot	1	Image 1	117	1000000088	1473
1422		Spot	1	Image 1	117	1000000084	1474
1586		Spot	1	Image 1	118	1000000090	1475
1120		Spot	1	Image 1	118	1000000035	1476
1543		Spot	1	Image 1	118	1000000070	1477
1296		Spot	1	Image 1	118	1000000087	1478
1658		Spot	1	Image 1	118	1000000089	1479
1259		Spot	1	Image 1	118	1000000088	1480
1312		Spot	1	Image 1	118	1000000084	1481
1559		Spot	1	Image 1	119	1000000090	1482
1288		Spot	1	Image 1	119	1000000091	1483
1172		Spot	1	Image 1	119	1000000035	1484
1597		Spot	1	Image 1	119	1000000070	1485
1245		Spot	1	Image 1	119	1000000087	1486
1483		Spot	1	Image 1	119	1000000089	1487
1329		Spot	1	Image 1	119	1000000088	1488
1261		Spot	1	Image 1	119	1000000084	1489
1465		Spot	1	Image 1	120	1000000090	1490
1388		Spot	1	Image 1	120	1000000091	1491
2238		Spot	1	Image 1	120	1000000070	1492
1182		Spot	1	Image 1	120	1000000087	1493
1476		Spot	1	Image 1	120	1000000089	1494
1450		Spot	1	Image 1	120	1000000088	1495
1270		Spot	1	Image 1	120	1000000092	1496
1233		Spot	1	Image 1	120	1000000084	1497
1630		Spot	1	Image 1	121	1000000090	1498
1433		Spot	1	Image 1	121	1000000091	1499
1968		Spot	1	Image 1	121	1000000070	1500
1162		Spot	1	Image 1	121	1000000087	1501
1328		Spot	1	Image 1	121	1000000089	1502
1563		Spot	1	Image 1	121	1000000092	1503
1478		Spot	1	Image 1	121	1000000084	1504
1528		Spot	1	Image 1	122	1000000090	1505
1413		Spot	1	Image 1	122	1000000091	1506
1784		Spot	1	Image 1	122	1000000070	1507
1364		Spot	1	Image 1	122	1000000089	1508
1734		Spot	1	Image 1	122	1000000092	1509
1404		Spot	1	Image 1	122	1000000084	1510
1439		Spot	1	Image 1	123	1000000090	1511
1472		Spot	1	Image 1	123	1000000091	1512
1619		Spot	1	Image 1	123	1000000070	1513
1446		Spot	1	Image 1	123	1000000089	1514
1745		Spot	1	Image 1	123	1000000092	1515
1249		Spot	1	Image 1	123	1000000084	1516
1524		Spot	1	Image 1	124	1000000090	1517
1527		Spot	1	Image 1	124	1000000091	1518
2364		Spot	1	Image 1	124	1000000093	1519
1716		Spot	1	Image 1	124	1000000070	1520
1400		Spot	1	Image 1	124	1000000089	1521
1830		Spot	1	Image 1	124	1000000092	1522
1476		Spot	1	Image 1	124	1000000084	1523
1590		Spot	1	Image 1	125	1000000090	1524
1618		Spot	1	Image 1	125	1000000091	1525
2089		Spot	1	Image 1	125	1000000093	1526
1812		Spot	1	Image 1	125	1000000070	1527
1416		Spot	1	Image 1	125	1000000089	1528
1443		Spot	1	Image 1	125	1000000094	1529
1534		Spot	1	Image 1	125	1000000092	1530
1510		Spot	1	Image 1	125	1000000084	1531
1997		Spot	1	Image 1	126	1000000090	1532
1739		Spot	1	Image 1	126	1000000091	1533
2173		Spot	1	Image 1	126	1000000093	1534
1808		Spot	1	Image 1	126	1000000070	1535
1470		Spot	1	Image 1	126	1000000095	1536
1553		Spot	1	Image 1	126	1000000089	1537
1757		Spot	1	Image 1	126	1000000094	1538
1820		Spot	1	Image 1	126	1000000092	1539
1495		Spot	1	Image 1	126	1000000084	1540
1721		Spot	1	Image 1	127	1000000090	1541
1655		Spot	1	Image 1	127	1000000091	1542
2147		Spot	1	Image 1	127	1000000093	1543
1629		Spot	1	Image 1	127	1000000070	1544
1603		Spot	1	Image 1	127	1000000095	1545
1463		Spot	1	Image 1	127	1000000089	1546
1699		Spot	1	Image 1	127	1000000094	1547
1595		Spot	1	Image 1	127	1000000092	1548
1567		Spot	1	Image 1	127	1000000084	1549
1694		Spot	1	Image 1	128	1000000090	1550
1644		Spot	1	Image 1	128	1000000091	1551
1975		Spot	1	Image 1	128	1000000093	1552
1507		Spot	1	Image 1	128	1000000070	1553
1519		Spot	1	Image 1	128	1000000095	1554
1380		Spot	1	Image 1	128	1000000089	1555
1547		Spot	1	Image 1	128	1000000096	1556
1476		Spot	1	Image 1	128	1000000094	1557
1545		Spot	1	Image 1	128	1000000092	1558
1341		Spot	1	Image 1	128	1000000084	1559
1721		Spot	1	Image 1	129	1000000090	1560
1859		Spot	1	Image 1	129	1000000091	1561
2079		Spot	1	Image 1	129	1000000093	1562
1551		Spot	1	Image 1	129	1000000070	1563
1495		Spot	1	Image 1	129	1000000095	1564
1502		Spot	1	Image 1	129	1000000089	1565
1415		Spot	1	Image 1	129	1000000096	1566
1483		Spot	1	Image 1	129	1000000094	1567
1482		Spot	1	Image 1	129	1000000092	1568
1289		Spot	1	Image 1	129	1000000084	1569
1784		Spot	1	Image 1	130	1000000090	1570
1937		Spot	1	Image 1	130	1000000091	1571
2487		Spot	1	Image 1	130	1000000093	1572
1441		Spot	1	Image 1	130	1000000070	1573
1395		Spot	1	Image 1	130	1000000095	1574
1496		Spot	1	Image 1	130	1000000089	1575
1377		Spot	1	Image 1	130	1000000096	1576
1504		Spot	1	Image 1	130	1000000094	1577
1681		Spot	1	Image 1	130	1000000092	1578
1228		Spot	1	Image 1	130	1000000084	1579
1923		Spot	1	Image 1	131	1000000090	1580
1800		Spot	1	Image 1	131	1000000091	1581
2181		Spot	1	Image 1	131	1000000093	1582
1347		Spot	1	Image 1	131	1000000070	1583
1306		Spot	1	Image 1	131	1000000095	1584
1530		Spot	1	Image 1	131	1000000089	1585
1398		Spot	1	Image 1	131	1000000096	1586
1330		Spot	1	Image 1	131	1000000094	1587
1323		Spot	1	Image 1	131	1000000084	1588
1738		Spot	1	Image 1	132	1000000090	1589
1646		Spot	1	Image 1	132	1000000091	1590
1980		Spot	1	Image 1	132	1000000093	1591
1550		Spot	1	Image 1	132	1000000097	1592
1362		Spot	1	Image 1	132	1000000070	1593
1272		Spot	1	Image 1	132	1000000095	1594
1696		Spot	1	Image 1	132	1000000089	1595
1408		Spot	1	Image 1	132	1000000096	1596
1471		Spot	1	Image 1	132	1000000094	1597
1413		Spot	1	Image 1	132	1000000084	1598
1852		Spot	1	Image 1	133	1000000090	1599
1761		Spot	1	Image 1	133	1000000091	1600
2458		Spot	1	Image 1	133	1000000093	1601
1715		Spot	1	Image 1	133	1000000097	1602
1409		Spot	1	Image 1	133	1000000070	1603
1375		Spot	1	Image 1	133	1000000095	1604
1752		Spot	1	Image 1	133	1000000089	1605
1347		Spot	1	Image 1	133	1000000096	1606
1400		Spot	1	Image 1	133	1000000094	1607
1592		Spot	1	Image 1	134	1000000090	1608
1791		Spot	1	Image 1	134	1000000091	1609
2156		Spot	1	Image 1	134	1000000093	1610
1590		Spot	1	Image 1	134	1000000097	1611
1288		Spot	1	Image 1	134	1000000070	1612
1294		Spot	1	Image 1	134	1000000095	1613
1643		Spot	1	Image 1	134	1000000089	1614
1310		Spot	1	Image 1	134	1000000096	1615
1481		Spot	1	Image 1	134	1000000094	1616
1545		Spot	1	Image 1	135	1000000090	1617
1794		Spot	1	Image 1	135	1000000091	1618
1834		Spot	1	Image 1	135	1000000093	1619
1934		Spot	1	Image 1	135	1000000097	1620
1373		Spot	1	Image 1	135	1000000070	1621
1338		Spot	1	Image 1	135	1000000095	1622
1701		Spot	1	Image 1	135	1000000089	1623
1333		Spot	1	Image 1	135	1000000096	1624
1507		Spot	1	Image 1	135	1000000094	1625
1678		Spot	1	Image 1	136	1000000090	1626
2022		Spot	1	Image 1	136	1000000091	1627
1874		Spot	1	Image 1	136	1000000093	1628
1596		Spot	1	Image 1	136	1000000097	1629
1652		Spot	1	Image 1	136	1000000070	1630
1359		Spot	1	Image 1	136	1000000095	1631
1426		Spot	1	Image 1	136	1000000089	1632
1418		Spot	1	Image 1	136	1000000096	1633
1393		Spot	1	Image 1	136	1000000094	1634
1502		Spot	1	Image 1	137	1000000090	1635
1740		Spot	1	Image 1	137	1000000091	1636
1926		Spot	1	Image 1	137	1000000097	1637
1626		Spot	1	Image 1	137	1000000093	1638
1568		Spot	1	Image 1	137	1000000070	1639
1384		Spot	1	Image 1	137	1000000095	1640
1439		Spot	1	Image 1	137	1000000096	1641
1489		Spot	1	Image 1	137	1000000089	1642
1628		Spot	1	Image 1	137	1000000094	1643
1394		Spot	1	Image 1	138	1000000090	1644
1828		Spot	1	Image 1	138	1000000091	1645
1966		Spot	1	Image 1	138	1000000097	1646
1768		Spot	1	Image 1	138	1000000098	1647
1469		Spot	1	Image 1	138	1000000099	1648
1488		Spot	1	Image 1	138	1000000095	1649
1533		Spot	1	Image 1	138	1000000089	1650
1317		Spot	1	Image 1	138	1000000096	1651
1458		Spot	1	Image 1	138	1000000094	1652
1551		Spot	1	Image 1	139	1000000091	1653
1865		Spot	1	Image 1	139	1000000097	1654
1635		Spot	1	Image 1	139	1000000098	1655
1394		Spot	1	Image 1	139	1000000099	1656
1341		Spot	1	Image 1	139	1000000096	1657
1462		Spot	1	Image 1	139	1000000094	1658
1822		Spot	1	Image 1	140	1000000091	1659
2018		Spot	1	Image 1	140	1000000097	1660
1438		Spot	1	Image 1	140	1000000098	1661
1469		Spot	1	Image 1	140	1000000099	1662
1453		Spot	1	Image 1	140	1000000094	1663
1772		Spot	1	Image 1	141	1000000091	1664
1846		Spot	1	Image 1	141	1000000097	1665
1713		Spot	1	Image 1	141	1000000098	1666
1625		Spot	1	Image 1	141	1000000099	1667
1479		Spot	1	Image 1	141	1000000094	1668
1224		Spot	1	Image 1	141	1000000100	1669
1643		Spot	1	Image 1	142	1000000091	1670
1775		Spot	1	Image 1	142	1000000097	1671
1725		Spot	1	Image 1	142	1000000098	1672
1431		Spot	1	Image 1	142	1000000099	1673
1420		Spot	1	Image 1	142	1000000094	1674
1301		Spot	1	Image 1	142	1000000100	1675
1610		Spot	1	Image 1	143	1000000091	1676
2018		Spot	1	Image 1	143	1000000097	1677
1616		Spot	1	Image 1	143	1000000098	1678
1482		Spot	1	Image 1	143	1000000099	1679
1500		Spot	1	Image 1	143	1000000094	1680
1415		Spot	1	Image 1	143	1000000100	1681
1547		Spot	1	Image 1	144	1000000091	1682
1678		Spot	1	Image 1	144	1000000097	1683
1688		Spot	1	Image 1	144	1000000098	1684
1703		Spot	1	Image 1	144	1000000099	1685
1530		Spot	1	Image 1	144	1000000094	1686
1406		Spot	1	Image 1	144	1000000100	1687
1312		Spot	1	Image 1	145	1000000091	1688
1654		Spot	1	Image 1	145	1000000098	1689
1542		Spot	1	Image 1	145	1000000099	1690
1588		Spot	1	Image 1	145	1000000094	1691
1388		Spot	1	Image 1	145	1000000100	1692
1578		Spot	1	Image 1	146	1000000091	1693
1779		Spot	1	Image 1	146	1000000098	1694
1447		Spot	1	Image 1	146	1000000099	1695
1505		Spot	1	Image 1	146	1000000094	1696
1275		Spot	1	Image 1	146	1000000100	1697
1461		Spot	1	Image 1	147	1000000091	1698
1573		Spot	1	Image 1	147	1000000098	1699
1579		Spot	1	Image 1	147	1000000099	1700
1499		Spot	1	Image 1	147	1000000094	1701
1498		Spot	1	Image 1	147	1000000100	1702
1496		Spot	1	Image 1	148	1000000098	1703
1699		Spot	1	Image 1	148	1000000099	1704
1583		Spot	1	Image 1	148	1000000094	1705
1605		Spot	1	Image 1	148	1000000100	1706
1957		Spot	1	Image 1	149	1000000098	1707
1430		Spot	1	Image 1	149	1000000099	1708
1395		Spot	1	Image 1	149	1000000101	1709
1562		Spot	1	Image 1	149	1000000094	1710
1372		Spot	1	Image 1	149	1000000100	1711
2054		Spot	1	Image 1	150	1000000098	1712
1337		Spot	1	Image 1	150	1000000099	1713
1488		Spot	1	Image 1	150	1000000101	1714
1557		Spot	1	Image 1	150	1000000094	1715
1317		Spot	1	Image 1	150	1000000100	1716
1412		Spot	1	Image 1	151	1000000098	1717
1355		Spot	1	Image 1	151	1000000099	1718
1441		Spot	1	Image 1	151	1000000101	1719
1426		Spot	1	Image 1	151	1000000094	1720
1234		Spot	1	Image 1	151	1000000100	1721
1358		Spot	1	Image 1	152	1000000102	1722
1310		Spot	1	Image 1	152	1000000099	1723
1269		Spot	1	Image 1	152	1000000101	1724
1396		Spot	1	Image 1	152	1000000094	1725
1618		Spot	1	Image 1	153	1000000103	1726
1417		Spot	1	Image 1	153	1000000102	1727
1284		Spot	1	Image 1	153	1000000099	1728
1357		Spot	1	Image 1	153	1000000101	1729
1439		Spot	1	Image 1	153	1000000094	1730
1821		Spot	1	Image 1	154	1000000104	1731
1618		Spot	1	Image 1	154	1000000103	1732
1526		Spot	1	Image 1	154	1000000102	1733
1335		Spot	1	Image 1	154	1000000099	1734
1396		Spot	1	Image 1	154	1000000101	1735
1402		Spot	1	Image 1	154	1000000094	1736
2176		Spot	1	Image 1	155	1000000104	1737
1867		Spot	1	Image 1	155	1000000103	1738
1258		Spot	1	Image 1	155	1000000105	1739
1776		Spot	1	Image 1	155	1000000102	1740
1452		Spot	1	Image 1	155	1000000101	1741
1302		Spot	1	Image 1	155	1000000094	1742
2098		Spot	1	Image 1	156	1000000104	1743
1843		Spot	1	Image 1	156	1000000103	1744
1344		Spot	1	Image 1	156	1000000105	1745
1506		Spot	1	Image 1	156	1000000102	1746
1404		Spot	1	Image 1	156	1000000101	1747
1453		Spot	1	Image 1	156	1000000094	1748
1866		Spot	1	Image 1	157	1000000104	1749
1811		Spot	1	Image 1	157	1000000103	1750
1413		Spot	1	Image 1	157	1000000105	1751
1489		Spot	1	Image 1	157	1000000102	1752
1331		Spot	1	Image 1	157	1000000101	1753
1354		Spot	1	Image 1	157	1000000094	1754
1302		Spot	1	Image 1	157	1000000106	1755
2143		Spot	1	Image 1	158	1000000104	1756
1822		Spot	1	Image 1	158	1000000103	1757
1491		Spot	1	Image 1	158	1000000105	1758
1344		Spot	1	Image 1	158	1000000107	1759
1345		Spot	1	Image 1	158	1000000102	1760
1247		Spot	1	Image 1	158	1000000101	1761
1453		Spot	1	Image 1	158	1000000094	1762
1344		Spot	1	Image 1	158	1000000106	1763
1986		Spot	1	Image 1	159	1000000104	1764
1843		Spot	1	Image 1	159	1000000103	1765
1375		Spot	1	Image 1	159	1000000105	1766
1419		Spot	1	Image 1	159	1000000107	1767
1396		Spot	1	Image 1	159	1000000102	1768
1278		Spot	1	Image 1	159	1000000101	1769
1533		Spot	1	Image 1	159	1000000094	1770
1431		Spot	1	Image 1	159	1000000106	1771
1964		Spot	1	Image 1	160	1000000104	1772
1859		Spot	1	Image 1	160	1000000103	1773
1426		Spot	1	Image 1	160	1000000105	1774
1338		Spot	1	Image 1	160	1000000107	1775
1645		Spot	1	Image 1	160	1000000102	1776
1420		Spot	1	Image 1	160	1000000101	1777
1635		Spot	1	Image 1	160	1000000094	1778
1269		Spot	1	Image 1	160	1000000106	1779
1545		Spot	1	Image 1	161	1000000104	1780
1924		Spot	1	Image 1	161	1000000108	1781
1732		Spot	1	Image 1	161	1000000103	1782
1456		Spot	1	Image 1	161	1000000105	1783
1526		Spot	1	Image 1	161	1000000107	1784
1717		Spot	1	Image 1	161	1000000102	1785
1713		Spot	1	Image 1	161	1000000109	1786
1462		Spot	1	Image 1	161	1000000101	1787
1539		Spot	1	Image 1	161	1000000094	1788
1302		Spot	1	Image 1	161	1000000106	1789
1738		Spot	1	Image 1	162	1000000104	1790
1711		Spot	1	Image 1	162	1000000103	1791
2002		Spot	1	Image 1	162	1000000108	1792
1455		Spot	1	Image 1	162	1000000105	1793
1835		Spot	1	Image 1	162	1000000107	1794
1444		Spot	1	Image 1	162	1000000102	1795
1698		Spot	1	Image 1	162	1000000109	1796
1375		Spot	1	Image 1	162	1000000101	1797
1506		Spot	1	Image 1	162	1000000106	1798
1656		Spot	1	Image 1	163	1000000104	1799
1989		Spot	1	Image 1	163	1000000103	1800
2062		Spot	1	Image 1	163	1000000108	1801
1822		Spot	1	Image 1	163	1000000110	1802
1633		Spot	1	Image 1	163	1000000105	1803
1960		Spot	1	Image 1	163	1000000107	1804
1898		Spot	1	Image 1	163	1000000109	1805
1349		Spot	1	Image 1	163	1000000101	1806
1472		Spot	1	Image 1	163	1000000106	1807
1659		Spot	1	Image 1	164	1000000104	1808
1947		Spot	1	Image 1	164	1000000108	1809
1747		Spot	1	Image 1	164	1000000110	1810
1387		Spot	1	Image 1	164	1000000105	1811
1615		Spot	1	Image 1	164	1000000107	1812
1887		Spot	1	Image 1	164	1000000109	1813
1610		Spot	1	Image 1	164	1000000101	1814
1523		Spot	1	Image 1	164	1000000106	1815
1561		Spot	1	Image 1	165	1000000104	1816
1897		Spot	1	Image 1	165	1000000108	1817
1834		Spot	1	Image 1	165	1000000110	1818
1275		Spot	1	Image 1	165	1000000105	1819
1618		Spot	1	Image 1	165	1000000107	1820
1856		Spot	1	Image 1	165	1000000109	1821
1450		Spot	1	Image 1	165	1000000101	1822
1314		Spot	1	Image 1	165	1000000106	1823
1962		Spot	1	Image 1	166	1000000108	1824
1673		Spot	1	Image 1	166	1000000110	1825
1968		Spot	1	Image 1	166	1000000107	1826
1666		Spot	1	Image 1	166	1000000109	1827
1410		Spot	1	Image 1	166	1000000106	1828
1857		Spot	1	Image 1	167	1000000108	1829
1845		Spot	1	Image 1	167	1000000110	1830
1917		Spot	1	Image 1	167	1000000107	1831
1835		Spot	1	Image 1	167	1000000109	1832
1468		Spot	1	Image 1	167	1000000106	1833
1920		Spot	1	Image 1	168	1000000108	1834
1861		Spot	1	Image 1	168	1000000110	1835
1773		Spot	1	Image 1	168	1000000107	1836
1782		Spot	1	Image 1	168	1000000109	1837
1603		Spot	1	Image 1	168	1000000106	1838
2037		Spot	1	Image 1	169	1000000108	1839
2164		Spot	1	Image 1	169	1000000110	1840
1630		Spot	1	Image 1	169	1000000107	1841
1785		Spot	1	Image 1	169	1000000109	1842
1289		Spot	1	Image 1	169	1000000106	1843
1675		Spot	1	Image 1	170	1000000108	1844
1727		Spot	1	Image 1	170	1000000110	1845
1464		Spot	1	Image 1	170	1000000107	1846
1757		Spot	1	Image 1	170	1000000109	1847
1402		Spot	1	Image 1	170	1000000106	1848
1751		Spot	1	Image 1	171	1000000108	1849
1536		Spot	1	Image 1	171	1000000110	1850
1432		Spot	1	Image 1	171	1000000111	1851
1363		Spot	1	Image 1	171	1000000107	1852
1699		Spot	1	Image 1	171	1000000109	1853
1295		Spot	1	Image 1	171	1000000106	1854
1848		Spot	1	Image 1	172	1000000108	1855
1479		Spot	1	Image 1	172	1000000110	1856
1545		Spot	1	Image 1	172	1000000111	1857
1415		Spot	1	Image 1	172	1000000107	1858
1321		Spot	1	Image 1	172	1000000112	1859
1686		Spot	1	Image 1	172	1000000109	1860
1398		Spot	1	Image 1	172	1000000106	1861
1603		Spot	1	Image 1	173	1000000110	1862
1640		Spot	1	Image 1	173	1000000111	1863
1458		Spot	1	Image 1	173	1000000107	1864
1379		Spot	1	Image 1	173	1000000112	1865
1706		Spot	1	Image 1	173	1000000109	1866
1374		Spot	1	Image 1	173	1000000106	1867
1600		Spot	1	Image 1	174	1000000110	1868
1425		Spot	1	Image 1	174	1000000111	1869
1434		Spot	1	Image 1	174	1000000112	1870
1544		Spot	1	Image 1	174	1000000109	1871
1319		Spot	1	Image 1	174	1000000106	1872
1605		Spot	1	Image 1	175	1000000110	1873
1594		Spot	1	Image 1	175	1000000111	1874
1382		Spot	1	Image 1	175	1000000112	1875
1406		Spot	1	Image 1	175	1000000109	1876
1298		Spot	1	Image 1	175	1000000106	1877
1861		Spot	1	Image 1	176	1000000110	1878
1761		Spot	1	Image 1	176	1000000111	1879
1266		Spot	1	Image 1	176	1000000112	1880
1488		Spot	1	Image 1	176	1000000109	1881
1415		Spot	1	Image 1	176	1000000113	1882
1333		Spot	1	Image 1	176	1000000114	1883
1400		Spot	1	Image 1	176	1000000106	1884
1505		Spot	1	Image 1	177	1000000110	1885
1627		Spot	1	Image 1	177	1000000111	1886
1430		Spot	1	Image 1	177	1000000112	1887
1406		Spot	1	Image 1	177	1000000109	1888
1222		Spot	1	Image 1	177	1000000113	1889
1403		Spot	1	Image 1	177	1000000114	1890
1386		Spot	1	Image 1	177	1000000106	1891
1443		Spot	1	Image 1	178	1000000110	1892
1574		Spot	1	Image 1	178	1000000111	1893
1633		Spot	1	Image 1	178	1000000112	1894
1367		Spot	1	Image 1	178	1000000109	1895
1259		Spot	1	Image 1	178	1000000113	1896
1484		Spot	1	Image 1	178	1000000114	1897
1378		Spot	1	Image 1	178	1000000106	1898
1517		Spot	1	Image 1	179	1000000111	1899
1838		Spot	1	Image 1	179	1000000112	1900
1373		Spot	1	Image 1	179	1000000109	1901
1344		Spot	1	Image 1	179	1000000113	1902
1246		Spot	1	Image 1	179	1000000106	1903
1557		Spot	1	Image 1	179	1000000114	1904
1771		Spot	1	Image 1	180	1000000115	1905
1480		Spot	1	Image 1	180	1000000111	1906
1836		Spot	1	Image 1	180	1000000112	1907
1460		Spot	1	Image 1	180	1000000109	1908
1281		Spot	1	Image 1	180	1000000113	1909
1495		Spot	1	Image 1	180	1000000114	1910
1173		Spot	1	Image 1	180	1000000106	1911
2021		Spot	1	Image 1	181	1000000115	1912
1360		Spot	1	Image 1	181	1000000111	1913
1453		Spot	1	Image 1	181	1000000112	1914
1379		Spot	1	Image 1	181	1000000113	1915
1346		Spot	1	Image 1	181	1000000114	1916
1245		Spot	1	Image 1	181	1000000106	1917
2155		Spot	1	Image 1	182	1000000115	1918
1499		Spot	1	Image 1	182	1000000112	1919
1459		Spot	1	Image 1	182	1000000113	1920
1601		Spot	1	Image 1	182	1000000114	1921
1323		Spot	1	Image 1	182	1000000106	1922
1927		Spot	1	Image 1	183	1000000115	1923
1783		Spot	1	Image 1	183	1000000116	1924
1325		Spot	1	Image 1	183	1000000113	1925
1222		Spot	1	Image 1	183	1000000106	1926
1392		Spot	1	Image 1	183	1000000114	1927
2112		Spot	1	Image 1	184	1000000115	1928
1731		Spot	1	Image 1	184	1000000116	1929
1434		Spot	1	Image 1	184	1000000113	1930
1539		Spot	1	Image 1	184	1000000114	1931
1209		Spot	1	Image 1	184	1000000106	1932
2160		Spot	1	Image 1	185	1000000115	1933
1303		Spot	1	Image 1	185	1000000116	1934
1451		Spot	1	Image 1	185	1000000113	1935
1480		Spot	1	Image 1	185	1000000114	1936
1287		Spot	1	Image 1	185	1000000106	1937
2088		Spot	1	Image 1	186	1000000115	1938
1304		Spot	1	Image 1	186	1000000116	1939
1454		Spot	1	Image 1	186	1000000113	1940
1457		Spot	1	Image 1	186	1000000114	1941
2022		Spot	1	Image 1	187	1000000115	1942
1360		Spot	1	Image 1	187	1000000116	1943
1387		Spot	1	Image 1	187	1000000113	1944
1632		Spot	1	Image 1	187	1000000114	1945
1846		Spot	1	Image 1	188	1000000115	1946
1458		Spot	1	Image 1	188	1000000116	1947
1276		Spot	1	Image 1	188	1000000113	1948
1607		Spot	1	Image 1	188	1000000114	1949
2055		Spot	1	Image 1	189	1000000115	1950
1233		Spot	1	Image 1	189	1000000116	1951
1287		Spot	1	Image 1	189	1000000113	1952
1463		Spot	1	Image 1	189	1000000114	1953
1982		Spot	1	Image 1	190	1000000115	1954
1359		Spot	1	Image 1	190	1000000116	1955
1201		Spot	1	Image 1	190	1000000113	1956
1662		Spot	1	Image 1	190	1000000114	1957
1969		Spot	1	Image 1	191	1000000115	1958
1309		Spot	1	Image 1	191	1000000116	1959
1210		Spot	1	Image 1	191	1000000113	1960
1533		Spot	1	Image 1	191	1000000114	1961
1860		Spot	1	Image 1	192	1000000115	1962
1390		Spot	1	Image 1	192	1000000116	1963
1283		Spot	1	Image 1	192	1000000113	1964
2149		Spot	1	Image 1	192	1000000114	1965
1949		Spot	1	Image 1	193	1000000115	1966
1308		Spot	1	Image 1	193	1000000116	1967
1340		Spot	1	Image 1	193	1000000113	1968
1885		Spot	1	Image 1	193	1000000114	1969
1878		Spot	1	Image 1	194	1000000115	1970
1388		Spot	1	Image 1	194	1000000116	1971
1541		Spot	1	Image 1	194	1000000113	1972
1579		Spot	1	Image 1	194	1000000114	1973
1648		Spot	1	Image 1	195	1000000115	1974
1428		Spot	1	Image 1	195	1000000116	1975
1413		Spot	1	Image 1	195	1000000113	1976
1648		Spot	1	Image 1	195	1000000114	1977
1822		Spot	1	Image 1	196	1000000115	1978
1312		Spot	1	Image 1	196	1000000116	1979
1527		Spot	1	Image 1	196	1000000114	1980
1860		Spot	1	Image 1	197	1000000115	1981
1207		Spot	1	Image 1	197	1000000116	1982
1328		Spot	1	Image 1	197	1000000114	1983
1791		Spot	1	Image 1	198	1000000115	1984
1273		Spot	1	Image 1	198	1000000116	1985
1795		Spot	1	Image 1	199	1000000115	1986
1296		Spot	1	Image 1	199	1000000116	1987
1778		Spot	1	Image 1	200	1000000115	1988
1236		Spot	1	Image 1	200	1000000116	1989
1884		Spot	1	Image 1	201	1000000115	1990
1415		Spot	1	Image 1	201	1000000116	1991
1760		Spot	1	Image 1	202	1000000115	1992
1403		Spot	1	Image 1	202	1000000116	1993
1785		Spot	1	Image 1	203	1000000115	1994
1175		Spot	1	Image 1	203	1000000116	1995
1780		Spot	1	Image 1	204	1000000115	1996
[truncated: 674 more rows]
