# Supplementary material for: Satb1 integrates DNA binding site geometry and torsional stress to differentially target nucleosome-dense regions
Source: Nat Commun. 2019 Jul 19;10:3221. doi: 10.1038/s41467-019-11118-8 (PMC6642133; doi:10.1038/s41467-019-11118-8)
Supplement: Supplementary file 10 — Source Data [file 41467_2019_11118_MOESM10_ESM.zip › Source data/Single Molecule Tracking/single molecule tracks/del HD analysis/PDZ-CUT1-CUT2-STABLE-AB_302c6_TRIAL 2_Statistics/PDZ-CUT1-CUT2-STABLE-AB_302c6_TRIAL 2_Intensity_StdDev_Ch=1_Img=1.csv]

Intensity StdDev Ch=1 Img=1
====================
Intensity StdDev	Unit	Category	Channel	Image	Time	TrackID	ID
95.3648		Spot	1	Image 1	1	1000000000	0
70.1523		Spot	1	Image 1	1	1000000001	1
196.434		Spot	1	Image 1	1	1000000002	2
78.884		Spot	1	Image 1	1	1000000003	3
65.1234		Spot	1	Image 1	1	1000000004	4
82.318		Spot	1	Image 1	1	1000000005	5
69.1112		Spot	1	Image 1	1	1000000006	6
79.2003		Spot	1	Image 1	1	1000000007	7
68.4009		Spot	1	Image 1	1	1000000008	8
105.92		Spot	1	Image 1	1	1000000009	9
136.046		Spot	1	Image 1	2	1000000000	10
111.885		Spot	1	Image 1	2	1000000001	11
157.736		Spot	1	Image 1	2	1000000002	12
84.7024		Spot	1	Image 1	2	1000000003	13
107.074		Spot	1	Image 1	2	1000000004	14
139.525		Spot	1	Image 1	2	1000000010	15
68.7266		Spot	1	Image 1	2	1000000005	16
98.4471		Spot	1	Image 1	2	1000000006	17
85.1512		Spot	1	Image 1	2	1000000007	18
57.9348		Spot	1	Image 1	2	1000000008	19
73.1197		Spot	1	Image 1	2	1000000009	20
82.6157		Spot	1	Image 1	3	1000000000	21
121.775		Spot	1	Image 1	3	1000000001	22
110.095		Spot	1	Image 1	3	1000000002	23
80.0839		Spot	1	Image 1	3	1000000003	24
119.002		Spot	1	Image 1	3	1000000004	25
97.7726		Spot	1	Image 1	3	1000000010	26
63.1831		Spot	1	Image 1	3	1000000005	27
76.3889		Spot	1	Image 1	3	1000000006	28
53.8109		Spot	1	Image 1	3	1000000007	29
64.6084		Spot	1	Image 1	3	1000000008	30
56.9336		Spot	1	Image 1	3	1000000009	31
128.191		Spot	1	Image 1	4	1000000000	32
119.529		Spot	1	Image 1	4	1000000001	33
175.077		Spot	1	Image 1	4	1000000002	34
85.1245		Spot	1	Image 1	4	1000000003	35
88.0199		Spot	1	Image 1	4	1000000004	36
95.5638		Spot	1	Image 1	4	1000000010	37
68.869		Spot	1	Image 1	4	1000000011	38
39.1095		Spot	1	Image 1	4	1000000005	39
115.534		Spot	1	Image 1	4	1000000006	40
34.7886		Spot	1	Image 1	4	1000000007	41
69.3468		Spot	1	Image 1	4	1000000008	42
49.0464		Spot	1	Image 1	4	1000000009	43
72.8123		Spot	1	Image 1	5	1000000000	44
154.363		Spot	1	Image 1	5	1000000001	45
118.366		Spot	1	Image 1	5	1000000002	46
89.6004		Spot	1	Image 1	5	1000000003	47
95.2497		Spot	1	Image 1	5	1000000004	48
85.5716		Spot	1	Image 1	5	1000000010	49
84.4705		Spot	1	Image 1	5	1000000011	50
91.7387		Spot	1	Image 1	5	1000000005	51
67.2866		Spot	1	Image 1	5	1000000012	52
47.7623		Spot	1	Image 1	5	1000000013	53
70.8736		Spot	1	Image 1	5	1000000006	54
94.9486		Spot	1	Image 1	5	1000000007	55
74.6696		Spot	1	Image 1	5	1000000008	56
78.7527		Spot	1	Image 1	5	1000000009	57
73.6545		Spot	1	Image 1	6	1000000000	58
57.2559		Spot	1	Image 1	6	1000000001	59
82.493		Spot	1	Image 1	6	1000000002	60
67.8753		Spot	1	Image 1	6	1000000003	61
65.2361		Spot	1	Image 1	6	1000000004	62
90.2994		Spot	1	Image 1	6	1000000010	63
116.956		Spot	1	Image 1	6	1000000011	64
105.784		Spot	1	Image 1	6	1000000014	65
51.9133		Spot	1	Image 1	6	1000000005	66
52.7707		Spot	1	Image 1	6	1000000012	67
66.9706		Spot	1	Image 1	6	1000000006	68
103.248		Spot	1	Image 1	6	1000000013	69
71.8789		Spot	1	Image 1	6	1000000007	70
67.2413		Spot	1	Image 1	6	1000000008	71
60.63		Spot	1	Image 1	6	1000000015	72
47.4092		Spot	1	Image 1	6	1000000009	73
108.244		Spot	1	Image 1	7	1000000000	74
95.2165		Spot	1	Image 1	7	1000000001	75
102.561		Spot	1	Image 1	7	1000000002	76
75.5105		Spot	1	Image 1	7	1000000003	77
76.3109		Spot	1	Image 1	7	1000000004	78
85.4467		Spot	1	Image 1	7	1000000010	79
94.4909		Spot	1	Image 1	7	1000000011	80
50.1957		Spot	1	Image 1	7	1000000014	81
67.8577		Spot	1	Image 1	7	1000000005	82
49.2011		Spot	1	Image 1	7	1000000012	83
87.0846		Spot	1	Image 1	7	1000000013	84
64.9786		Spot	1	Image 1	7	1000000006	85
79.1454		Spot	1	Image 1	7	1000000007	86
66.3738		Spot	1	Image 1	7	1000000008	87
87.4968		Spot	1	Image 1	7	1000000015	88
56.4269		Spot	1	Image 1	7	1000000009	89
63.7059		Spot	1	Image 1	8	1000000000	90
119.565		Spot	1	Image 1	8	1000000001	91
70.214		Spot	1	Image 1	8	1000000002	92
88.7932		Spot	1	Image 1	8	1000000016	93
118.638		Spot	1	Image 1	8	1000000003	94
104.426		Spot	1	Image 1	8	1000000004	95
100.09		Spot	1	Image 1	8	1000000010	96
93.8		Spot	1	Image 1	8	1000000011	97
75.8871		Spot	1	Image 1	8	1000000014	98
79.9569		Spot	1	Image 1	8	1000000005	99
47.9787		Spot	1	Image 1	8	1000000012	100
60.4327		Spot	1	Image 1	8	1000000013	101
68.8345		Spot	1	Image 1	8	1000000006	102
100.976		Spot	1	Image 1	8	1000000007	103
75.3159		Spot	1	Image 1	8	1000000008	104
72.7234		Spot	1	Image 1	8	1000000015	105
81.7128		Spot	1	Image 1	8	1000000009	106
72.7268		Spot	1	Image 1	9	1000000000	107
72.518		Spot	1	Image 1	9	1000000001	108
107.326		Spot	1	Image 1	9	1000000002	109
177.433		Spot	1	Image 1	9	1000000016	110
75.2194		Spot	1	Image 1	9	1000000003	111
68.6111		Spot	1	Image 1	9	1000000004	112
99.2056		Spot	1	Image 1	9	1000000010	113
67.1772		Spot	1	Image 1	9	1000000011	114
93.0802		Spot	1	Image 1	9	1000000014	115
35.349		Spot	1	Image 1	9	1000000005	116
46.4945		Spot	1	Image 1	9	1000000012	117
93.4223		Spot	1	Image 1	9	1000000013	118
76.6041		Spot	1	Image 1	9	1000000006	119
59.8068		Spot	1	Image 1	9	1000000007	120
104.51		Spot	1	Image 1	9	1000000008	121
104.816		Spot	1	Image 1	9	1000000015	122
77.6897		Spot	1	Image 1	9	1000000009	123
111.07		Spot	1	Image 1	10	1000000000	124
77.5218		Spot	1	Image 1	10	1000000001	125
160.707		Spot	1	Image 1	10	1000000002	126
161.187		Spot	1	Image 1	10	1000000016	127
105.688		Spot	1	Image 1	10	1000000003	128
128.948		Spot	1	Image 1	10	1000000004	129
100.272		Spot	1	Image 1	10	1000000010	130
86.5224		Spot	1	Image 1	10	1000000011	131
82.2192		Spot	1	Image 1	10	1000000014	132
57.5918		Spot	1	Image 1	10	1000000005	133
64.3194		Spot	1	Image 1	10	1000000012	134
89.4144		Spot	1	Image 1	10	1000000006	135
106.178		Spot	1	Image 1	10	1000000013	136
43.0145		Spot	1	Image 1	10	1000000007	137
86.3546		Spot	1	Image 1	10	1000000008	138
79.446		Spot	1	Image 1	10	1000000015	139
73.8579		Spot	1	Image 1	10	1000000009	140
80.2646		Spot	1	Image 1	11	1000000000	141
90.0725		Spot	1	Image 1	11	1000000001	142
101.362		Spot	1	Image 1	11	1000000002	143
123.603		Spot	1	Image 1	11	1000000003	144
98.0079		Spot	1	Image 1	11	1000000016	145
153.203		Spot	1	Image 1	11	1000000004	146
100.008		Spot	1	Image 1	11	1000000010	147
120.889		Spot	1	Image 1	11	1000000017	148
116.933		Spot	1	Image 1	11	1000000011	149
50.4553		Spot	1	Image 1	11	1000000018	150
87.2035		Spot	1	Image 1	11	1000000014	151
61.8865		Spot	1	Image 1	11	1000000005	152
73.5483		Spot	1	Image 1	11	1000000012	153
88.2984		Spot	1	Image 1	11	1000000006	154
90.825		Spot	1	Image 1	11	1000000013	155
36.3279		Spot	1	Image 1	11	1000000019	156
66.8102		Spot	1	Image 1	11	1000000007	157
70.2087		Spot	1	Image 1	11	1000000008	158
65.2427		Spot	1	Image 1	11	1000000015	159
55.892		Spot	1	Image 1	11	1000000009	160
89.844		Spot	1	Image 1	12	1000000000	161
90.2204		Spot	1	Image 1	12	1000000001	162
133.059		Spot	1	Image 1	12	1000000002	163
52.1892		Spot	1	Image 1	12	1000000003	164
170.645		Spot	1	Image 1	12	1000000016	165
85.0844		Spot	1	Image 1	12	1000000004	166
46.9701		Spot	1	Image 1	12	1000000020	167
112.661		Spot	1	Image 1	12	1000000010	168
121.845		Spot	1	Image 1	12	1000000017	169
111.214		Spot	1	Image 1	12	1000000011	170
70.4077		Spot	1	Image 1	12	1000000018	171
136.891		Spot	1	Image 1	12	1000000014	172
111.264		Spot	1	Image 1	12	1000000005	173
82.313		Spot	1	Image 1	12	1000000012	174
26.346		Spot	1	Image 1	12	1000000006	175
76.6713		Spot	1	Image 1	12	1000000013	176
54.7561		Spot	1	Image 1	12	1000000019	177
97.977		Spot	1	Image 1	12	1000000008	178
72.6544		Spot	1	Image 1	12	1000000015	179
65.9451		Spot	1	Image 1	12	1000000009	180
80.8109		Spot	1	Image 1	13	1000000000	181
77.5403		Spot	1	Image 1	13	1000000001	182
105.258		Spot	1	Image 1	13	1000000002	183
77.1839		Spot	1	Image 1	13	1000000003	184
212.425		Spot	1	Image 1	13	1000000016	185
107.864		Spot	1	Image 1	13	1000000004	186
53.7866		Spot	1	Image 1	13	1000000020	187
98.7361		Spot	1	Image 1	13	1000000010	188
103.096		Spot	1	Image 1	13	1000000017	189
86.6122		Spot	1	Image 1	13	1000000011	190
196.994		Spot	1	Image 1	13	1000000014	191
114.164		Spot	1	Image 1	13	1000000018	192
25.9804		Spot	1	Image 1	13	1000000005	193
46.3355		Spot	1	Image 1	13	1000000012	194
87.3167		Spot	1	Image 1	13	1000000013	195
58.4975		Spot	1	Image 1	13	1000000019	196
90.9711		Spot	1	Image 1	13	1000000008	197
100.455		Spot	1	Image 1	13	1000000015	198
68.0546		Spot	1	Image 1	14	1000000000	199
75.2114		Spot	1	Image 1	14	1000000021	200
115.038		Spot	1	Image 1	14	1000000001	201
98.4593		Spot	1	Image 1	14	1000000022	202
101.079		Spot	1	Image 1	14	1000000003	203
136.391		Spot	1	Image 1	14	1000000016	204
85.9633		Spot	1	Image 1	14	1000000004	205
141.502		Spot	1	Image 1	14	1000000020	206
82.8036		Spot	1	Image 1	14	1000000010	207
88.1344		Spot	1	Image 1	14	1000000017	208
107.945		Spot	1	Image 1	14	1000000011	209
145.4		Spot	1	Image 1	14	1000000014	210
86.8926		Spot	1	Image 1	14	1000000018	211
75.3325		Spot	1	Image 1	14	1000000005	212
76.3079		Spot	1	Image 1	14	1000000012	213
49.4612		Spot	1	Image 1	14	1000000013	214
132.237		Spot	1	Image 1	14	1000000019	215
124.503		Spot	1	Image 1	14	1000000015	216
48.1943		Spot	1	Image 1	15	1000000000	217
206.431		Spot	1	Image 1	15	1000000021	218
60.9262		Spot	1	Image 1	15	1000000001	219
95.3862		Spot	1	Image 1	15	1000000022	220
75.9151		Spot	1	Image 1	15	1000000023	221
83.0141		Spot	1	Image 1	15	1000000003	222
172.36		Spot	1	Image 1	15	1000000016	223
91.3753		Spot	1	Image 1	15	1000000020	224
78.0688		Spot	1	Image 1	15	1000000010	225
98.3075		Spot	1	Image 1	15	1000000017	226
70.7568		Spot	1	Image 1	15	1000000011	227
75.3226		Spot	1	Image 1	15	1000000014	228
105.738		Spot	1	Image 1	15	1000000018	229
63.3759		Spot	1	Image 1	15	1000000005	230
52.6874		Spot	1	Image 1	15	1000000012	231
92.3344		Spot	1	Image 1	15	1000000024	232
152.083		Spot	1	Image 1	15	1000000013	233
78.306		Spot	1	Image 1	15	1000000019	234
83.9505		Spot	1	Image 1	15	1000000015	235
43.9926		Spot	1	Image 1	16	1000000000	236
183.953		Spot	1	Image 1	16	1000000021	237
70.3043		Spot	1	Image 1	16	1000000001	238
75.379		Spot	1	Image 1	16	1000000022	239
118.751		Spot	1	Image 1	16	1000000023	240
60.8386		Spot	1	Image 1	16	1000000003	241
170.945		Spot	1	Image 1	16	1000000016	242
84.2799		Spot	1	Image 1	16	1000000020	243
120.988		Spot	1	Image 1	16	1000000010	244
111.861		Spot	1	Image 1	16	1000000017	245
91.4859		Spot	1	Image 1	16	1000000011	246
128.594		Spot	1	Image 1	16	1000000014	247
129.866		Spot	1	Image 1	16	1000000018	248
50.1837		Spot	1	Image 1	16	1000000005	249
43.1868		Spot	1	Image 1	16	1000000012	250
113.032		Spot	1	Image 1	16	1000000024	251
89.133		Spot	1	Image 1	16	1000000019	252
54.1524		Spot	1	Image 1	16	1000000015	253
77.1272		Spot	1	Image 1	17	1000000000	254
120.287		Spot	1	Image 1	17	1000000021	255
80.9327		Spot	1	Image 1	17	1000000025	256
61.9999		Spot	1	Image 1	17	1000000001	257
63.7753		Spot	1	Image 1	17	1000000022	258
127.321		Spot	1	Image 1	17	1000000023	259
107.84		Spot	1	Image 1	17	1000000003	260
100.276		Spot	1	Image 1	17	1000000016	261
73.4349		Spot	1	Image 1	17	1000000020	262
88.9265		Spot	1	Image 1	17	1000000010	263
116.098		Spot	1	Image 1	17	1000000017	264
81.4559		Spot	1	Image 1	17	1000000011	265
150.922		Spot	1	Image 1	17	1000000014	266
125.31		Spot	1	Image 1	17	1000000018	267
69.6738		Spot	1	Image 1	17	1000000005	268
49.1374		Spot	1	Image 1	17	1000000012	269
92.0785		Spot	1	Image 1	17	1000000024	270
91.2708		Spot	1	Image 1	17	1000000019	271
106.036		Spot	1	Image 1	17	1000000015	272
61.4113		Spot	1	Image 1	18	1000000000	273
154.812		Spot	1	Image 1	18	1000000021	274
90.2371		Spot	1	Image 1	18	1000000001	275
94.4001		Spot	1	Image 1	18	1000000025	276
126.431		Spot	1	Image 1	18	1000000022	277
121.445		Spot	1	Image 1	18	1000000023	278
71.6927		Spot	1	Image 1	18	1000000003	279
126.609		Spot	1	Image 1	18	1000000016	280
98.4248		Spot	1	Image 1	18	1000000020	281
101.126		Spot	1	Image 1	18	1000000010	282
78.8899		Spot	1	Image 1	18	1000000017	283
62.6598		Spot	1	Image 1	18	1000000011	284
88.8043		Spot	1	Image 1	18	1000000018	285
114.332		Spot	1	Image 1	18	1000000014	286
70.0995		Spot	1	Image 1	18	1000000005	287
49.4392		Spot	1	Image 1	18	1000000012	288
67.2912		Spot	1	Image 1	18	1000000024	289
106.544		Spot	1	Image 1	18	1000000019	290
82.2006		Spot	1	Image 1	18	1000000015	291
52.9069		Spot	1	Image 1	19	1000000000	292
139.463		Spot	1	Image 1	19	1000000021	293
61.2912		Spot	1	Image 1	19	1000000001	294
93.7336		Spot	1	Image 1	19	1000000025	295
69.6965		Spot	1	Image 1	19	1000000022	296
85.0139		Spot	1	Image 1	19	1000000023	297
89.9133		Spot	1	Image 1	19	1000000003	298
113.375		Spot	1	Image 1	19	1000000016	299
70.4179		Spot	1	Image 1	19	1000000020	300
79.3689		Spot	1	Image 1	19	1000000010	301
82.5882		Spot	1	Image 1	19	1000000017	302
65.6438		Spot	1	Image 1	19	1000000011	303
108.499		Spot	1	Image 1	19	1000000018	304
127.049		Spot	1	Image 1	19	1000000014	305
42.4698		Spot	1	Image 1	19	1000000005	306
56.151		Spot	1	Image 1	19	1000000012	307
76.5701		Spot	1	Image 1	19	1000000024	308
78.1069		Spot	1	Image 1	19	1000000019	309
97.5638		Spot	1	Image 1	19	1000000015	310
92.2509		Spot	1	Image 1	20	1000000000	311
159.032		Spot	1	Image 1	20	1000000021	312
147.473		Spot	1	Image 1	20	1000000025	313
50.592		Spot	1	Image 1	20	1000000022	314
103.094		Spot	1	Image 1	20	1000000023	315
93.9368		Spot	1	Image 1	20	1000000003	316
138.756		Spot	1	Image 1	20	1000000016	317
134.266		Spot	1	Image 1	20	1000000020	318
85.9048		Spot	1	Image 1	20	1000000010	319
83.4825		Spot	1	Image 1	20	1000000017	320
131.99		Spot	1	Image 1	20	1000000011	321
90.7782		Spot	1	Image 1	20	1000000018	322
98.1018		Spot	1	Image 1	20	1000000014	323
75.199		Spot	1	Image 1	20	1000000012	324
79.6185		Spot	1	Image 1	20	1000000024	325
93.0387		Spot	1	Image 1	20	1000000019	326
87.7126		Spot	1	Image 1	20	1000000015	327
74.8844		Spot	1	Image 1	21	1000000000	328
124.057		Spot	1	Image 1	21	1000000021	329
145.737		Spot	1	Image 1	21	1000000025	330
40.62		Spot	1	Image 1	21	1000000022	331
105.888		Spot	1	Image 1	21	1000000023	332
100.489		Spot	1	Image 1	21	1000000003	333
200.265		Spot	1	Image 1	21	1000000016	334
65.2993		Spot	1	Image 1	21	1000000020	335
129.534		Spot	1	Image 1	21	1000000010	336
107.924		Spot	1	Image 1	21	1000000017	337
95.5624		Spot	1	Image 1	21	1000000011	338
66.2835		Spot	1	Image 1	21	1000000014	339
95.9813		Spot	1	Image 1	21	1000000018	340
72.079		Spot	1	Image 1	21	1000000012	341
89.3183		Spot	1	Image 1	21	1000000024	342
103.437		Spot	1	Image 1	21	1000000019	343
107.734		Spot	1	Image 1	21	1000000015	344
89.6881		Spot	1	Image 1	22	1000000000	345
95.3152		Spot	1	Image 1	22	1000000021	346
71.4965		Spot	1	Image 1	22	1000000025	347
55.5494		Spot	1	Image 1	22	1000000022	348
106.268		Spot	1	Image 1	22	1000000023	349
66.8852		Spot	1	Image 1	22	1000000003	350
185.426		Spot	1	Image 1	22	1000000016	351
37.9075		Spot	1	Image 1	22	1000000020	352
67.2355		Spot	1	Image 1	22	1000000010	353
98.8337		Spot	1	Image 1	22	1000000026	354
66.6567		Spot	1	Image 1	22	1000000017	355
72.6605		Spot	1	Image 1	22	1000000011	356
92.9483		Spot	1	Image 1	22	1000000014	357
103.593		Spot	1	Image 1	22	1000000018	358
139.728		Spot	1	Image 1	22	1000000012	359
80.8577		Spot	1	Image 1	22	1000000024	360
126.428		Spot	1	Image 1	22	1000000019	361
118.472		Spot	1	Image 1	22	1000000015	362
133.8		Spot	1	Image 1	23	1000000000	363
32.1627		Spot	1	Image 1	23	1000000021	364
130.771		Spot	1	Image 1	23	1000000025	365
71.2097		Spot	1	Image 1	23	1000000022	366
113.853		Spot	1	Image 1	23	1000000023	367
73.2273		Spot	1	Image 1	23	1000000003	368
139.768		Spot	1	Image 1	23	1000000016	369
68.5889		Spot	1	Image 1	23	1000000020	370
115.581		Spot	1	Image 1	23	1000000026	371
88.4984		Spot	1	Image 1	23	1000000017	372
38.4437		Spot	1	Image 1	23	1000000011	373
56.6258		Spot	1	Image 1	23	1000000014	374
120.264		Spot	1	Image 1	23	1000000018	375
57.2549		Spot	1	Image 1	23	1000000012	376
44.4886		Spot	1	Image 1	23	1000000027	377
83.5225		Spot	1	Image 1	23	1000000024	378
41.1362		Spot	1	Image 1	23	1000000028	379
64.7472		Spot	1	Image 1	23	1000000019	380
104.053		Spot	1	Image 1	23	1000000029	381
133.211		Spot	1	Image 1	23	1000000015	382
88.502		Spot	1	Image 1	24	1000000000	383
87.0623		Spot	1	Image 1	24	1000000021	384
121.992		Spot	1	Image 1	24	1000000025	385
86.5372		Spot	1	Image 1	24	1000000022	386
61.2179		Spot	1	Image 1	24	1000000023	387
82.9093		Spot	1	Image 1	24	1000000003	388
139.011		Spot	1	Image 1	24	1000000016	389
88.5874		Spot	1	Image 1	24	1000000026	390
52.5505		Spot	1	Image 1	24	1000000017	391
63.8004		Spot	1	Image 1	24	1000000014	392
100.836		Spot	1	Image 1	24	1000000027	393
41.5019		Spot	1	Image 1	24	1000000024	394
41.0012		Spot	1	Image 1	24	1000000028	395
70.611		Spot	1	Image 1	24	1000000019	396
102.631		Spot	1	Image 1	24	1000000029	397
89.587		Spot	1	Image 1	24	1000000015	398
79.7189		Spot	1	Image 1	25	1000000000	399
81.3756		Spot	1	Image 1	25	1000000021	400
140.324		Spot	1	Image 1	25	1000000025	401
124.065		Spot	1	Image 1	25	1000000022	402
100.271		Spot	1	Image 1	25	1000000023	403
85.8112		Spot	1	Image 1	25	1000000003	404
115.564		Spot	1	Image 1	25	1000000016	405
73.6071		Spot	1	Image 1	25	1000000026	406
92.6508		Spot	1	Image 1	25	1000000014	407
108.974		Spot	1	Image 1	25	1000000027	408
56.1776		Spot	1	Image 1	25	1000000024	409
51.3956		Spot	1	Image 1	25	1000000028	410
71.8836		Spot	1	Image 1	25	1000000019	411
66.892		Spot	1	Image 1	25	1000000029	412
78.1882		Spot	1	Image 1	25	1000000015	413
58.1888		Spot	1	Image 1	26	1000000000	414
91.6528		Spot	1	Image 1	26	1000000021	415
156.561		Spot	1	Image 1	26	1000000025	416
137.553		Spot	1	Image 1	26	1000000022	417
55.3726		Spot	1	Image 1	26	1000000003	418
148.051		Spot	1	Image 1	26	1000000016	419
65.8874		Spot	1	Image 1	26	1000000026	420
64.4069		Spot	1	Image 1	26	1000000014	421
123.595		Spot	1	Image 1	26	1000000027	422
74.5554		Spot	1	Image 1	26	1000000024	423
46.0324		Spot	1	Image 1	26	1000000028	424
51.7541		Spot	1	Image 1	26	1000000019	425
43.0748		Spot	1	Image 1	26	1000000029	426
39.579		Spot	1	Image 1	26	1000000015	427
84.2985		Spot	1	Image 1	27	1000000021	428
166.716		Spot	1	Image 1	27	1000000025	429
74.1485		Spot	1	Image 1	27	1000000003	430
151.952		Spot	1	Image 1	27	1000000016	431
52.9605		Spot	1	Image 1	27	1000000026	432
70.7338		Spot	1	Image 1	27	1000000030	433
105.117		Spot	1	Image 1	27	1000000027	434
41.3756		Spot	1	Image 1	27	1000000028	435
59.4533		Spot	1	Image 1	27	1000000019	436
44.2194		Spot	1	Image 1	27	1000000029	437
74.0435		Spot	1	Image 1	27	1000000015	438
119.395		Spot	1	Image 1	28	1000000025	439
75.0124		Spot	1	Image 1	28	1000000003	440
137.969		Spot	1	Image 1	28	1000000016	441
93.7911		Spot	1	Image 1	28	1000000026	442
73.7418		Spot	1	Image 1	28	1000000031	443
67.8748		Spot	1	Image 1	28	1000000030	444
61.1552		Spot	1	Image 1	28	1000000027	445
39.1719		Spot	1	Image 1	28	1000000028	446
19.7515		Spot	1	Image 1	28	1000000029	447
99.3012		Spot	1	Image 1	29	1000000025	448
79.3008		Spot	1	Image 1	29	1000000003	449
183.617		Spot	1	Image 1	29	1000000016	450
67.6683		Spot	1	Image 1	29	1000000026	451
137.031		Spot	1	Image 1	29	1000000031	452
51.6555		Spot	1	Image 1	29	1000000030	453
87.6987		Spot	1	Image 1	29	1000000027	454
66.7637		Spot	1	Image 1	29	1000000032	455
43.6692		Spot	1	Image 1	29	1000000028	456
28.2371		Spot	1	Image 1	29	1000000029	457
60.6707		Spot	1	Image 1	30	1000000025	458
50.8391		Spot	1	Image 1	30	1000000033	459
94.835		Spot	1	Image 1	30	1000000003	460
103.788		Spot	1	Image 1	30	1000000016	461
82.3849		Spot	1	Image 1	30	1000000026	462
122.892		Spot	1	Image 1	30	1000000031	463
31.0018		Spot	1	Image 1	30	1000000030	464
95.7366		Spot	1	Image 1	30	1000000027	465
37.0234		Spot	1	Image 1	30	1000000032	466
52.566		Spot	1	Image 1	30	1000000028	467
46.8637		Spot	1	Image 1	30	1000000029	468
43.1676		Spot	1	Image 1	31	1000000033	469
75.6736		Spot	1	Image 1	31	1000000003	470
91.0223		Spot	1	Image 1	31	1000000026	471
87.8517		Spot	1	Image 1	31	1000000031	472
65.8615		Spot	1	Image 1	31	1000000030	473
104.366		Spot	1	Image 1	31	1000000027	474
31.5536		Spot	1	Image 1	31	1000000032	475
60.4359		Spot	1	Image 1	31	1000000028	476
27.0636		Spot	1	Image 1	31	1000000029	477
79.7956		Spot	1	Image 1	32	1000000034	478
114.51		Spot	1	Image 1	32	1000000035	479
91.3139		Spot	1	Image 1	32	1000000033	480
72.336		Spot	1	Image 1	32	1000000003	481
63.8		Spot	1	Image 1	32	1000000026	482
70.1693		Spot	1	Image 1	32	1000000031	483
52.7091		Spot	1	Image 1	32	1000000030	484
63.3404		Spot	1	Image 1	32	1000000036	485
68.4228		Spot	1	Image 1	32	1000000027	486
53.2296		Spot	1	Image 1	32	1000000032	487
40.5584		Spot	1	Image 1	32	1000000028	488
38.1377		Spot	1	Image 1	32	1000000029	489
75.3392		Spot	1	Image 1	33	1000000034	490
169.837		Spot	1	Image 1	33	1000000033	491
52.7398		Spot	1	Image 1	33	1000000035	492
47.1108		Spot	1	Image 1	33	1000000003	493
86.3295		Spot	1	Image 1	33	1000000026	494
62.8784		Spot	1	Image 1	33	1000000031	495
55.394		Spot	1	Image 1	33	1000000030	496
63.1891		Spot	1	Image 1	33	1000000036	497
64.4302		Spot	1	Image 1	33	1000000027	498
37.7338		Spot	1	Image 1	33	1000000032	499
65.2433		Spot	1	Image 1	33	1000000028	500
36.7607		Spot	1	Image 1	33	1000000029	501
84.2986		Spot	1	Image 1	34	1000000034	502
83.6308		Spot	1	Image 1	34	1000000033	503
66.5751		Spot	1	Image 1	34	1000000035	504
83.1227		Spot	1	Image 1	34	1000000003	505
87.8999		Spot	1	Image 1	34	1000000037	506
90.8794		Spot	1	Image 1	34	1000000026	507
60.3568		Spot	1	Image 1	34	1000000031	508
34.1921		Spot	1	Image 1	34	1000000030	509
55.2398		Spot	1	Image 1	34	1000000036	510
58.5127		Spot	1	Image 1	34	1000000032	511
34.0404		Spot	1	Image 1	34	1000000028	512
138.679		Spot	1	Image 1	35	1000000034	513
130.019		Spot	1	Image 1	35	1000000033	514
74.8571		Spot	1	Image 1	35	1000000035	515
92.1605		Spot	1	Image 1	35	1000000003	516
73.3259		Spot	1	Image 1	35	1000000038	517
55.6967		Spot	1	Image 1	35	1000000037	518
97.0254		Spot	1	Image 1	35	1000000026	519
62.5155		Spot	1	Image 1	35	1000000031	520
84.6076		Spot	1	Image 1	35	1000000039	521
90.6335		Spot	1	Image 1	35	1000000030	522
53.8232		Spot	1	Image 1	35	1000000036	523
43.6714		Spot	1	Image 1	35	1000000032	524
146.382		Spot	1	Image 1	36	1000000034	525
136.592		Spot	1	Image 1	36	1000000033	526
61.1208		Spot	1	Image 1	36	1000000035	527
101.348		Spot	1	Image 1	36	1000000040	528
175.101		Spot	1	Image 1	36	1000000003	529
65.3327		Spot	1	Image 1	36	1000000038	530
101.741		Spot	1	Image 1	36	1000000026	531
118.094		Spot	1	Image 1	36	1000000037	532
79.2307		Spot	1	Image 1	36	1000000031	533
31.7402		Spot	1	Image 1	36	1000000039	534
86.6512		Spot	1	Image 1	36	1000000036	535
59.1439		Spot	1	Image 1	36	1000000030	536
60.1966		Spot	1	Image 1	36	1000000032	537
73.8377		Spot	1	Image 1	37	1000000034	538
170.319		Spot	1	Image 1	37	1000000033	539
81.0379		Spot	1	Image 1	37	1000000035	540
77.8568		Spot	1	Image 1	37	1000000040	541
73.3889		Spot	1	Image 1	37	1000000003	542
126.712		Spot	1	Image 1	37	1000000038	543
89.2689		Spot	1	Image 1	37	1000000026	544
115.111		Spot	1	Image 1	37	1000000037	545
48.2953		Spot	1	Image 1	37	1000000041	546
66.9131		Spot	1	Image 1	37	1000000031	547
46.9388		Spot	1	Image 1	37	1000000039	548
39.1788		Spot	1	Image 1	37	1000000036	549
22.1276		Spot	1	Image 1	37	1000000030	550
51.6622		Spot	1	Image 1	37	1000000032	551
29.7951		Spot	1	Image 1	38	1000000042	552
71.0682		Spot	1	Image 1	38	1000000034	553
184.444		Spot	1	Image 1	38	1000000033	554
115.384		Spot	1	Image 1	38	1000000035	555
76.7547		Spot	1	Image 1	38	1000000040	556
97.3252		Spot	1	Image 1	38	1000000038	557
60.3453		Spot	1	Image 1	38	1000000026	558
105.994		Spot	1	Image 1	38	1000000037	559
56.5426		Spot	1	Image 1	38	1000000041	560
75.8897		Spot	1	Image 1	38	1000000043	561
128.434		Spot	1	Image 1	38	1000000031	562
66.4162		Spot	1	Image 1	38	1000000039	563
73.6137		Spot	1	Image 1	38	1000000036	564
38.0754		Spot	1	Image 1	38	1000000030	565
45.8742		Spot	1	Image 1	38	1000000044	566
53.3004		Spot	1	Image 1	38	1000000032	567
41.6316		Spot	1	Image 1	39	1000000042	568
128.5		Spot	1	Image 1	39	1000000034	569
119.403		Spot	1	Image 1	39	1000000033	570
97.2869		Spot	1	Image 1	39	1000000035	571
83.3144		Spot	1	Image 1	39	1000000040	572
131.216		Spot	1	Image 1	39	1000000038	573
96.3872		Spot	1	Image 1	39	1000000026	574
145.117		Spot	1	Image 1	39	1000000037	575
56.5459		Spot	1	Image 1	39	1000000041	576
65.7266		Spot	1	Image 1	39	1000000043	577
100.446		Spot	1	Image 1	39	1000000031	578
65.9961		Spot	1	Image 1	39	1000000039	579
78.2591		Spot	1	Image 1	39	1000000036	580
108.366		Spot	1	Image 1	39	1000000030	581
77.0859		Spot	1	Image 1	39	1000000044	582
70.0233		Spot	1	Image 1	39	1000000032	583
65.3996		Spot	1	Image 1	40	1000000042	584
191.607		Spot	1	Image 1	40	1000000034	585
75.9793		Spot	1	Image 1	40	1000000033	586
140.497		Spot	1	Image 1	40	1000000045	587
59.7181		Spot	1	Image 1	40	1000000035	588
61.0944		Spot	1	Image 1	40	1000000040	589
131.39		Spot	1	Image 1	40	1000000038	590
111.041		Spot	1	Image 1	40	1000000026	591
77.5861		Spot	1	Image 1	40	1000000037	592
68.547		Spot	1	Image 1	40	1000000041	593
79.2279		Spot	1	Image 1	40	1000000043	594
39.1102		Spot	1	Image 1	40	1000000031	595
68.4836		Spot	1	Image 1	40	1000000039	596
146.462		Spot	1	Image 1	40	1000000036	597
46.0758		Spot	1	Image 1	40	1000000030	598
82.3073		Spot	1	Image 1	40	1000000044	599
77.7521		Spot	1	Image 1	41	1000000042	600
165.378		Spot	1	Image 1	41	1000000034	601
130.511		Spot	1	Image 1	41	1000000033	602
94.8004		Spot	1	Image 1	41	1000000045	603
52.398		Spot	1	Image 1	41	1000000035	604
29.6014		Spot	1	Image 1	41	1000000040	605
127.779		Spot	1	Image 1	41	1000000038	606
94.3342		Spot	1	Image 1	41	1000000046	607
92.9435		Spot	1	Image 1	41	1000000026	608
99.8356		Spot	1	Image 1	41	1000000037	609
63.0869		Spot	1	Image 1	41	1000000041	610
101.224		Spot	1	Image 1	41	1000000043	611
57.8938		Spot	1	Image 1	41	1000000039	612
89.4567		Spot	1	Image 1	41	1000000030	613
34.4194		Spot	1	Image 1	41	1000000036	614
104.672		Spot	1	Image 1	41	1000000044	615
43.5314		Spot	1	Image 1	42	1000000042	616
72.0703		Spot	1	Image 1	42	1000000034	617
116.87		Spot	1	Image 1	42	1000000033	618
184.141		Spot	1	Image 1	42	1000000045	619
103.678		Spot	1	Image 1	42	1000000040	620
103.653		Spot	1	Image 1	42	1000000035	621
115.182		Spot	1	Image 1	42	1000000038	622
66.8513		Spot	1	Image 1	42	1000000046	623
84.802		Spot	1	Image 1	42	1000000026	624
115.307		Spot	1	Image 1	42	1000000037	625
81.2711		Spot	1	Image 1	42	1000000041	626
80.3986		Spot	1	Image 1	42	1000000043	627
51.3301		Spot	1	Image 1	42	1000000039	628
41.4518		Spot	1	Image 1	42	1000000030	629
64.0386		Spot	1	Image 1	42	1000000036	630
52.1091		Spot	1	Image 1	42	1000000044	631
75.8099		Spot	1	Image 1	43	1000000042	632
117.304		Spot	1	Image 1	43	1000000033	633
72.403		Spot	1	Image 1	43	1000000045	634
102.046		Spot	1	Image 1	43	1000000040	635
71.5584		Spot	1	Image 1	43	1000000035	636
137.813		Spot	1	Image 1	43	1000000038	637
89.6869		Spot	1	Image 1	43	1000000046	638
90.5635		Spot	1	Image 1	43	1000000026	639
63.718		Spot	1	Image 1	43	1000000037	640
100.96		Spot	1	Image 1	43	1000000041	641
53.6082		Spot	1	Image 1	43	1000000043	642
72.1416		Spot	1	Image 1	43	1000000039	643
41.5715		Spot	1	Image 1	43	1000000036	644
92.3559		Spot	1	Image 1	43	1000000044	645
56.1844		Spot	1	Image 1	44	1000000042	646
152.447		Spot	1	Image 1	44	1000000033	647
137.588		Spot	1	Image 1	44	1000000045	648
138.853		Spot	1	Image 1	44	1000000040	649
95.5084		Spot	1	Image 1	44	1000000035	650
131.58		Spot	1	Image 1	44	1000000038	651
97.7656		Spot	1	Image 1	44	1000000046	652
109.37		Spot	1	Image 1	44	1000000026	653
92.4786		Spot	1	Image 1	44	1000000037	654
55.0706		Spot	1	Image 1	44	1000000041	655
50.4053		Spot	1	Image 1	44	1000000043	656
29.2819		Spot	1	Image 1	44	1000000039	657
100.338		Spot	1	Image 1	44	1000000044	658
21.1601		Spot	1	Image 1	44	1000000047	659
60.7984		Spot	1	Image 1	45	1000000042	660
124.686		Spot	1	Image 1	45	1000000033	661
130.898		Spot	1	Image 1	45	1000000045	662
104.683		Spot	1	Image 1	45	1000000040	663
132.012		Spot	1	Image 1	45	1000000038	664
99.695		Spot	1	Image 1	45	1000000035	665
103.653		Spot	1	Image 1	45	1000000046	666
133.16		Spot	1	Image 1	45	1000000026	667
70.4898		Spot	1	Image 1	45	1000000037	668
48.2623		Spot	1	Image 1	45	1000000041	669
44.4592		Spot	1	Image 1	45	1000000043	670
36.9975		Spot	1	Image 1	45	1000000048	671
53.4997		Spot	1	Image 1	45	1000000039	672
34.9355		Spot	1	Image 1	45	1000000044	673
30.7193		Spot	1	Image 1	45	1000000047	674
54.1526		Spot	1	Image 1	46	1000000042	675
84.1308		Spot	1	Image 1	46	1000000033	676
186.828		Spot	1	Image 1	46	1000000045	677
110.797		Spot	1	Image 1	46	1000000040	678
87.5685		Spot	1	Image 1	46	1000000038	679
88.5253		Spot	1	Image 1	46	1000000035	680
113.448		Spot	1	Image 1	46	1000000046	681
94.5454		Spot	1	Image 1	46	1000000026	682
103.613		Spot	1	Image 1	46	1000000037	683
52.7796		Spot	1	Image 1	46	1000000041	684
38.876		Spot	1	Image 1	46	1000000043	685
52.9621		Spot	1	Image 1	46	1000000048	686
76.0543		Spot	1	Image 1	46	1000000044	687
37.3495		Spot	1	Image 1	46	1000000047	688
49.355		Spot	1	Image 1	47	1000000042	689
48.2142		Spot	1	Image 1	47	1000000033	690
131.739		Spot	1	Image 1	47	1000000045	691
78.519		Spot	1	Image 1	47	1000000040	692
117.189		Spot	1	Image 1	47	1000000038	693
59.9685		Spot	1	Image 1	47	1000000035	694
111.624		Spot	1	Image 1	47	1000000046	695
73.217		Spot	1	Image 1	47	1000000026	696
106.971		Spot	1	Image 1	47	1000000037	697
83.6761		Spot	1	Image 1	47	1000000041	698
46.2437		Spot	1	Image 1	47	1000000043	699
55.812		Spot	1	Image 1	47	1000000048	700
66.2802		Spot	1	Image 1	47	1000000044	701
28.347		Spot	1	Image 1	47	1000000047	702
38.3959		Spot	1	Image 1	48	1000000042	703
92.3408		Spot	1	Image 1	48	1000000045	704
56.3748		Spot	1	Image 1	48	1000000035	705
69.881		Spot	1	Image 1	48	1000000040	706
99.2383		Spot	1	Image 1	48	1000000046	707
79.838		Spot	1	Image 1	48	1000000026	708
111.344		Spot	1	Image 1	48	1000000037	709
119.684		Spot	1	Image 1	48	1000000041	710
30.5587		Spot	1	Image 1	48	1000000043	711
35.6186		Spot	1	Image 1	48	1000000048	712
46.095		Spot	1	Image 1	48	1000000044	713
62.6028		Spot	1	Image 1	48	1000000047	714
48.0026		Spot	1	Image 1	49	1000000042	715
111.516		Spot	1	Image 1	49	1000000045	716
59.4427		Spot	1	Image 1	49	1000000040	717
66.7812		Spot	1	Image 1	49	1000000035	718
112.07		Spot	1	Image 1	49	1000000046	719
156.589		Spot	1	Image 1	49	1000000026	720
142.647		Spot	1	Image 1	49	1000000037	721
117.855		Spot	1	Image 1	49	1000000049	722
60.0644		Spot	1	Image 1	49	1000000043	723
86.5144		Spot	1	Image 1	49	1000000041	724
93.151		Spot	1	Image 1	49	1000000048	725
34.0358		Spot	1	Image 1	49	1000000047	726
52.8981		Spot	1	Image 1	50	1000000042	727
101.747		Spot	1	Image 1	50	1000000045	728
43.1676		Spot	1	Image 1	50	1000000040	729
92.1201		Spot	1	Image 1	50	1000000035	730
72.3636		Spot	1	Image 1	50	1000000046	731
85.8083		Spot	1	Image 1	50	1000000026	732
77.9465		Spot	1	Image 1	50	1000000037	733
129.225		Spot	1	Image 1	50	1000000049	734
89.9207		Spot	1	Image 1	50	1000000048	735
62.8233		Spot	1	Image 1	50	1000000047	736
48.0729		Spot	1	Image 1	51	1000000042	737
114.549		Spot	1	Image 1	51	1000000045	738
75.3457		Spot	1	Image 1	51	1000000035	739
57.2599		Spot	1	Image 1	51	1000000040	740
82.5897		Spot	1	Image 1	51	1000000046	741
104.296		Spot	1	Image 1	51	1000000037	742
179.203		Spot	1	Image 1	51	1000000049	743
144.062		Spot	1	Image 1	51	1000000048	744
64.1312		Spot	1	Image 1	51	1000000050	745
41.7266		Spot	1	Image 1	51	1000000047	746
61.8035		Spot	1	Image 1	52	1000000042	747
107.632		Spot	1	Image 1	52	1000000045	748
90.0108		Spot	1	Image 1	52	1000000040	749
83.9605		Spot	1	Image 1	52	1000000035	750
56.6457		Spot	1	Image 1	52	1000000046	751
60.1352		Spot	1	Image 1	52	1000000037	752
97.6797		Spot	1	Image 1	52	1000000049	753
108.268		Spot	1	Image 1	52	1000000048	754
58.3095		Spot	1	Image 1	52	1000000050	755
45.2733		Spot	1	Image 1	52	1000000047	756
42.6959		Spot	1	Image 1	53	1000000042	757
114.415		Spot	1	Image 1	53	1000000045	758
67.7568		Spot	1	Image 1	53	1000000040	759
115.018		Spot	1	Image 1	53	1000000035	760
66.1049		Spot	1	Image 1	53	1000000037	761
116.993		Spot	1	Image 1	53	1000000049	762
75.0848		Spot	1	Image 1	53	1000000048	763
67.8037		Spot	1	Image 1	53	1000000050	764
47.7958		Spot	1	Image 1	53	1000000047	765
42.5733		Spot	1	Image 1	54	1000000042	766
112.174		Spot	1	Image 1	54	1000000045	767
103.722		Spot	1	Image 1	54	1000000040	768
103.637		Spot	1	Image 1	54	1000000035	769
66.6652		Spot	1	Image 1	54	1000000037	770
121.782		Spot	1	Image 1	54	1000000049	771
77.0285		Spot	1	Image 1	54	1000000048	772
41.7131		Spot	1	Image 1	54	1000000050	773
44.6962		Spot	1	Image 1	54	1000000047	774
30.3312		Spot	1	Image 1	55	1000000042	775
57.4442		Spot	1	Image 1	55	1000000040	776
81.8817		Spot	1	Image 1	55	1000000035	777
52.7374		Spot	1	Image 1	55	1000000037	778
97.8059		Spot	1	Image 1	55	1000000049	779
80.0811		Spot	1	Image 1	55	1000000048	780
30.2508		Spot	1	Image 1	55	1000000050	781
47.8027		Spot	1	Image 1	55	1000000047	782
37.0752		Spot	1	Image 1	56	1000000042	783
57.7569		Spot	1	Image 1	56	1000000040	784
93.4168		Spot	1	Image 1	56	1000000035	785
96.1034		Spot	1	Image 1	56	1000000051	786
49.7672		Spot	1	Image 1	56	1000000037	787
161.307		Spot	1	Image 1	56	1000000049	788
43.2954		Spot	1	Image 1	56	1000000050	789
71.8066		Spot	1	Image 1	56	1000000047	790
67.2297		Spot	1	Image 1	57	1000000042	791
62.0176		Spot	1	Image 1	57	1000000052	792
66.3636		Spot	1	Image 1	57	1000000040	793
97.3323		Spot	1	Image 1	57	1000000035	794
133.105		Spot	1	Image 1	57	1000000051	795
92.9596		Spot	1	Image 1	57	1000000037	796
166.332		Spot	1	Image 1	57	1000000049	797
60.7212		Spot	1	Image 1	57	1000000050	798
51.8207		Spot	1	Image 1	57	1000000047	799
40.4444		Spot	1	Image 1	58	1000000042	800
24.8161		Spot	1	Image 1	58	1000000052	801
110.884		Spot	1	Image 1	58	1000000040	802
76.241		Spot	1	Image 1	58	1000000035	803
125.633		Spot	1	Image 1	58	1000000051	804
91.0821		Spot	1	Image 1	58	1000000037	805
195.983		Spot	1	Image 1	58	1000000049	806
80.0406		Spot	1	Image 1	58	1000000050	807
40.9084		Spot	1	Image 1	58	1000000047	808
98.051		Spot	1	Image 1	59	1000000042	809
77.3089		Spot	1	Image 1	59	1000000052	810
97.895		Spot	1	Image 1	59	1000000040	811
93.4419		Spot	1	Image 1	59	1000000035	812
113.083		Spot	1	Image 1	59	1000000051	813
63.1073		Spot	1	Image 1	59	1000000053	814
104.428		Spot	1	Image 1	59	1000000037	815
189.123		Spot	1	Image 1	59	1000000049	816
105.173		Spot	1	Image 1	59	1000000050	817
62.3561		Spot	1	Image 1	60	1000000042	818
54.2602		Spot	1	Image 1	60	1000000052	819
92.9661		Spot	1	Image 1	60	1000000040	820
96.4051		Spot	1	Image 1	60	1000000035	821
86.4669		Spot	1	Image 1	60	1000000051	822
37.0521		Spot	1	Image 1	60	1000000053	823
92.232		Spot	1	Image 1	60	1000000037	824
96.171		Spot	1	Image 1	60	1000000049	825
104.833		Spot	1	Image 1	60	1000000050	826
43.2274		Spot	1	Image 1	61	1000000042	827
47.5334		Spot	1	Image 1	61	1000000052	828
28.973		Spot	1	Image 1	61	1000000054	829
108.041		Spot	1	Image 1	61	1000000040	830
90.1133		Spot	1	Image 1	61	1000000035	831
127.964		Spot	1	Image 1	61	1000000051	832
34.8689		Spot	1	Image 1	61	1000000053	833
72.6067		Spot	1	Image 1	61	1000000037	834
124.371		Spot	1	Image 1	61	1000000049	835
108.184		Spot	1	Image 1	61	1000000050	836
40.7211		Spot	1	Image 1	61	1000000055	837
50.78		Spot	1	Image 1	62	1000000042	838
89.5429		Spot	1	Image 1	62	1000000052	839
59.0819		Spot	1	Image 1	62	1000000054	840
88.5126		Spot	1	Image 1	62	1000000056	841
88.5094		Spot	1	Image 1	62	1000000040	842
94.1472		Spot	1	Image 1	62	1000000035	843
127.743		Spot	1	Image 1	62	1000000051	844
67.1617		Spot	1	Image 1	62	1000000053	845
82.7281		Spot	1	Image 1	62	1000000037	846
120.844		Spot	1	Image 1	62	1000000049	847
77.0174		Spot	1	Image 1	62	1000000050	848
47.2015		Spot	1	Image 1	62	1000000055	849
58.7963		Spot	1	Image 1	63	1000000042	850
50.9397		Spot	1	Image 1	63	1000000052	851
64.3922		Spot	1	Image 1	63	1000000054	852
58.9766		Spot	1	Image 1	63	1000000056	853
92.6026		Spot	1	Image 1	63	1000000040	854
96.9675		Spot	1	Image 1	63	1000000035	855
66.6632		Spot	1	Image 1	63	1000000051	856
50.8154		Spot	1	Image 1	63	1000000053	857
89.3434		Spot	1	Image 1	63	1000000037	858
65.2868		Spot	1	Image 1	63	1000000049	859
138.374		Spot	1	Image 1	63	1000000050	860
53.1862		Spot	1	Image 1	63	1000000055	861
53.857		Spot	1	Image 1	64	1000000042	862
67.9315		Spot	1	Image 1	64	1000000052	863
76.6103		Spot	1	Image 1	64	1000000054	864
138.262		Spot	1	Image 1	64	1000000056	865
70.4484		Spot	1	Image 1	64	1000000040	866
67.5332		Spot	1	Image 1	64	1000000035	867
80.0683		Spot	1	Image 1	64	1000000051	868
50.0755		Spot	1	Image 1	64	1000000037	869
40.4964		Spot	1	Image 1	64	1000000053	870
76.0522		Spot	1	Image 1	64	1000000049	871
51.0563		Spot	1	Image 1	64	1000000057	872
88.3555		Spot	1	Image 1	64	1000000050	873
36.2092		Spot	1	Image 1	64	1000000055	874
76.943		Spot	1	Image 1	65	1000000042	875
33.2425		Spot	1	Image 1	65	1000000058	876
47.3855		Spot	1	Image 1	65	1000000052	877
101.219		Spot	1	Image 1	65	1000000054	878
116.585		Spot	1	Image 1	65	1000000056	879
88.2446		Spot	1	Image 1	65	1000000035	880
70.3194		Spot	1	Image 1	65	1000000040	881
77.4056		Spot	1	Image 1	65	1000000051	882
55.9682		Spot	1	Image 1	65	1000000037	883
71.9836		Spot	1	Image 1	65	1000000053	884
29.9917		Spot	1	Image 1	65	1000000049	885
66.6746		Spot	1	Image 1	65	1000000057	886
97.6137		Spot	1	Image 1	65	1000000050	887
52.6427		Spot	1	Image 1	65	1000000055	888
69.8461		Spot	1	Image 1	66	1000000042	889
86.9281		Spot	1	Image 1	66	1000000058	890
36.3969		Spot	1	Image 1	66	1000000052	891
60.9004		Spot	1	Image 1	66	1000000054	892
75.0227		Spot	1	Image 1	66	1000000056	893
89.1816		Spot	1	Image 1	66	1000000035	894
82.1641		Spot	1	Image 1	66	1000000037	895
120.268		Spot	1	Image 1	66	1000000051	896
70.7142		Spot	1	Image 1	66	1000000053	897
95.0349		Spot	1	Image 1	66	1000000049	898
77.7026		Spot	1	Image 1	66	1000000057	899
66.4224		Spot	1	Image 1	66	1000000059	900
46.4108		Spot	1	Image 1	66	1000000055	901
91.6929		Spot	1	Image 1	67	1000000042	902
81.9905		Spot	1	Image 1	67	1000000058	903
41.6173		Spot	1	Image 1	67	1000000052	904
130.664		Spot	1	Image 1	67	1000000054	905
138.044		Spot	1	Image 1	67	1000000056	906
88.9654		Spot	1	Image 1	67	1000000035	907
43.6203		Spot	1	Image 1	67	1000000037	908
75.9737		Spot	1	Image 1	67	1000000051	909
60.0488		Spot	1	Image 1	67	1000000053	910
121.434		Spot	1	Image 1	67	1000000049	911
75.0341		Spot	1	Image 1	67	1000000057	912
103.062		Spot	1	Image 1	67	1000000059	913
28.5957		Spot	1	Image 1	67	1000000055	914
46.6367		Spot	1	Image 1	68	1000000042	915
59.6117		Spot	1	Image 1	68	1000000058	916
53.3008		Spot	1	Image 1	68	1000000052	917
105.768		Spot	1	Image 1	68	1000000054	918
40.8088		Spot	1	Image 1	68	1000000060	919
147.584		Spot	1	Image 1	68	1000000056	920
93.5814		Spot	1	Image 1	68	1000000035	921
52.3115		Spot	1	Image 1	68	1000000037	922
73.1666		Spot	1	Image 1	68	1000000051	923
53.9493		Spot	1	Image 1	68	1000000053	924
72.4645		Spot	1	Image 1	68	1000000049	925
75.0291		Spot	1	Image 1	68	1000000057	926
62.54		Spot	1	Image 1	68	1000000059	927
35.2542		Spot	1	Image 1	68	1000000061	928
45.6556		Spot	1	Image 1	68	1000000055	929
70.2224		Spot	1	Image 1	69	1000000058	930
160.807		Spot	1	Image 1	69	1000000054	931
69.2732		Spot	1	Image 1	69	1000000060	932
150.854		Spot	1	Image 1	69	1000000056	933
100.066		Spot	1	Image 1	69	1000000035	934
79.1911		Spot	1	Image 1	69	1000000053	935
44.8176		Spot	1	Image 1	69	1000000049	936
48.3398		Spot	1	Image 1	69	1000000057	937
46.3681		Spot	1	Image 1	69	1000000062	938
64.5697		Spot	1	Image 1	69	1000000059	939
84.3978		Spot	1	Image 1	69	1000000061	940
65.6209		Spot	1	Image 1	69	1000000055	941
92.1792		Spot	1	Image 1	70	1000000058	942
85.7536		Spot	1	Image 1	70	1000000054	943
42.8914		Spot	1	Image 1	70	1000000060	944
100.965		Spot	1	Image 1	70	1000000056	945
85.1962		Spot	1	Image 1	70	1000000035	946
51.5528		Spot	1	Image 1	70	1000000053	947
58.7468		Spot	1	Image 1	70	1000000057	948
77.9069		Spot	1	Image 1	70	1000000062	949
97.6253		Spot	1	Image 1	70	1000000059	950
60.6327		Spot	1	Image 1	70	1000000061	951
63.3423		Spot	1	Image 1	70	1000000055	952
93.1519		Spot	1	Image 1	71	1000000058	953
138.659		Spot	1	Image 1	71	1000000054	954
115.595		Spot	1	Image 1	71	1000000060	955
95.4948		Spot	1	Image 1	71	1000000056	956
92.9051		Spot	1	Image 1	71	1000000035	957
60.1767		Spot	1	Image 1	71	1000000053	958
45.4043		Spot	1	Image 1	71	1000000057	959
68.6321		Spot	1	Image 1	71	1000000062	960
114.146		Spot	1	Image 1	71	1000000059	961
80.9548		Spot	1	Image 1	71	1000000061	962
43.1828		Spot	1	Image 1	71	1000000055	963
91.8708		Spot	1	Image 1	72	1000000058	964
107.365		Spot	1	Image 1	72	1000000054	965
147.341		Spot	1	Image 1	72	1000000060	966
96.1717		Spot	1	Image 1	72	1000000056	967
55.4253		Spot	1	Image 1	72	1000000063	968
67.0017		Spot	1	Image 1	72	1000000035	969
47.3036		Spot	1	Image 1	72	1000000057	970
98.4359		Spot	1	Image 1	72	1000000062	971
64.5637		Spot	1	Image 1	72	1000000059	972
60.2805		Spot	1	Image 1	72	1000000061	973
106.165		Spot	1	Image 1	73	1000000058	974
77.9942		Spot	1	Image 1	73	1000000054	975
102.244		Spot	1	Image 1	73	1000000060	976
69.1285		Spot	1	Image 1	73	1000000063	977
64.5221		Spot	1	Image 1	73	1000000056	978
52.4797		Spot	1	Image 1	73	1000000064	979
82.4723		Spot	1	Image 1	73	1000000035	980
51.6745		Spot	1	Image 1	73	1000000057	981
52.7236		Spot	1	Image 1	73	1000000062	982
47.9055		Spot	1	Image 1	73	1000000065	983
87.9689		Spot	1	Image 1	73	1000000059	984
83.0847		Spot	1	Image 1	73	1000000061	985
49.9584		Spot	1	Image 1	73	1000000066	986
85.217		Spot	1	Image 1	74	1000000058	987
106.293		Spot	1	Image 1	74	1000000060	988
48.8825		Spot	1	Image 1	74	1000000063	989
37.8253		Spot	1	Image 1	74	1000000064	990
106.479		Spot	1	Image 1	74	1000000035	991
63.215		Spot	1	Image 1	74	1000000057	992
78.3044		Spot	1	Image 1	74	1000000062	993
30.6367		Spot	1	Image 1	74	1000000065	994
76.7096		Spot	1	Image 1	74	1000000059	995
71.0594		Spot	1	Image 1	74	1000000061	996
43.5923		Spot	1	Image 1	74	1000000066	997
42.0208		Spot	1	Image 1	75	1000000058	998
39.7235		Spot	1	Image 1	75	1000000067	999
86.0313		Spot	1	Image 1	75	1000000063	1000
105.374		Spot	1	Image 1	75	1000000060	1001
61.1295		Spot	1	Image 1	75	1000000064	1002
107.512		Spot	1	Image 1	75	1000000035	1003
46.1983		Spot	1	Image 1	75	1000000057	1004
37.2663		Spot	1	Image 1	75	1000000068	1005
157.99		Spot	1	Image 1	75	1000000062	1006
61.7411		Spot	1	Image 1	75	1000000065	1007
83.1962		Spot	1	Image 1	75	1000000059	1008
33.776		Spot	1	Image 1	75	1000000061	1009
61.7322		Spot	1	Image 1	75	1000000066	1010
50.5415		Spot	1	Image 1	76	1000000067	1011
154.368		Spot	1	Image 1	76	1000000063	1012
110.608		Spot	1	Image 1	76	1000000060	1013
89.8804		Spot	1	Image 1	76	1000000069	1014
69.0647		Spot	1	Image 1	76	1000000064	1015
80.0168		Spot	1	Image 1	76	1000000035	1016
70.9749		Spot	1	Image 1	76	1000000068	1017
177.78		Spot	1	Image 1	76	1000000062	1018
46.5201		Spot	1	Image 1	76	1000000065	1019
92.3647		Spot	1	Image 1	76	1000000059	1020
62.8877		Spot	1	Image 1	76	1000000061	1021
30.4209		Spot	1	Image 1	76	1000000066	1022
78.7934		Spot	1	Image 1	77	1000000067	1023
108.072		Spot	1	Image 1	77	1000000063	1024
111.704		Spot	1	Image 1	77	1000000060	1025
80.1269		Spot	1	Image 1	77	1000000069	1026
59.3768		Spot	1	Image 1	77	1000000064	1027
100.722		Spot	1	Image 1	77	1000000035	1028
129.055		Spot	1	Image 1	77	1000000062	1029
118.494		Spot	1	Image 1	77	1000000068	1030
55.1181		Spot	1	Image 1	77	1000000065	1031
75.7173		Spot	1	Image 1	77	1000000059	1032
50.0386		Spot	1	Image 1	77	1000000061	1033
38.8183		Spot	1	Image 1	77	1000000066	1034
78.2827		Spot	1	Image 1	78	1000000067	1035
142.105		Spot	1	Image 1	78	1000000063	1036
33.0528		Spot	1	Image 1	78	1000000060	1037
44.9839		Spot	1	Image 1	78	1000000064	1038
50.7365		Spot	1	Image 1	78	1000000069	1039
53.09		Spot	1	Image 1	78	1000000035	1040
46.4666		Spot	1	Image 1	78	1000000062	1041
100.656		Spot	1	Image 1	78	1000000068	1042
52.2131		Spot	1	Image 1	78	1000000065	1043
96.9754		Spot	1	Image 1	78	1000000059	1044
60.0769		Spot	1	Image 1	78	1000000061	1045
63.3355		Spot	1	Image 1	78	1000000066	1046
53.7291		Spot	1	Image 1	79	1000000067	1047
171.308		Spot	1	Image 1	79	1000000063	1048
55.598		Spot	1	Image 1	79	1000000069	1049
55.5847		Spot	1	Image 1	79	1000000064	1050
89.0604		Spot	1	Image 1	79	1000000035	1051
105.407		Spot	1	Image 1	79	1000000068	1052
59.7306		Spot	1	Image 1	79	1000000062	1053
57.9859		Spot	1	Image 1	79	1000000065	1054
69.8906		Spot	1	Image 1	79	1000000059	1055
68.4958		Spot	1	Image 1	79	1000000061	1056
43.8834		Spot	1	Image 1	79	1000000066	1057
69.2003		Spot	1	Image 1	80	1000000067	1058
161.639		Spot	1	Image 1	80	1000000063	1059
61.2034		Spot	1	Image 1	80	1000000064	1060
127.007		Spot	1	Image 1	80	1000000069	1061
77.637		Spot	1	Image 1	80	1000000035	1062
128.531		Spot	1	Image 1	80	1000000062	1063
84.4917		Spot	1	Image 1	80	1000000068	1064
48.6634		Spot	1	Image 1	80	1000000065	1065
75.5132		Spot	1	Image 1	80	1000000059	1066
61.2388		Spot	1	Image 1	80	1000000061	1067
53.9072		Spot	1	Image 1	80	1000000066	1068
67.8988		Spot	1	Image 1	81	1000000067	1069
119.522		Spot	1	Image 1	81	1000000063	1070
34.5956		Spot	1	Image 1	81	1000000064	1071
138.627		Spot	1	Image 1	81	1000000069	1072
78.7608		Spot	1	Image 1	81	1000000035	1073
66.8786		Spot	1	Image 1	81	1000000070	1074
84.6329		Spot	1	Image 1	81	1000000068	1075
72.0135		Spot	1	Image 1	81	1000000065	1076
51.4428		Spot	1	Image 1	81	1000000059	1077
74.2638		Spot	1	Image 1	81	1000000061	1078
37.1884		Spot	1	Image 1	81	1000000071	1079
64.7189		Spot	1	Image 1	81	1000000066	1080
145.899		Spot	1	Image 1	82	1000000067	1081
107.406		Spot	1	Image 1	82	1000000063	1082
138.208		Spot	1	Image 1	82	1000000069	1083
58.9406		Spot	1	Image 1	82	1000000064	1084
54.3924		Spot	1	Image 1	82	1000000035	1085
70.1253		Spot	1	Image 1	82	1000000070	1086
62.1489		Spot	1	Image 1	82	1000000068	1087
47.1848		Spot	1	Image 1	82	1000000065	1088
121.304		Spot	1	Image 1	82	1000000059	1089
44.0255		Spot	1	Image 1	82	1000000061	1090
26.5515		Spot	1	Image 1	82	1000000071	1091
74.2033		Spot	1	Image 1	82	1000000066	1092
119.982		Spot	1	Image 1	83	1000000067	1093
44.3324		Spot	1	Image 1	83	1000000072	1094
71.1233		Spot	1	Image 1	83	1000000063	1095
82.992		Spot	1	Image 1	83	1000000064	1096
160.722		Spot	1	Image 1	83	1000000069	1097
63.9863		Spot	1	Image 1	83	1000000035	1098
38.9961		Spot	1	Image 1	83	1000000073	1099
49.6033		Spot	1	Image 1	83	1000000070	1100
71.6038		Spot	1	Image 1	83	1000000068	1101
67.9557		Spot	1	Image 1	83	1000000065	1102
95.9491		Spot	1	Image 1	83	1000000059	1103
57.4913		Spot	1	Image 1	83	1000000061	1104
58.7329		Spot	1	Image 1	83	1000000071	1105
63.7854		Spot	1	Image 1	83	1000000066	1106
137.893		Spot	1	Image 1	84	1000000067	1107
72.2906		Spot	1	Image 1	84	1000000072	1108
98.8924		Spot	1	Image 1	84	1000000069	1109
58.7936		Spot	1	Image 1	84	1000000064	1110
106.428		Spot	1	Image 1	84	1000000035	1111
107.441		Spot	1	Image 1	84	1000000073	1112
43.5702		Spot	1	Image 1	84	1000000070	1113
61.8178		Spot	1	Image 1	84	1000000068	1114
62.7089		Spot	1	Image 1	84	1000000065	1115
108.756		Spot	1	Image 1	84	1000000059	1116
58.2489		Spot	1	Image 1	84	1000000071	1117
25.671		Spot	1	Image 1	84	1000000066	1118
84.8153		Spot	1	Image 1	85	1000000067	1119
62.9405		Spot	1	Image 1	85	1000000072	1120
70.1334		Spot	1	Image 1	85	1000000069	1121
81.1275		Spot	1	Image 1	85	1000000035	1122
36.7995		Spot	1	Image 1	85	1000000073	1123
95.4701		Spot	1	Image 1	85	1000000070	1124
69.1302		Spot	1	Image 1	85	1000000068	1125
49.7836		Spot	1	Image 1	85	1000000065	1126
69.497		Spot	1	Image 1	85	1000000059	1127
41.764		Spot	1	Image 1	85	1000000071	1128
54.9328		Spot	1	Image 1	85	1000000066	1129
90.945		Spot	1	Image 1	86	1000000067	1130
74.118		Spot	1	Image 1	86	1000000072	1131
86.6365		Spot	1	Image 1	86	1000000069	1132
84.0802		Spot	1	Image 1	86	1000000035	1133
97.4279		Spot	1	Image 1	86	1000000073	1134
66.7828		Spot	1	Image 1	86	1000000070	1135
55.4098		Spot	1	Image 1	86	1000000065	1136
92.1195		Spot	1	Image 1	86	1000000059	1137
40.9107		Spot	1	Image 1	86	1000000071	1138
40.4541		Spot	1	Image 1	86	1000000066	1139
63.6008		Spot	1	Image 1	87	1000000067	1140
47.9817		Spot	1	Image 1	87	1000000072	1141
96.7054		Spot	1	Image 1	87	1000000069	1142
79.104		Spot	1	Image 1	87	1000000035	1143
77.7832		Spot	1	Image 1	87	1000000073	1144
58.1911		Spot	1	Image 1	87	1000000070	1145
106.697		Spot	1	Image 1	87	1000000059	1146
64.4588		Spot	1	Image 1	87	1000000074	1147
44.7905		Spot	1	Image 1	87	1000000071	1148
58.4525		Spot	1	Image 1	88	1000000067	1149
60.372		Spot	1	Image 1	88	1000000072	1150
143.12		Spot	1	Image 1	88	1000000069	1151
60.9344		Spot	1	Image 1	88	1000000035	1152
102.701		Spot	1	Image 1	88	1000000073	1153
59.598		Spot	1	Image 1	88	1000000070	1154
108.09		Spot	1	Image 1	88	1000000059	1155
71.1829		Spot	1	Image 1	88	1000000074	1156
24.5506		Spot	1	Image 1	88	1000000071	1157
73.6867		Spot	1	Image 1	89	1000000067	1158
39.3731		Spot	1	Image 1	89	1000000072	1159
58.9465		Spot	1	Image 1	89	1000000069	1160
88.9069		Spot	1	Image 1	89	1000000035	1161
107.007		Spot	1	Image 1	89	1000000073	1162
83.3118		Spot	1	Image 1	89	1000000070	1163
78.0208		Spot	1	Image 1	89	1000000059	1164
59.3859		Spot	1	Image 1	89	1000000074	1165
27.9971		Spot	1	Image 1	89	1000000071	1166
115.742		Spot	1	Image 1	90	1000000072	1167
57.4013		Spot	1	Image 1	90	1000000069	1168
86.5637		Spot	1	Image 1	90	1000000035	1169
61.6643		Spot	1	Image 1	90	1000000073	1170
88.524		Spot	1	Image 1	90	1000000070	1171
72.0187		Spot	1	Image 1	90	1000000075	1172
35.3286		Spot	1	Image 1	90	1000000076	1173
79.0118		Spot	1	Image 1	90	1000000059	1174
49.6983		Spot	1	Image 1	90	1000000074	1175
65.2398		Spot	1	Image 1	90	1000000071	1176
113.717		Spot	1	Image 1	91	1000000072	1177
74.547		Spot	1	Image 1	91	1000000035	1178
37.1154		Spot	1	Image 1	91	1000000073	1179
83.4727		Spot	1	Image 1	91	1000000070	1180
37.4308		Spot	1	Image 1	91	1000000075	1181
61.5046		Spot	1	Image 1	91	1000000076	1182
51.4051		Spot	1	Image 1	91	1000000059	1183
69.9052		Spot	1	Image 1	91	1000000074	1184
33.125		Spot	1	Image 1	91	1000000071	1185
28.4799		Spot	1	Image 1	92	1000000072	1186
73.2372		Spot	1	Image 1	92	1000000035	1187
53.1506		Spot	1	Image 1	92	1000000073	1188
58.8179		Spot	1	Image 1	92	1000000070	1189
67.0195		Spot	1	Image 1	92	1000000075	1190
70.5446		Spot	1	Image 1	92	1000000076	1191
57.6015		Spot	1	Image 1	92	1000000059	1192
68.3222		Spot	1	Image 1	92	1000000074	1193
58.6409		Spot	1	Image 1	92	1000000071	1194
65.0202		Spot	1	Image 1	93	1000000077	1195
113.835		Spot	1	Image 1	93	1000000072	1196
57.5249		Spot	1	Image 1	93	1000000078	1197
122.99		Spot	1	Image 1	93	1000000035	1198
53.9647		Spot	1	Image 1	93	1000000073	1199
131.197		Spot	1	Image 1	93	1000000070	1200
66.8897		Spot	1	Image 1	93	1000000075	1201
76.5093		Spot	1	Image 1	93	1000000076	1202
47.0623		Spot	1	Image 1	93	1000000059	1203
66.5104		Spot	1	Image 1	93	1000000074	1204
29.9401		Spot	1	Image 1	93	1000000071	1205
42.4884		Spot	1	Image 1	94	1000000077	1206
59.3459		Spot	1	Image 1	94	1000000072	1207
140.696		Spot	1	Image 1	94	1000000078	1208
131.282		Spot	1	Image 1	94	1000000035	1209
36.8678		Spot	1	Image 1	94	1000000073	1210
71.8536		Spot	1	Image 1	94	1000000070	1211
70.2889		Spot	1	Image 1	94	1000000075	1212
63.2889		Spot	1	Image 1	94	1000000076	1213
25.9709		Spot	1	Image 1	94	1000000059	1214
43.3227		Spot	1	Image 1	94	1000000074	1215
98.2998		Spot	1	Image 1	95	1000000077	1216
90.9415		Spot	1	Image 1	95	1000000072	1217
77.5416		Spot	1	Image 1	95	1000000078	1218
90.566		Spot	1	Image 1	95	1000000035	1219
43.3849		Spot	1	Image 1	95	1000000073	1220
102.17		Spot	1	Image 1	95	1000000070	1221
47.622		Spot	1	Image 1	95	1000000075	1222
62.6461		Spot	1	Image 1	95	1000000076	1223
77.5644		Spot	1	Image 1	95	1000000059	1224
55.3682		Spot	1	Image 1	95	1000000074	1225
55.0402		Spot	1	Image 1	96	1000000077	1226
67.0233		Spot	1	Image 1	96	1000000078	1227
102.581		Spot	1	Image 1	96	1000000035	1228
52.9432		Spot	1	Image 1	96	1000000073	1229
87.7296		Spot	1	Image 1	96	1000000070	1230
79.4213		Spot	1	Image 1	96	1000000075	1231
82.6906		Spot	1	Image 1	96	1000000076	1232
76.541		Spot	1	Image 1	96	1000000059	1233
70.7901		Spot	1	Image 1	96	1000000074	1234
64.2512		Spot	1	Image 1	97	1000000079	1235
128.475		Spot	1	Image 1	97	1000000077	1236
119.517		Spot	1	Image 1	97	1000000078	1237
76.9103		Spot	1	Image 1	97	1000000035	1238
69.7276		Spot	1	Image 1	97	1000000073	1239
84.5529		Spot	1	Image 1	97	1000000070	1240
61.7038		Spot	1	Image 1	97	1000000075	1241
115.374		Spot	1	Image 1	97	1000000076	1242
55.1417		Spot	1	Image 1	97	1000000059	1243
79.3832		Spot	1	Image 1	97	1000000074	1244
86.9473		Spot	1	Image 1	98	1000000079	1245
51.6329		Spot	1	Image 1	98	1000000077	1246
91.5952		Spot	1	Image 1	98	1000000078	1247
91.6718		Spot	1	Image 1	98	1000000035	1248
61.9743		Spot	1	Image 1	98	1000000073	1249
92.1317		Spot	1	Image 1	98	1000000070	1250
27.2494		Spot	1	Image 1	98	1000000080	1251
50.4505		Spot	1	Image 1	98	1000000075	1252
105.064		Spot	1	Image 1	98	1000000076	1253
78.5748		Spot	1	Image 1	98	1000000059	1254
85.1422		Spot	1	Image 1	98	1000000074	1255
88.0909		Spot	1	Image 1	99	1000000079	1256
117.445		Spot	1	Image 1	99	1000000077	1257
67.4588		Spot	1	Image 1	99	1000000078	1258
91.861		Spot	1	Image 1	99	1000000035	1259
35.5516		Spot	1	Image 1	99	1000000073	1260
48.7673		Spot	1	Image 1	99	1000000081	1261
100.73		Spot	1	Image 1	99	1000000070	1262
52.3877		Spot	1	Image 1	99	1000000080	1263
50.6726		Spot	1	Image 1	99	1000000075	1264
104.002		Spot	1	Image 1	99	1000000076	1265
62.4647		Spot	1	Image 1	99	1000000059	1266
51.1843		Spot	1	Image 1	99	1000000074	1267
58.2184		Spot	1	Image 1	99	1000000082	1268
85.6161		Spot	1	Image 1	100	1000000079	1269
113.702		Spot	1	Image 1	100	1000000077	1270
92.736		Spot	1	Image 1	100	1000000078	1271
64.8275		Spot	1	Image 1	100	1000000035	1272
59.4317		Spot	1	Image 1	100	1000000073	1273
30.9919		Spot	1	Image 1	100	1000000081	1274
76.0741		Spot	1	Image 1	100	1000000070	1275
57.4455		Spot	1	Image 1	100	1000000083	1276
44.1459		Spot	1	Image 1	100	1000000080	1277
43.3307		Spot	1	Image 1	100	1000000075	1278
80.4313		Spot	1	Image 1	100	1000000076	1279
54.9512		Spot	1	Image 1	100	1000000074	1280
16.679		Spot	1	Image 1	100	1000000082	1281
21.3461		Spot	1	Image 1	100	1000000084	1282
137.611		Spot	1	Image 1	101	1000000077	1283
125.809		Spot	1	Image 1	101	1000000079	1284
63.9416		Spot	1	Image 1	101	1000000078	1285
64.2436		Spot	1	Image 1	101	1000000035	1286
40.2412		Spot	1	Image 1	101	1000000081	1287
78.8646		Spot	1	Image 1	101	1000000070	1288
43.9851		Spot	1	Image 1	101	1000000083	1289
58.6514		Spot	1	Image 1	101	1000000080	1290
34.6233		Spot	1	Image 1	101	1000000075	1291
42.4355		Spot	1	Image 1	101	1000000076	1292
50.1459		Spot	1	Image 1	101	1000000082	1293
25.2918		Spot	1	Image 1	101	1000000084	1294
160.116		Spot	1	Image 1	102	1000000077	1295
142.799		Spot	1	Image 1	102	1000000079	1296
49.1344		Spot	1	Image 1	102	1000000078	1297
82.9789		Spot	1	Image 1	102	1000000035	1298
68.9419		Spot	1	Image 1	102	1000000081	1299
105.248		Spot	1	Image 1	102	1000000070	1300
76.3479		Spot	1	Image 1	102	1000000083	1301
52.256		Spot	1	Image 1	102	1000000080	1302
54.6768		Spot	1	Image 1	102	1000000075	1303
61.0777		Spot	1	Image 1	102	1000000076	1304
53.2802		Spot	1	Image 1	102	1000000082	1305
47.7485		Spot	1	Image 1	102	1000000084	1306
99.782		Spot	1	Image 1	103	1000000079	1307
116.423		Spot	1	Image 1	103	1000000077	1308
113.386		Spot	1	Image 1	103	1000000085	1309
63.3197		Spot	1	Image 1	103	1000000078	1310
74.308		Spot	1	Image 1	103	1000000035	1311
88.3748		Spot	1	Image 1	103	1000000081	1312
82.9056		Spot	1	Image 1	103	1000000070	1313
81.162		Spot	1	Image 1	103	1000000083	1314
41.3247		Spot	1	Image 1	103	1000000080	1315
71.5013		Spot	1	Image 1	103	1000000076	1316
68.3069		Spot	1	Image 1	103	1000000082	1317
75.5546		Spot	1	Image 1	103	1000000084	1318
108.605		Spot	1	Image 1	104	1000000077	1319
106.829		Spot	1	Image 1	104	1000000079	1320
66.0605		Spot	1	Image 1	104	1000000085	1321
88.0932		Spot	1	Image 1	104	1000000078	1322
68.2257		Spot	1	Image 1	104	1000000035	1323
62.8575		Spot	1	Image 1	104	1000000081	1324
38.6812		Spot	1	Image 1	104	1000000070	1325
56.4491		Spot	1	Image 1	104	1000000083	1326
34.9752		Spot	1	Image 1	104	1000000080	1327
56.694		Spot	1	Image 1	104	1000000086	1328
44.1071		Spot	1	Image 1	104	1000000076	1329
114.865		Spot	1	Image 1	104	1000000082	1330
75.7199		Spot	1	Image 1	104	1000000084	1331
84.5041		Spot	1	Image 1	105	1000000077	1332
88.083		Spot	1	Image 1	105	1000000079	1333
134.061		Spot	1	Image 1	105	1000000085	1334
78.6189		Spot	1	Image 1	105	1000000078	1335
75.9226		Spot	1	Image 1	105	1000000035	1336
87.0818		Spot	1	Image 1	105	1000000081	1337
94.6532		Spot	1	Image 1	105	1000000070	1338
113.463		Spot	1	Image 1	105	1000000083	1339
44.6654		Spot	1	Image 1	105	1000000080	1340
44.5396		Spot	1	Image 1	105	1000000086	1341
39.7487		Spot	1	Image 1	105	1000000076	1342
83.4518		Spot	1	Image 1	105	1000000082	1343
89.6869		Spot	1	Image 1	105	1000000084	1344
68.5821		Spot	1	Image 1	106	1000000077	1345
33.4431		Spot	1	Image 1	106	1000000079	1346
46.7481		Spot	1	Image 1	106	1000000085	1347
80.6605		Spot	1	Image 1	106	1000000078	1348
67.7052		Spot	1	Image 1	106	1000000035	1349
62.9506		Spot	1	Image 1	106	1000000081	1350
84.0591		Spot	1	Image 1	106	1000000070	1351
73.8782		Spot	1	Image 1	106	1000000083	1352
33.4896		Spot	1	Image 1	106	1000000080	1353
66.8159		Spot	1	Image 1	106	1000000086	1354
103.866		Spot	1	Image 1	106	1000000076	1355
87.8761		Spot	1	Image 1	106	1000000082	1356
59.0396		Spot	1	Image 1	106	1000000084	1357
40.822		Spot	1	Image 1	107	1000000079	1358
57.9211		Spot	1	Image 1	107	1000000085	1359
91.1139		Spot	1	Image 1	107	1000000078	1360
59.3726		Spot	1	Image 1	107	1000000035	1361
80.0054		Spot	1	Image 1	107	1000000081	1362
106.736		Spot	1	Image 1	107	1000000070	1363
59.8508		Spot	1	Image 1	107	1000000083	1364
55.4724		Spot	1	Image 1	107	1000000087	1365
31.9587		Spot	1	Image 1	107	1000000080	1366
81.9066		Spot	1	Image 1	107	1000000086	1367
91.8055		Spot	1	Image 1	107	1000000076	1368
140.87		Spot	1	Image 1	107	1000000082	1369
51.8892		Spot	1	Image 1	107	1000000084	1370
50.7751		Spot	1	Image 1	108	1000000079	1371
49.8152		Spot	1	Image 1	108	1000000085	1372
68.4049		Spot	1	Image 1	108	1000000078	1373
41.2763		Spot	1	Image 1	108	1000000035	1374
47.9022		Spot	1	Image 1	108	1000000081	1375
54.1366		Spot	1	Image 1	108	1000000070	1376
27.7894		Spot	1	Image 1	108	1000000087	1377
86.6219		Spot	1	Image 1	108	1000000083	1378
68.032		Spot	1	Image 1	108	1000000080	1379
79.8018		Spot	1	Image 1	108	1000000086	1380
56.0532		Spot	1	Image 1	108	1000000076	1381
100.932		Spot	1	Image 1	108	1000000082	1382
78.4087		Spot	1	Image 1	108	1000000088	1383
45.1205		Spot	1	Image 1	108	1000000084	1384
57.3062		Spot	1	Image 1	109	1000000085	1385
74.489		Spot	1	Image 1	109	1000000035	1386
65.0927		Spot	1	Image 1	109	1000000081	1387
109.122		Spot	1	Image 1	109	1000000070	1388
62.9583		Spot	1	Image 1	109	1000000087	1389
78.2304		Spot	1	Image 1	109	1000000083	1390
35.3571		Spot	1	Image 1	109	1000000080	1391
73.0521		Spot	1	Image 1	109	1000000086	1392
52.3191		Spot	1	Image 1	109	1000000089	1393
95.1498		Spot	1	Image 1	109	1000000082	1394
45.4766		Spot	1	Image 1	109	1000000088	1395
73.9855		Spot	1	Image 1	109	1000000084	1396
71.8139		Spot	1	Image 1	110	1000000085	1397
44.5412		Spot	1	Image 1	110	1000000035	1398
64.0409		Spot	1	Image 1	110	1000000081	1399
111.059		Spot	1	Image 1	110	1000000070	1400
35.576		Spot	1	Image 1	110	1000000087	1401
61.316		Spot	1	Image 1	110	1000000083	1402
57.3672		Spot	1	Image 1	110	1000000080	1403
64.8905		Spot	1	Image 1	110	1000000086	1404
68.09		Spot	1	Image 1	110	1000000089	1405
44.6474		Spot	1	Image 1	110	1000000082	1406
54.288		Spot	1	Image 1	110	1000000088	1407
92.0353		Spot	1	Image 1	110	1000000084	1408
51.9116		Spot	1	Image 1	111	1000000085	1409
62.8724		Spot	1	Image 1	111	1000000035	1410
125.836		Spot	1	Image 1	111	1000000070	1411
100.085		Spot	1	Image 1	111	1000000087	1412
127.025		Spot	1	Image 1	111	1000000083	1413
37.2416		Spot	1	Image 1	111	1000000080	1414
60.0588		Spot	1	Image 1	111	1000000086	1415
107.977		Spot	1	Image 1	111	1000000089	1416
38.4028		Spot	1	Image 1	111	1000000082	1417
88.4996		Spot	1	Image 1	111	1000000088	1418
81.331		Spot	1	Image 1	111	1000000084	1419
88.4335		Spot	1	Image 1	112	1000000090	1420
85.2033		Spot	1	Image 1	112	1000000085	1421
52.6878		Spot	1	Image 1	112	1000000035	1422
50.6529		Spot	1	Image 1	112	1000000070	1423
67.4718		Spot	1	Image 1	112	1000000087	1424
81.7273		Spot	1	Image 1	112	1000000083	1425
31.963		Spot	1	Image 1	112	1000000080	1426
57.1957		Spot	1	Image 1	112	1000000086	1427
52.2924		Spot	1	Image 1	112	1000000089	1428
47.232		Spot	1	Image 1	112	1000000082	1429
56.6313		Spot	1	Image 1	112	1000000088	1430
72.7994		Spot	1	Image 1	112	1000000084	1431
88.6988		Spot	1	Image 1	113	1000000090	1432
55.3855		Spot	1	Image 1	113	1000000085	1433
38.3306		Spot	1	Image 1	113	1000000035	1434
99.966		Spot	1	Image 1	113	1000000070	1435
61.2066		Spot	1	Image 1	113	1000000087	1436
80.346		Spot	1	Image 1	113	1000000083	1437
58.7568		Spot	1	Image 1	113	1000000086	1438
76.7339		Spot	1	Image 1	113	1000000089	1439
60.8009		Spot	1	Image 1	113	1000000088	1440
57.839		Spot	1	Image 1	113	1000000084	1441
100.708		Spot	1	Image 1	114	1000000090	1442
42.8581		Spot	1	Image 1	114	1000000035	1443
84.8918		Spot	1	Image 1	114	1000000070	1444
90.5724		Spot	1	Image 1	114	1000000087	1445
56.1296		Spot	1	Image 1	114	1000000083	1446
82.0926		Spot	1	Image 1	114	1000000086	1447
105.682		Spot	1	Image 1	114	1000000089	1448
65.7463		Spot	1	Image 1	114	1000000088	1449
67.4693		Spot	1	Image 1	114	1000000084	1450
42.6174		Spot	1	Image 1	115	1000000090	1451
52.531		Spot	1	Image 1	115	1000000035	1452
87.5049		Spot	1	Image 1	115	1000000070	1453
98.7822		Spot	1	Image 1	115	1000000087	1454
83.4476		Spot	1	Image 1	115	1000000083	1455
108.444		Spot	1	Image 1	115	1000000089	1456
59.8802		Spot	1	Image 1	115	1000000088	1457
77.3534		Spot	1	Image 1	115	1000000084	1458
24.7979		Spot	1	Image 1	116	1000000090	1459
56.6211		Spot	1	Image 1	116	1000000035	1460
58.2875		Spot	1	Image 1	116	1000000070	1461
58.6951		Spot	1	Image 1	116	1000000087	1462
33.0794		Spot	1	Image 1	116	1000000083	1463
80.6499		Spot	1	Image 1	116	1000000089	1464
72.0861		Spot	1	Image 1	116	1000000088	1465
82.3452		Spot	1	Image 1	116	1000000084	1466
54.6247		Spot	1	Image 1	117	1000000090	1467
46.6599		Spot	1	Image 1	117	1000000035	1468
79.4257		Spot	1	Image 1	117	1000000070	1469
79.075		Spot	1	Image 1	117	1000000087	1470
85.2152		Spot	1	Image 1	117	1000000083	1471
76.0489		Spot	1	Image 1	117	1000000089	1472
52.7684		Spot	1	Image 1	117	1000000088	1473
90.2717		Spot	1	Image 1	117	1000000084	1474
53.5524		Spot	1	Image 1	118	1000000090	1475
55.0176		Spot	1	Image 1	118	1000000035	1476
80.1775		Spot	1	Image 1	118	1000000070	1477
67.67		Spot	1	Image 1	118	1000000087	1478
104.32		Spot	1	Image 1	118	1000000089	1479
68.525		Spot	1	Image 1	118	1000000088	1480
43.5306		Spot	1	Image 1	118	1000000084	1481
61.9333		Spot	1	Image 1	119	1000000090	1482
73.9975		Spot	1	Image 1	119	1000000091	1483
36.8466		Spot	1	Image 1	119	1000000035	1484
76.1051		Spot	1	Image 1	119	1000000070	1485
71.624		Spot	1	Image 1	119	1000000087	1486
79.8599		Spot	1	Image 1	119	1000000089	1487
48.7545		Spot	1	Image 1	119	1000000088	1488
61.3066		Spot	1	Image 1	119	1000000084	1489
46.5675		Spot	1	Image 1	120	1000000090	1490
131.681		Spot	1	Image 1	120	1000000091	1491
95.3571		Spot	1	Image 1	120	1000000070	1492
72.1643		Spot	1	Image 1	120	1000000087	1493
60.0099		Spot	1	Image 1	120	1000000089	1494
30.1224		Spot	1	Image 1	120	1000000088	1495
49.784		Spot	1	Image 1	120	1000000092	1496
49.6311		Spot	1	Image 1	120	1000000084	1497
79.6912		Spot	1	Image 1	121	1000000090	1498
77.4077		Spot	1	Image 1	121	1000000091	1499
65.2993		Spot	1	Image 1	121	1000000070	1500
72.5886		Spot	1	Image 1	121	1000000087	1501
53.7237		Spot	1	Image 1	121	1000000089	1502
23.08		Spot	1	Image 1	121	1000000092	1503
45.7772		Spot	1	Image 1	121	1000000084	1504
63.4247		Spot	1	Image 1	122	1000000090	1505
74.7503		Spot	1	Image 1	122	1000000091	1506
76.9498		Spot	1	Image 1	122	1000000070	1507
59.6531		Spot	1	Image 1	122	1000000089	1508
41.8054		Spot	1	Image 1	122	1000000092	1509
35.4786		Spot	1	Image 1	122	1000000084	1510
67.4406		Spot	1	Image 1	123	1000000090	1511
69.1797		Spot	1	Image 1	123	1000000091	1512
61.8828		Spot	1	Image 1	123	1000000070	1513
76.7319		Spot	1	Image 1	123	1000000089	1514
74.4966		Spot	1	Image 1	123	1000000092	1515
70.3685		Spot	1	Image 1	123	1000000084	1516
58.07		Spot	1	Image 1	124	1000000090	1517
43.1502		Spot	1	Image 1	124	1000000091	1518
109.552		Spot	1	Image 1	124	1000000093	1519
83.3088		Spot	1	Image 1	124	1000000070	1520
66.9538		Spot	1	Image 1	124	1000000089	1521
70.0048		Spot	1	Image 1	124	1000000092	1522
109.884		Spot	1	Image 1	124	1000000084	1523
39.6011		Spot	1	Image 1	125	1000000090	1524
76.3167		Spot	1	Image 1	125	1000000091	1525
108.588		Spot	1	Image 1	125	1000000093	1526
106.939		Spot	1	Image 1	125	1000000070	1527
74.4957		Spot	1	Image 1	125	1000000089	1528
30.9364		Spot	1	Image 1	125	1000000094	1529
43.7905		Spot	1	Image 1	125	1000000092	1530
59.5288		Spot	1	Image 1	125	1000000084	1531
114.292		Spot	1	Image 1	126	1000000090	1532
47.8681		Spot	1	Image 1	126	1000000091	1533
119.024		Spot	1	Image 1	126	1000000093	1534
106.66		Spot	1	Image 1	126	1000000070	1535
67.9536		Spot	1	Image 1	126	1000000095	1536
66.5837		Spot	1	Image 1	126	1000000089	1537
69.0194		Spot	1	Image 1	126	1000000094	1538
42.7733		Spot	1	Image 1	126	1000000092	1539
58.3117		Spot	1	Image 1	126	1000000084	1540
85.7769		Spot	1	Image 1	127	1000000090	1541
51.5051		Spot	1	Image 1	127	1000000091	1542
118.898		Spot	1	Image 1	127	1000000093	1543
62.4173		Spot	1	Image 1	127	1000000070	1544
54.0869		Spot	1	Image 1	127	1000000095	1545
87.0574		Spot	1	Image 1	127	1000000089	1546
97.0502		Spot	1	Image 1	127	1000000094	1547
39.5182		Spot	1	Image 1	127	1000000092	1548
79.0099		Spot	1	Image 1	127	1000000084	1549
94.0721		Spot	1	Image 1	128	1000000090	1550
66.6477		Spot	1	Image 1	128	1000000091	1551
90.437		Spot	1	Image 1	128	1000000093	1552
62.2915		Spot	1	Image 1	128	1000000070	1553
48.5929		Spot	1	Image 1	128	1000000095	1554
72.8008		Spot	1	Image 1	128	1000000089	1555
64.8666		Spot	1	Image 1	128	1000000096	1556
95.0578		Spot	1	Image 1	128	1000000094	1557
32.4207		Spot	1	Image 1	128	1000000092	1558
104.99		Spot	1	Image 1	128	1000000084	1559
53.8668		Spot	1	Image 1	129	1000000090	1560
37.9091		Spot	1	Image 1	129	1000000091	1561
111.959		Spot	1	Image 1	129	1000000093	1562
93.212		Spot	1	Image 1	129	1000000070	1563
39.7256		Spot	1	Image 1	129	1000000095	1564
82.1035		Spot	1	Image 1	129	1000000089	1565
62.2726		Spot	1	Image 1	129	1000000096	1566
101.895		Spot	1	Image 1	129	1000000094	1567
31.7569		Spot	1	Image 1	129	1000000092	1568
66.6241		Spot	1	Image 1	129	1000000084	1569
83.4794		Spot	1	Image 1	130	1000000090	1570
69.7667		Spot	1	Image 1	130	1000000091	1571
64.3505		Spot	1	Image 1	130	1000000093	1572
73.5653		Spot	1	Image 1	130	1000000070	1573
29.2072		Spot	1	Image 1	130	1000000095	1574
66.467		Spot	1	Image 1	130	1000000089	1575
71.4073		Spot	1	Image 1	130	1000000096	1576
62.0845		Spot	1	Image 1	130	1000000094	1577
67.511		Spot	1	Image 1	130	1000000092	1578
65.5644		Spot	1	Image 1	130	1000000084	1579
81.0004		Spot	1	Image 1	131	1000000090	1580
89.7359		Spot	1	Image 1	131	1000000091	1581
162.167		Spot	1	Image 1	131	1000000093	1582
63.4787		Spot	1	Image 1	131	1000000070	1583
16.6978		Spot	1	Image 1	131	1000000095	1584
39.5392		Spot	1	Image 1	131	1000000089	1585
49.5751		Spot	1	Image 1	131	1000000096	1586
61.0209		Spot	1	Image 1	131	1000000094	1587
49.4727		Spot	1	Image 1	131	1000000084	1588
84.1524		Spot	1	Image 1	132	1000000090	1589
61.1991		Spot	1	Image 1	132	1000000091	1590
109.61		Spot	1	Image 1	132	1000000093	1591
72.4205		Spot	1	Image 1	132	1000000097	1592
71.3117		Spot	1	Image 1	132	1000000070	1593
51.0173		Spot	1	Image 1	132	1000000095	1594
45.7656		Spot	1	Image 1	132	1000000089	1595
34.5525		Spot	1	Image 1	132	1000000096	1596
72.121		Spot	1	Image 1	132	1000000094	1597
85.1554		Spot	1	Image 1	132	1000000084	1598
103.986		Spot	1	Image 1	133	1000000090	1599
63.2826		Spot	1	Image 1	133	1000000091	1600
94.9088		Spot	1	Image 1	133	1000000093	1601
90.8287		Spot	1	Image 1	133	1000000097	1602
70.9044		Spot	1	Image 1	133	1000000070	1603
40.8639		Spot	1	Image 1	133	1000000095	1604
74.7185		Spot	1	Image 1	133	1000000089	1605
40.7891		Spot	1	Image 1	133	1000000096	1606
48.8889		Spot	1	Image 1	133	1000000094	1607
59.321		Spot	1	Image 1	134	1000000090	1608
64.7832		Spot	1	Image 1	134	1000000091	1609
85.4525		Spot	1	Image 1	134	1000000093	1610
102.706		Spot	1	Image 1	134	1000000097	1611
60.1954		Spot	1	Image 1	134	1000000070	1612
35.2438		Spot	1	Image 1	134	1000000095	1613
81.013		Spot	1	Image 1	134	1000000089	1614
39.2787		Spot	1	Image 1	134	1000000096	1615
66.3168		Spot	1	Image 1	134	1000000094	1616
85.6886		Spot	1	Image 1	135	1000000090	1617
192.813		Spot	1	Image 1	135	1000000091	1618
118.282		Spot	1	Image 1	135	1000000093	1619
106.843		Spot	1	Image 1	135	1000000097	1620
72.9502		Spot	1	Image 1	135	1000000070	1621
41.1424		Spot	1	Image 1	135	1000000095	1622
92.114		Spot	1	Image 1	135	1000000089	1623
80.5078		Spot	1	Image 1	135	1000000096	1624
46.471		Spot	1	Image 1	135	1000000094	1625
91.2996		Spot	1	Image 1	136	1000000090	1626
180.042		Spot	1	Image 1	136	1000000091	1627
85.7467		Spot	1	Image 1	136	1000000093	1628
61.8345		Spot	1	Image 1	136	1000000097	1629
117.354		Spot	1	Image 1	136	1000000070	1630
57.785		Spot	1	Image 1	136	1000000095	1631
65.8425		Spot	1	Image 1	136	1000000089	1632
49.8634		Spot	1	Image 1	136	1000000096	1633
69.3081		Spot	1	Image 1	136	1000000094	1634
40.7492		Spot	1	Image 1	137	1000000090	1635
150.213		Spot	1	Image 1	137	1000000091	1636
129.371		Spot	1	Image 1	137	1000000097	1637
35.1759		Spot	1	Image 1	137	1000000093	1638
59.777		Spot	1	Image 1	137	1000000070	1639
32.2919		Spot	1	Image 1	137	1000000095	1640
58.4336		Spot	1	Image 1	137	1000000096	1641
22.0056		Spot	1	Image 1	137	1000000089	1642
74.5533		Spot	1	Image 1	137	1000000094	1643
46.856		Spot	1	Image 1	138	1000000090	1644
153.899		Spot	1	Image 1	138	1000000091	1645
104.99		Spot	1	Image 1	138	1000000097	1646
72.8259		Spot	1	Image 1	138	1000000098	1647
47.4204		Spot	1	Image 1	138	1000000099	1648
64.0867		Spot	1	Image 1	138	1000000095	1649
26.1952		Spot	1	Image 1	138	1000000089	1650
30.8056		Spot	1	Image 1	138	1000000096	1651
49.2267		Spot	1	Image 1	138	1000000094	1652
122.916		Spot	1	Image 1	139	1000000091	1653
76.5445		Spot	1	Image 1	139	1000000097	1654
75.4204		Spot	1	Image 1	139	1000000098	1655
60.4844		Spot	1	Image 1	139	1000000099	1656
44.762		Spot	1	Image 1	139	1000000096	1657
39.7974		Spot	1	Image 1	139	1000000094	1658
133.111		Spot	1	Image 1	140	1000000091	1659
142.818		Spot	1	Image 1	140	1000000097	1660
49.3536		Spot	1	Image 1	140	1000000098	1661
72.1976		Spot	1	Image 1	140	1000000099	1662
42.8214		Spot	1	Image 1	140	1000000094	1663
96.6842		Spot	1	Image 1	141	1000000091	1664
113.685		Spot	1	Image 1	141	1000000097	1665
71.8934		Spot	1	Image 1	141	1000000098	1666
91.9848		Spot	1	Image 1	141	1000000099	1667
75.5744		Spot	1	Image 1	141	1000000094	1668
28.6648		Spot	1	Image 1	141	1000000100	1669
104.05		Spot	1	Image 1	142	1000000091	1670
99.3869		Spot	1	Image 1	142	1000000097	1671
90.4303		Spot	1	Image 1	142	1000000098	1672
50.3002		Spot	1	Image 1	142	1000000099	1673
78.3229		Spot	1	Image 1	142	1000000094	1674
40.6147		Spot	1	Image 1	142	1000000100	1675
120.227		Spot	1	Image 1	143	1000000091	1676
134.332		Spot	1	Image 1	143	1000000097	1677
90.3715		Spot	1	Image 1	143	1000000098	1678
80.4767		Spot	1	Image 1	143	1000000099	1679
51.7561		Spot	1	Image 1	143	1000000094	1680
82.6117		Spot	1	Image 1	143	1000000100	1681
63.6022		Spot	1	Image 1	144	1000000091	1682
62.2913		Spot	1	Image 1	144	1000000097	1683
100.061		Spot	1	Image 1	144	1000000098	1684
58.1656		Spot	1	Image 1	144	1000000099	1685
55.0777		Spot	1	Image 1	144	1000000094	1686
97.4948		Spot	1	Image 1	144	1000000100	1687
45.1516		Spot	1	Image 1	145	1000000091	1688
87.1277		Spot	1	Image 1	145	1000000098	1689
61.9773		Spot	1	Image 1	145	1000000099	1690
51.5121		Spot	1	Image 1	145	1000000094	1691
55.2316		Spot	1	Image 1	145	1000000100	1692
99.4932		Spot	1	Image 1	146	1000000091	1693
99.8251		Spot	1	Image 1	146	1000000098	1694
47.2103		Spot	1	Image 1	146	1000000099	1695
40.0321		Spot	1	Image 1	146	1000000094	1696
57.3988		Spot	1	Image 1	146	1000000100	1697
47.6942		Spot	1	Image 1	147	1000000091	1698
95.9098		Spot	1	Image 1	147	1000000098	1699
66.4595		Spot	1	Image 1	147	1000000099	1700
78.0039		Spot	1	Image 1	147	1000000094	1701
86.9292		Spot	1	Image 1	147	1000000100	1702
93.4694		Spot	1	Image 1	148	1000000098	1703
69.736		Spot	1	Image 1	148	1000000099	1704
73.4252		Spot	1	Image 1	148	1000000094	1705
69.6437		Spot	1	Image 1	148	1000000100	1706
128.444		Spot	1	Image 1	149	1000000098	1707
64.299		Spot	1	Image 1	149	1000000099	1708
19.222		Spot	1	Image 1	149	1000000101	1709
69.5777		Spot	1	Image 1	149	1000000094	1710
61.1003		Spot	1	Image 1	149	1000000100	1711
135.781		Spot	1	Image 1	150	1000000098	1712
56.6104		Spot	1	Image 1	150	1000000099	1713
28.1664		Spot	1	Image 1	150	1000000101	1714
84.7187		Spot	1	Image 1	150	1000000094	1715
26.4436		Spot	1	Image 1	150	1000000100	1716
43.683		Spot	1	Image 1	151	1000000098	1717
52.8861		Spot	1	Image 1	151	1000000099	1718
43.0349		Spot	1	Image 1	151	1000000101	1719
64.3384		Spot	1	Image 1	151	1000000094	1720
47.5309		Spot	1	Image 1	151	1000000100	1721
45.9781		Spot	1	Image 1	152	1000000102	1722
17.5071		Spot	1	Image 1	152	1000000099	1723
28.1458		Spot	1	Image 1	152	1000000101	1724
78.6718		Spot	1	Image 1	152	1000000094	1725
62.9023		Spot	1	Image 1	153	1000000103	1726
69.8693		Spot	1	Image 1	153	1000000102	1727
25.6462		Spot	1	Image 1	153	1000000099	1728
48.9106		Spot	1	Image 1	153	1000000101	1729
79.2101		Spot	1	Image 1	153	1000000094	1730
62.7375		Spot	1	Image 1	154	1000000104	1731
65.961		Spot	1	Image 1	154	1000000103	1732
87.8433		Spot	1	Image 1	154	1000000102	1733
45.0505		Spot	1	Image 1	154	1000000099	1734
42.0528		Spot	1	Image 1	154	1000000101	1735
63.1368		Spot	1	Image 1	154	1000000094	1736
104.02		Spot	1	Image 1	155	1000000104	1737
123.963		Spot	1	Image 1	155	1000000103	1738
48.0625		Spot	1	Image 1	155	1000000105	1739
73.1726		Spot	1	Image 1	155	1000000102	1740
61.6534		Spot	1	Image 1	155	1000000101	1741
27.5224		Spot	1	Image 1	155	1000000094	1742
197.5		Spot	1	Image 1	156	1000000104	1743
104.092		Spot	1	Image 1	156	1000000103	1744
41.1701		Spot	1	Image 1	156	1000000105	1745
49.4038		Spot	1	Image 1	156	1000000102	1746
42.4966		Spot	1	Image 1	156	1000000101	1747
80.5395		Spot	1	Image 1	156	1000000094	1748
117.595		Spot	1	Image 1	157	1000000104	1749
138.063		Spot	1	Image 1	157	1000000103	1750
66.9309		Spot	1	Image 1	157	1000000105	1751
60.5839		Spot	1	Image 1	157	1000000102	1752
50.9522		Spot	1	Image 1	157	1000000101	1753
56.6702		Spot	1	Image 1	157	1000000094	1754
47.2042		Spot	1	Image 1	157	1000000106	1755
172.433		Spot	1	Image 1	158	1000000104	1756
130.885		Spot	1	Image 1	158	1000000103	1757
57.7482		Spot	1	Image 1	158	1000000105	1758
53.91		Spot	1	Image 1	158	1000000107	1759
55.7961		Spot	1	Image 1	158	1000000102	1760
65.6714		Spot	1	Image 1	158	1000000101	1761
67.1714		Spot	1	Image 1	158	1000000094	1762
66.6557		Spot	1	Image 1	158	1000000106	1763
105.846		Spot	1	Image 1	159	1000000104	1764
92.8204		Spot	1	Image 1	159	1000000103	1765
38.2527		Spot	1	Image 1	159	1000000105	1766
80.6906		Spot	1	Image 1	159	1000000107	1767
70.1292		Spot	1	Image 1	159	1000000102	1768
66.3571		Spot	1	Image 1	159	1000000101	1769
60.733		Spot	1	Image 1	159	1000000094	1770
49.6699		Spot	1	Image 1	159	1000000106	1771
120.396		Spot	1	Image 1	160	1000000104	1772
78.9366		Spot	1	Image 1	160	1000000103	1773
52.1039		Spot	1	Image 1	160	1000000105	1774
57.4074		Spot	1	Image 1	160	1000000107	1775
62.1023		Spot	1	Image 1	160	1000000102	1776
96.3911		Spot	1	Image 1	160	1000000101	1777
82.603		Spot	1	Image 1	160	1000000094	1778
48.6409		Spot	1	Image 1	160	1000000106	1779
82.9344		Spot	1	Image 1	161	1000000104	1780
99.2934		Spot	1	Image 1	161	1000000108	1781
69.2292		Spot	1	Image 1	161	1000000103	1782
90.8058		Spot	1	Image 1	161	1000000105	1783
75.7059		Spot	1	Image 1	161	1000000107	1784
80.7487		Spot	1	Image 1	161	1000000102	1785
46.1856		Spot	1	Image 1	161	1000000109	1786
70.3019		Spot	1	Image 1	161	1000000101	1787
64.1754		Spot	1	Image 1	161	1000000094	1788
43.8192		Spot	1	Image 1	161	1000000106	1789
60.4031		Spot	1	Image 1	162	1000000104	1790
98.8623		Spot	1	Image 1	162	1000000103	1791
90.5703		Spot	1	Image 1	162	1000000108	1792
74.859		Spot	1	Image 1	162	1000000105	1793
141.196		Spot	1	Image 1	162	1000000107	1794
63.3513		Spot	1	Image 1	162	1000000102	1795
54.5415		Spot	1	Image 1	162	1000000109	1796
66.1695		Spot	1	Image 1	162	1000000101	1797
48.3005		Spot	1	Image 1	162	1000000106	1798
41.0555		Spot	1	Image 1	163	1000000104	1799
78.0497		Spot	1	Image 1	163	1000000103	1800
99.9706		Spot	1	Image 1	163	1000000108	1801
54.7801		Spot	1	Image 1	163	1000000110	1802
78.2226		Spot	1	Image 1	163	1000000105	1803
106.792		Spot	1	Image 1	163	1000000107	1804
101.33		Spot	1	Image 1	163	1000000109	1805
52.6831		Spot	1	Image 1	163	1000000101	1806
41.5276		Spot	1	Image 1	163	1000000106	1807
35.5241		Spot	1	Image 1	164	1000000104	1808
133.331		Spot	1	Image 1	164	1000000108	1809
40.3839		Spot	1	Image 1	164	1000000110	1810
98.2661		Spot	1	Image 1	164	1000000105	1811
87.308		Spot	1	Image 1	164	1000000107	1812
107.839		Spot	1	Image 1	164	1000000109	1813
61.804		Spot	1	Image 1	164	1000000101	1814
71.8181		Spot	1	Image 1	164	1000000106	1815
75.0305		Spot	1	Image 1	165	1000000104	1816
137.529		Spot	1	Image 1	165	1000000108	1817
84.4908		Spot	1	Image 1	165	1000000110	1818
17.8119		Spot	1	Image 1	165	1000000105	1819
46.5754		Spot	1	Image 1	165	1000000107	1820
77.9817		Spot	1	Image 1	165	1000000109	1821
60.0568		Spot	1	Image 1	165	1000000101	1822
45.8021		Spot	1	Image 1	165	1000000106	1823
77.3499		Spot	1	Image 1	166	1000000108	1824
58.8405		Spot	1	Image 1	166	1000000110	1825
95.5418		Spot	1	Image 1	166	1000000107	1826
91.7503		Spot	1	Image 1	166	1000000109	1827
64.4576		Spot	1	Image 1	166	1000000106	1828
78.3467		Spot	1	Image 1	167	1000000108	1829
64.6892		Spot	1	Image 1	167	1000000110	1830
127.611		Spot	1	Image 1	167	1000000107	1831
109.473		Spot	1	Image 1	167	1000000109	1832
60.1394		Spot	1	Image 1	167	1000000106	1833
76.3692		Spot	1	Image 1	168	1000000108	1834
92.3187		Spot	1	Image 1	168	1000000110	1835
52.552		Spot	1	Image 1	168	1000000107	1836
63.2494		Spot	1	Image 1	168	1000000109	1837
55.8544		Spot	1	Image 1	168	1000000106	1838
121.752		Spot	1	Image 1	169	1000000108	1839
107.572		Spot	1	Image 1	169	1000000110	1840
67.3783		Spot	1	Image 1	169	1000000107	1841
74.103		Spot	1	Image 1	169	1000000109	1842
66.5835		Spot	1	Image 1	169	1000000106	1843
72.1724		Spot	1	Image 1	170	1000000108	1844
38.1667		Spot	1	Image 1	170	1000000110	1845
62.397		Spot	1	Image 1	170	1000000107	1846
78.7916		Spot	1	Image 1	170	1000000109	1847
79.1292		Spot	1	Image 1	170	1000000106	1848
56.3758		Spot	1	Image 1	171	1000000108	1849
27.6801		Spot	1	Image 1	171	1000000110	1850
40.4382		Spot	1	Image 1	171	1000000111	1851
60.823		Spot	1	Image 1	171	1000000107	1852
77.0397		Spot	1	Image 1	171	1000000109	1853
54.0056		Spot	1	Image 1	171	1000000106	1854
59.136		Spot	1	Image 1	172	1000000108	1855
22.5903		Spot	1	Image 1	172	1000000110	1856
30.5317		Spot	1	Image 1	172	1000000111	1857
34.0564		Spot	1	Image 1	172	1000000107	1858
47.2002		Spot	1	Image 1	172	1000000112	1859
82.3571		Spot	1	Image 1	172	1000000109	1860
64.6504		Spot	1	Image 1	172	1000000106	1861
63.8901		Spot	1	Image 1	173	1000000110	1862
42.5724		Spot	1	Image 1	173	1000000111	1863
53.6915		Spot	1	Image 1	173	1000000107	1864
37.0052		Spot	1	Image 1	173	1000000112	1865
58.6049		Spot	1	Image 1	173	1000000109	1866
68.4872		Spot	1	Image 1	173	1000000106	1867
55.7852		Spot	1	Image 1	174	1000000110	1868
65.213		Spot	1	Image 1	174	1000000111	1869
41.93		Spot	1	Image 1	174	1000000112	1870
39.5077		Spot	1	Image 1	174	1000000109	1871
74.1902		Spot	1	Image 1	174	1000000106	1872
43.0173		Spot	1	Image 1	175	1000000110	1873
43.6671		Spot	1	Image 1	175	1000000111	1874
84.9902		Spot	1	Image 1	175	1000000112	1875
27.8846		Spot	1	Image 1	175	1000000109	1876
55.9844		Spot	1	Image 1	175	1000000106	1877
82.8682		Spot	1	Image 1	176	1000000110	1878
51.684		Spot	1	Image 1	176	1000000111	1879
66.9174		Spot	1	Image 1	176	1000000112	1880
56.1132		Spot	1	Image 1	176	1000000109	1881
46.1139		Spot	1	Image 1	176	1000000113	1882
41.5623		Spot	1	Image 1	176	1000000114	1883
74.63		Spot	1	Image 1	176	1000000106	1884
39.5041		Spot	1	Image 1	177	1000000110	1885
50.6629		Spot	1	Image 1	177	1000000111	1886
91.1564		Spot	1	Image 1	177	1000000112	1887
55.4977		Spot	1	Image 1	177	1000000109	1888
48.8926		Spot	1	Image 1	177	1000000113	1889
56.3161		Spot	1	Image 1	177	1000000114	1890
72.6212		Spot	1	Image 1	177	1000000106	1891
32.1714		Spot	1	Image 1	178	1000000110	1892
24.8062		Spot	1	Image 1	178	1000000111	1893
102.047		Spot	1	Image 1	178	1000000112	1894
56.252		Spot	1	Image 1	178	1000000109	1895
46.965		Spot	1	Image 1	178	1000000113	1896
62.574		Spot	1	Image 1	178	1000000114	1897
86.3843		Spot	1	Image 1	178	1000000106	1898
52.9522		Spot	1	Image 1	179	1000000111	1899
116.537		Spot	1	Image 1	179	1000000112	1900
38.1557		Spot	1	Image 1	179	1000000109	1901
30.1764		Spot	1	Image 1	179	1000000113	1902
73.7356		Spot	1	Image 1	179	1000000106	1903
78.6416		Spot	1	Image 1	179	1000000114	1904
92.4115		Spot	1	Image 1	180	1000000115	1905
36.1222		Spot	1	Image 1	180	1000000111	1906
168.433		Spot	1	Image 1	180	1000000112	1907
30.5079		Spot	1	Image 1	180	1000000109	1908
36.3902		Spot	1	Image 1	180	1000000113	1909
81.9511		Spot	1	Image 1	180	1000000114	1910
36.2491		Spot	1	Image 1	180	1000000106	1911
139.676		Spot	1	Image 1	181	1000000115	1912
56.6071		Spot	1	Image 1	181	1000000111	1913
58.4026		Spot	1	Image 1	181	1000000112	1914
45.4403		Spot	1	Image 1	181	1000000113	1915
77.1087		Spot	1	Image 1	181	1000000114	1916
41.7568		Spot	1	Image 1	181	1000000106	1917
128.543		Spot	1	Image 1	182	1000000115	1918
74.145		Spot	1	Image 1	182	1000000112	1919
66.5532		Spot	1	Image 1	182	1000000113	1920
101.886		Spot	1	Image 1	182	1000000114	1921
57.9828		Spot	1	Image 1	182	1000000106	1922
99.7252		Spot	1	Image 1	183	1000000115	1923
133.624		Spot	1	Image 1	183	1000000116	1924
73.3076		Spot	1	Image 1	183	1000000113	1925
49.3306		Spot	1	Image 1	183	1000000106	1926
69.9119		Spot	1	Image 1	183	1000000114	1927
80.6315		Spot	1	Image 1	184	1000000115	1928
140.178		Spot	1	Image 1	184	1000000116	1929
55.2197		Spot	1	Image 1	184	1000000113	1930
92.4916		Spot	1	Image 1	184	1000000114	1931
44.435		Spot	1	Image 1	184	1000000106	1932
154.084		Spot	1	Image 1	185	1000000115	1933
71.927		Spot	1	Image 1	185	1000000116	1934
53.6923		Spot	1	Image 1	185	1000000113	1935
52.0408		Spot	1	Image 1	185	1000000114	1936
42.2396		Spot	1	Image 1	185	1000000106	1937
135.065		Spot	1	Image 1	186	1000000115	1938
65.549		Spot	1	Image 1	186	1000000116	1939
61.6266		Spot	1	Image 1	186	1000000113	1940
55.7666		Spot	1	Image 1	186	1000000114	1941
125.928		Spot	1	Image 1	187	1000000115	1942
65.3567		Spot	1	Image 1	187	1000000116	1943
54.2124		Spot	1	Image 1	187	1000000113	1944
85.6333		Spot	1	Image 1	187	1000000114	1945
108.421		Spot	1	Image 1	188	1000000115	1946
61.4532		Spot	1	Image 1	188	1000000116	1947
70.4196		Spot	1	Image 1	188	1000000113	1948
79.0617		Spot	1	Image 1	188	1000000114	1949
94.5846		Spot	1	Image 1	189	1000000115	1950
51.5144		Spot	1	Image 1	189	1000000116	1951
48.2285		Spot	1	Image 1	189	1000000113	1952
77.2212		Spot	1	Image 1	189	1000000114	1953
120.295		Spot	1	Image 1	190	1000000115	1954
33.7259		Spot	1	Image 1	190	1000000116	1955
52.389		Spot	1	Image 1	190	1000000113	1956
68.7219		Spot	1	Image 1	190	1000000114	1957
137.598		Spot	1	Image 1	191	1000000115	1958
46.8946		Spot	1	Image 1	191	1000000116	1959
27.8744		Spot	1	Image 1	191	1000000113	1960
89.9236		Spot	1	Image 1	191	1000000114	1961
117.807		Spot	1	Image 1	192	1000000115	1962
34.1138		Spot	1	Image 1	192	1000000116	1963
40.5332		Spot	1	Image 1	192	1000000113	1964
193.424		Spot	1	Image 1	192	1000000114	1965
116.524		Spot	1	Image 1	193	1000000115	1966
77.1961		Spot	1	Image 1	193	1000000116	1967
25.0339		Spot	1	Image 1	193	1000000113	1968
71.9382		Spot	1	Image 1	193	1000000114	1969
109.991		Spot	1	Image 1	194	1000000115	1970
64.8331		Spot	1	Image 1	194	1000000116	1971
48.703		Spot	1	Image 1	194	1000000113	1972
77.6143		Spot	1	Image 1	194	1000000114	1973
105.062		Spot	1	Image 1	195	1000000115	1974
47.3795		Spot	1	Image 1	195	1000000116	1975
58.532		Spot	1	Image 1	195	1000000113	1976
64.1209		Spot	1	Image 1	195	1000000114	1977
99.9967		Spot	1	Image 1	196	1000000115	1978
54.4156		Spot	1	Image 1	196	1000000116	1979
102.829		Spot	1	Image 1	196	1000000114	1980
141.523		Spot	1	Image 1	197	1000000115	1981
40.6569		Spot	1	Image 1	197	1000000116	1982
59.0884		Spot	1	Image 1	197	1000000114	1983
85.0455		Spot	1	Image 1	198	1000000115	1984
46.3458		Spot	1	Image 1	198	1000000116	1985
110.361		Spot	1	Image 1	199	1000000115	1986
68.351		Spot	1	Image 1	199	1000000116	1987
102.877		Spot	1	Image 1	200	1000000115	1988
46.9511		Spot	1	Image 1	200	1000000116	1989
119.604		Spot	1	Image 1	201	1000000115	1990
60.1098		Spot	1	Image 1	201	1000000116	1991
48.5773		Spot	1	Image 1	202	1000000115	1992
77.1289		Spot	1	Image 1	202	1000000116	1993
83.2935		Spot	1	Image 1	203	1000000115	1994
32.6111		Spot	1	Image 1	203	1000000116	1995
121.736		Spot	1	Image 1	204	1000000115	1996
[truncated: 674 more rows]
