# Supplementary material for: Satb1 integrates DNA binding site geometry and torsional stress to differentially target nucleosome-dense regions
Source: Nat Commun. 2019 Jul 19;10:3221. doi: 10.1038/s41467-019-11118-8 (PMC6642133; doi:10.1038/s41467-019-11118-8)
Supplement: Supplementary file 10 — Source Data [file 41467_2019_11118_MOESM10_ESM.zip › Source data/Single Molecule Tracking/single molecule tracks/del HD analysis/PDZ-CUT1-CUT2-STABLE-AB_302c6_TRIAL 2_Statistics/PDZ-CUT1-CUT2-STABLE-AB_302c6_TRIAL 2_Intensity_Sum_Ch=1_Img=1.csv]

Intensity Sum Ch=1 Img=1
====================
Intensity Sum	Unit	Category	Channel	Image	Time	TrackID	ID
19126		Spot	1	Image 1	1	1000000000	0
20704		Spot	1	Image 1	1	1000000001	1
27187		Spot	1	Image 1	1	1000000002	2
13238		Spot	1	Image 1	1	1000000003	3
18636		Spot	1	Image 1	1	1000000004	4
16756		Spot	1	Image 1	1	1000000005	5
16481		Spot	1	Image 1	1	1000000006	6
16878		Spot	1	Image 1	1	1000000007	7
16066		Spot	1	Image 1	1	1000000008	8
14332		Spot	1	Image 1	1	1000000009	9
21051		Spot	1	Image 1	2	1000000000	10
26309		Spot	1	Image 1	2	1000000001	11
21651		Spot	1	Image 1	2	1000000002	12
11996		Spot	1	Image 1	2	1000000003	13
22334		Spot	1	Image 1	2	1000000004	14
24875		Spot	1	Image 1	2	1000000010	15
14523		Spot	1	Image 1	2	1000000005	16
15721		Spot	1	Image 1	2	1000000006	17
18301		Spot	1	Image 1	2	1000000007	18
14978		Spot	1	Image 1	2	1000000008	19
13330		Spot	1	Image 1	2	1000000009	20
16945		Spot	1	Image 1	3	1000000000	21
25688		Spot	1	Image 1	3	1000000001	22
20275		Spot	1	Image 1	3	1000000002	23
14110		Spot	1	Image 1	3	1000000003	24
29560		Spot	1	Image 1	3	1000000004	25
22293		Spot	1	Image 1	3	1000000010	26
16449		Spot	1	Image 1	3	1000000005	27
14286		Spot	1	Image 1	3	1000000006	28
19345		Spot	1	Image 1	3	1000000007	29
15352		Spot	1	Image 1	3	1000000008	30
14982		Spot	1	Image 1	3	1000000009	31
18585		Spot	1	Image 1	4	1000000000	32
25492		Spot	1	Image 1	4	1000000001	33
23622		Spot	1	Image 1	4	1000000002	34
13410		Spot	1	Image 1	4	1000000003	35
24064		Spot	1	Image 1	4	1000000004	36
21118		Spot	1	Image 1	4	1000000010	37
15490		Spot	1	Image 1	4	1000000011	38
13847		Spot	1	Image 1	4	1000000005	39
16092		Spot	1	Image 1	4	1000000006	40
13856		Spot	1	Image 1	4	1000000007	41
14651		Spot	1	Image 1	4	1000000008	42
12858		Spot	1	Image 1	4	1000000009	43
16343		Spot	1	Image 1	5	1000000000	44
23302		Spot	1	Image 1	5	1000000001	45
21295		Spot	1	Image 1	5	1000000002	46
13139		Spot	1	Image 1	5	1000000003	47
21660		Spot	1	Image 1	5	1000000004	48
22164		Spot	1	Image 1	5	1000000010	49
14181		Spot	1	Image 1	5	1000000011	50
17667		Spot	1	Image 1	5	1000000005	51
16043		Spot	1	Image 1	5	1000000012	52
14845		Spot	1	Image 1	5	1000000013	53
15605		Spot	1	Image 1	5	1000000006	54
17739		Spot	1	Image 1	5	1000000007	55
12795		Spot	1	Image 1	5	1000000008	56
13397		Spot	1	Image 1	5	1000000009	57
17981		Spot	1	Image 1	6	1000000000	58
25107		Spot	1	Image 1	6	1000000001	59
17692		Spot	1	Image 1	6	1000000002	60
11968		Spot	1	Image 1	6	1000000003	61
21332		Spot	1	Image 1	6	1000000004	62
22701		Spot	1	Image 1	6	1000000010	63
15472		Spot	1	Image 1	6	1000000011	64
17835		Spot	1	Image 1	6	1000000014	65
18487		Spot	1	Image 1	6	1000000005	66
14776		Spot	1	Image 1	6	1000000012	67
13249		Spot	1	Image 1	6	1000000006	68
16458		Spot	1	Image 1	6	1000000013	69
15869		Spot	1	Image 1	6	1000000007	70
13436		Spot	1	Image 1	6	1000000008	71
16395		Spot	1	Image 1	6	1000000015	72
10971		Spot	1	Image 1	6	1000000009	73
18943		Spot	1	Image 1	7	1000000000	74
30485		Spot	1	Image 1	7	1000000001	75
22931		Spot	1	Image 1	7	1000000002	76
12711		Spot	1	Image 1	7	1000000003	77
17841		Spot	1	Image 1	7	1000000004	78
20732		Spot	1	Image 1	7	1000000010	79
13633		Spot	1	Image 1	7	1000000011	80
14815		Spot	1	Image 1	7	1000000014	81
18762		Spot	1	Image 1	7	1000000005	82
15188		Spot	1	Image 1	7	1000000012	83
14843		Spot	1	Image 1	7	1000000013	84
17703		Spot	1	Image 1	7	1000000006	85
16544		Spot	1	Image 1	7	1000000007	86
15595		Spot	1	Image 1	7	1000000008	87
15002		Spot	1	Image 1	7	1000000015	88
13748		Spot	1	Image 1	7	1000000009	89
17474		Spot	1	Image 1	8	1000000000	90
21438		Spot	1	Image 1	8	1000000001	91
19100		Spot	1	Image 1	8	1000000002	92
19357		Spot	1	Image 1	8	1000000016	93
15300		Spot	1	Image 1	8	1000000003	94
21497		Spot	1	Image 1	8	1000000004	95
18510		Spot	1	Image 1	8	1000000010	96
15274		Spot	1	Image 1	8	1000000011	97
14490		Spot	1	Image 1	8	1000000014	98
14830		Spot	1	Image 1	8	1000000005	99
13254		Spot	1	Image 1	8	1000000012	100
13009		Spot	1	Image 1	8	1000000013	101
15594		Spot	1	Image 1	8	1000000006	102
17494		Spot	1	Image 1	8	1000000007	103
12178		Spot	1	Image 1	8	1000000008	104
12895		Spot	1	Image 1	8	1000000015	105
14069		Spot	1	Image 1	8	1000000009	106
17146		Spot	1	Image 1	9	1000000000	107
19215		Spot	1	Image 1	9	1000000001	108
21742		Spot	1	Image 1	9	1000000002	109
24473		Spot	1	Image 1	9	1000000016	110
11652		Spot	1	Image 1	9	1000000003	111
20549		Spot	1	Image 1	9	1000000004	112
19788		Spot	1	Image 1	9	1000000010	113
14404		Spot	1	Image 1	9	1000000011	114
15759		Spot	1	Image 1	9	1000000014	115
13196		Spot	1	Image 1	9	1000000005	116
15549		Spot	1	Image 1	9	1000000012	117
14045		Spot	1	Image 1	9	1000000013	118
16622		Spot	1	Image 1	9	1000000006	119
16499		Spot	1	Image 1	9	1000000007	120
12603		Spot	1	Image 1	9	1000000008	121
14901		Spot	1	Image 1	9	1000000015	122
13918		Spot	1	Image 1	9	1000000009	123
17928		Spot	1	Image 1	10	1000000000	124
18965		Spot	1	Image 1	10	1000000001	125
22309		Spot	1	Image 1	10	1000000002	126
24661		Spot	1	Image 1	10	1000000016	127
13502		Spot	1	Image 1	10	1000000003	128
25733		Spot	1	Image 1	10	1000000004	129
23603		Spot	1	Image 1	10	1000000010	130
14069		Spot	1	Image 1	10	1000000011	131
15743		Spot	1	Image 1	10	1000000014	132
13513		Spot	1	Image 1	10	1000000005	133
15773		Spot	1	Image 1	10	1000000012	134
15610		Spot	1	Image 1	10	1000000006	135
12467		Spot	1	Image 1	10	1000000013	136
17492		Spot	1	Image 1	10	1000000007	137
13809		Spot	1	Image 1	10	1000000008	138
13472		Spot	1	Image 1	10	1000000015	139
13115		Spot	1	Image 1	10	1000000009	140
17116		Spot	1	Image 1	11	1000000000	141
19525		Spot	1	Image 1	11	1000000001	142
21251		Spot	1	Image 1	11	1000000002	143
13989		Spot	1	Image 1	11	1000000003	144
25854		Spot	1	Image 1	11	1000000016	145
22453		Spot	1	Image 1	11	1000000004	146
21719		Spot	1	Image 1	11	1000000010	147
18507		Spot	1	Image 1	11	1000000017	148
17377		Spot	1	Image 1	11	1000000011	149
21277		Spot	1	Image 1	11	1000000018	150
20121		Spot	1	Image 1	11	1000000014	151
14926		Spot	1	Image 1	11	1000000005	152
16289		Spot	1	Image 1	11	1000000012	153
13937		Spot	1	Image 1	11	1000000006	154
13526		Spot	1	Image 1	11	1000000013	155
13671		Spot	1	Image 1	11	1000000019	156
15681		Spot	1	Image 1	11	1000000007	157
14139		Spot	1	Image 1	11	1000000008	158
12879		Spot	1	Image 1	11	1000000015	159
12175		Spot	1	Image 1	11	1000000009	160
21877		Spot	1	Image 1	12	1000000000	161
18417		Spot	1	Image 1	12	1000000001	162
21128		Spot	1	Image 1	12	1000000002	163
11760		Spot	1	Image 1	12	1000000003	164
24341		Spot	1	Image 1	12	1000000016	165
23775		Spot	1	Image 1	12	1000000004	166
19762		Spot	1	Image 1	12	1000000020	167
18809		Spot	1	Image 1	12	1000000010	168
17790		Spot	1	Image 1	12	1000000017	169
13667		Spot	1	Image 1	12	1000000011	170
20752		Spot	1	Image 1	12	1000000018	171
20207		Spot	1	Image 1	12	1000000014	172
16078		Spot	1	Image 1	12	1000000005	173
15456		Spot	1	Image 1	12	1000000012	174
14577		Spot	1	Image 1	12	1000000006	175
12691		Spot	1	Image 1	12	1000000013	176
17859		Spot	1	Image 1	12	1000000019	177
16283		Spot	1	Image 1	12	1000000008	178
15243		Spot	1	Image 1	12	1000000015	179
13688		Spot	1	Image 1	12	1000000009	180
19172		Spot	1	Image 1	13	1000000000	181
21060		Spot	1	Image 1	13	1000000001	182
17940		Spot	1	Image 1	13	1000000002	183
14467		Spot	1	Image 1	13	1000000003	184
21364		Spot	1	Image 1	13	1000000016	185
21195		Spot	1	Image 1	13	1000000004	186
21512		Spot	1	Image 1	13	1000000020	187
18862		Spot	1	Image 1	13	1000000010	188
18626		Spot	1	Image 1	13	1000000017	189
12394		Spot	1	Image 1	13	1000000011	190
23086		Spot	1	Image 1	13	1000000014	191
23646		Spot	1	Image 1	13	1000000018	192
13350		Spot	1	Image 1	13	1000000005	193
13833		Spot	1	Image 1	13	1000000012	194
12462		Spot	1	Image 1	13	1000000013	195
14703		Spot	1	Image 1	13	1000000019	196
15828		Spot	1	Image 1	13	1000000008	197
14175		Spot	1	Image 1	13	1000000015	198
14987		Spot	1	Image 1	14	1000000000	199
24640		Spot	1	Image 1	14	1000000021	200
21597		Spot	1	Image 1	14	1000000001	201
21781		Spot	1	Image 1	14	1000000022	202
12094		Spot	1	Image 1	14	1000000003	203
19918		Spot	1	Image 1	14	1000000016	204
20178		Spot	1	Image 1	14	1000000004	205
27241		Spot	1	Image 1	14	1000000020	206
24870		Spot	1	Image 1	14	1000000010	207
15641		Spot	1	Image 1	14	1000000017	208
14922		Spot	1	Image 1	14	1000000011	209
23279		Spot	1	Image 1	14	1000000014	210
24011		Spot	1	Image 1	14	1000000018	211
13670		Spot	1	Image 1	14	1000000005	212
18789		Spot	1	Image 1	14	1000000012	213
11346		Spot	1	Image 1	14	1000000013	214
18062		Spot	1	Image 1	14	1000000019	215
14918		Spot	1	Image 1	14	1000000015	216
15602		Spot	1	Image 1	15	1000000000	217
27339		Spot	1	Image 1	15	1000000021	218
18632		Spot	1	Image 1	15	1000000001	219
20555		Spot	1	Image 1	15	1000000022	220
16313		Spot	1	Image 1	15	1000000023	221
10659		Spot	1	Image 1	15	1000000003	222
22204		Spot	1	Image 1	15	1000000016	223
22526		Spot	1	Image 1	15	1000000020	224
22699		Spot	1	Image 1	15	1000000010	225
19417		Spot	1	Image 1	15	1000000017	226
12849		Spot	1	Image 1	15	1000000011	227
16132		Spot	1	Image 1	15	1000000014	228
21182		Spot	1	Image 1	15	1000000018	229
15400		Spot	1	Image 1	15	1000000005	230
13423		Spot	1	Image 1	15	1000000012	231
14509		Spot	1	Image 1	15	1000000024	232
12335		Spot	1	Image 1	15	1000000013	233
16962		Spot	1	Image 1	15	1000000019	234
12574		Spot	1	Image 1	15	1000000015	235
16571		Spot	1	Image 1	16	1000000000	236
21176		Spot	1	Image 1	16	1000000021	237
20030		Spot	1	Image 1	16	1000000001	238
22712		Spot	1	Image 1	16	1000000022	239
23111		Spot	1	Image 1	16	1000000023	240
12078		Spot	1	Image 1	16	1000000003	241
23729		Spot	1	Image 1	16	1000000016	242
22465		Spot	1	Image 1	16	1000000020	243
18711		Spot	1	Image 1	16	1000000010	244
18376		Spot	1	Image 1	16	1000000017	245
12344		Spot	1	Image 1	16	1000000011	246
20677		Spot	1	Image 1	16	1000000014	247
20611		Spot	1	Image 1	16	1000000018	248
14559		Spot	1	Image 1	16	1000000005	249
13458		Spot	1	Image 1	16	1000000012	250
16476		Spot	1	Image 1	16	1000000024	251
18493		Spot	1	Image 1	16	1000000019	252
12661		Spot	1	Image 1	16	1000000015	253
18663		Spot	1	Image 1	17	1000000000	254
21268		Spot	1	Image 1	17	1000000021	255
17993		Spot	1	Image 1	17	1000000025	256
19755		Spot	1	Image 1	17	1000000001	257
23888		Spot	1	Image 1	17	1000000022	258
19069		Spot	1	Image 1	17	1000000023	259
11358		Spot	1	Image 1	17	1000000003	260
19282		Spot	1	Image 1	17	1000000016	261
23665		Spot	1	Image 1	17	1000000020	262
16284		Spot	1	Image 1	17	1000000010	263
17703		Spot	1	Image 1	17	1000000017	264
11618		Spot	1	Image 1	17	1000000011	265
20253		Spot	1	Image 1	17	1000000014	266
20652		Spot	1	Image 1	17	1000000018	267
15870		Spot	1	Image 1	17	1000000005	268
14997		Spot	1	Image 1	17	1000000012	269
17994		Spot	1	Image 1	17	1000000024	270
19551		Spot	1	Image 1	17	1000000019	271
13260		Spot	1	Image 1	17	1000000015	272
17173		Spot	1	Image 1	18	1000000000	273
24816		Spot	1	Image 1	18	1000000021	274
21899		Spot	1	Image 1	18	1000000001	275
21346		Spot	1	Image 1	18	1000000025	276
20501		Spot	1	Image 1	18	1000000022	277
17210		Spot	1	Image 1	18	1000000023	278
11257		Spot	1	Image 1	18	1000000003	279
21309		Spot	1	Image 1	18	1000000016	280
20846		Spot	1	Image 1	18	1000000020	281
22208		Spot	1	Image 1	18	1000000010	282
17761		Spot	1	Image 1	18	1000000017	283
12876		Spot	1	Image 1	18	1000000011	284
17638		Spot	1	Image 1	18	1000000018	285
23177		Spot	1	Image 1	18	1000000014	286
18238		Spot	1	Image 1	18	1000000005	287
13925		Spot	1	Image 1	18	1000000012	288
16273		Spot	1	Image 1	18	1000000024	289
18294		Spot	1	Image 1	18	1000000019	290
14894		Spot	1	Image 1	18	1000000015	291
14980		Spot	1	Image 1	19	1000000000	292
25642		Spot	1	Image 1	19	1000000021	293
19615		Spot	1	Image 1	19	1000000001	294
21341		Spot	1	Image 1	19	1000000025	295
23687		Spot	1	Image 1	19	1000000022	296
17583		Spot	1	Image 1	19	1000000023	297
11836		Spot	1	Image 1	19	1000000003	298
16811		Spot	1	Image 1	19	1000000016	299
21210		Spot	1	Image 1	19	1000000020	300
18718		Spot	1	Image 1	19	1000000010	301
15543		Spot	1	Image 1	19	1000000017	302
14631		Spot	1	Image 1	19	1000000011	303
18186		Spot	1	Image 1	19	1000000018	304
17219		Spot	1	Image 1	19	1000000014	305
16134		Spot	1	Image 1	19	1000000005	306
14670		Spot	1	Image 1	19	1000000012	307
14949		Spot	1	Image 1	19	1000000024	308
18716		Spot	1	Image 1	19	1000000019	309
16806		Spot	1	Image 1	19	1000000015	310
18942		Spot	1	Image 1	20	1000000000	311
24285		Spot	1	Image 1	20	1000000021	312
22244		Spot	1	Image 1	20	1000000025	313
24534		Spot	1	Image 1	20	1000000022	314
19994		Spot	1	Image 1	20	1000000023	315
11136		Spot	1	Image 1	20	1000000003	316
18182		Spot	1	Image 1	20	1000000016	317
24073		Spot	1	Image 1	20	1000000020	318
18223		Spot	1	Image 1	20	1000000010	319
18477		Spot	1	Image 1	20	1000000017	320
15734		Spot	1	Image 1	20	1000000011	321
21682		Spot	1	Image 1	20	1000000018	322
15802		Spot	1	Image 1	20	1000000014	323
18972		Spot	1	Image 1	20	1000000012	324
13037		Spot	1	Image 1	20	1000000024	325
15171		Spot	1	Image 1	20	1000000019	326
15680		Spot	1	Image 1	20	1000000015	327
14613		Spot	1	Image 1	21	1000000000	328
22198		Spot	1	Image 1	21	1000000021	329
21790		Spot	1	Image 1	21	1000000025	330
23147		Spot	1	Image 1	21	1000000022	331
18100		Spot	1	Image 1	21	1000000023	332
11480		Spot	1	Image 1	21	1000000003	333
24535		Spot	1	Image 1	21	1000000016	334
22260		Spot	1	Image 1	21	1000000020	335
19383		Spot	1	Image 1	21	1000000010	336
15270		Spot	1	Image 1	21	1000000017	337
16198		Spot	1	Image 1	21	1000000011	338
17568		Spot	1	Image 1	21	1000000014	339
18495		Spot	1	Image 1	21	1000000018	340
15558		Spot	1	Image 1	21	1000000012	341
15996		Spot	1	Image 1	21	1000000024	342
16595		Spot	1	Image 1	21	1000000019	343
13990		Spot	1	Image 1	21	1000000015	344
14822		Spot	1	Image 1	22	1000000000	345
18948		Spot	1	Image 1	22	1000000021	346
19020		Spot	1	Image 1	22	1000000025	347
25453		Spot	1	Image 1	22	1000000022	348
18397		Spot	1	Image 1	22	1000000023	349
10631		Spot	1	Image 1	22	1000000003	350
23711		Spot	1	Image 1	22	1000000016	351
18178		Spot	1	Image 1	22	1000000020	352
17913		Spot	1	Image 1	22	1000000010	353
18327		Spot	1	Image 1	22	1000000026	354
16143		Spot	1	Image 1	22	1000000017	355
13420		Spot	1	Image 1	22	1000000011	356
15067		Spot	1	Image 1	22	1000000014	357
22384		Spot	1	Image 1	22	1000000018	358
16244		Spot	1	Image 1	22	1000000012	359
16159		Spot	1	Image 1	22	1000000024	360
16989		Spot	1	Image 1	22	1000000019	361
12435		Spot	1	Image 1	22	1000000015	362
15782		Spot	1	Image 1	23	1000000000	363
20746		Spot	1	Image 1	23	1000000021	364
21117		Spot	1	Image 1	23	1000000025	365
21669		Spot	1	Image 1	23	1000000022	366
20520		Spot	1	Image 1	23	1000000023	367
12603		Spot	1	Image 1	23	1000000003	368
22010		Spot	1	Image 1	23	1000000016	369
22274		Spot	1	Image 1	23	1000000020	370
22055		Spot	1	Image 1	23	1000000026	371
14087		Spot	1	Image 1	23	1000000017	372
11835		Spot	1	Image 1	23	1000000011	373
17925		Spot	1	Image 1	23	1000000014	374
20707		Spot	1	Image 1	23	1000000018	375
12748		Spot	1	Image 1	23	1000000012	376
14603		Spot	1	Image 1	23	1000000027	377
17376		Spot	1	Image 1	23	1000000024	378
11794		Spot	1	Image 1	23	1000000028	379
13834		Spot	1	Image 1	23	1000000019	380
15361		Spot	1	Image 1	23	1000000029	381
14172		Spot	1	Image 1	23	1000000015	382
14991		Spot	1	Image 1	24	1000000000	383
18887		Spot	1	Image 1	24	1000000021	384
18511		Spot	1	Image 1	24	1000000025	385
22427		Spot	1	Image 1	24	1000000022	386
15717		Spot	1	Image 1	24	1000000023	387
12498		Spot	1	Image 1	24	1000000003	388
24026		Spot	1	Image 1	24	1000000016	389
21253		Spot	1	Image 1	24	1000000026	390
11486		Spot	1	Image 1	24	1000000017	391
13830		Spot	1	Image 1	24	1000000014	392
13483		Spot	1	Image 1	24	1000000027	393
13133		Spot	1	Image 1	24	1000000024	394
9985		Spot	1	Image 1	24	1000000028	395
16287		Spot	1	Image 1	24	1000000019	396
12773		Spot	1	Image 1	24	1000000029	397
13245		Spot	1	Image 1	24	1000000015	398
16956		Spot	1	Image 1	25	1000000000	399
20637		Spot	1	Image 1	25	1000000021	400
16147		Spot	1	Image 1	25	1000000025	401
31521		Spot	1	Image 1	25	1000000022	402
16850		Spot	1	Image 1	25	1000000023	403
15192		Spot	1	Image 1	25	1000000003	404
23508		Spot	1	Image 1	25	1000000016	405
16569		Spot	1	Image 1	25	1000000026	406
18146		Spot	1	Image 1	25	1000000014	407
14920		Spot	1	Image 1	25	1000000027	408
14989		Spot	1	Image 1	25	1000000024	409
12895		Spot	1	Image 1	25	1000000028	410
16928		Spot	1	Image 1	25	1000000019	411
14608		Spot	1	Image 1	25	1000000029	412
13080		Spot	1	Image 1	25	1000000015	413
15290		Spot	1	Image 1	26	1000000000	414
19708		Spot	1	Image 1	26	1000000021	415
23579		Spot	1	Image 1	26	1000000025	416
24521		Spot	1	Image 1	26	1000000022	417
11276		Spot	1	Image 1	26	1000000003	418
23107		Spot	1	Image 1	26	1000000016	419
14847		Spot	1	Image 1	26	1000000026	420
13975		Spot	1	Image 1	26	1000000014	421
15997		Spot	1	Image 1	26	1000000027	422
15652		Spot	1	Image 1	26	1000000024	423
11276		Spot	1	Image 1	26	1000000028	424
14979		Spot	1	Image 1	26	1000000019	425
11018		Spot	1	Image 1	26	1000000029	426
7200		Spot	1	Image 1	26	1000000015	427
16097		Spot	1	Image 1	27	1000000021	428
19155		Spot	1	Image 1	27	1000000025	429
12264		Spot	1	Image 1	27	1000000003	430
25716		Spot	1	Image 1	27	1000000016	431
17279		Spot	1	Image 1	27	1000000026	432
13812		Spot	1	Image 1	27	1000000030	433
13648		Spot	1	Image 1	27	1000000027	434
11482		Spot	1	Image 1	27	1000000028	435
12748		Spot	1	Image 1	27	1000000019	436
11303		Spot	1	Image 1	27	1000000029	437
14498		Spot	1	Image 1	27	1000000015	438
17602		Spot	1	Image 1	28	1000000025	439
11963		Spot	1	Image 1	28	1000000003	440
19466		Spot	1	Image 1	28	1000000016	441
18471		Spot	1	Image 1	28	1000000026	442
16177		Spot	1	Image 1	28	1000000031	443
13341		Spot	1	Image 1	28	1000000030	444
15747		Spot	1	Image 1	28	1000000027	445
9794		Spot	1	Image 1	28	1000000028	446
11206		Spot	1	Image 1	28	1000000029	447
19213		Spot	1	Image 1	29	1000000025	448
12473		Spot	1	Image 1	29	1000000003	449
22331		Spot	1	Image 1	29	1000000016	450
19940		Spot	1	Image 1	29	1000000026	451
17888		Spot	1	Image 1	29	1000000031	452
10353		Spot	1	Image 1	29	1000000030	453
14730		Spot	1	Image 1	29	1000000027	454
14591		Spot	1	Image 1	29	1000000032	455
9760		Spot	1	Image 1	29	1000000028	456
15177		Spot	1	Image 1	29	1000000029	457
16690		Spot	1	Image 1	30	1000000025	458
18169		Spot	1	Image 1	30	1000000033	459
12015		Spot	1	Image 1	30	1000000003	460
17806		Spot	1	Image 1	30	1000000016	461
16612		Spot	1	Image 1	30	1000000026	462
17388		Spot	1	Image 1	30	1000000031	463
11641		Spot	1	Image 1	30	1000000030	464
18224		Spot	1	Image 1	30	1000000027	465
15251		Spot	1	Image 1	30	1000000032	466
10262		Spot	1	Image 1	30	1000000028	467
11552		Spot	1	Image 1	30	1000000029	468
18078		Spot	1	Image 1	31	1000000033	469
14128		Spot	1	Image 1	31	1000000003	470
17155		Spot	1	Image 1	31	1000000026	471
15927		Spot	1	Image 1	31	1000000031	472
12235		Spot	1	Image 1	31	1000000030	473
17323		Spot	1	Image 1	31	1000000027	474
13235		Spot	1	Image 1	31	1000000032	475
10456		Spot	1	Image 1	31	1000000028	476
11406		Spot	1	Image 1	31	1000000029	477
20361		Spot	1	Image 1	32	1000000034	478
16620		Spot	1	Image 1	32	1000000035	479
22005		Spot	1	Image 1	32	1000000033	480
11688		Spot	1	Image 1	32	1000000003	481
18702		Spot	1	Image 1	32	1000000026	482
16461		Spot	1	Image 1	32	1000000031	483
13207		Spot	1	Image 1	32	1000000030	484
13356		Spot	1	Image 1	32	1000000036	485
17188		Spot	1	Image 1	32	1000000027	486
15446		Spot	1	Image 1	32	1000000032	487
11789		Spot	1	Image 1	32	1000000028	488
12187		Spot	1	Image 1	32	1000000029	489
18908		Spot	1	Image 1	33	1000000034	490
22970		Spot	1	Image 1	33	1000000033	491
17507		Spot	1	Image 1	33	1000000035	492
11347		Spot	1	Image 1	33	1000000003	493
13687		Spot	1	Image 1	33	1000000026	494
17066		Spot	1	Image 1	33	1000000031	495
12144		Spot	1	Image 1	33	1000000030	496
13831		Spot	1	Image 1	33	1000000036	497
15156		Spot	1	Image 1	33	1000000027	498
14083		Spot	1	Image 1	33	1000000032	499
12718		Spot	1	Image 1	33	1000000028	500
11954		Spot	1	Image 1	33	1000000029	501
21748		Spot	1	Image 1	34	1000000034	502
19679		Spot	1	Image 1	34	1000000033	503
15550		Spot	1	Image 1	34	1000000035	504
11014		Spot	1	Image 1	34	1000000003	505
18673		Spot	1	Image 1	34	1000000037	506
20549		Spot	1	Image 1	34	1000000026	507
16094		Spot	1	Image 1	34	1000000031	508
10909		Spot	1	Image 1	34	1000000030	509
14946		Spot	1	Image 1	34	1000000036	510
15141		Spot	1	Image 1	34	1000000032	511
11024		Spot	1	Image 1	34	1000000028	512
19671		Spot	1	Image 1	35	1000000034	513
17931		Spot	1	Image 1	35	1000000033	514
17951		Spot	1	Image 1	35	1000000035	515
13355		Spot	1	Image 1	35	1000000003	516
19174		Spot	1	Image 1	35	1000000038	517
16981		Spot	1	Image 1	35	1000000037	518
17450		Spot	1	Image 1	35	1000000026	519
16306		Spot	1	Image 1	35	1000000031	520
20026		Spot	1	Image 1	35	1000000039	521
16346		Spot	1	Image 1	35	1000000030	522
16030		Spot	1	Image 1	35	1000000036	523
14510		Spot	1	Image 1	35	1000000032	524
23196		Spot	1	Image 1	36	1000000034	525
22073		Spot	1	Image 1	36	1000000033	526
15600		Spot	1	Image 1	36	1000000035	527
22434		Spot	1	Image 1	36	1000000040	528
16462		Spot	1	Image 1	36	1000000003	529
23689		Spot	1	Image 1	36	1000000038	530
15205		Spot	1	Image 1	36	1000000026	531
23346		Spot	1	Image 1	36	1000000037	532
16952		Spot	1	Image 1	36	1000000031	533
18990		Spot	1	Image 1	36	1000000039	534
16130		Spot	1	Image 1	36	1000000036	535
14696		Spot	1	Image 1	36	1000000030	536
12780		Spot	1	Image 1	36	1000000032	537
19138		Spot	1	Image 1	37	1000000034	538
23783		Spot	1	Image 1	37	1000000033	539
14952		Spot	1	Image 1	37	1000000035	540
16818		Spot	1	Image 1	37	1000000040	541
13886		Spot	1	Image 1	37	1000000003	542
23568		Spot	1	Image 1	37	1000000038	543
16434		Spot	1	Image 1	37	1000000026	544
19464		Spot	1	Image 1	37	1000000037	545
13434		Spot	1	Image 1	37	1000000041	546
19489		Spot	1	Image 1	37	1000000031	547
15976		Spot	1	Image 1	37	1000000039	548
12564		Spot	1	Image 1	37	1000000036	549
11401		Spot	1	Image 1	37	1000000030	550
13469		Spot	1	Image 1	37	1000000032	551
16156		Spot	1	Image 1	38	1000000042	552
23874		Spot	1	Image 1	38	1000000034	553
24733		Spot	1	Image 1	38	1000000033	554
18649		Spot	1	Image 1	38	1000000035	555
22552		Spot	1	Image 1	38	1000000040	556
20543		Spot	1	Image 1	38	1000000038	557
14426		Spot	1	Image 1	38	1000000026	558
18050		Spot	1	Image 1	38	1000000037	559
11426		Spot	1	Image 1	38	1000000041	560
14800		Spot	1	Image 1	38	1000000043	561
19319		Spot	1	Image 1	38	1000000031	562
16231		Spot	1	Image 1	38	1000000039	563
14244		Spot	1	Image 1	38	1000000036	564
13771		Spot	1	Image 1	38	1000000030	565
17151		Spot	1	Image 1	38	1000000044	566
13934		Spot	1	Image 1	38	1000000032	567
15322		Spot	1	Image 1	39	1000000042	568
26632		Spot	1	Image 1	39	1000000034	569
22728		Spot	1	Image 1	39	1000000033	570
16528		Spot	1	Image 1	39	1000000035	571
21175		Spot	1	Image 1	39	1000000040	572
22555		Spot	1	Image 1	39	1000000038	573
18635		Spot	1	Image 1	39	1000000026	574
25256		Spot	1	Image 1	39	1000000037	575
16734		Spot	1	Image 1	39	1000000041	576
12261		Spot	1	Image 1	39	1000000043	577
16399		Spot	1	Image 1	39	1000000031	578
17139		Spot	1	Image 1	39	1000000039	579
15041		Spot	1	Image 1	39	1000000036	580
16197		Spot	1	Image 1	39	1000000030	581
14283		Spot	1	Image 1	39	1000000044	582
11621		Spot	1	Image 1	39	1000000032	583
16039		Spot	1	Image 1	40	1000000042	584
28129		Spot	1	Image 1	40	1000000034	585
19095		Spot	1	Image 1	40	1000000033	586
20566		Spot	1	Image 1	40	1000000045	587
16684		Spot	1	Image 1	40	1000000035	588
16691		Spot	1	Image 1	40	1000000040	589
25793		Spot	1	Image 1	40	1000000038	590
17001		Spot	1	Image 1	40	1000000026	591
19999		Spot	1	Image 1	40	1000000037	592
18995		Spot	1	Image 1	40	1000000041	593
13592		Spot	1	Image 1	40	1000000043	594
14487		Spot	1	Image 1	40	1000000031	595
17760		Spot	1	Image 1	40	1000000039	596
19888		Spot	1	Image 1	40	1000000036	597
11486		Spot	1	Image 1	40	1000000030	598
14779		Spot	1	Image 1	40	1000000044	599
14682		Spot	1	Image 1	41	1000000042	600
30435		Spot	1	Image 1	41	1000000034	601
18926		Spot	1	Image 1	41	1000000033	602
21183		Spot	1	Image 1	41	1000000045	603
12769		Spot	1	Image 1	41	1000000035	604
17259		Spot	1	Image 1	41	1000000040	605
25393		Spot	1	Image 1	41	1000000038	606
18962		Spot	1	Image 1	41	1000000046	607
16655		Spot	1	Image 1	41	1000000026	608
16954		Spot	1	Image 1	41	1000000037	609
14542		Spot	1	Image 1	41	1000000041	610
12071		Spot	1	Image 1	41	1000000043	611
17694		Spot	1	Image 1	41	1000000039	612
14080		Spot	1	Image 1	41	1000000030	613
15000		Spot	1	Image 1	41	1000000036	614
13334		Spot	1	Image 1	41	1000000044	615
15677		Spot	1	Image 1	42	1000000042	616
21713		Spot	1	Image 1	42	1000000034	617
21736		Spot	1	Image 1	42	1000000033	618
22263		Spot	1	Image 1	42	1000000045	619
22410		Spot	1	Image 1	42	1000000040	620
13281		Spot	1	Image 1	42	1000000035	621
21472		Spot	1	Image 1	42	1000000038	622
17972		Spot	1	Image 1	42	1000000046	623
13968		Spot	1	Image 1	42	1000000026	624
17738		Spot	1	Image 1	42	1000000037	625
15992		Spot	1	Image 1	42	1000000041	626
12986		Spot	1	Image 1	42	1000000043	627
14093		Spot	1	Image 1	42	1000000039	628
13020		Spot	1	Image 1	42	1000000030	629
16250		Spot	1	Image 1	42	1000000036	630
16150		Spot	1	Image 1	42	1000000044	631
15232		Spot	1	Image 1	43	1000000042	632
19076		Spot	1	Image 1	43	1000000033	633
21646		Spot	1	Image 1	43	1000000045	634
21760		Spot	1	Image 1	43	1000000040	635
13871		Spot	1	Image 1	43	1000000035	636
20661		Spot	1	Image 1	43	1000000038	637
21683		Spot	1	Image 1	43	1000000046	638
17300		Spot	1	Image 1	43	1000000026	639
18045		Spot	1	Image 1	43	1000000037	640
16715		Spot	1	Image 1	43	1000000041	641
11150		Spot	1	Image 1	43	1000000043	642
16344		Spot	1	Image 1	43	1000000039	643
13842		Spot	1	Image 1	43	1000000036	644
15087		Spot	1	Image 1	43	1000000044	645
17498		Spot	1	Image 1	44	1000000042	646
20822		Spot	1	Image 1	44	1000000033	647
21041		Spot	1	Image 1	44	1000000045	648
24558		Spot	1	Image 1	44	1000000040	649
14495		Spot	1	Image 1	44	1000000035	650
19185		Spot	1	Image 1	44	1000000038	651
17415		Spot	1	Image 1	44	1000000046	652
14874		Spot	1	Image 1	44	1000000026	653
13881		Spot	1	Image 1	44	1000000037	654
12889		Spot	1	Image 1	44	1000000041	655
14747		Spot	1	Image 1	44	1000000043	656
17794		Spot	1	Image 1	44	1000000039	657
14155		Spot	1	Image 1	44	1000000044	658
11912		Spot	1	Image 1	44	1000000047	659
17484		Spot	1	Image 1	45	1000000042	660
17338		Spot	1	Image 1	45	1000000033	661
22179		Spot	1	Image 1	45	1000000045	662
27664		Spot	1	Image 1	45	1000000040	663
18516		Spot	1	Image 1	45	1000000038	664
14283		Spot	1	Image 1	45	1000000035	665
19932		Spot	1	Image 1	45	1000000046	666
17569		Spot	1	Image 1	45	1000000026	667
14809		Spot	1	Image 1	45	1000000037	668
14716		Spot	1	Image 1	45	1000000041	669
15739		Spot	1	Image 1	45	1000000043	670
13233		Spot	1	Image 1	45	1000000048	671
17079		Spot	1	Image 1	45	1000000039	672
11412		Spot	1	Image 1	45	1000000044	673
10615		Spot	1	Image 1	45	1000000047	674
16456		Spot	1	Image 1	46	1000000042	675
16413		Spot	1	Image 1	46	1000000033	676
21598		Spot	1	Image 1	46	1000000045	677
19950		Spot	1	Image 1	46	1000000040	678
21333		Spot	1	Image 1	46	1000000038	679
15171		Spot	1	Image 1	46	1000000035	680
21457		Spot	1	Image 1	46	1000000046	681
19037		Spot	1	Image 1	46	1000000026	682
16460		Spot	1	Image 1	46	1000000037	683
13278		Spot	1	Image 1	46	1000000041	684
12332		Spot	1	Image 1	46	1000000043	685
15043		Spot	1	Image 1	46	1000000048	686
14152		Spot	1	Image 1	46	1000000044	687
12203		Spot	1	Image 1	46	1000000047	688
14156		Spot	1	Image 1	47	1000000042	689
16937		Spot	1	Image 1	47	1000000033	690
24288		Spot	1	Image 1	47	1000000045	691
20829		Spot	1	Image 1	47	1000000040	692
22972		Spot	1	Image 1	47	1000000038	693
15273		Spot	1	Image 1	47	1000000035	694
19585		Spot	1	Image 1	47	1000000046	695
13883		Spot	1	Image 1	47	1000000026	696
16347		Spot	1	Image 1	47	1000000037	697
14542		Spot	1	Image 1	47	1000000041	698
13787		Spot	1	Image 1	47	1000000043	699
15957		Spot	1	Image 1	47	1000000048	700
11632		Spot	1	Image 1	47	1000000044	701
10408		Spot	1	Image 1	47	1000000047	702
13891		Spot	1	Image 1	48	1000000042	703
16950		Spot	1	Image 1	48	1000000045	704
10298		Spot	1	Image 1	48	1000000035	705
18468		Spot	1	Image 1	48	1000000040	706
19163		Spot	1	Image 1	48	1000000046	707
15223		Spot	1	Image 1	48	1000000026	708
20192		Spot	1	Image 1	48	1000000037	709
20945		Spot	1	Image 1	48	1000000041	710
13796		Spot	1	Image 1	48	1000000043	711
15374		Spot	1	Image 1	48	1000000048	712
12480		Spot	1	Image 1	48	1000000044	713
12945		Spot	1	Image 1	48	1000000047	714
14628		Spot	1	Image 1	49	1000000042	715
21024		Spot	1	Image 1	49	1000000045	716
21790		Spot	1	Image 1	49	1000000040	717
12845		Spot	1	Image 1	49	1000000035	718
20136		Spot	1	Image 1	49	1000000046	719
18065		Spot	1	Image 1	49	1000000026	720
19875		Spot	1	Image 1	49	1000000037	721
14658		Spot	1	Image 1	49	1000000049	722
15928		Spot	1	Image 1	49	1000000043	723
15819		Spot	1	Image 1	49	1000000041	724
16391		Spot	1	Image 1	49	1000000048	725
12934		Spot	1	Image 1	49	1000000047	726
12602		Spot	1	Image 1	50	1000000042	727
20610		Spot	1	Image 1	50	1000000045	728
17342		Spot	1	Image 1	50	1000000040	729
12449		Spot	1	Image 1	50	1000000035	730
17075		Spot	1	Image 1	50	1000000046	731
17813		Spot	1	Image 1	50	1000000026	732
19477		Spot	1	Image 1	50	1000000037	733
17716		Spot	1	Image 1	50	1000000049	734
20428		Spot	1	Image 1	50	1000000048	735
12923		Spot	1	Image 1	50	1000000047	736
15072		Spot	1	Image 1	51	1000000042	737
21218		Spot	1	Image 1	51	1000000045	738
11157		Spot	1	Image 1	51	1000000035	739
14673		Spot	1	Image 1	51	1000000040	740
16574		Spot	1	Image 1	51	1000000046	741
17227		Spot	1	Image 1	51	1000000037	742
21546		Spot	1	Image 1	51	1000000049	743
20655		Spot	1	Image 1	51	1000000048	744
14571		Spot	1	Image 1	51	1000000050	745
12057		Spot	1	Image 1	51	1000000047	746
12359		Spot	1	Image 1	52	1000000042	747
20040		Spot	1	Image 1	52	1000000045	748
19554		Spot	1	Image 1	52	1000000040	749
12239		Spot	1	Image 1	52	1000000035	750
18283		Spot	1	Image 1	52	1000000046	751
14073		Spot	1	Image 1	52	1000000037	752
18216		Spot	1	Image 1	52	1000000049	753
15341		Spot	1	Image 1	52	1000000048	754
16479		Spot	1	Image 1	52	1000000050	755
11484		Spot	1	Image 1	52	1000000047	756
15782		Spot	1	Image 1	53	1000000042	757
24778		Spot	1	Image 1	53	1000000045	758
21003		Spot	1	Image 1	53	1000000040	759
14099		Spot	1	Image 1	53	1000000035	760
15945		Spot	1	Image 1	53	1000000037	761
14602		Spot	1	Image 1	53	1000000049	762
16837		Spot	1	Image 1	53	1000000048	763
13078		Spot	1	Image 1	53	1000000050	764
12102		Spot	1	Image 1	53	1000000047	765
12819		Spot	1	Image 1	54	1000000042	766
26626		Spot	1	Image 1	54	1000000045	767
18749		Spot	1	Image 1	54	1000000040	768
11654		Spot	1	Image 1	54	1000000035	769
13521		Spot	1	Image 1	54	1000000037	770
16322		Spot	1	Image 1	54	1000000049	771
16572		Spot	1	Image 1	54	1000000048	772
14389		Spot	1	Image 1	54	1000000050	773
11824		Spot	1	Image 1	54	1000000047	774
15021		Spot	1	Image 1	55	1000000042	775
14316		Spot	1	Image 1	55	1000000040	776
12369		Spot	1	Image 1	55	1000000035	777
15475		Spot	1	Image 1	55	1000000037	778
16870		Spot	1	Image 1	55	1000000049	779
17635		Spot	1	Image 1	55	1000000048	780
13305		Spot	1	Image 1	55	1000000050	781
11813		Spot	1	Image 1	55	1000000047	782
13573		Spot	1	Image 1	56	1000000042	783
15519		Spot	1	Image 1	56	1000000040	784
11185		Spot	1	Image 1	56	1000000035	785
17287		Spot	1	Image 1	56	1000000051	786
15041		Spot	1	Image 1	56	1000000037	787
21703		Spot	1	Image 1	56	1000000049	788
12591		Spot	1	Image 1	56	1000000050	789
13542		Spot	1	Image 1	56	1000000047	790
13943		Spot	1	Image 1	57	1000000042	791
18006		Spot	1	Image 1	57	1000000052	792
15007		Spot	1	Image 1	57	1000000040	793
12407		Spot	1	Image 1	57	1000000035	794
14079		Spot	1	Image 1	57	1000000051	795
16965		Spot	1	Image 1	57	1000000037	796
17554		Spot	1	Image 1	57	1000000049	797
13767		Spot	1	Image 1	57	1000000050	798
10769		Spot	1	Image 1	57	1000000047	799
15444		Spot	1	Image 1	58	1000000042	800
13826		Spot	1	Image 1	58	1000000052	801
18186		Spot	1	Image 1	58	1000000040	802
11278		Spot	1	Image 1	58	1000000035	803
17559		Spot	1	Image 1	58	1000000051	804
18254		Spot	1	Image 1	58	1000000037	805
19840		Spot	1	Image 1	58	1000000049	806
16236		Spot	1	Image 1	58	1000000050	807
11316		Spot	1	Image 1	58	1000000047	808
15208		Spot	1	Image 1	59	1000000042	809
17343		Spot	1	Image 1	59	1000000052	810
17822		Spot	1	Image 1	59	1000000040	811
11351		Spot	1	Image 1	59	1000000035	812
19774		Spot	1	Image 1	59	1000000051	813
9922		Spot	1	Image 1	59	1000000053	814
14875		Spot	1	Image 1	59	1000000037	815
17587		Spot	1	Image 1	59	1000000049	816
15746		Spot	1	Image 1	59	1000000050	817
12572		Spot	1	Image 1	60	1000000042	818
16661		Spot	1	Image 1	60	1000000052	819
18046		Spot	1	Image 1	60	1000000040	820
13294		Spot	1	Image 1	60	1000000035	821
15334		Spot	1	Image 1	60	1000000051	822
11087		Spot	1	Image 1	60	1000000053	823
15059		Spot	1	Image 1	60	1000000037	824
17393		Spot	1	Image 1	60	1000000049	825
14304		Spot	1	Image 1	60	1000000050	826
14593		Spot	1	Image 1	61	1000000042	827
12348		Spot	1	Image 1	61	1000000052	828
18440		Spot	1	Image 1	61	1000000054	829
18209		Spot	1	Image 1	61	1000000040	830
10331		Spot	1	Image 1	61	1000000035	831
18815		Spot	1	Image 1	61	1000000051	832
9682		Spot	1	Image 1	61	1000000053	833
17037		Spot	1	Image 1	61	1000000037	834
13640		Spot	1	Image 1	61	1000000049	835
16768		Spot	1	Image 1	61	1000000050	836
9711		Spot	1	Image 1	61	1000000055	837
15351		Spot	1	Image 1	62	1000000042	838
14606		Spot	1	Image 1	62	1000000052	839
18864		Spot	1	Image 1	62	1000000054	840
17208		Spot	1	Image 1	62	1000000056	841
19595		Spot	1	Image 1	62	1000000040	842
11638		Spot	1	Image 1	62	1000000035	843
18577		Spot	1	Image 1	62	1000000051	844
11157		Spot	1	Image 1	62	1000000053	845
16578		Spot	1	Image 1	62	1000000037	846
16557		Spot	1	Image 1	62	1000000049	847
15998		Spot	1	Image 1	62	1000000050	848
10731		Spot	1	Image 1	62	1000000055	849
16468		Spot	1	Image 1	63	1000000042	850
13391		Spot	1	Image 1	63	1000000052	851
19537		Spot	1	Image 1	63	1000000054	852
18218		Spot	1	Image 1	63	1000000056	853
21685		Spot	1	Image 1	63	1000000040	854
12102		Spot	1	Image 1	63	1000000035	855
17923		Spot	1	Image 1	63	1000000051	856
9802		Spot	1	Image 1	63	1000000053	857
14996		Spot	1	Image 1	63	1000000037	858
14823		Spot	1	Image 1	63	1000000049	859
16414		Spot	1	Image 1	63	1000000050	860
8983		Spot	1	Image 1	63	1000000055	861
14525		Spot	1	Image 1	64	1000000042	862
14414		Spot	1	Image 1	64	1000000052	863
21865		Spot	1	Image 1	64	1000000054	864
22375		Spot	1	Image 1	64	1000000056	865
18829		Spot	1	Image 1	64	1000000040	866
10797		Spot	1	Image 1	64	1000000035	867
14222		Spot	1	Image 1	64	1000000051	868
14808		Spot	1	Image 1	64	1000000037	869
9139		Spot	1	Image 1	64	1000000053	870
13034		Spot	1	Image 1	64	1000000049	871
14116		Spot	1	Image 1	64	1000000057	872
14484		Spot	1	Image 1	64	1000000050	873
9983		Spot	1	Image 1	64	1000000055	874
17586		Spot	1	Image 1	65	1000000042	875
15109		Spot	1	Image 1	65	1000000058	876
13646		Spot	1	Image 1	65	1000000052	877
19514		Spot	1	Image 1	65	1000000054	878
20311		Spot	1	Image 1	65	1000000056	879
11895		Spot	1	Image 1	65	1000000035	880
15866		Spot	1	Image 1	65	1000000040	881
13536		Spot	1	Image 1	65	1000000051	882
14338		Spot	1	Image 1	65	1000000037	883
10978		Spot	1	Image 1	65	1000000053	884
15192		Spot	1	Image 1	65	1000000049	885
12984		Spot	1	Image 1	65	1000000057	886
14874		Spot	1	Image 1	65	1000000050	887
9256		Spot	1	Image 1	65	1000000055	888
16011		Spot	1	Image 1	66	1000000042	889
15572		Spot	1	Image 1	66	1000000058	890
15541		Spot	1	Image 1	66	1000000052	891
17773		Spot	1	Image 1	66	1000000054	892
16661		Spot	1	Image 1	66	1000000056	893
11737		Spot	1	Image 1	66	1000000035	894
14874		Spot	1	Image 1	66	1000000037	895
16698		Spot	1	Image 1	66	1000000051	896
11824		Spot	1	Image 1	66	1000000053	897
15342		Spot	1	Image 1	66	1000000049	898
14114		Spot	1	Image 1	66	1000000057	899
14522		Spot	1	Image 1	66	1000000059	900
9677		Spot	1	Image 1	66	1000000055	901
18680		Spot	1	Image 1	67	1000000042	902
16953		Spot	1	Image 1	67	1000000058	903
14080		Spot	1	Image 1	67	1000000052	904
20252		Spot	1	Image 1	67	1000000054	905
19906		Spot	1	Image 1	67	1000000056	906
13502		Spot	1	Image 1	67	1000000035	907
14085		Spot	1	Image 1	67	1000000037	908
18312		Spot	1	Image 1	67	1000000051	909
11129		Spot	1	Image 1	67	1000000053	910
17191		Spot	1	Image 1	67	1000000049	911
12412		Spot	1	Image 1	67	1000000057	912
16346		Spot	1	Image 1	67	1000000059	913
8876		Spot	1	Image 1	67	1000000055	914
15683		Spot	1	Image 1	68	1000000042	915
15675		Spot	1	Image 1	68	1000000058	916
12102		Spot	1	Image 1	68	1000000052	917
21726		Spot	1	Image 1	68	1000000054	918
17409		Spot	1	Image 1	68	1000000060	919
21944		Spot	1	Image 1	68	1000000056	920
12427		Spot	1	Image 1	68	1000000035	921
13505		Spot	1	Image 1	68	1000000037	922
14278		Spot	1	Image 1	68	1000000051	923
9999		Spot	1	Image 1	68	1000000053	924
14346		Spot	1	Image 1	68	1000000049	925
12927		Spot	1	Image 1	68	1000000057	926
14308		Spot	1	Image 1	68	1000000059	927
11321		Spot	1	Image 1	68	1000000061	928
10258		Spot	1	Image 1	68	1000000055	929
14342		Spot	1	Image 1	69	1000000058	930
22756		Spot	1	Image 1	69	1000000054	931
15227		Spot	1	Image 1	69	1000000060	932
19885		Spot	1	Image 1	69	1000000056	933
13473		Spot	1	Image 1	69	1000000035	934
12731		Spot	1	Image 1	69	1000000053	935
15572		Spot	1	Image 1	69	1000000049	936
12683		Spot	1	Image 1	69	1000000057	937
13416		Spot	1	Image 1	69	1000000062	938
13828		Spot	1	Image 1	69	1000000059	939
13131		Spot	1	Image 1	69	1000000061	940
10401		Spot	1	Image 1	69	1000000055	941
14516		Spot	1	Image 1	70	1000000058	942
19654		Spot	1	Image 1	70	1000000054	943
15894		Spot	1	Image 1	70	1000000060	944
19892		Spot	1	Image 1	70	1000000056	945
13250		Spot	1	Image 1	70	1000000035	946
11666		Spot	1	Image 1	70	1000000053	947
13178		Spot	1	Image 1	70	1000000057	948
13493		Spot	1	Image 1	70	1000000062	949
13728		Spot	1	Image 1	70	1000000059	950
15668		Spot	1	Image 1	70	1000000061	951
10116		Spot	1	Image 1	70	1000000055	952
16157		Spot	1	Image 1	71	1000000058	953
18578		Spot	1	Image 1	71	1000000054	954
19024		Spot	1	Image 1	71	1000000060	955
18348		Spot	1	Image 1	71	1000000056	956
11345		Spot	1	Image 1	71	1000000035	957
10747		Spot	1	Image 1	71	1000000053	958
11353		Spot	1	Image 1	71	1000000057	959
13207		Spot	1	Image 1	71	1000000062	960
18533		Spot	1	Image 1	71	1000000059	961
11007		Spot	1	Image 1	71	1000000061	962
10736		Spot	1	Image 1	71	1000000055	963
14684		Spot	1	Image 1	72	1000000058	964
17294		Spot	1	Image 1	72	1000000054	965
19477		Spot	1	Image 1	72	1000000060	966
23896		Spot	1	Image 1	72	1000000056	967
15893		Spot	1	Image 1	72	1000000063	968
10325		Spot	1	Image 1	72	1000000035	969
11181		Spot	1	Image 1	72	1000000057	970
14054		Spot	1	Image 1	72	1000000062	971
17365		Spot	1	Image 1	72	1000000059	972
12979		Spot	1	Image 1	72	1000000061	973
14113		Spot	1	Image 1	73	1000000058	974
12975		Spot	1	Image 1	73	1000000054	975
17306		Spot	1	Image 1	73	1000000060	976
17080		Spot	1	Image 1	73	1000000063	977
16118		Spot	1	Image 1	73	1000000056	978
15427		Spot	1	Image 1	73	1000000064	979
9573		Spot	1	Image 1	73	1000000035	980
12152		Spot	1	Image 1	73	1000000057	981
16866		Spot	1	Image 1	73	1000000062	982
13306		Spot	1	Image 1	73	1000000065	983
15403		Spot	1	Image 1	73	1000000059	984
15824		Spot	1	Image 1	73	1000000061	985
8982		Spot	1	Image 1	73	1000000066	986
14966		Spot	1	Image 1	74	1000000058	987
17836		Spot	1	Image 1	74	1000000060	988
17500		Spot	1	Image 1	74	1000000063	989
18308		Spot	1	Image 1	74	1000000064	990
12144		Spot	1	Image 1	74	1000000035	991
9481		Spot	1	Image 1	74	1000000057	992
18059		Spot	1	Image 1	74	1000000062	993
14303		Spot	1	Image 1	74	1000000065	994
15801		Spot	1	Image 1	74	1000000059	995
12902		Spot	1	Image 1	74	1000000061	996
9660		Spot	1	Image 1	74	1000000066	997
12404		Spot	1	Image 1	75	1000000058	998
14599		Spot	1	Image 1	75	1000000067	999
18952		Spot	1	Image 1	75	1000000063	1000
21484		Spot	1	Image 1	75	1000000060	1001
15432		Spot	1	Image 1	75	1000000064	1002
13383		Spot	1	Image 1	75	1000000035	1003
9387		Spot	1	Image 1	75	1000000057	1004
11391		Spot	1	Image 1	75	1000000068	1005
17966		Spot	1	Image 1	75	1000000062	1006
14235		Spot	1	Image 1	75	1000000065	1007
12487		Spot	1	Image 1	75	1000000059	1008
12967		Spot	1	Image 1	75	1000000061	1009
11841		Spot	1	Image 1	75	1000000066	1010
17811		Spot	1	Image 1	76	1000000067	1011
20624		Spot	1	Image 1	76	1000000063	1012
20130		Spot	1	Image 1	76	1000000060	1013
16704		Spot	1	Image 1	76	1000000069	1014
17342		Spot	1	Image 1	76	1000000064	1015
12046		Spot	1	Image 1	76	1000000035	1016
13894		Spot	1	Image 1	76	1000000068	1017
17449		Spot	1	Image 1	76	1000000062	1018
13119		Spot	1	Image 1	76	1000000065	1019
14251		Spot	1	Image 1	76	1000000059	1020
12453		Spot	1	Image 1	76	1000000061	1021
8743		Spot	1	Image 1	76	1000000066	1022
15945		Spot	1	Image 1	77	1000000067	1023
18580		Spot	1	Image 1	77	1000000063	1024
23609		Spot	1	Image 1	77	1000000060	1025
19439		Spot	1	Image 1	77	1000000069	1026
16129		Spot	1	Image 1	77	1000000064	1027
11214		Spot	1	Image 1	77	1000000035	1028
15578		Spot	1	Image 1	77	1000000062	1029
16887		Spot	1	Image 1	77	1000000068	1030
16647		Spot	1	Image 1	77	1000000065	1031
13703		Spot	1	Image 1	77	1000000059	1032
12367		Spot	1	Image 1	77	1000000061	1033
10719		Spot	1	Image 1	77	1000000066	1034
16126		Spot	1	Image 1	78	1000000067	1035
21539		Spot	1	Image 1	78	1000000063	1036
16644		Spot	1	Image 1	78	1000000060	1037
15443		Spot	1	Image 1	78	1000000064	1038
15090		Spot	1	Image 1	78	1000000069	1039
11339		Spot	1	Image 1	78	1000000035	1040
12635		Spot	1	Image 1	78	1000000062	1041
12457		Spot	1	Image 1	78	1000000068	1042
13977		Spot	1	Image 1	78	1000000065	1043
14317		Spot	1	Image 1	78	1000000059	1044
14397		Spot	1	Image 1	78	1000000061	1045
10168		Spot	1	Image 1	78	1000000066	1046
13871		Spot	1	Image 1	79	1000000067	1047
20877		Spot	1	Image 1	79	1000000063	1048
17014		Spot	1	Image 1	79	1000000069	1049
19117		Spot	1	Image 1	79	1000000064	1050
11384		Spot	1	Image 1	79	1000000035	1051
14927		Spot	1	Image 1	79	1000000068	1052
13444		Spot	1	Image 1	79	1000000062	1053
14935		Spot	1	Image 1	79	1000000065	1054
11458		Spot	1	Image 1	79	1000000059	1055
11665		Spot	1	Image 1	79	1000000061	1056
11240		Spot	1	Image 1	79	1000000066	1057
16066		Spot	1	Image 1	80	1000000067	1058
19499		Spot	1	Image 1	80	1000000063	1059
19121		Spot	1	Image 1	80	1000000064	1060
18953		Spot	1	Image 1	80	1000000069	1061
11384		Spot	1	Image 1	80	1000000035	1062
14760		Spot	1	Image 1	80	1000000062	1063
14200		Spot	1	Image 1	80	1000000068	1064
12263		Spot	1	Image 1	80	1000000065	1065
12800		Spot	1	Image 1	80	1000000059	1066
14302		Spot	1	Image 1	80	1000000061	1067
9765		Spot	1	Image 1	80	1000000066	1068
15606		Spot	1	Image 1	81	1000000067	1069
18809		Spot	1	Image 1	81	1000000063	1070
14658		Spot	1	Image 1	81	1000000064	1071
17974		Spot	1	Image 1	81	1000000069	1072
10102		Spot	1	Image 1	81	1000000035	1073
15512		Spot	1	Image 1	81	1000000070	1074
12725		Spot	1	Image 1	81	1000000068	1075
14926		Spot	1	Image 1	81	1000000065	1076
12239		Spot	1	Image 1	81	1000000059	1077
14281		Spot	1	Image 1	81	1000000061	1078
9696		Spot	1	Image 1	81	1000000071	1079
8635		Spot	1	Image 1	81	1000000066	1080
22300		Spot	1	Image 1	82	1000000067	1081
18144		Spot	1	Image 1	82	1000000063	1082
21409		Spot	1	Image 1	82	1000000069	1083
17344		Spot	1	Image 1	82	1000000064	1084
9348		Spot	1	Image 1	82	1000000035	1085
17124		Spot	1	Image 1	82	1000000070	1086
12224		Spot	1	Image 1	82	1000000068	1087
11208		Spot	1	Image 1	82	1000000065	1088
14380		Spot	1	Image 1	82	1000000059	1089
11749		Spot	1	Image 1	82	1000000061	1090
9227		Spot	1	Image 1	82	1000000071	1091
8896		Spot	1	Image 1	82	1000000066	1092
19947		Spot	1	Image 1	83	1000000067	1093
23692		Spot	1	Image 1	83	1000000072	1094
15557		Spot	1	Image 1	83	1000000063	1095
14529		Spot	1	Image 1	83	1000000064	1096
19722		Spot	1	Image 1	83	1000000069	1097
10658		Spot	1	Image 1	83	1000000035	1098
16974		Spot	1	Image 1	83	1000000073	1099
14499		Spot	1	Image 1	83	1000000070	1100
11756		Spot	1	Image 1	83	1000000068	1101
14165		Spot	1	Image 1	83	1000000065	1102
14059		Spot	1	Image 1	83	1000000059	1103
14024		Spot	1	Image 1	83	1000000061	1104
14211		Spot	1	Image 1	83	1000000071	1105
8428		Spot	1	Image 1	83	1000000066	1106
23865		Spot	1	Image 1	84	1000000067	1107
20114		Spot	1	Image 1	84	1000000072	1108
15687		Spot	1	Image 1	84	1000000069	1109
16102		Spot	1	Image 1	84	1000000064	1110
11316		Spot	1	Image 1	84	1000000035	1111
18020		Spot	1	Image 1	84	1000000073	1112
12775		Spot	1	Image 1	84	1000000070	1113
12894		Spot	1	Image 1	84	1000000068	1114
13628		Spot	1	Image 1	84	1000000065	1115
15082		Spot	1	Image 1	84	1000000059	1116
12470		Spot	1	Image 1	84	1000000071	1117
9072		Spot	1	Image 1	84	1000000066	1118
20239		Spot	1	Image 1	85	1000000067	1119
23357		Spot	1	Image 1	85	1000000072	1120
14139		Spot	1	Image 1	85	1000000069	1121
10581		Spot	1	Image 1	85	1000000035	1122
14278		Spot	1	Image 1	85	1000000073	1123
14894		Spot	1	Image 1	85	1000000070	1124
9225		Spot	1	Image 1	85	1000000068	1125
15322		Spot	1	Image 1	85	1000000065	1126
13168		Spot	1	Image 1	85	1000000059	1127
11715		Spot	1	Image 1	85	1000000071	1128
9343		Spot	1	Image 1	85	1000000066	1129
19957		Spot	1	Image 1	86	1000000067	1130
18875		Spot	1	Image 1	86	1000000072	1131
19781		Spot	1	Image 1	86	1000000069	1132
11365		Spot	1	Image 1	86	1000000035	1133
18554		Spot	1	Image 1	86	1000000073	1134
14178		Spot	1	Image 1	86	1000000070	1135
13576		Spot	1	Image 1	86	1000000065	1136
16380		Spot	1	Image 1	86	1000000059	1137
11146		Spot	1	Image 1	86	1000000071	1138
8221		Spot	1	Image 1	86	1000000066	1139
16543		Spot	1	Image 1	87	1000000067	1140
14521		Spot	1	Image 1	87	1000000072	1141
17546		Spot	1	Image 1	87	1000000069	1142
12234		Spot	1	Image 1	87	1000000035	1143
19374		Spot	1	Image 1	87	1000000073	1144
12091		Spot	1	Image 1	87	1000000070	1145
14605		Spot	1	Image 1	87	1000000059	1146
12330		Spot	1	Image 1	87	1000000074	1147
10014		Spot	1	Image 1	87	1000000071	1148
14680		Spot	1	Image 1	88	1000000067	1149
14474		Spot	1	Image 1	88	1000000072	1150
20789		Spot	1	Image 1	88	1000000069	1151
10944		Spot	1	Image 1	88	1000000035	1152
18539		Spot	1	Image 1	88	1000000073	1153
10946		Spot	1	Image 1	88	1000000070	1154
14198		Spot	1	Image 1	88	1000000059	1155
12136		Spot	1	Image 1	88	1000000074	1156
10619		Spot	1	Image 1	88	1000000071	1157
17859		Spot	1	Image 1	89	1000000067	1158
16762		Spot	1	Image 1	89	1000000072	1159
16230		Spot	1	Image 1	89	1000000069	1160
11818		Spot	1	Image 1	89	1000000035	1161
19958		Spot	1	Image 1	89	1000000073	1162
15281		Spot	1	Image 1	89	1000000070	1163
11880		Spot	1	Image 1	89	1000000059	1164
11894		Spot	1	Image 1	89	1000000074	1165
9099		Spot	1	Image 1	89	1000000071	1166
20464		Spot	1	Image 1	90	1000000072	1167
16744		Spot	1	Image 1	90	1000000069	1168
10947		Spot	1	Image 1	90	1000000035	1169
15272		Spot	1	Image 1	90	1000000073	1170
16104		Spot	1	Image 1	90	1000000070	1171
14267		Spot	1	Image 1	90	1000000075	1172
11945		Spot	1	Image 1	90	1000000076	1173
11613		Spot	1	Image 1	90	1000000059	1174
10264		Spot	1	Image 1	90	1000000074	1175
10829		Spot	1	Image 1	90	1000000071	1176
17422		Spot	1	Image 1	91	1000000072	1177
12340		Spot	1	Image 1	91	1000000035	1178
12466		Spot	1	Image 1	91	1000000073	1179
14374		Spot	1	Image 1	91	1000000070	1180
12472		Spot	1	Image 1	91	1000000075	1181
11274		Spot	1	Image 1	91	1000000076	1182
12923		Spot	1	Image 1	91	1000000059	1183
12883		Spot	1	Image 1	91	1000000074	1184
9022		Spot	1	Image 1	91	1000000071	1185
13157		Spot	1	Image 1	92	1000000072	1186
13082		Spot	1	Image 1	92	1000000035	1187
14963		Spot	1	Image 1	92	1000000073	1188
11920		Spot	1	Image 1	92	1000000070	1189
17751		Spot	1	Image 1	92	1000000075	1190
15353		Spot	1	Image 1	92	1000000076	1191
12094		Spot	1	Image 1	92	1000000059	1192
10082		Spot	1	Image 1	92	1000000074	1193
10408		Spot	1	Image 1	92	1000000071	1194
10029		Spot	1	Image 1	93	1000000077	1195
15448		Spot	1	Image 1	93	1000000072	1196
15041		Spot	1	Image 1	93	1000000078	1197
12571		Spot	1	Image 1	93	1000000035	1198
15698		Spot	1	Image 1	93	1000000073	1199
12694		Spot	1	Image 1	93	1000000070	1200
15413		Spot	1	Image 1	93	1000000075	1201
12464		Spot	1	Image 1	93	1000000076	1202
11201		Spot	1	Image 1	93	1000000059	1203
9980		Spot	1	Image 1	93	1000000074	1204
8758		Spot	1	Image 1	93	1000000071	1205
9960		Spot	1	Image 1	94	1000000077	1206
16634		Spot	1	Image 1	94	1000000072	1207
17009		Spot	1	Image 1	94	1000000078	1208
12546		Spot	1	Image 1	94	1000000035	1209
15301		Spot	1	Image 1	94	1000000073	1210
13946		Spot	1	Image 1	94	1000000070	1211
13976		Spot	1	Image 1	94	1000000075	1212
12107		Spot	1	Image 1	94	1000000076	1213
10155		Spot	1	Image 1	94	1000000059	1214
10535		Spot	1	Image 1	94	1000000074	1215
11319		Spot	1	Image 1	95	1000000077	1216
16177		Spot	1	Image 1	95	1000000072	1217
14097		Spot	1	Image 1	95	1000000078	1218
12042		Spot	1	Image 1	95	1000000035	1219
14528		Spot	1	Image 1	95	1000000073	1220
14537		Spot	1	Image 1	95	1000000070	1221
13041		Spot	1	Image 1	95	1000000075	1222
11505		Spot	1	Image 1	95	1000000076	1223
12725		Spot	1	Image 1	95	1000000059	1224
10488		Spot	1	Image 1	95	1000000074	1225
11417		Spot	1	Image 1	96	1000000077	1226
13735		Spot	1	Image 1	96	1000000078	1227
14300		Spot	1	Image 1	96	1000000035	1228
13278		Spot	1	Image 1	96	1000000073	1229
12882		Spot	1	Image 1	96	1000000070	1230
14856		Spot	1	Image 1	96	1000000075	1231
12677		Spot	1	Image 1	96	1000000076	1232
10609		Spot	1	Image 1	96	1000000059	1233
11099		Spot	1	Image 1	96	1000000074	1234
12030		Spot	1	Image 1	97	1000000079	1235
17112		Spot	1	Image 1	97	1000000077	1236
15054		Spot	1	Image 1	97	1000000078	1237
12450		Spot	1	Image 1	97	1000000035	1238
15378		Spot	1	Image 1	97	1000000073	1239
14782		Spot	1	Image 1	97	1000000070	1240
15430		Spot	1	Image 1	97	1000000075	1241
14159		Spot	1	Image 1	97	1000000076	1242
11753		Spot	1	Image 1	97	1000000059	1243
11302		Spot	1	Image 1	97	1000000074	1244
9654		Spot	1	Image 1	98	1000000079	1245
16194		Spot	1	Image 1	98	1000000077	1246
14276		Spot	1	Image 1	98	1000000078	1247
11291		Spot	1	Image 1	98	1000000035	1248
13429		Spot	1	Image 1	98	1000000073	1249
16360		Spot	1	Image 1	98	1000000070	1250
8382		Spot	1	Image 1	98	1000000080	1251
13788		Spot	1	Image 1	98	1000000075	1252
12193		Spot	1	Image 1	98	1000000076	1253
11620		Spot	1	Image 1	98	1000000059	1254
12374		Spot	1	Image 1	98	1000000074	1255
11600		Spot	1	Image 1	99	1000000079	1256
16991		Spot	1	Image 1	99	1000000077	1257
13572		Spot	1	Image 1	99	1000000078	1258
11834		Spot	1	Image 1	99	1000000035	1259
13078		Spot	1	Image 1	99	1000000073	1260
14516		Spot	1	Image 1	99	1000000081	1261
13328		Spot	1	Image 1	99	1000000070	1262
7435		Spot	1	Image 1	99	1000000080	1263
12474		Spot	1	Image 1	99	1000000075	1264
14368		Spot	1	Image 1	99	1000000076	1265
10970		Spot	1	Image 1	99	1000000059	1266
11229		Spot	1	Image 1	99	1000000074	1267
10825		Spot	1	Image 1	99	1000000082	1268
12033		Spot	1	Image 1	100	1000000079	1269
16555		Spot	1	Image 1	100	1000000077	1270
15291		Spot	1	Image 1	100	1000000078	1271
10727		Spot	1	Image 1	100	1000000035	1272
13049		Spot	1	Image 1	100	1000000073	1273
15264		Spot	1	Image 1	100	1000000081	1274
12214		Spot	1	Image 1	100	1000000070	1275
13163		Spot	1	Image 1	100	1000000083	1276
10087		Spot	1	Image 1	100	1000000080	1277
11082		Spot	1	Image 1	100	1000000075	1278
13662		Spot	1	Image 1	100	1000000076	1279
10834		Spot	1	Image 1	100	1000000074	1280
5933		Spot	1	Image 1	100	1000000082	1281
12446		Spot	1	Image 1	100	1000000084	1282
13946		Spot	1	Image 1	101	1000000077	1283
15521		Spot	1	Image 1	101	1000000079	1284
14634		Spot	1	Image 1	101	1000000078	1285
10421		Spot	1	Image 1	101	1000000035	1286
15107		Spot	1	Image 1	101	1000000081	1287
12028		Spot	1	Image 1	101	1000000070	1288
12310		Spot	1	Image 1	101	1000000083	1289
10805		Spot	1	Image 1	101	1000000080	1290
11058		Spot	1	Image 1	101	1000000075	1291
10957		Spot	1	Image 1	101	1000000076	1292
11921		Spot	1	Image 1	101	1000000082	1293
9103		Spot	1	Image 1	101	1000000084	1294
20186		Spot	1	Image 1	102	1000000077	1295
15759		Spot	1	Image 1	102	1000000079	1296
15162		Spot	1	Image 1	102	1000000078	1297
12076		Spot	1	Image 1	102	1000000035	1298
13915		Spot	1	Image 1	102	1000000081	1299
13330		Spot	1	Image 1	102	1000000070	1300
13116		Spot	1	Image 1	102	1000000083	1301
12560		Spot	1	Image 1	102	1000000080	1302
11376		Spot	1	Image 1	102	1000000075	1303
11055		Spot	1	Image 1	102	1000000076	1304
11695		Spot	1	Image 1	102	1000000082	1305
9630		Spot	1	Image 1	102	1000000084	1306
15614		Spot	1	Image 1	103	1000000079	1307
15775		Spot	1	Image 1	103	1000000077	1308
17708		Spot	1	Image 1	103	1000000085	1309
14486		Spot	1	Image 1	103	1000000078	1310
10315		Spot	1	Image 1	103	1000000035	1311
16319		Spot	1	Image 1	103	1000000081	1312
14823		Spot	1	Image 1	103	1000000070	1313
11850		Spot	1	Image 1	103	1000000083	1314
9963		Spot	1	Image 1	103	1000000080	1315
11974		Spot	1	Image 1	103	1000000076	1316
12025		Spot	1	Image 1	103	1000000082	1317
10019		Spot	1	Image 1	103	1000000084	1318
17399		Spot	1	Image 1	104	1000000077	1319
17377		Spot	1	Image 1	104	1000000079	1320
18445		Spot	1	Image 1	104	1000000085	1321
14160		Spot	1	Image 1	104	1000000078	1322
10580		Spot	1	Image 1	104	1000000035	1323
13802		Spot	1	Image 1	104	1000000081	1324
12099		Spot	1	Image 1	104	1000000070	1325
12104		Spot	1	Image 1	104	1000000083	1326
9843		Spot	1	Image 1	104	1000000080	1327
11807		Spot	1	Image 1	104	1000000086	1328
12154		Spot	1	Image 1	104	1000000076	1329
16168		Spot	1	Image 1	104	1000000082	1330
11204		Spot	1	Image 1	104	1000000084	1331
16466		Spot	1	Image 1	105	1000000077	1332
15833		Spot	1	Image 1	105	1000000079	1333
19402		Spot	1	Image 1	105	1000000085	1334
14678		Spot	1	Image 1	105	1000000078	1335
11181		Spot	1	Image 1	105	1000000035	1336
16667		Spot	1	Image 1	105	1000000081	1337
13725		Spot	1	Image 1	105	1000000070	1338
11785		Spot	1	Image 1	105	1000000083	1339
10240		Spot	1	Image 1	105	1000000080	1340
15537		Spot	1	Image 1	105	1000000086	1341
13072		Spot	1	Image 1	105	1000000076	1342
13379		Spot	1	Image 1	105	1000000082	1343
11467		Spot	1	Image 1	105	1000000084	1344
16279		Spot	1	Image 1	106	1000000077	1345
13658		Spot	1	Image 1	106	1000000079	1346
15011		Spot	1	Image 1	106	1000000085	1347
12118		Spot	1	Image 1	106	1000000078	1348
10264		Spot	1	Image 1	106	1000000035	1349
13771		Spot	1	Image 1	106	1000000081	1350
13826		Spot	1	Image 1	106	1000000070	1351
13059		Spot	1	Image 1	106	1000000083	1352
8996		Spot	1	Image 1	106	1000000080	1353
14721		Spot	1	Image 1	106	1000000086	1354
16051		Spot	1	Image 1	106	1000000076	1355
13015		Spot	1	Image 1	106	1000000082	1356
10112		Spot	1	Image 1	106	1000000084	1357
13694		Spot	1	Image 1	107	1000000079	1358
15049		Spot	1	Image 1	107	1000000085	1359
13971		Spot	1	Image 1	107	1000000078	1360
11391		Spot	1	Image 1	107	1000000035	1361
16137		Spot	1	Image 1	107	1000000081	1362
18505		Spot	1	Image 1	107	1000000070	1363
11992		Spot	1	Image 1	107	1000000083	1364
12050		Spot	1	Image 1	107	1000000087	1365
10511		Spot	1	Image 1	107	1000000080	1366
13161		Spot	1	Image 1	107	1000000086	1367
15458		Spot	1	Image 1	107	1000000076	1368
14245		Spot	1	Image 1	107	1000000082	1369
9886		Spot	1	Image 1	107	1000000084	1370
13857		Spot	1	Image 1	108	1000000079	1371
13189		Spot	1	Image 1	108	1000000085	1372
13491		Spot	1	Image 1	108	1000000078	1373
10197		Spot	1	Image 1	108	1000000035	1374
16180		Spot	1	Image 1	108	1000000081	1375
11933		Spot	1	Image 1	108	1000000070	1376
10228		Spot	1	Image 1	108	1000000087	1377
12476		Spot	1	Image 1	108	1000000083	1378
10513		Spot	1	Image 1	108	1000000080	1379
16867		Spot	1	Image 1	108	1000000086	1380
11308		Spot	1	Image 1	108	1000000076	1381
14359		Spot	1	Image 1	108	1000000082	1382
9168		Spot	1	Image 1	108	1000000088	1383
10217		Spot	1	Image 1	108	1000000084	1384
14096		Spot	1	Image 1	109	1000000085	1385
11065		Spot	1	Image 1	109	1000000035	1386
12913		Spot	1	Image 1	109	1000000081	1387
14442		Spot	1	Image 1	109	1000000070	1388
12404		Spot	1	Image 1	109	1000000087	1389
15168		Spot	1	Image 1	109	1000000083	1390
8793		Spot	1	Image 1	109	1000000080	1391
15279		Spot	1	Image 1	109	1000000086	1392
15086		Spot	1	Image 1	109	1000000089	1393
13917		Spot	1	Image 1	109	1000000082	1394
10555		Spot	1	Image 1	109	1000000088	1395
11039		Spot	1	Image 1	109	1000000084	1396
15357		Spot	1	Image 1	110	1000000085	1397
9714		Spot	1	Image 1	110	1000000035	1398
14621		Spot	1	Image 1	110	1000000081	1399
14015		Spot	1	Image 1	110	1000000070	1400
12752		Spot	1	Image 1	110	1000000087	1401
16102		Spot	1	Image 1	110	1000000083	1402
10812		Spot	1	Image 1	110	1000000080	1403
11937		Spot	1	Image 1	110	1000000086	1404
15268		Spot	1	Image 1	110	1000000089	1405
12156		Spot	1	Image 1	110	1000000082	1406
11298		Spot	1	Image 1	110	1000000088	1407
11976		Spot	1	Image 1	110	1000000084	1408
13443		Spot	1	Image 1	111	1000000085	1409
10590		Spot	1	Image 1	111	1000000035	1410
14097		Spot	1	Image 1	111	1000000070	1411
10700		Spot	1	Image 1	111	1000000087	1412
17721		Spot	1	Image 1	111	1000000083	1413
10274		Spot	1	Image 1	111	1000000080	1414
13961		Spot	1	Image 1	111	1000000086	1415
17521		Spot	1	Image 1	111	1000000089	1416
10299		Spot	1	Image 1	111	1000000082	1417
11878		Spot	1	Image 1	111	1000000088	1418
11851		Spot	1	Image 1	111	1000000084	1419
15147		Spot	1	Image 1	112	1000000090	1420
13503		Spot	1	Image 1	112	1000000085	1421
10192		Spot	1	Image 1	112	1000000035	1422
12229		Spot	1	Image 1	112	1000000070	1423
10982		Spot	1	Image 1	112	1000000087	1424
16601		Spot	1	Image 1	112	1000000083	1425
9361		Spot	1	Image 1	112	1000000080	1426
12213		Spot	1	Image 1	112	1000000086	1427
11328		Spot	1	Image 1	112	1000000089	1428
12911		Spot	1	Image 1	112	1000000082	1429
9587		Spot	1	Image 1	112	1000000088	1430
12248		Spot	1	Image 1	112	1000000084	1431
13659		Spot	1	Image 1	113	1000000090	1432
10940		Spot	1	Image 1	113	1000000085	1433
10069		Spot	1	Image 1	113	1000000035	1434
16282		Spot	1	Image 1	113	1000000070	1435
8978		Spot	1	Image 1	113	1000000087	1436
13531		Spot	1	Image 1	113	1000000083	1437
12767		Spot	1	Image 1	113	1000000086	1438
16399		Spot	1	Image 1	113	1000000089	1439
10244		Spot	1	Image 1	113	1000000088	1440
10505		Spot	1	Image 1	113	1000000084	1441
15727		Spot	1	Image 1	114	1000000090	1442
8389		Spot	1	Image 1	114	1000000035	1443
15154		Spot	1	Image 1	114	1000000070	1444
11465		Spot	1	Image 1	114	1000000087	1445
13710		Spot	1	Image 1	114	1000000083	1446
12974		Spot	1	Image 1	114	1000000086	1447
17269		Spot	1	Image 1	114	1000000089	1448
10325		Spot	1	Image 1	114	1000000088	1449
11903		Spot	1	Image 1	114	1000000084	1450
12254		Spot	1	Image 1	115	1000000090	1451
10577		Spot	1	Image 1	115	1000000035	1452
14159		Spot	1	Image 1	115	1000000070	1453
10064		Spot	1	Image 1	115	1000000087	1454
16656		Spot	1	Image 1	115	1000000083	1455
16210		Spot	1	Image 1	115	1000000089	1456
9746		Spot	1	Image 1	115	1000000088	1457
11087		Spot	1	Image 1	115	1000000084	1458
12566		Spot	1	Image 1	116	1000000090	1459
11513		Spot	1	Image 1	116	1000000035	1460
13616		Spot	1	Image 1	116	1000000070	1461
9457		Spot	1	Image 1	116	1000000087	1462
12834		Spot	1	Image 1	116	1000000083	1463
13376		Spot	1	Image 1	116	1000000089	1464
10170		Spot	1	Image 1	116	1000000088	1465
12301		Spot	1	Image 1	116	1000000084	1466
13321		Spot	1	Image 1	117	1000000090	1467
8911		Spot	1	Image 1	117	1000000035	1468
13094		Spot	1	Image 1	117	1000000070	1469
9891		Spot	1	Image 1	117	1000000087	1470
14201		Spot	1	Image 1	117	1000000083	1471
14422		Spot	1	Image 1	117	1000000089	1472
10904		Spot	1	Image 1	117	1000000088	1473
10870		Spot	1	Image 1	117	1000000084	1474
13183		Spot	1	Image 1	118	1000000090	1475
9570		Spot	1	Image 1	118	1000000035	1476
13522		Spot	1	Image 1	118	1000000070	1477
10989		Spot	1	Image 1	118	1000000087	1478
16214		Spot	1	Image 1	118	1000000089	1479
9474		Spot	1	Image 1	118	1000000088	1480
12424		Spot	1	Image 1	118	1000000084	1481
12989		Spot	1	Image 1	119	1000000090	1482
10005		Spot	1	Image 1	119	1000000091	1483
8522		Spot	1	Image 1	119	1000000035	1484
13875		Spot	1	Image 1	119	1000000070	1485
10872		Spot	1	Image 1	119	1000000087	1486
12833		Spot	1	Image 1	119	1000000089	1487
11412		Spot	1	Image 1	119	1000000088	1488
10976		Spot	1	Image 1	119	1000000084	1489
10791		Spot	1	Image 1	120	1000000090	1490
11060		Spot	1	Image 1	120	1000000091	1491
16519		Spot	1	Image 1	120	1000000070	1492
10386		Spot	1	Image 1	120	1000000087	1493
12302		Spot	1	Image 1	120	1000000089	1494
11991		Spot	1	Image 1	120	1000000088	1495
12123		Spot	1	Image 1	120	1000000092	1496
10356		Spot	1	Image 1	120	1000000084	1497
13862		Spot	1	Image 1	121	1000000090	1498
10959		Spot	1	Image 1	121	1000000091	1499
16324		Spot	1	Image 1	121	1000000070	1500
10225		Spot	1	Image 1	121	1000000087	1501
11245		Spot	1	Image 1	121	1000000089	1502
12806		Spot	1	Image 1	121	1000000092	1503
10702		Spot	1	Image 1	121	1000000084	1504
12806		Spot	1	Image 1	122	1000000090	1505
12383		Spot	1	Image 1	122	1000000091	1506
13091		Spot	1	Image 1	122	1000000070	1507
10029		Spot	1	Image 1	122	1000000089	1508
14434		Spot	1	Image 1	122	1000000092	1509
11693		Spot	1	Image 1	122	1000000084	1510
12373		Spot	1	Image 1	123	1000000090	1511
11136		Spot	1	Image 1	123	1000000091	1512
14051		Spot	1	Image 1	123	1000000070	1513
13929		Spot	1	Image 1	123	1000000089	1514
15132		Spot	1	Image 1	123	1000000092	1515
12535		Spot	1	Image 1	123	1000000084	1516
11388		Spot	1	Image 1	124	1000000090	1517
12778		Spot	1	Image 1	124	1000000091	1518
22329		Spot	1	Image 1	124	1000000093	1519
14527		Spot	1	Image 1	124	1000000070	1520
10762		Spot	1	Image 1	124	1000000089	1521
17424		Spot	1	Image 1	124	1000000092	1522
13379		Spot	1	Image 1	124	1000000084	1523
11588		Spot	1	Image 1	125	1000000090	1524
13715		Spot	1	Image 1	125	1000000091	1525
20206		Spot	1	Image 1	125	1000000093	1526
13706		Spot	1	Image 1	125	1000000070	1527
12225		Spot	1	Image 1	125	1000000089	1528
10418		Spot	1	Image 1	125	1000000094	1529
13071		Spot	1	Image 1	125	1000000092	1530
11253		Spot	1	Image 1	125	1000000084	1531
17072		Spot	1	Image 1	126	1000000090	1532
14511		Spot	1	Image 1	126	1000000091	1533
16179		Spot	1	Image 1	126	1000000093	1534
16024		Spot	1	Image 1	126	1000000070	1535
12578		Spot	1	Image 1	126	1000000095	1536
11568		Spot	1	Image 1	126	1000000089	1537
12750		Spot	1	Image 1	126	1000000094	1538
13208		Spot	1	Image 1	126	1000000092	1539
12784		Spot	1	Image 1	126	1000000084	1540
13044		Spot	1	Image 1	127	1000000090	1541
12024		Spot	1	Image 1	127	1000000091	1542
21241		Spot	1	Image 1	127	1000000093	1543
12115		Spot	1	Image 1	127	1000000070	1544
11750		Spot	1	Image 1	127	1000000095	1545
12672		Spot	1	Image 1	127	1000000089	1546
14592		Spot	1	Image 1	127	1000000094	1547
13242		Spot	1	Image 1	127	1000000092	1548
11683		Spot	1	Image 1	127	1000000084	1549
16914		Spot	1	Image 1	128	1000000090	1550
12430		Spot	1	Image 1	128	1000000091	1551
16711		Spot	1	Image 1	128	1000000093	1552
12619		Spot	1	Image 1	128	1000000070	1553
11325		Spot	1	Image 1	128	1000000095	1554
10419		Spot	1	Image 1	128	1000000089	1555
11393		Spot	1	Image 1	128	1000000096	1556
13005		Spot	1	Image 1	128	1000000094	1557
11309		Spot	1	Image 1	128	1000000092	1558
10385		Spot	1	Image 1	128	1000000084	1559
12626		Spot	1	Image 1	129	1000000090	1560
13297		Spot	1	Image 1	129	1000000091	1561
17823		Spot	1	Image 1	129	1000000093	1562
15296		Spot	1	Image 1	129	1000000070	1563
10842		Spot	1	Image 1	129	1000000095	1564
11173		Spot	1	Image 1	129	1000000089	1565
13654		Spot	1	Image 1	129	1000000096	1566
13156		Spot	1	Image 1	129	1000000094	1567
12160		Spot	1	Image 1	129	1000000092	1568
9875		Spot	1	Image 1	129	1000000084	1569
13534		Spot	1	Image 1	130	1000000090	1570
14430		Spot	1	Image 1	130	1000000091	1571
20565		Spot	1	Image 1	130	1000000093	1572
12359		Spot	1	Image 1	130	1000000070	1573
10169		Spot	1	Image 1	130	1000000095	1574
12927		Spot	1	Image 1	130	1000000089	1575
11868		Spot	1	Image 1	130	1000000096	1576
11002		Spot	1	Image 1	130	1000000094	1577
14379		Spot	1	Image 1	130	1000000092	1578
10622		Spot	1	Image 1	130	1000000084	1579
14534		Spot	1	Image 1	131	1000000090	1580
13668		Spot	1	Image 1	131	1000000091	1581
19716		Spot	1	Image 1	131	1000000093	1582
9946		Spot	1	Image 1	131	1000000070	1583
9313		Spot	1	Image 1	131	1000000095	1584
11233		Spot	1	Image 1	131	1000000089	1585
11742		Spot	1	Image 1	131	1000000096	1586
9848		Spot	1	Image 1	131	1000000094	1587
9661		Spot	1	Image 1	131	1000000084	1588
13410		Spot	1	Image 1	132	1000000090	1589
15876		Spot	1	Image 1	132	1000000091	1590
17266		Spot	1	Image 1	132	1000000093	1591
13325		Spot	1	Image 1	132	1000000097	1592
11831		Spot	1	Image 1	132	1000000070	1593
12041		Spot	1	Image 1	132	1000000095	1594
12262		Spot	1	Image 1	132	1000000089	1595
13186		Spot	1	Image 1	132	1000000096	1596
12666		Spot	1	Image 1	132	1000000094	1597
12362		Spot	1	Image 1	132	1000000084	1598
16118		Spot	1	Image 1	133	1000000090	1599
14454		Spot	1	Image 1	133	1000000091	1600
20790		Spot	1	Image 1	133	1000000093	1601
14769		Spot	1	Image 1	133	1000000097	1602
10486		Spot	1	Image 1	133	1000000070	1603
11583		Spot	1	Image 1	133	1000000095	1604
14887		Spot	1	Image 1	133	1000000089	1605
11384		Spot	1	Image 1	133	1000000096	1606
10254		Spot	1	Image 1	133	1000000094	1607
11619		Spot	1	Image 1	134	1000000090	1608
13258		Spot	1	Image 1	134	1000000091	1609
15868		Spot	1	Image 1	134	1000000093	1610
15880		Spot	1	Image 1	134	1000000097	1611
10877		Spot	1	Image 1	134	1000000070	1612
9346		Spot	1	Image 1	134	1000000095	1613
14225		Spot	1	Image 1	134	1000000089	1614
9537		Spot	1	Image 1	134	1000000096	1615
11261		Spot	1	Image 1	134	1000000094	1616
15274		Spot	1	Image 1	135	1000000090	1617
16706		Spot	1	Image 1	135	1000000091	1618
13920		Spot	1	Image 1	135	1000000093	1619
16736		Spot	1	Image 1	135	1000000097	1620
13390		Spot	1	Image 1	135	1000000070	1621
9626		Spot	1	Image 1	135	1000000095	1622
14691		Spot	1	Image 1	135	1000000089	1623
11788		Spot	1	Image 1	135	1000000096	1624
11059		Spot	1	Image 1	135	1000000094	1625
14481		Spot	1	Image 1	136	1000000090	1626
16107		Spot	1	Image 1	136	1000000091	1627
13935		Spot	1	Image 1	136	1000000093	1628
13552		Spot	1	Image 1	136	1000000097	1629
14496		Spot	1	Image 1	136	1000000070	1630
9978		Spot	1	Image 1	136	1000000095	1631
12307		Spot	1	Image 1	136	1000000089	1632
12065		Spot	1	Image 1	136	1000000096	1633
11857		Spot	1	Image 1	136	1000000094	1634
12400		Spot	1	Image 1	137	1000000090	1635
14103		Spot	1	Image 1	137	1000000091	1636
16893		Spot	1	Image 1	137	1000000097	1637
11664		Spot	1	Image 1	137	1000000093	1638
15127		Spot	1	Image 1	137	1000000070	1639
12941		Spot	1	Image 1	137	1000000095	1640
10603		Spot	1	Image 1	137	1000000096	1641
10609		Spot	1	Image 1	137	1000000089	1642
13862		Spot	1	Image 1	137	1000000094	1643
11707		Spot	1	Image 1	138	1000000090	1644
14179		Spot	1	Image 1	138	1000000091	1645
18867		Spot	1	Image 1	138	1000000097	1646
14993		Spot	1	Image 1	138	1000000098	1647
10702		Spot	1	Image 1	138	1000000099	1648
10819		Spot	1	Image 1	138	1000000095	1649
12554		Spot	1	Image 1	138	1000000089	1650
12259		Spot	1	Image 1	138	1000000096	1651
10562		Spot	1	Image 1	138	1000000094	1652
13686		Spot	1	Image 1	139	1000000091	1653
13872		Spot	1	Image 1	139	1000000097	1654
14149		Spot	1	Image 1	139	1000000098	1655
11999		Spot	1	Image 1	139	1000000099	1656
9868		Spot	1	Image 1	139	1000000096	1657
10550		Spot	1	Image 1	139	1000000094	1658
17957		Spot	1	Image 1	140	1000000091	1659
17964		Spot	1	Image 1	140	1000000097	1660
13659		Spot	1	Image 1	140	1000000098	1661
12656		Spot	1	Image 1	140	1000000099	1662
10546		Spot	1	Image 1	140	1000000094	1663
13110		Spot	1	Image 1	141	1000000091	1664
16274		Spot	1	Image 1	141	1000000097	1665
16332		Spot	1	Image 1	141	1000000098	1666
15659		Spot	1	Image 1	141	1000000099	1667
12763		Spot	1	Image 1	141	1000000094	1668
8803		Spot	1	Image 1	141	1000000100	1669
14355		Spot	1	Image 1	142	1000000091	1670
15312		Spot	1	Image 1	142	1000000097	1671
12948		Spot	1	Image 1	142	1000000098	1672
11937		Spot	1	Image 1	142	1000000099	1673
9181		Spot	1	Image 1	142	1000000094	1674
9547		Spot	1	Image 1	142	1000000100	1675
14092		Spot	1	Image 1	143	1000000091	1676
20144		Spot	1	Image 1	143	1000000097	1677
13916		Spot	1	Image 1	143	1000000098	1678
12912		Spot	1	Image 1	143	1000000099	1679
10928		Spot	1	Image 1	143	1000000094	1680
10641		Spot	1	Image 1	143	1000000100	1681
13315		Spot	1	Image 1	144	1000000091	1682
12150		Spot	1	Image 1	144	1000000097	1683
14725		Spot	1	Image 1	144	1000000098	1684
14261		Spot	1	Image 1	144	1000000099	1685
11264		Spot	1	Image 1	144	1000000094	1686
12469		Spot	1	Image 1	144	1000000100	1687
12507		Spot	1	Image 1	145	1000000091	1688
14083		Spot	1	Image 1	145	1000000098	1689
13150		Spot	1	Image 1	145	1000000099	1690
13344		Spot	1	Image 1	145	1000000094	1691
10111		Spot	1	Image 1	145	1000000100	1692
15783		Spot	1	Image 1	146	1000000091	1693
13550		Spot	1	Image 1	146	1000000098	1694
10637		Spot	1	Image 1	146	1000000099	1695
10920		Spot	1	Image 1	146	1000000094	1696
12211		Spot	1	Image 1	146	1000000100	1697
12389		Spot	1	Image 1	147	1000000091	1698
13794		Spot	1	Image 1	147	1000000098	1699
13551		Spot	1	Image 1	147	1000000099	1700
12833		Spot	1	Image 1	147	1000000094	1701
11278		Spot	1	Image 1	147	1000000100	1702
11372		Spot	1	Image 1	148	1000000098	1703
14377		Spot	1	Image 1	148	1000000099	1704
11724		Spot	1	Image 1	148	1000000094	1705
12114		Spot	1	Image 1	148	1000000100	1706
14694		Spot	1	Image 1	149	1000000098	1707
12297		Spot	1	Image 1	149	1000000099	1708
11437		Spot	1	Image 1	149	1000000101	1709
11433		Spot	1	Image 1	149	1000000094	1710
11744		Spot	1	Image 1	149	1000000100	1711
15634		Spot	1	Image 1	150	1000000098	1712
11147		Spot	1	Image 1	150	1000000099	1713
10708		Spot	1	Image 1	150	1000000101	1714
13356		Spot	1	Image 1	150	1000000094	1715
9435		Spot	1	Image 1	150	1000000100	1716
10586		Spot	1	Image 1	151	1000000098	1717
11354		Spot	1	Image 1	151	1000000099	1718
10465		Spot	1	Image 1	151	1000000101	1719
13564		Spot	1	Image 1	151	1000000094	1720
10286		Spot	1	Image 1	151	1000000100	1721
11555		Spot	1	Image 1	152	1000000102	1722
10672		Spot	1	Image 1	152	1000000099	1723
10622		Spot	1	Image 1	152	1000000101	1724
12168		Spot	1	Image 1	152	1000000094	1725
11997		Spot	1	Image 1	153	1000000103	1726
10829		Spot	1	Image 1	153	1000000102	1727
11851		Spot	1	Image 1	153	1000000099	1728
10013		Spot	1	Image 1	153	1000000101	1729
12405		Spot	1	Image 1	153	1000000094	1730
15284		Spot	1	Image 1	154	1000000104	1731
13777		Spot	1	Image 1	154	1000000103	1732
14895		Spot	1	Image 1	154	1000000102	1733
9897		Spot	1	Image 1	154	1000000099	1734
11674		Spot	1	Image 1	154	1000000101	1735
11848		Spot	1	Image 1	154	1000000094	1736
18589		Spot	1	Image 1	155	1000000104	1737
16205		Spot	1	Image 1	155	1000000103	1738
11943		Spot	1	Image 1	155	1000000105	1739
17361		Spot	1	Image 1	155	1000000102	1740
10976		Spot	1	Image 1	155	1000000101	1741
10795		Spot	1	Image 1	155	1000000094	1742
19071		Spot	1	Image 1	156	1000000104	1743
14205		Spot	1	Image 1	156	1000000103	1744
9766		Spot	1	Image 1	156	1000000105	1745
12691		Spot	1	Image 1	156	1000000102	1746
10371		Spot	1	Image 1	156	1000000101	1747
12655		Spot	1	Image 1	156	1000000094	1748
16139		Spot	1	Image 1	157	1000000104	1749
13963		Spot	1	Image 1	157	1000000103	1750
12088		Spot	1	Image 1	157	1000000105	1751
11152		Spot	1	Image 1	157	1000000102	1752
10137		Spot	1	Image 1	157	1000000101	1753
13111		Spot	1	Image 1	157	1000000094	1754
11075		Spot	1	Image 1	157	1000000106	1755
16514		Spot	1	Image 1	158	1000000104	1756
18306		Spot	1	Image 1	158	1000000103	1757
11011		Spot	1	Image 1	158	1000000105	1758
10045		Spot	1	Image 1	158	1000000107	1759
12887		Spot	1	Image 1	158	1000000102	1760
10821		Spot	1	Image 1	158	1000000101	1761
12628		Spot	1	Image 1	158	1000000094	1762
11557		Spot	1	Image 1	158	1000000106	1763
17465		Spot	1	Image 1	159	1000000104	1764
13802		Spot	1	Image 1	159	1000000103	1765
10018		Spot	1	Image 1	159	1000000105	1766
10585		Spot	1	Image 1	159	1000000107	1767
13474		Spot	1	Image 1	159	1000000102	1768
9745		Spot	1	Image 1	159	1000000101	1769
13024		Spot	1	Image 1	159	1000000094	1770
10713		Spot	1	Image 1	159	1000000106	1771
14675		Spot	1	Image 1	160	1000000104	1772
13747		Spot	1	Image 1	160	1000000103	1773
10434		Spot	1	Image 1	160	1000000105	1774
11519		Spot	1	Image 1	160	1000000107	1775
12370		Spot	1	Image 1	160	1000000102	1776
12379		Spot	1	Image 1	160	1000000101	1777
13788		Spot	1	Image 1	160	1000000094	1778
10774		Spot	1	Image 1	160	1000000106	1779
13489		Spot	1	Image 1	161	1000000104	1780
16370		Spot	1	Image 1	161	1000000108	1781
14438		Spot	1	Image 1	161	1000000103	1782
12922		Spot	1	Image 1	161	1000000105	1783
11386		Spot	1	Image 1	161	1000000107	1784
14585		Spot	1	Image 1	161	1000000102	1785
14343		Spot	1	Image 1	161	1000000109	1786
12417		Spot	1	Image 1	161	1000000101	1787
13133		Spot	1	Image 1	161	1000000094	1788
9792		Spot	1	Image 1	161	1000000106	1789
12709		Spot	1	Image 1	162	1000000104	1790
14776		Spot	1	Image 1	162	1000000103	1791
14708		Spot	1	Image 1	162	1000000108	1792
14354		Spot	1	Image 1	162	1000000105	1793
14305		Spot	1	Image 1	162	1000000107	1794
10917		Spot	1	Image 1	162	1000000102	1795
12395		Spot	1	Image 1	162	1000000109	1796
10459		Spot	1	Image 1	162	1000000101	1797
12782		Spot	1	Image 1	162	1000000106	1798
15363		Spot	1	Image 1	163	1000000104	1799
16844		Spot	1	Image 1	163	1000000103	1800
15084		Spot	1	Image 1	163	1000000108	1801
15137		Spot	1	Image 1	163	1000000110	1802
12000		Spot	1	Image 1	163	1000000105	1803
14747		Spot	1	Image 1	163	1000000107	1804
18265		Spot	1	Image 1	163	1000000109	1805
12679		Spot	1	Image 1	163	1000000101	1806
13877		Spot	1	Image 1	163	1000000106	1807
11924		Spot	1	Image 1	164	1000000104	1808
17394		Spot	1	Image 1	164	1000000108	1809
12537		Spot	1	Image 1	164	1000000110	1810
12253		Spot	1	Image 1	164	1000000105	1811
15790		Spot	1	Image 1	164	1000000107	1812
16573		Spot	1	Image 1	164	1000000109	1813
13589		Spot	1	Image 1	164	1000000101	1814
11388		Spot	1	Image 1	164	1000000106	1815
15341		Spot	1	Image 1	165	1000000104	1816
17087		Spot	1	Image 1	165	1000000108	1817
13616		Spot	1	Image 1	165	1000000110	1818
9143		Spot	1	Image 1	165	1000000105	1819
11864		Spot	1	Image 1	165	1000000107	1820
13706		Spot	1	Image 1	165	1000000109	1821
10854		Spot	1	Image 1	165	1000000101	1822
9638		Spot	1	Image 1	165	1000000106	1823
16440		Spot	1	Image 1	166	1000000108	1824
12381		Spot	1	Image 1	166	1000000110	1825
16491		Spot	1	Image 1	166	1000000107	1826
14217		Spot	1	Image 1	166	1000000109	1827
10624		Spot	1	Image 1	166	1000000106	1828
13708		Spot	1	Image 1	167	1000000108	1829
17599		Spot	1	Image 1	167	1000000110	1830
16595		Spot	1	Image 1	167	1000000107	1831
14011		Spot	1	Image 1	167	1000000109	1832
12348		Spot	1	Image 1	167	1000000106	1833
16180		Spot	1	Image 1	168	1000000108	1834
16277		Spot	1	Image 1	168	1000000110	1835
12719		Spot	1	Image 1	168	1000000107	1836
12987		Spot	1	Image 1	168	1000000109	1837
11662		Spot	1	Image 1	168	1000000106	1838
15436		Spot	1	Image 1	169	1000000108	1839
18354		Spot	1	Image 1	169	1000000110	1840
11880		Spot	1	Image 1	169	1000000107	1841
15252		Spot	1	Image 1	169	1000000109	1842
11231		Spot	1	Image 1	169	1000000106	1843
14271		Spot	1	Image 1	170	1000000108	1844
12419		Spot	1	Image 1	170	1000000110	1845
10720		Spot	1	Image 1	170	1000000107	1846
13168		Spot	1	Image 1	170	1000000109	1847
12110		Spot	1	Image 1	170	1000000106	1848
14725		Spot	1	Image 1	171	1000000108	1849
12562		Spot	1	Image 1	171	1000000110	1850
12076		Spot	1	Image 1	171	1000000111	1851
11602		Spot	1	Image 1	171	1000000107	1852
14319		Spot	1	Image 1	171	1000000109	1853
10863		Spot	1	Image 1	171	1000000106	1854
13666		Spot	1	Image 1	172	1000000108	1855
13625		Spot	1	Image 1	172	1000000110	1856
12698		Spot	1	Image 1	172	1000000111	1857
10156		Spot	1	Image 1	172	1000000107	1858
11055		Spot	1	Image 1	172	1000000112	1859
16078		Spot	1	Image 1	172	1000000109	1860
10419		Spot	1	Image 1	172	1000000106	1861
15194		Spot	1	Image 1	173	1000000110	1862
11859		Spot	1	Image 1	173	1000000111	1863
10694		Spot	1	Image 1	173	1000000107	1864
10133		Spot	1	Image 1	173	1000000112	1865
12372		Spot	1	Image 1	173	1000000109	1866
11632		Spot	1	Image 1	173	1000000106	1867
13315		Spot	1	Image 1	174	1000000110	1868
12451		Spot	1	Image 1	174	1000000111	1869
10396		Spot	1	Image 1	174	1000000112	1870
12785		Spot	1	Image 1	174	1000000109	1871
11314		Spot	1	Image 1	174	1000000106	1872
13141		Spot	1	Image 1	175	1000000110	1873
11630		Spot	1	Image 1	175	1000000111	1874
13443		Spot	1	Image 1	175	1000000112	1875
10151		Spot	1	Image 1	175	1000000109	1876
10900		Spot	1	Image 1	175	1000000106	1877
13566		Spot	1	Image 1	176	1000000110	1878
14611		Spot	1	Image 1	176	1000000111	1879
11174		Spot	1	Image 1	176	1000000112	1880
12530		Spot	1	Image 1	176	1000000109	1881
10267		Spot	1	Image 1	176	1000000113	1882
9737		Spot	1	Image 1	176	1000000114	1883
10803		Spot	1	Image 1	176	1000000106	1884
10822		Spot	1	Image 1	177	1000000110	1885
13565		Spot	1	Image 1	177	1000000111	1886
12971		Spot	1	Image 1	177	1000000112	1887
13605		Spot	1	Image 1	177	1000000109	1888
9308		Spot	1	Image 1	177	1000000113	1889
12028		Spot	1	Image 1	177	1000000114	1890
10443		Spot	1	Image 1	177	1000000106	1891
11816		Spot	1	Image 1	178	1000000110	1892
11352		Spot	1	Image 1	178	1000000111	1893
12619		Spot	1	Image 1	178	1000000112	1894
10115		Spot	1	Image 1	178	1000000109	1895
9317		Spot	1	Image 1	178	1000000113	1896
12564		Spot	1	Image 1	178	1000000114	1897
10336		Spot	1	Image 1	178	1000000106	1898
12762		Spot	1	Image 1	179	1000000111	1899
13935		Spot	1	Image 1	179	1000000112	1900
11431		Spot	1	Image 1	179	1000000109	1901
12584		Spot	1	Image 1	179	1000000113	1902
11030		Spot	1	Image 1	179	1000000106	1903
13280		Spot	1	Image 1	179	1000000114	1904
17074		Spot	1	Image 1	180	1000000115	1905
10812		Spot	1	Image 1	180	1000000111	1906
18726		Spot	1	Image 1	180	1000000112	1907
12053		Spot	1	Image 1	180	1000000109	1908
9327		Spot	1	Image 1	180	1000000113	1909
13051		Spot	1	Image 1	180	1000000114	1910
9816		Spot	1	Image 1	180	1000000106	1911
17910		Spot	1	Image 1	181	1000000115	1912
11455		Spot	1	Image 1	181	1000000111	1913
12559		Spot	1	Image 1	181	1000000112	1914
10126		Spot	1	Image 1	181	1000000113	1915
11676		Spot	1	Image 1	181	1000000114	1916
9042		Spot	1	Image 1	181	1000000106	1917
16190		Spot	1	Image 1	182	1000000115	1918
12669		Spot	1	Image 1	182	1000000112	1919
13845		Spot	1	Image 1	182	1000000113	1920
12205		Spot	1	Image 1	182	1000000114	1921
11068		Spot	1	Image 1	182	1000000106	1922
18600		Spot	1	Image 1	183	1000000115	1923
13376		Spot	1	Image 1	183	1000000116	1924
9989		Spot	1	Image 1	183	1000000113	1925
11702		Spot	1	Image 1	183	1000000106	1926
10546		Spot	1	Image 1	183	1000000114	1927
17970		Spot	1	Image 1	184	1000000115	1928
15224		Spot	1	Image 1	184	1000000116	1929
13778		Spot	1	Image 1	184	1000000113	1930
13106		Spot	1	Image 1	184	1000000114	1931
11380		Spot	1	Image 1	184	1000000106	1932
21584		Spot	1	Image 1	185	1000000115	1933
11456		Spot	1	Image 1	185	1000000116	1934
12049		Spot	1	Image 1	185	1000000113	1935
12364		Spot	1	Image 1	185	1000000114	1936
10830		Spot	1	Image 1	185	1000000106	1937
18680		Spot	1	Image 1	186	1000000115	1938
12762		Spot	1	Image 1	186	1000000116	1939
10760		Spot	1	Image 1	186	1000000113	1940
10743		Spot	1	Image 1	186	1000000114	1941
17700		Spot	1	Image 1	187	1000000115	1942
11732		Spot	1	Image 1	187	1000000116	1943
10394		Spot	1	Image 1	187	1000000113	1944
12357		Spot	1	Image 1	187	1000000114	1945
18066		Spot	1	Image 1	188	1000000115	1946
10845		Spot	1	Image 1	188	1000000116	1947
12496		Spot	1	Image 1	188	1000000113	1948
13784		Spot	1	Image 1	188	1000000114	1949
15193		Spot	1	Image 1	189	1000000115	1950
10525		Spot	1	Image 1	189	1000000116	1951
10909		Spot	1	Image 1	189	1000000113	1952
12641		Spot	1	Image 1	189	1000000114	1953
14985		Spot	1	Image 1	190	1000000115	1954
11402		Spot	1	Image 1	190	1000000116	1955
10297		Spot	1	Image 1	190	1000000113	1956
12454		Spot	1	Image 1	190	1000000114	1957
19498		Spot	1	Image 1	191	1000000115	1958
9727		Spot	1	Image 1	191	1000000116	1959
8681		Spot	1	Image 1	191	1000000113	1960
13128		Spot	1	Image 1	191	1000000114	1961
15974		Spot	1	Image 1	192	1000000115	1962
11668		Spot	1	Image 1	192	1000000116	1963
10742		Spot	1	Image 1	192	1000000113	1964
16647		Spot	1	Image 1	192	1000000114	1965
14509		Spot	1	Image 1	193	1000000115	1966
11261		Spot	1	Image 1	193	1000000116	1967
9745		Spot	1	Image 1	193	1000000113	1968
13793		Spot	1	Image 1	193	1000000114	1969
14087		Spot	1	Image 1	194	1000000115	1970
13305		Spot	1	Image 1	194	1000000116	1971
12877		Spot	1	Image 1	194	1000000113	1972
13637		Spot	1	Image 1	194	1000000114	1973
14533		Spot	1	Image 1	195	1000000115	1974
10468		Spot	1	Image 1	195	1000000116	1975
12248		Spot	1	Image 1	195	1000000113	1976
13763		Spot	1	Image 1	195	1000000114	1977
17727		Spot	1	Image 1	196	1000000115	1978
9977		Spot	1	Image 1	196	1000000116	1979
13597		Spot	1	Image 1	196	1000000114	1980
16337		Spot	1	Image 1	197	1000000115	1981
10181		Spot	1	Image 1	197	1000000116	1982
11502		Spot	1	Image 1	197	1000000114	1983
15013		Spot	1	Image 1	198	1000000115	1984
10790		Spot	1	Image 1	198	1000000116	1985
15456		Spot	1	Image 1	199	1000000115	1986
11145		Spot	1	Image 1	199	1000000116	1987
15532		Spot	1	Image 1	200	1000000115	1988
9099		Spot	1	Image 1	200	1000000116	1989
16490		Spot	1	Image 1	201	1000000115	1990
11902		Spot	1	Image 1	201	1000000116	1991
14480		Spot	1	Image 1	202	1000000115	1992
12127		Spot	1	Image 1	202	1000000116	1993
16988		Spot	1	Image 1	203	1000000115	1994
9821		Spot	1	Image 1	203	1000000116	1995
17386		Spot	1	Image 1	204	1000000115	1996
[truncated: 674 more rows]
