# Supplementary material for: Satb1 integrates DNA binding site geometry and torsional stress to differentially target nucleosome-dense regions
Source: Nat Commun. 2019 Jul 19;10:3221. doi: 10.1038/s41467-019-11118-8 (PMC6642133; doi:10.1038/s41467-019-11118-8)
Supplement: Supplementary file 10 — Source Data [file 41467_2019_11118_MOESM10_ESM.zip › Source data/Single Molecule Tracking/single molecule tracks/del HD analysis/PDZ-CUT1-CUT2-STABLE-AB_302c6_TRIAL 2_Statistics/PDZ-CUT1-CUT2-STABLE-AB_302c6_TRIAL 2_Overall.csv]

Overall
====================
Variable	Value	Unit	Time	ID
Number of Spots per Time Point	10		1
Number of Spots per Time Point	11		2
Number of Spots per Time Point	11		3
Number of Spots per Time Point	12		4
Number of Spots per Time Point	14		5
Number of Spots per Time Point	16		6
Number of Spots per Time Point	16		7
Number of Spots per Time Point	17		8
Number of Spots per Time Point	17		9
Number of Spots per Time Point	17		10
Number of Spots per Time Point	20		11
Number of Spots per Time Point	20		12
Number of Spots per Time Point	18		13
Number of Spots per Time Point	18		14
Number of Spots per Time Point	19		15
Number of Spots per Time Point	18		16
Number of Spots per Time Point	19		17
Number of Spots per Time Point	19		18
Number of Spots per Time Point	19		19
Number of Spots per Time Point	17		20
Number of Spots per Time Point	17		21
Number of Spots per Time Point	18		22
Number of Spots per Time Point	20		23
Number of Spots per Time Point	16		24
Number of Spots per Time Point	15		25
Number of Spots per Time Point	14		26
Number of Spots per Time Point	11		27
Number of Spots per Time Point	9		28
Number of Spots per Time Point	10		29
Number of Spots per Time Point	11		30
Number of Spots per Time Point	9		31
Number of Spots per Time Point	12		32
Number of Spots per Time Point	12		33
Number of Spots per Time Point	11		34
Number of Spots per Time Point	12		35
Number of Spots per Time Point	13		36
Number of Spots per Time Point	14		37
Number of Spots per Time Point	16		38
Number of Spots per Time Point	16		39
Number of Spots per Time Point	16		40
Number of Spots per Time Point	16		41
Number of Spots per Time Point	16		42
Number of Spots per Time Point	14		43
Number of Spots per Time Point	14		44
Number of Spots per Time Point	15		45
Number of Spots per Time Point	14		46
Number of Spots per Time Point	14		47
Number of Spots per Time Point	12		48
Number of Spots per Time Point	12		49
Number of Spots per Time Point	10		50
Number of Spots per Time Point	10		51
Number of Spots per Time Point	10		52
Number of Spots per Time Point	9		53
Number of Spots per Time Point	9		54
Number of Spots per Time Point	8		55
Number of Spots per Time Point	8		56
Number of Spots per Time Point	9		57
Number of Spots per Time Point	9		58
Number of Spots per Time Point	9		59
Number of Spots per Time Point	9		60
Number of Spots per Time Point	11		61
Number of Spots per Time Point	12		62
Number of Spots per Time Point	12		63
Number of Spots per Time Point	13		64
Number of Spots per Time Point	14		65
Number of Spots per Time Point	13		66
Number of Spots per Time Point	13		67
Number of Spots per Time Point	15		68
Number of Spots per Time Point	12		69
Number of Spots per Time Point	11		70
Number of Spots per Time Point	11		71
Number of Spots per Time Point	10		72
Number of Spots per Time Point	13		73
Number of Spots per Time Point	11		74
Number of Spots per Time Point	13		75
Number of Spots per Time Point	12		76
Number of Spots per Time Point	12		77
Number of Spots per Time Point	12		78
Number of Spots per Time Point	11		79
Number of Spots per Time Point	11		80
Number of Spots per Time Point	12		81
Number of Spots per Time Point	12		82
Number of Spots per Time Point	14		83
Number of Spots per Time Point	12		84
Number of Spots per Time Point	11		85
Number of Spots per Time Point	10		86
Number of Spots per Time Point	9		87
Number of Spots per Time Point	9		88
Number of Spots per Time Point	9		89
Number of Spots per Time Point	10		90
Number of Spots per Time Point	9		91
Number of Spots per Time Point	9		92
Number of Spots per Time Point	11		93
Number of Spots per Time Point	10		94
Number of Spots per Time Point	10		95
Number of Spots per Time Point	9		96
Number of Spots per Time Point	10		97
Number of Spots per Time Point	11		98
Number of Spots per Time Point	13		99
Number of Spots per Time Point	14		100
Number of Spots per Time Point	12		101
Number of Spots per Time Point	12		102
Number of Spots per Time Point	12		103
Number of Spots per Time Point	13		104
Number of Spots per Time Point	13		105
Number of Spots per Time Point	13		106
Number of Spots per Time Point	13		107
Number of Spots per Time Point	14		108
Number of Spots per Time Point	12		109
Number of Spots per Time Point	12		110
Number of Spots per Time Point	11		111
Number of Spots per Time Point	12		112
Number of Spots per Time Point	10		113
Number of Spots per Time Point	9		114
Number of Spots per Time Point	8		115
Number of Spots per Time Point	8		116
Number of Spots per Time Point	8		117
Number of Spots per Time Point	7		118
Number of Spots per Time Point	8		119
Number of Spots per Time Point	8		120
Number of Spots per Time Point	7		121
Number of Spots per Time Point	6		122
Number of Spots per Time Point	6		123
Number of Spots per Time Point	7		124
Number of Spots per Time Point	8		125
Number of Spots per Time Point	9		126
Number of Spots per Time Point	9		127
Number of Spots per Time Point	10		128
Number of Spots per Time Point	10		129
Number of Spots per Time Point	10		130
Number of Spots per Time Point	9		131
Number of Spots per Time Point	10		132
Number of Spots per Time Point	9		133
Number of Spots per Time Point	9		134
Number of Spots per Time Point	9		135
Number of Spots per Time Point	9		136
Number of Spots per Time Point	9		137
Number of Spots per Time Point	9		138
Number of Spots per Time Point	6		139
Number of Spots per Time Point	5		140
Number of Spots per Time Point	6		141
Number of Spots per Time Point	6		142
Number of Spots per Time Point	6		143
Number of Spots per Time Point	6		144
Number of Spots per Time Point	5		145
Number of Spots per Time Point	5		146
Number of Spots per Time Point	5		147
Number of Spots per Time Point	4		148
Number of Spots per Time Point	5		149
Number of Spots per Time Point	5		150
Number of Spots per Time Point	5		151
Number of Spots per Time Point	4		152
Number of Spots per Time Point	5		153
Number of Spots per Time Point	6		154
Number of Spots per Time Point	6		155
Number of Spots per Time Point	6		156
Number of Spots per Time Point	7		157
Number of Spots per Time Point	8		158
Number of Spots per Time Point	8		159
Number of Spots per Time Point	8		160
Number of Spots per Time Point	10		161
Number of Spots per Time Point	9		162
Number of Spots per Time Point	9		163
Number of Spots per Time Point	8		164
Number of Spots per Time Point	8		165
Number of Spots per Time Point	5		166
Number of Spots per Time Point	5		167
Number of Spots per Time Point	5		168
Number of Spots per Time Point	5		169
Number of Spots per Time Point	5		170
Number of Spots per Time Point	6		171
Number of Spots per Time Point	7		172
Number of Spots per Time Point	6		173
Number of Spots per Time Point	5		174
Number of Spots per Time Point	5		175
Number of Spots per Time Point	7		176
Number of Spots per Time Point	7		177
Number of Spots per Time Point	7		178
Number of Spots per Time Point	6		179
Number of Spots per Time Point	7		180
Number of Spots per Time Point	6		181
Number of Spots per Time Point	5		182
Number of Spots per Time Point	5		183
Number of Spots per Time Point	5		184
Number of Spots per Time Point	5		185
Number of Spots per Time Point	4		186
Number of Spots per Time Point	4		187
Number of Spots per Time Point	4		188
Number of Spots per Time Point	4		189
Number of Spots per Time Point	4		190
Number of Spots per Time Point	4		191
Number of Spots per Time Point	4		192
Number of Spots per Time Point	4		193
Number of Spots per Time Point	4		194
Number of Spots per Time Point	4		195
Number of Spots per Time Point	3		196
Number of Spots per Time Point	3		197
Number of Spots per Time Point	2		198
Number of Spots per Time Point	2		199
Number of Spots per Time Point	2		200
Number of Spots per Time Point	2		201
Number of Spots per Time Point	2		202
Number of Spots per Time Point	2		203
Number of Spots per Time Point	2		204
Number of Spots per Time Point	1		205
Number of Spots per Time Point	2		206
Number of Spots per Time Point	2		207
Number of Spots per Time Point	2		208
Number of Spots per Time Point	2		209
Number of Spots per Time Point	2		210
Number of Spots per Time Point	2		211
Number of Spots per Time Point	2		212
Number of Spots per Time Point	2		213
Number of Spots per Time Point	2		214
Number of Spots per Time Point	2		215
Number of Spots per Time Point	2		216
Number of Spots per Time Point	2		217
Number of Spots per Time Point	2		218
Number of Spots per Time Point	1		219
Number of Spots per Time Point	1		220
Number of Spots per Time Point	1		221
Number of Spots per Time Point	5		222
Number of Spots per Time Point	5		223
Number of Spots per Time Point	5		224
Number of Spots per Time Point	5		225
Number of Spots per Time Point	5		226
Number of Spots per Time Point	5		227
Number of Spots per Time Point	6		228
Number of Spots per Time Point	6		229
Number of Spots per Time Point	7		230
Number of Spots per Time Point	7		231
Number of Spots per Time Point	7		232
Number of Spots per Time Point	8		233
Number of Spots per Time Point	7		234
Number of Spots per Time Point	6		235
Number of Spots per Time Point	7		236
Number of Spots per Time Point	8		237
Number of Spots per Time Point	8		238
Number of Spots per Time Point	10		239
Number of Spots per Time Point	10		240
Number of Spots per Time Point	9		241
Number of Spots per Time Point	9		242
Number of Spots per Time Point	9		243
Number of Spots per Time Point	8		244
Number of Spots per Time Point	8		245
Number of Spots per Time Point	8		246
Number of Spots per Time Point	5		247
Number of Spots per Time Point	3		248
Number of Spots per Time Point	3		249
Number of Spots per Time Point	4		250
Number of Spots per Time Point	4		251
Number of Spots per Time Point	4		252
Number of Spots per Time Point	4		253
Number of Spots per Time Point	4		254
Number of Spots per Time Point	4		255
Number of Spots per Time Point	4		256
Number of Spots per Time Point	4		257
Number of Spots per Time Point	4		258
Number of Spots per Time Point	4		259
Number of Spots per Time Point	4		260
Number of Spots per Time Point	5		261
Number of Spots per Time Point	4		262
Number of Spots per Time Point	6		263
Number of Spots per Time Point	6		264
Number of Spots per Time Point	5		265
Number of Spots per Time Point	5		266
Number of Spots per Time Point	5		267
Number of Spots per Time Point	5		268
Number of Spots per Time Point	5		269
Number of Spots per Time Point	5		270
Number of Spots per Time Point	6		271
Number of Spots per Time Point	6		272
Number of Spots per Time Point	6		273
Number of Spots per Time Point	5		274
Number of Spots per Time Point	4		275
Number of Spots per Time Point	4		276
Number of Spots per Time Point	4		277
Number of Spots per Time Point	3		278
Number of Spots per Time Point	3		279
Number of Spots per Time Point	3		280
Number of Spots per Time Point	3		281
Number of Spots per Time Point	3		282
Number of Spots per Time Point	3		283
Number of Spots per Time Point	3		284
Number of Spots per Time Point	2		285
Number of Spots per Time Point	2		286
Number of Spots per Time Point	2		287
Number of Spots per Time Point	2		288
Number of Spots per Time Point	2		289
Number of Spots per Time Point	2		290
Number of Spots per Time Point	3		291
Number of Spots per Time Point	2		292
Number of Spots per Time Point	2		293
Number of Spots per Time Point	2		294
Number of Spots per Time Point	3		295
Number of Spots per Time Point	3		296
Number of Spots per Time Point	4		297
Number of Spots per Time Point	4		298
Number of Spots per Time Point	4		299
Number of Spots per Time Point	5		300
Number of Spots per Time Point	6		301
Number of Spots per Time Point	5		302
Number of Spots per Time Point	5		303
Number of Spots per Time Point	5		304
Number of Spots per Time Point	5		305
Number of Spots per Time Point	5		306
Number of Spots per Time Point	5		307
Number of Spots per Time Point	5		308
Number of Spots per Time Point	5		309
Number of Spots per Time Point	5		310
Number of Spots per Time Point	5		311
Number of Spots per Time Point	5		312
Number of Spots per Time Point	6		313
Number of Spots per Time Point	6		314
Number of Spots per Time Point	6		315
Number of Spots per Time Point	5		316
Number of Spots per Time Point	5		317
Number of Spots per Time Point	5		318
Number of Spots per Time Point	5		319
Number of Spots per Time Point	5		320
Number of Spots per Time Point	5		321
Number of Spots per Time Point	5		322
Number of Spots per Time Point	4		323
Number of Spots per Time Point	3		324
Number of Spots per Time Point	4		325
Number of Spots per Time Point	3		326
Number of Spots per Time Point	3		327
Number of Spots per Time Point	3		328
Number of Spots per Time Point	3		329
Number of Spots per Time Point	3		330
Number of Spots per Time Point	2		331
Number of Spots per Time Point	3		332
Number of Spots per Time Point	3		333
Number of Spots per Time Point	3		334
Number of Spots per Time Point	2		335
Number of Spots per Time Point	2		336
Number of Spots per Time Point	2		337
Number of Spots per Time Point	2		338
Number of Spots per Time Point	2		339
Number of Spots per Time Point	2		340
Number of Spots per Time Point	2		341
Number of Spots per Time Point	1		342
Number of Spots per Time Point	1		343
Number of Spots per Time Point	1		344
Number of Spots per Time Point	1		345
Number of Spots per Time Point	1		346
Number of Spots per Time Point	1		347
Number of Spots per Time Point	1		348
Number of Spots per Time Point	2		349
Number of Spots per Time Point	2		350
Number of Spots per Time Point	1		351
Number of Spots per Time Point	1		352
Number of Spots per Time Point	1		353
Number of Spots per Time Point	1		354
Number of Spots per Time Point	1		355
Number of Spots per Time Point	1		356
Number of Spots per Time Point	1		357
Number of Spots per Time Point	1		358
Number of Spots per Time Point	1		359
Number of Spots per Time Point	2		360
Number of Spots per Time Point	2		361
Number of Spots per Time Point	2		362
Number of Spots per Time Point	2		363
Number of Spots per Time Point	2		364
Number of Spots per Time Point	1		365
Number of Spots per Time Point	1		366
Number of Spots per Time Point	1		367
Number of Spots per Time Point	1		368
Number of Spots per Time Point	1		369
Number of Spots per Time Point	1		370
Number of Spots per Time Point	1		371
Number of Spots per Time Point	1		372
Number of Spots per Time Point	1		373
Number of Spots per Time Point	2		374
Number of Spots per Time Point	2		375
Number of Spots per Time Point	2		376
Number of Spots per Time Point	1		377
Number of Spots per Time Point	1		378
Number of Spots per Time Point	1		379
Number of Spots per Time Point	1		380
Number of Spots per Time Point	1		381
Number of Spots per Time Point	1		382
Number of Spots per Time Point	1		383
Number of Spots per Time Point	1		384
Number of Spots per Time Point	1		385
Number of Spots per Time Point	1		386
Number of Spots per Time Point	1		387
Number of Spots per Time Point	1		388
Number of Spots per Time Point	1		389
Number of Spots per Time Point	1		431
Number of Spots per Time Point	1		432
Number of Spots per Time Point	1		433
Number of Spots per Time Point	1		434
Number of Spots per Time Point	1		435
Number of Spots per Time Point	2		436
Number of Spots per Time Point	2		437
Number of Spots per Time Point	2		438
Number of Spots per Time Point	2		439
Number of Spots per Time Point	2		440
Number of Spots per Time Point	2		441
Number of Spots per Time Point	2		442
Number of Spots per Time Point	2		443
Number of Spots per Time Point	1		444
Number of Spots per Time Point	1		445
Number of Spots per Time Point	1		446
Number of Spots per Time Point	1		449
Number of Spots per Time Point	1		450
Number of Spots per Time Point	1		451
Number of Spots per Time Point	1		452
Number of Spots per Time Point	1		453
Number of Spots per Time Point	1		454
Number of Spots per Time Point	1		455
Number of Spots per Time Point	1		456
Number of Spots per Time Point	1		457
Number of Spots per Time Point	1		458
Number of Spots per Time Point	1		459
Number of Spots per Time Point	1		460
Number of Tracks	155
Total Number of Spots	2671
