# Supplementary material for: Satb1 integrates DNA binding site geometry and torsional stress to differentially target nucleosome-dense regions
Source: Nat Commun. 2019 Jul 19;10:3221. doi: 10.1038/s41467-019-11118-8 (PMC6642133; doi:10.1038/s41467-019-11118-8)
Supplement: Supplementary file 10 — Source Data [file 41467_2019_11118_MOESM10_ESM.zip › Source data/Single Molecule Tracking/single molecule tracks/del HD analysis/PDZ-CUT1-CUT2-STABLE-AB_302c6_TRIAL 2_Statistics/PDZ-CUT1-CUT2-STABLE-AB_302c6_TRIAL 2_Speed.csv]

Speed
====================
Speed	Unit	Category	Time	TrackID	ID
0.553288	um/s	Spot	1	1000000000	0
1.29071	um/s	Spot	1	1000000001	1
0.770963	um/s	Spot	1	1000000002	2
1.04829	um/s	Spot	1	1000000003	3
2.5337	um/s	Spot	1	1000000004	4
0.214786	um/s	Spot	1	1000000005	5
0.697768	um/s	Spot	1	1000000006	6
1.67647	um/s	Spot	1	1000000007	7
5.71618	um/s	Spot	1	1000000008	8
0.749998	um/s	Spot	1	1000000009	9
0.474579	um/s	Spot	2	1000000000	10
0.867101	um/s	Spot	2	1000000001	11
0.666302	um/s	Spot	2	1000000002	12
0.148769	um/s	Spot	2	1000000003	13
0.940236	um/s	Spot	2	1000000004	14
4.28592	um/s	Spot	2	1000000010	15
0.381012	um/s	Spot	2	1000000005	16
0.317228	um/s	Spot	2	1000000006	17
0.66003	um/s	Spot	2	1000000007	18
3.61178	um/s	Spot	2	1000000008	19
0.329055	um/s	Spot	2	1000000009	20
0.219927	um/s	Spot	3	1000000000	21
1.10505	um/s	Spot	3	1000000001	22
1.02169	um/s	Spot	3	1000000002	23
0.60376	um/s	Spot	3	1000000003	24
0.600544	um/s	Spot	3	1000000004	25
2.39976	um/s	Spot	3	1000000010	26
0.489444	um/s	Spot	3	1000000005	27
0.0783982	um/s	Spot	3	1000000006	28
1.11244	um/s	Spot	3	1000000007	29
0.676223	um/s	Spot	3	1000000008	30
0.73943	um/s	Spot	3	1000000009	31
0.112978	um/s	Spot	4	1000000000	32
0.331019	um/s	Spot	4	1000000001	33
0.705578	um/s	Spot	4	1000000002	34
0.255412	um/s	Spot	4	1000000003	35
0.431884	um/s	Spot	4	1000000004	36
0.417468	um/s	Spot	4	1000000010	37
0.986713	um/s	Spot	4	1000000011	38
0.86248	um/s	Spot	4	1000000005	39
2.40603	um/s	Spot	4	1000000006	40
0.966328	um/s	Spot	4	1000000007	41
0.296315	um/s	Spot	4	1000000008	42
0.0800776	um/s	Spot	4	1000000009	43
0.95258	um/s	Spot	5	1000000000	44
1.81446	um/s	Spot	5	1000000001	45
0.654168	um/s	Spot	5	1000000002	46
0.205796	um/s	Spot	5	1000000003	47
0.999768	um/s	Spot	5	1000000004	48
0.916724	um/s	Spot	5	1000000010	49
0.362259	um/s	Spot	5	1000000011	50
0.379304	um/s	Spot	5	1000000005	51
1.62208	um/s	Spot	5	1000000012	52
1.92437	um/s	Spot	5	1000000013	53
3.13606	um/s	Spot	5	1000000006	54
0.643598	um/s	Spot	5	1000000007	55
0.412756	um/s	Spot	5	1000000008	56
1.53301	um/s	Spot	5	1000000009	57
0.298459	um/s	Spot	6	1000000000	58
1.41813	um/s	Spot	6	1000000001	59
0.922633	um/s	Spot	6	1000000002	60
0.288094	um/s	Spot	6	1000000003	61
0.417988	um/s	Spot	6	1000000004	62
0.289523	um/s	Spot	6	1000000010	63
0.646095	um/s	Spot	6	1000000011	64
1.40358	um/s	Spot	6	1000000014	65
0.666661	um/s	Spot	6	1000000005	66
0.936374	um/s	Spot	6	1000000012	67
0.894662	um/s	Spot	6	1000000006	68
0.875787	um/s	Spot	6	1000000013	69
0.0908054	um/s	Spot	6	1000000007	70
0.382375	um/s	Spot	6	1000000008	71
1.43366	um/s	Spot	6	1000000015	72
0.454849	um/s	Spot	6	1000000009	73
0.673839	um/s	Spot	7	1000000000	74
1.25078	um/s	Spot	7	1000000001	75
0.146753	um/s	Spot	7	1000000002	76
0.998558	um/s	Spot	7	1000000003	77
1.16386	um/s	Spot	7	1000000004	78
0.831917	um/s	Spot	7	1000000010	79
0.382336	um/s	Spot	7	1000000011	80
0.58357	um/s	Spot	7	1000000014	81
0.558534	um/s	Spot	7	1000000005	82
1.34905	um/s	Spot	7	1000000012	83
0.510655	um/s	Spot	7	1000000013	84
0.254274	um/s	Spot	7	1000000006	85
0.716908	um/s	Spot	7	1000000007	86
0.5265	um/s	Spot	7	1000000008	87
0.526869	um/s	Spot	7	1000000015	88
0.993184	um/s	Spot	7	1000000009	89
0.339535	um/s	Spot	8	1000000000	90
1.28403	um/s	Spot	8	1000000001	91
0.35357	um/s	Spot	8	1000000002	92
1.7186	um/s	Spot	8	1000000016	93
0.163678	um/s	Spot	8	1000000003	94
0.219582	um/s	Spot	8	1000000004	95
0.353459	um/s	Spot	8	1000000010	96
0.525537	um/s	Spot	8	1000000011	97
0.357527	um/s	Spot	8	1000000014	98
1.10927	um/s	Spot	8	1000000005	99
0.972182	um/s	Spot	8	1000000012	100
0.779649	um/s	Spot	8	1000000013	101
0.357298	um/s	Spot	8	1000000006	102
0.808453	um/s	Spot	8	1000000007	103
0.636698	um/s	Spot	8	1000000008	104
0.400802	um/s	Spot	8	1000000015	105
1.7269	um/s	Spot	8	1000000009	106
0.629701	um/s	Spot	9	1000000000	107
0.56942	um/s	Spot	9	1000000001	108
0.0872818	um/s	Spot	9	1000000002	109
2.69496	um/s	Spot	9	1000000016	110
0.373974	um/s	Spot	9	1000000003	111
0.475112	um/s	Spot	9	1000000004	112
0.145781	um/s	Spot	9	1000000010	113
0.232917	um/s	Spot	9	1000000011	114
0.8023	um/s	Spot	9	1000000014	115
0.730386	um/s	Spot	9	1000000005	116
0.35204	um/s	Spot	9	1000000012	117
0.381145	um/s	Spot	9	1000000013	118
0.527111	um/s	Spot	9	1000000006	119
0.647291	um/s	Spot	9	1000000007	120
0.638535	um/s	Spot	9	1000000008	121
0.197496	um/s	Spot	9	1000000015	122
0.808084	um/s	Spot	9	1000000009	123
0.485286	um/s	Spot	10	1000000000	124
0.73506	um/s	Spot	10	1000000001	125
0.147948	um/s	Spot	10	1000000002	126
2.90102	um/s	Spot	10	1000000016	127
0.104602	um/s	Spot	10	1000000003	128
0.606778	um/s	Spot	10	1000000004	129
0.246638	um/s	Spot	10	1000000010	130
0.44582	um/s	Spot	10	1000000011	131
0.482883	um/s	Spot	10	1000000014	132
0.975469	um/s	Spot	10	1000000005	133
0.682209	um/s	Spot	10	1000000012	134
0.580603	um/s	Spot	10	1000000006	135
0.240949	um/s	Spot	10	1000000013	136
0.871278	um/s	Spot	10	1000000007	137
0.889141	um/s	Spot	10	1000000008	138
0.367816	um/s	Spot	10	1000000015	139
1.80127	um/s	Spot	10	1000000009	140
0.590423	um/s	Spot	11	1000000000	141
0.0556982	um/s	Spot	11	1000000001	142
0.349505	um/s	Spot	11	1000000002	143
0.442493	um/s	Spot	11	1000000003	144
2.15091	um/s	Spot	11	1000000016	145
0.619276	um/s	Spot	11	1000000004	146
0.884729	um/s	Spot	11	1000000010	147
1.5361	um/s	Spot	11	1000000017	148
0.232748	um/s	Spot	11	1000000011	149
2.85184	um/s	Spot	11	1000000018	150
0.676434	um/s	Spot	11	1000000014	151
0.29059	um/s	Spot	11	1000000005	152
0.901781	um/s	Spot	11	1000000012	153
0.948484	um/s	Spot	11	1000000006	154
0.349301	um/s	Spot	11	1000000013	155
5.08903	um/s	Spot	11	1000000019	156
3.04042	um/s	Spot	11	1000000007	157
1.24217	um/s	Spot	11	1000000008	158
0.295295	um/s	Spot	11	1000000015	159
0.564941	um/s	Spot	11	1000000009	160
0.731743	um/s	Spot	12	1000000000	161
0.305411	um/s	Spot	12	1000000001	162
0.316209	um/s	Spot	12	1000000002	163
0.16991	um/s	Spot	12	1000000003	164
0.61684	um/s	Spot	12	1000000016	165
3.24896	um/s	Spot	12	1000000004	166
1.54071	um/s	Spot	12	1000000020	167
0.179825	um/s	Spot	12	1000000010	168
1.22003	um/s	Spot	12	1000000017	169
0.748245	um/s	Spot	12	1000000011	170
3.3599	um/s	Spot	12	1000000018	171
0.581337	um/s	Spot	12	1000000014	172
0.384366	um/s	Spot	12	1000000005	173
0.138362	um/s	Spot	12	1000000012	174
1.40455	um/s	Spot	12	1000000006	175
0.517304	um/s	Spot	12	1000000013	176
3.91119	um/s	Spot	12	1000000019	177
2.10658	um/s	Spot	12	1000000008	178
0.6378	um/s	Spot	12	1000000015	179
0.714878	um/s	Spot	12	1000000009	180
0.478833	um/s	Spot	13	1000000000	181
0.347687	um/s	Spot	13	1000000001	182
0.198375	um/s	Spot	13	1000000002	183
0.371724	um/s	Spot	13	1000000003	184
0.116167	um/s	Spot	13	1000000016	185
3.38701	um/s	Spot	13	1000000004	186
2.26811	um/s	Spot	13	1000000020	187
1.47127	um/s	Spot	13	1000000010	188
0.574003	um/s	Spot	13	1000000017	189
0.473669	um/s	Spot	13	1000000011	190
0.739371	um/s	Spot	13	1000000014	191
2.47679	um/s	Spot	13	1000000018	192
1.95119	um/s	Spot	13	1000000005	193
1.15523	um/s	Spot	13	1000000012	194
0.679972	um/s	Spot	13	1000000013	195
3.30988	um/s	Spot	13	1000000019	196
3.31878	um/s	Spot	13	1000000008	197
0.65015	um/s	Spot	13	1000000015	198
0.772503	um/s	Spot	14	1000000000	199
1.75932	um/s	Spot	14	1000000021	200
0.764609	um/s	Spot	14	1000000001	201
0.415821	um/s	Spot	14	1000000022	202
0.492699	um/s	Spot	14	1000000003	203
0.593343	um/s	Spot	14	1000000016	204
1.78832	um/s	Spot	14	1000000004	205
1.56515	um/s	Spot	14	1000000020	206
0.759277	um/s	Spot	14	1000000010	207
0.390373	um/s	Spot	14	1000000017	208
0.635316	um/s	Spot	14	1000000011	209
0.337504	um/s	Spot	14	1000000014	210
0.537279	um/s	Spot	14	1000000018	211
2.65261	um/s	Spot	14	1000000005	212
0.48889	um/s	Spot	14	1000000012	213
0.639783	um/s	Spot	14	1000000013	214
0.901858	um/s	Spot	14	1000000019	215
0.260817	um/s	Spot	14	1000000015	216
1.27098	um/s	Spot	15	1000000000	217
1.06132	um/s	Spot	15	1000000021	218
0.0663398	um/s	Spot	15	1000000001	219
0.85186	um/s	Spot	15	1000000022	220
1.09193	um/s	Spot	15	1000000023	221
0.417133	um/s	Spot	15	1000000003	222
0.188888	um/s	Spot	15	1000000016	223
2.02162	um/s	Spot	15	1000000020	224
1.39265	um/s	Spot	15	1000000010	225
0.62004	um/s	Spot	15	1000000017	226
0.13987	um/s	Spot	15	1000000011	227
0.846725	um/s	Spot	15	1000000014	228
0.585425	um/s	Spot	15	1000000018	229
1.36207	um/s	Spot	15	1000000005	230
0.478929	um/s	Spot	15	1000000012	231
0.954954	um/s	Spot	15	1000000024	232
1.18917	um/s	Spot	15	1000000013	233
0.698242	um/s	Spot	15	1000000019	234
0.37693	um/s	Spot	15	1000000015	235
0.50183	um/s	Spot	16	1000000000	236
0.282253	um/s	Spot	16	1000000021	237
0.254008	um/s	Spot	16	1000000001	238
0.318102	um/s	Spot	16	1000000022	239
0.408163	um/s	Spot	16	1000000023	240
0.210177	um/s	Spot	16	1000000003	241
0.284272	um/s	Spot	16	1000000016	242
1.7272	um/s	Spot	16	1000000020	243
1.38126	um/s	Spot	16	1000000010	244
0.835906	um/s	Spot	16	1000000017	245
0.865255	um/s	Spot	16	1000000011	246
1.1276	um/s	Spot	16	1000000014	247
0.657262	um/s	Spot	16	1000000018	248
1.36255	um/s	Spot	16	1000000005	249
0.477948	um/s	Spot	16	1000000012	250
0.424544	um/s	Spot	16	1000000024	251
0.788982	um/s	Spot	16	1000000019	252
0.269335	um/s	Spot	16	1000000015	253
0.537614	um/s	Spot	17	1000000000	254
0.397934	um/s	Spot	17	1000000021	255
4.59686	um/s	Spot	17	1000000025	256
2.39453	um/s	Spot	17	1000000001	257
1.41953	um/s	Spot	17	1000000022	258
0.276341	um/s	Spot	17	1000000023	259
0.424891	um/s	Spot	17	1000000003	260
0.53841	um/s	Spot	17	1000000016	261
0.321886	um/s	Spot	17	1000000020	262
0.114217	um/s	Spot	17	1000000010	263
0.206455	um/s	Spot	17	1000000017	264
0.364003	um/s	Spot	17	1000000011	265
0.880449	um/s	Spot	17	1000000014	266
0.582208	um/s	Spot	17	1000000018	267
1.85743	um/s	Spot	17	1000000005	268
0.436361	um/s	Spot	17	1000000012	269
0.48977	um/s	Spot	17	1000000024	270
1.18852	um/s	Spot	17	1000000019	271
0.73949	um/s	Spot	17	1000000015	272
1.04126	um/s	Spot	18	1000000000	273
0.122474	um/s	Spot	18	1000000021	274
2.51208	um/s	Spot	18	1000000001	275
3.35696	um/s	Spot	18	1000000025	276
0.617377	um/s	Spot	18	1000000022	277
0.321901	um/s	Spot	18	1000000023	278
0.298024	um/s	Spot	18	1000000003	279
0.461769	um/s	Spot	18	1000000016	280
1.11488	um/s	Spot	18	1000000020	281
0.78514	um/s	Spot	18	1000000010	282
0.853051	um/s	Spot	18	1000000017	283
0.296705	um/s	Spot	18	1000000011	284
0.727273	um/s	Spot	18	1000000018	285
0.575007	um/s	Spot	18	1000000014	286
1.81929	um/s	Spot	18	1000000005	287
0.54501	um/s	Spot	18	1000000012	288
0.516861	um/s	Spot	18	1000000024	289
1.05372	um/s	Spot	18	1000000019	290
0.56359	um/s	Spot	18	1000000015	291
0.488418	um/s	Spot	19	1000000000	292
0.618942	um/s	Spot	19	1000000021	293
1.53914	um/s	Spot	19	1000000001	294
2.13065	um/s	Spot	19	1000000025	295
1.40289	um/s	Spot	19	1000000022	296
0.484554	um/s	Spot	19	1000000023	297
0.228179	um/s	Spot	19	1000000003	298
0.390238	um/s	Spot	19	1000000016	299
1.99092	um/s	Spot	19	1000000020	300
1.15314	um/s	Spot	19	1000000010	301
0.163489	um/s	Spot	19	1000000017	302
0.170188	um/s	Spot	19	1000000011	303
0.506808	um/s	Spot	19	1000000018	304
0.327026	um/s	Spot	19	1000000014	305
3.51154	um/s	Spot	19	1000000005	306
0.524986	um/s	Spot	19	1000000012	307
0.401114	um/s	Spot	19	1000000024	308
0.452526	um/s	Spot	19	1000000019	309
0.330898	um/s	Spot	19	1000000015	310
1.09422	um/s	Spot	20	1000000000	311
0.149281	um/s	Spot	20	1000000021	312
1.0079	um/s	Spot	20	1000000025	313
1.83815	um/s	Spot	20	1000000022	314
0.283567	um/s	Spot	20	1000000023	315
0.134185	um/s	Spot	20	1000000003	316
0.331171	um/s	Spot	20	1000000016	317
1.97244	um/s	Spot	20	1000000020	318
0.542047	um/s	Spot	20	1000000010	319
0.794624	um/s	Spot	20	1000000017	320
0.127738	um/s	Spot	20	1000000011	321
0.360251	um/s	Spot	20	1000000018	322
0.799843	um/s	Spot	20	1000000014	323
0.390902	um/s	Spot	20	1000000012	324
0.263967	um/s	Spot	20	1000000024	325
1.01763	um/s	Spot	20	1000000019	326
0.571716	um/s	Spot	20	1000000015	327
0.584795	um/s	Spot	21	1000000000	328
0.618206	um/s	Spot	21	1000000021	329
0.294091	um/s	Spot	21	1000000025	330
1.38499	um/s	Spot	21	1000000022	331
0.564696	um/s	Spot	21	1000000023	332
0.218143	um/s	Spot	21	1000000003	333
0.149121	um/s	Spot	21	1000000016	334
1.75563	um/s	Spot	21	1000000020	335
0.572613	um/s	Spot	21	1000000010	336
0.168917	um/s	Spot	21	1000000017	337
0.440638	um/s	Spot	21	1000000011	338
0.325524	um/s	Spot	21	1000000014	339
0.486169	um/s	Spot	21	1000000018	340
0.606681	um/s	Spot	21	1000000012	341
0.231802	um/s	Spot	21	1000000024	342
0.761973	um/s	Spot	21	1000000019	343
0.351348	um/s	Spot	21	1000000015	344
0.534371	um/s	Spot	22	1000000000	345
1.23575	um/s	Spot	22	1000000021	346
0.323528	um/s	Spot	22	1000000025	347
1.36058	um/s	Spot	22	1000000022	348
0.625371	um/s	Spot	22	1000000023	349
0.425175	um/s	Spot	22	1000000003	350
0.223871	um/s	Spot	22	1000000016	351
0.248351	um/s	Spot	22	1000000020	352
0.886667	um/s	Spot	22	1000000010	353
3.22562	um/s	Spot	22	1000000026	354
0.293879	um/s	Spot	22	1000000017	355
0.348484	um/s	Spot	22	1000000011	356
1.36521	um/s	Spot	22	1000000014	357
0.615178	um/s	Spot	22	1000000018	358
0.687333	um/s	Spot	22	1000000012	359
0.540727	um/s	Spot	22	1000000024	360
0.543912	um/s	Spot	22	1000000019	361
0.313509	um/s	Spot	22	1000000015	362
0.125658	um/s	Spot	23	1000000000	363
1.6252	um/s	Spot	23	1000000021	364
0.334481	um/s	Spot	23	1000000025	365
0.903356	um/s	Spot	23	1000000022	366
0.615631	um/s	Spot	23	1000000023	367
0.550685	um/s	Spot	23	1000000003	368
0.526258	um/s	Spot	23	1000000016	369
2.61676	um/s	Spot	23	1000000020	370
4.10692	um/s	Spot	23	1000000026	371
0.127027	um/s	Spot	23	1000000017	372
1.02893	um/s	Spot	23	1000000011	373
0.159473	um/s	Spot	23	1000000014	374
1.07445	um/s	Spot	23	1000000018	375
1.85762	um/s	Spot	23	1000000012	376
0.909299	um/s	Spot	23	1000000027	377
0.628631	um/s	Spot	23	1000000024	378
3.38055	um/s	Spot	23	1000000028	379
0.811959	um/s	Spot	23	1000000019	380
1.7304	um/s	Spot	23	1000000029	381
0.463648	um/s	Spot	23	1000000015	382
0.385629	um/s	Spot	24	1000000000	383
1.53354	um/s	Spot	24	1000000021	384
0.536908	um/s	Spot	24	1000000025	385
0.843175	um/s	Spot	24	1000000022	386
0.325946	um/s	Spot	24	1000000023	387
0.251303	um/s	Spot	24	1000000003	388
0.400692	um/s	Spot	24	1000000016	389
2.7313	um/s	Spot	24	1000000026	390
0.438548	um/s	Spot	24	1000000017	391
1.02255	um/s	Spot	24	1000000014	392
0.398023	um/s	Spot	24	1000000027	393
1.40157	um/s	Spot	24	1000000024	394
1.40718	um/s	Spot	24	1000000028	395
0.297841	um/s	Spot	24	1000000019	396
1.49928	um/s	Spot	24	1000000029	397
0.783308	um/s	Spot	24	1000000015	398
0.940255	um/s	Spot	25	1000000000	399
1.44595	um/s	Spot	25	1000000021	400
0.432626	um/s	Spot	25	1000000025	401
0.240019	um/s	Spot	25	1000000022	402
1.07247	um/s	Spot	25	1000000023	403
0.11866	um/s	Spot	25	1000000003	404
0.407952	um/s	Spot	25	1000000016	405
0.642741	um/s	Spot	25	1000000026	406
1.0176	um/s	Spot	25	1000000014	407
0.0284411	um/s	Spot	25	1000000027	408
1.13627	um/s	Spot	25	1000000024	409
0.649726	um/s	Spot	25	1000000028	410
1.27741	um/s	Spot	25	1000000019	411
0.406233	um/s	Spot	25	1000000029	412
0.320336	um/s	Spot	25	1000000015	413
1.5537	um/s	Spot	26	1000000000	414
0.502162	um/s	Spot	26	1000000021	415
1.15752	um/s	Spot	26	1000000025	416
1.43312	um/s	Spot	26	1000000022	417
0.470096	um/s	Spot	26	1000000003	418
0.275088	um/s	Spot	26	1000000016	419
1.10571	um/s	Spot	26	1000000026	420
2.16402	um/s	Spot	26	1000000014	421
0.710991	um/s	Spot	26	1000000027	422
0.993109	um/s	Spot	26	1000000024	423
1.83143	um/s	Spot	26	1000000028	424
0.662193	um/s	Spot	26	1000000019	425
0.505519	um/s	Spot	26	1000000029	426
1.32431	um/s	Spot	26	1000000015	427
3.22313	um/s	Spot	27	1000000021	428
0.581284	um/s	Spot	27	1000000025	429
0.380413	um/s	Spot	27	1000000003	430
0.103236	um/s	Spot	27	1000000016	431
0.975442	um/s	Spot	27	1000000026	432
2.34689	um/s	Spot	27	1000000030	433
1.14368	um/s	Spot	27	1000000027	434
1.55686	um/s	Spot	27	1000000028	435
1.18499	um/s	Spot	27	1000000019	436
0.637552	um/s	Spot	27	1000000029	437
3.17694	um/s	Spot	27	1000000015	438
0.121536	um/s	Spot	28	1000000025	439
0.477575	um/s	Spot	28	1000000003	440
0.232532	um/s	Spot	28	1000000016	441
1.17853	um/s	Spot	28	1000000026	442
0.624237	um/s	Spot	28	1000000031	443
0.803292	um/s	Spot	28	1000000030	444
0.4102	um/s	Spot	28	1000000027	445
0.409099	um/s	Spot	28	1000000028	446
0.740116	um/s	Spot	28	1000000029	447
0.162886	um/s	Spot	29	1000000025	448
0.568205	um/s	Spot	29	1000000003	449
0.169878	um/s	Spot	29	1000000016	450
0.952163	um/s	Spot	29	1000000026	451
0.227113	um/s	Spot	29	1000000031	452
1.23336	um/s	Spot	29	1000000030	453
0.480946	um/s	Spot	29	1000000027	454
3.09453	um/s	Spot	29	1000000032	455
2.57639	um/s	Spot	29	1000000028	456
0.232809	um/s	Spot	29	1000000029	457
0.655278	um/s	Spot	30	1000000025	458
5.69519	um/s	Spot	30	1000000033	459
0.488006	um/s	Spot	30	1000000003	460
0.332709	um/s	Spot	30	1000000016	461
0.370707	um/s	Spot	30	1000000026	462
0.364261	um/s	Spot	30	1000000031	463
1.50077	um/s	Spot	30	1000000030	464
0.489713	um/s	Spot	30	1000000027	465
2.59094	um/s	Spot	30	1000000032	466
3.47811	um/s	Spot	30	1000000028	467
0.663818	um/s	Spot	30	1000000029	468
4.82787	um/s	Spot	31	1000000033	469
0.30697	um/s	Spot	31	1000000003	470
0.711345	um/s	Spot	31	1000000026	471
0.284628	um/s	Spot	31	1000000031	472
1.08648	um/s	Spot	31	1000000030	473
1.04367	um/s	Spot	31	1000000027	474
1.83664	um/s	Spot	31	1000000032	475
1.32366	um/s	Spot	31	1000000028	476
0.452124	um/s	Spot	31	1000000029	477
0.461247	um/s	Spot	32	1000000034	478
3.50405	um/s	Spot	32	1000000035	479
1.9709	um/s	Spot	32	1000000033	480
0.976136	um/s	Spot	32	1000000003	481
0.157495	um/s	Spot	32	1000000026	482
0.456259	um/s	Spot	32	1000000031	483
1.11696	um/s	Spot	32	1000000030	484
3.2007	um/s	Spot	32	1000000036	485
2.66935	um/s	Spot	32	1000000027	486
3.36629	um/s	Spot	32	1000000032	487
1.91312	um/s	Spot	32	1000000028	488
0.566738	um/s	Spot	32	1000000029	489
0.9526	um/s	Spot	33	1000000034	490
0.297676	um/s	Spot	33	1000000033	491
3.40678	um/s	Spot	33	1000000035	492
0.643313	um/s	Spot	33	1000000003	493
1.01531	um/s	Spot	33	1000000026	494
0.220358	um/s	Spot	33	1000000031	495
0.537612	um/s	Spot	33	1000000030	496
1.97533	um/s	Spot	33	1000000036	497
3.81614	um/s	Spot	33	1000000027	498
2.39332	um/s	Spot	33	1000000032	499
2.14264	um/s	Spot	33	1000000028	500
0.800323	um/s	Spot	33	1000000029	501
1.15034	um/s	Spot	34	1000000034	502
0.556998	um/s	Spot	34	1000000033	503
2.44334	um/s	Spot	34	1000000035	504
0.654203	um/s	Spot	34	1000000003	505
4.97277	um/s	Spot	34	1000000037	506
0.314075	um/s	Spot	34	1000000026	507
0.115085	um/s	Spot	34	1000000031	508
1.51041	um/s	Spot	34	1000000030	509
0.51036	um/s	Spot	34	1000000036	510
1.04805	um/s	Spot	34	1000000032	511
1.54824	um/s	Spot	34	1000000028	512
1.10042	um/s	Spot	35	1000000034	513
0.371229	um/s	Spot	35	1000000033	514
2.22612	um/s	Spot	35	1000000035	515
0.360163	um/s	Spot	35	1000000003	516
2.30686	um/s	Spot	35	1000000038	517
3.54804	um/s	Spot	35	1000000037	518
0.743032	um/s	Spot	35	1000000026	519
0.547897	um/s	Spot	35	1000000031	520
3.32373	um/s	Spot	35	1000000039	521
3.11265	um/s	Spot	35	1000000030	522
0.670096	um/s	Spot	35	1000000036	523
1.67436	um/s	Spot	35	1000000032	524
1.87779	um/s	Spot	36	1000000034	525
0.255608	um/s	Spot	36	1000000033	526
2.49196	um/s	Spot	36	1000000035	527
4.36645	um/s	Spot	36	1000000040	528
0.668647	um/s	Spot	36	1000000003	529
3.06175	um/s	Spot	36	1000000038	530
1.1198	um/s	Spot	36	1000000026	531
1.32372	um/s	Spot	36	1000000037	532
1.35516	um/s	Spot	36	1000000031	533
3.45364	um/s	Spot	36	1000000039	534
0.892569	um/s	Spot	36	1000000036	535
2.38822	um/s	Spot	36	1000000030	536
1.94006	um/s	Spot	36	1000000032	537
0.31355	um/s	Spot	37	1000000034	538
0.299889	um/s	Spot	37	1000000033	539
1.82527	um/s	Spot	37	1000000035	540
1.69635	um/s	Spot	37	1000000040	541
0.750326	um/s	Spot	37	1000000003	542
2.57642	um/s	Spot	37	1000000038	543
0.652163	um/s	Spot	37	1000000026	544
0.493753	um/s	Spot	37	1000000037	545
1.5762	um/s	Spot	37	1000000041	546
0.786993	um/s	Spot	37	1000000031	547
2.33794	um/s	Spot	37	1000000039	548
1.23128	um/s	Spot	37	1000000036	549
2.04335	um/s	Spot	37	1000000030	550
2.15681	um/s	Spot	37	1000000032	551
0.830316	um/s	Spot	38	1000000042	552
1.01095	um/s	Spot	38	1000000034	553
0.596584	um/s	Spot	38	1000000033	554
3.09487	um/s	Spot	38	1000000035	555
1.06441	um/s	Spot	38	1000000040	556
1.35317	um/s	Spot	38	1000000038	557
0.933487	um/s	Spot	38	1000000026	558
0.500879	um/s	Spot	38	1000000037	559
1.92051	um/s	Spot	38	1000000041	560
2.51687	um/s	Spot	38	1000000043	561
0.957647	um/s	Spot	38	1000000031	562
0.541428	um/s	Spot	38	1000000039	563
0.401403	um/s	Spot	38	1000000036	564
1.41754	um/s	Spot	38	1000000030	565
2.81039	um/s	Spot	38	1000000044	566
0.298909	um/s	Spot	38	1000000032	567
0.94037	um/s	Spot	39	1000000042	568
0.61819	um/s	Spot	39	1000000034	569
0.549668	um/s	Spot	39	1000000033	570
2.36001	um/s	Spot	39	1000000035	571
0.984775	um/s	Spot	39	1000000040	572
1.00567	um/s	Spot	39	1000000038	573
1.36605	um/s	Spot	39	1000000026	574
0.448977	um/s	Spot	39	1000000037	575
2.07521	um/s	Spot	39	1000000041	576
1.22897	um/s	Spot	39	1000000043	577
0.737803	um/s	Spot	39	1000000031	578
0.900992	um/s	Spot	39	1000000039	579
0.470168	um/s	Spot	39	1000000036	580
0.785841	um/s	Spot	39	1000000030	581
1.62531	um/s	Spot	39	1000000044	582
3.21667	um/s	Spot	39	1000000032	583
1.43569	um/s	Spot	40	1000000042	584
0.781981	um/s	Spot	40	1000000034	585
0.922743	um/s	Spot	40	1000000033	586
0.740016	um/s	Spot	40	1000000045	587
1.4815	um/s	Spot	40	1000000035	588
0.327212	um/s	Spot	40	1000000040	589
0.431833	um/s	Spot	40	1000000038	590
0.510662	um/s	Spot	40	1000000026	591
0.443695	um/s	Spot	40	1000000037	592
0.824865	um/s	Spot	40	1000000041	593
0.41856	um/s	Spot	40	1000000043	594
1.50619	um/s	Spot	40	1000000031	595
0.398138	um/s	Spot	40	1000000039	596
1.70323	um/s	Spot	40	1000000036	597
2.08458	um/s	Spot	40	1000000030	598
0.0538481	um/s	Spot	40	1000000044	599
2.02216	um/s	Spot	41	1000000042	600
1.34901	um/s	Spot	41	1000000034	601
0.352861	um/s	Spot	41	1000000033	602
0.072018	um/s	Spot	41	1000000045	603
2.36037	um/s	Spot	41	1000000035	604
0.584553	um/s	Spot	41	1000000040	605
0.372555	um/s	Spot	41	1000000038	606
0.818048	um/s	Spot	41	1000000046	607
0.465984	um/s	Spot	41	1000000026	608
0.164983	um/s	Spot	41	1000000037	609
0.825233	um/s	Spot	41	1000000041	610
0.0559116	um/s	Spot	41	1000000043	611
0.624316	um/s	Spot	41	1000000039	612
1.51596	um/s	Spot	41	1000000030	613
1.95389	um/s	Spot	41	1000000036	614
0.350009	um/s	Spot	41	1000000044	615
0.311684	um/s	Spot	42	1000000042	616
2.05092	um/s	Spot	42	1000000034	617
0.451031	um/s	Spot	42	1000000033	618
0.355312	um/s	Spot	42	1000000045	619
0.0822279	um/s	Spot	42	1000000040	620
1.76925	um/s	Spot	42	1000000035	621
0.43921	um/s	Spot	42	1000000038	622
0.137219	um/s	Spot	42	1000000046	623
0.937488	um/s	Spot	42	1000000026	624
0.442379	um/s	Spot	42	1000000037	625
0.234884	um/s	Spot	42	1000000041	626
0.393021	um/s	Spot	42	1000000043	627
0.998051	um/s	Spot	42	1000000039	628
1.14113	um/s	Spot	42	1000000030	629
1.15653	um/s	Spot	42	1000000036	630
0.0534716	um/s	Spot	42	1000000044	631
0.161718	um/s	Spot	43	1000000042	632
1.22639	um/s	Spot	43	1000000033	633
0.599273	um/s	Spot	43	1000000045	634
0.74459	um/s	Spot	43	1000000040	635
0.125147	um/s	Spot	43	1000000035	636
0.396567	um/s	Spot	43	1000000038	637
0.689123	um/s	Spot	43	1000000046	638
0.644627	um/s	Spot	43	1000000026	639
0.614784	um/s	Spot	43	1000000037	640
0.997104	um/s	Spot	43	1000000041	641
0.671743	um/s	Spot	43	1000000043	642
1.19159	um/s	Spot	43	1000000039	643
2.62487	um/s	Spot	43	1000000036	644
0.749733	um/s	Spot	43	1000000044	645
0.292576	um/s	Spot	44	1000000042	646
1.38297	um/s	Spot	44	1000000033	647
0.227875	um/s	Spot	44	1000000045	648
0.996488	um/s	Spot	44	1000000040	649
0.499032	um/s	Spot	44	1000000035	650
0.768168	um/s	Spot	44	1000000038	651
0.692409	um/s	Spot	44	1000000046	652
0.41935	um/s	Spot	44	1000000026	653
0.136519	um/s	Spot	44	1000000037	654
0.711829	um/s	Spot	44	1000000041	655
1.13907	um/s	Spot	44	1000000043	656
1.15893	um/s	Spot	44	1000000039	657
1.30962	um/s	Spot	44	1000000044	658
2.31734	um/s	Spot	44	1000000047	659
0.864755	um/s	Spot	45	1000000042	660
0.875415	um/s	Spot	45	1000000033	661
0.461631	um/s	Spot	45	1000000045	662
0.714471	um/s	Spot	45	1000000040	663
0.368628	um/s	Spot	45	1000000038	664
0.595657	um/s	Spot	45	1000000035	665
0.632367	um/s	Spot	45	1000000046	666
0.359945	um/s	Spot	45	1000000026	667
0.209147	um/s	Spot	45	1000000037	668
0.415428	um/s	Spot	45	1000000041	669
1.43558	um/s	Spot	45	1000000043	670
1.76929	um/s	Spot	45	1000000048	671
1.3604	um/s	Spot	45	1000000039	672
0.0699291	um/s	Spot	45	1000000044	673
1.98054	um/s	Spot	45	1000000047	674
0.319107	um/s	Spot	46	1000000042	675
1.24194	um/s	Spot	46	1000000033	676
0.0560909	um/s	Spot	46	1000000045	677
1.03579	um/s	Spot	46	1000000040	678
0.373861	um/s	Spot	46	1000000038	679
0.165229	um/s	Spot	46	1000000035	680
0.428749	um/s	Spot	46	1000000046	681
0.437365	um/s	Spot	46	1000000026	682
0.396698	um/s	Spot	46	1000000037	683
0.831936	um/s	Spot	46	1000000041	684
1.26663	um/s	Spot	46	1000000043	685
0.437332	um/s	Spot	46	1000000048	686
0.800768	um/s	Spot	46	1000000044	687
0.294898	um/s	Spot	46	1000000047	688
0.333516	um/s	Spot	47	1000000042	689
2.62711	um/s	Spot	47	1000000033	690
0.403882	um/s	Spot	47	1000000045	691
0.603499	um/s	Spot	47	1000000040	692
0.64535	um/s	Spot	47	1000000038	693
0.552946	um/s	Spot	47	1000000035	694
0.258568	um/s	Spot	47	1000000046	695
0.655293	um/s	Spot	47	1000000026	696
0.976896	um/s	Spot	47	1000000037	697
1.14789	um/s	Spot	47	1000000041	698
1.8594	um/s	Spot	47	1000000043	699
0.764263	um/s	Spot	47	1000000048	700
1.44015	um/s	Spot	47	1000000044	701
0.53777	um/s	Spot	47	1000000047	702
0.69565	um/s	Spot	48	1000000042	703
0.307355	um/s	Spot	48	1000000045	704
0.284137	um/s	Spot	48	1000000035	705
0.393229	um/s	Spot	48	1000000040	706
0.522728	um/s	Spot	48	1000000046	707
0.285238	um/s	Spot	48	1000000026	708
0.474991	um/s	Spot	48	1000000037	709
1.91594	um/s	Spot	48	1000000041	710
1.38888	um/s	Spot	48	1000000043	711
0.620418	um/s	Spot	48	1000000048	712
3.34252	um/s	Spot	48	1000000044	713
0.495363	um/s	Spot	48	1000000047	714
0.370121	um/s	Spot	49	1000000042	715
0.565856	um/s	Spot	49	1000000045	716
0.612144	um/s	Spot	49	1000000040	717
0.479157	um/s	Spot	49	1000000035	718
0.210348	um/s	Spot	49	1000000046	719
0.753729	um/s	Spot	49	1000000026	720
0.729996	um/s	Spot	49	1000000037	721
0.623376	um/s	Spot	49	1000000049	722
3.17476	um/s	Spot	49	1000000043	723
2.23829	um/s	Spot	49	1000000041	724
0.949892	um/s	Spot	49	1000000048	725
1.86583	um/s	Spot	49	1000000047	726
0.828355	um/s	Spot	50	1000000042	727
0.290629	um/s	Spot	50	1000000045	728
0.939444	um/s	Spot	50	1000000040	729
0.281776	um/s	Spot	50	1000000035	730
0.336559	um/s	Spot	50	1000000046	731
0.97493	um/s	Spot	50	1000000026	732
0.879302	um/s	Spot	50	1000000037	733
0.497425	um/s	Spot	50	1000000049	734
0.862091	um/s	Spot	50	1000000048	735
1.16968	um/s	Spot	50	1000000047	736
1.01712	um/s	Spot	51	1000000042	737
0.896375	um/s	Spot	51	1000000045	738
0.35684	um/s	Spot	51	1000000035	739
1.27527	um/s	Spot	51	1000000040	740
0.502582	um/s	Spot	51	1000000046	741
0.622387	um/s	Spot	51	1000000037	742
0.228417	um/s	Spot	51	1000000049	743
0.619727	um/s	Spot	51	1000000048	744
3.36144	um/s	Spot	51	1000000050	745
1.40844	um/s	Spot	51	1000000047	746
0.555939	um/s	Spot	52	1000000042	747
0.759244	um/s	Spot	52	1000000045	748
0.509058	um/s	Spot	52	1000000040	749
0.0970014	um/s	Spot	52	1000000035	750
0.351099	um/s	Spot	52	1000000046	751
0.409823	um/s	Spot	52	1000000037	752
0.571513	um/s	Spot	52	1000000049	753
0.162429	um/s	Spot	52	1000000048	754
2.24631	um/s	Spot	52	1000000050	755
0.552863	um/s	Spot	52	1000000047	756
0.487693	um/s	Spot	53	1000000042	757
0.894269	um/s	Spot	53	1000000045	758
2.18106	um/s	Spot	53	1000000040	759
0.0315177	um/s	Spot	53	1000000035	760
0.272831	um/s	Spot	53	1000000037	761
0.877671	um/s	Spot	53	1000000049	762
0.286755	um/s	Spot	53	1000000048	763
0.962439	um/s	Spot	53	1000000050	764
0.722778	um/s	Spot	53	1000000047	765
0.849612	um/s	Spot	54	1000000042	766
1.70254	um/s	Spot	54	1000000045	767
1.73989	um/s	Spot	54	1000000040	768
0.235959	um/s	Spot	54	1000000035	769
0.316595	um/s	Spot	54	1000000037	770
1.00016	um/s	Spot	54	1000000049	771
0.077479	um/s	Spot	54	1000000048	772
1.54513	um/s	Spot	54	1000000050	773
0.998923	um/s	Spot	54	1000000047	774
0.876993	um/s	Spot	55	1000000042	775
0.94539	um/s	Spot	55	1000000040	776
0.173824	um/s	Spot	55	1000000035	777
0.23567	um/s	Spot	55	1000000037	778
0.374985	um/s	Spot	55	1000000049	779
0.530256	um/s	Spot	55	1000000048	780
1.80981	um/s	Spot	55	1000000050	781
0.197154	um/s	Spot	55	1000000047	782
0.676833	um/s	Spot	56	1000000042	783
0.242668	um/s	Spot	56	1000000040	784
0.247341	um/s	Spot	56	1000000035	785
2.27519	um/s	Spot	56	1000000051	786
0.365595	um/s	Spot	56	1000000037	787
0.543377	um/s	Spot	56	1000000049	788
1.64554	um/s	Spot	56	1000000050	789
0.348899	um/s	Spot	56	1000000047	790
0.679635	um/s	Spot	57	1000000042	791
3.39138	um/s	Spot	57	1000000052	792
1.19505	um/s	Spot	57	1000000040	793
0.126036	um/s	Spot	57	1000000035	794
1.57451	um/s	Spot	57	1000000051	795
0.38879	um/s	Spot	57	1000000037	796
0.133479	um/s	Spot	57	1000000049	797
2.1115	um/s	Spot	57	1000000050	798
0.692039	um/s	Spot	57	1000000047	799
0.363794	um/s	Spot	58	1000000042	800
2.55329	um/s	Spot	58	1000000052	801
0.644833	um/s	Spot	58	1000000040	802
0.135021	um/s	Spot	58	1000000035	803
0.620595	um/s	Spot	58	1000000051	804
0.356444	um/s	Spot	58	1000000037	805
0.29546	um/s	Spot	58	1000000049	806
1.78232	um/s	Spot	58	1000000050	807
0.725289	um/s	Spot	58	1000000047	808
0.732794	um/s	Spot	59	1000000042	809
0.839541	um/s	Spot	59	1000000052	810
0.730002	um/s	Spot	59	1000000040	811
0.0451719	um/s	Spot	59	1000000035	812
0.822806	um/s	Spot	59	1000000051	813
0.577699	um/s	Spot	59	1000000053	814
0.6037	um/s	Spot	59	1000000037	815
0.3719	um/s	Spot	59	1000000049	816
0.479684	um/s	Spot	59	1000000050	817
1.24854	um/s	Spot	60	1000000042	818
0.680134	um/s	Spot	60	1000000052	819
1.72029	um/s	Spot	60	1000000040	820
0.273944	um/s	Spot	60	1000000035	821
0.435267	um/s	Spot	60	1000000051	822
0.370232	um/s	Spot	60	1000000053	823
1.28418	um/s	Spot	60	1000000037	824
0.704183	um/s	Spot	60	1000000049	825
0.233488	um/s	Spot	60	1000000050	826
2.22083	um/s	Spot	61	1000000042	827
0.708554	um/s	Spot	61	1000000052	828
6.34289	um/s	Spot	61	1000000054	829
2.26865	um/s	Spot	61	1000000040	830
0.546778	um/s	Spot	61	1000000035	831
0.156206	um/s	Spot	61	1000000051	832
1.01661	um/s	Spot	61	1000000053	833
0.182826	um/s	Spot	61	1000000037	834
0.278336	um/s	Spot	61	1000000049	835
0.297735	um/s	Spot	61	1000000050	836
3.98154	um/s	Spot	61	1000000055	837
1.14321	um/s	Spot	62	1000000042	838
0.617872	um/s	Spot	62	1000000052	839
5.20963	um/s	Spot	62	1000000054	840
1.16465	um/s	Spot	62	1000000056	841
1.28983	um/s	Spot	62	1000000040	842
0.333931	um/s	Spot	62	1000000035	843
0.911792	um/s	Spot	62	1000000051	844
0.744593	um/s	Spot	62	1000000053	845
1.18486	um/s	Spot	62	1000000037	846
0.410695	um/s	Spot	62	1000000049	847
0.391127	um/s	Spot	62	1000000050	848
2.14605	um/s	Spot	62	1000000055	849
0.661759	um/s	Spot	63	1000000042	850
0.257081	um/s	Spot	63	1000000052	851
2.25387	um/s	Spot	63	1000000054	852
0.521056	um/s	Spot	63	1000000056	853
3.82943	um/s	Spot	63	1000000040	854
0.128486	um/s	Spot	63	1000000035	855
0.389308	um/s	Spot	63	1000000051	856
1.06972	um/s	Spot	63	1000000053	857
0.510226	um/s	Spot	63	1000000037	858
0.244898	um/s	Spot	63	1000000049	859
0.0732706	um/s	Spot	63	1000000050	860
1.15259	um/s	Spot	63	1000000055	861
0.264946	um/s	Spot	64	1000000042	862
0.226099	um/s	Spot	64	1000000052	863
1.2485	um/s	Spot	64	1000000054	864
0.028154	um/s	Spot	64	1000000056	865
3.3079	um/s	Spot	64	1000000040	866
0.173349	um/s	Spot	64	1000000035	867
1.33927	um/s	Spot	64	1000000051	868
1.33343	um/s	Spot	64	1000000037	869
0.74505	um/s	Spot	64	1000000053	870
0.9464	um/s	Spot	64	1000000049	871
4.51982	um/s	Spot	64	1000000057	872
0.343829	um/s	Spot	64	1000000050	873
1.06636	um/s	Spot	64	1000000055	874
0.51332	um/s	Spot	65	1000000042	875
1.94189	um/s	Spot	65	1000000058	876
0.156782	um/s	Spot	65	1000000052	877
0.432892	um/s	Spot	65	1000000054	878
0.468868	um/s	Spot	65	1000000056	879
0.0975444	um/s	Spot	65	1000000035	880
1.2512	um/s	Spot	65	1000000040	881
0.266853	um/s	Spot	65	1000000051	882
2.53793	um/s	Spot	65	1000000037	883
0.174731	um/s	Spot	65	1000000053	884
1.10318	um/s	Spot	65	1000000049	885
2.23452	um/s	Spot	65	1000000057	886
0.226884	um/s	Spot	65	1000000050	887
0.405483	um/s	Spot	65	1000000055	888
0.0883456	um/s	Spot	66	1000000042	889
0.723391	um/s	Spot	66	1000000058	890
0.145517	um/s	Spot	66	1000000052	891
1.07273	um/s	Spot	66	1000000054	892
0.293294	um/s	Spot	66	1000000056	893
0.128428	um/s	Spot	66	1000000035	894
1.49443	um/s	Spot	66	1000000037	895
0.26295	um/s	Spot	66	1000000051	896
0.396018	um/s	Spot	66	1000000053	897
0.572172	um/s	Spot	66	1000000049	898
0.697646	um/s	Spot	66	1000000057	899
5.18362	um/s	Spot	66	1000000059	900
1.29274	um/s	Spot	66	1000000055	901
0.938483	um/s	Spot	67	1000000042	902
0.148497	um/s	Spot	67	1000000058	903
0.610899	um/s	Spot	67	1000000052	904
0.712465	um/s	Spot	67	1000000054	905
0.566267	um/s	Spot	67	1000000056	906
0.0948185	um/s	Spot	67	1000000035	907
2.14638	um/s	Spot	67	1000000037	908
0.32371	um/s	Spot	67	1000000051	909
0.15412	um/s	Spot	67	1000000053	910
0.825236	um/s	Spot	67	1000000049	911
0.282633	um/s	Spot	67	1000000057	912
3.2354	um/s	Spot	67	1000000059	913
0.828654	um/s	Spot	67	1000000055	914
2.11526	um/s	Spot	68	1000000042	915
0.195497	um/s	Spot	68	1000000058	916
0.900019	um/s	Spot	68	1000000052	917
2.04109	um/s	Spot	68	1000000054	918
0.605573	um/s	Spot	68	1000000060	919
0.0378828	um/s	Spot	68	1000000056	920
0.374825	um/s	Spot	68	1000000035	921
3.98642	um/s	Spot	68	1000000037	922
0.712101	um/s	Spot	68	1000000051	923
0.39127	um/s	Spot	68	1000000053	924
0.388346	um/s	Spot	68	1000000049	925
1.10932	um/s	Spot	68	1000000057	926
0.487107	um/s	Spot	68	1000000059	927
1.24217	um/s	Spot	68	1000000061	928
1.98224	um/s	Spot	68	1000000055	929
0.104603	um/s	Spot	69	1000000058	930
3.26075	um/s	Spot	69	1000000054	931
1.27138	um/s	Spot	69	1000000060	932
0.0965401	um/s	Spot	69	1000000056	933
0.235293	um/s	Spot	69	1000000035	934
1.1394	um/s	Spot	69	1000000053	935
1.05097	um/s	Spot	69	1000000049	936
0.520023	um/s	Spot	69	1000000057	937
0.860814	um/s	Spot	69	1000000062	938
0.511598	um/s	Spot	69	1000000059	939
0.758542	um/s	Spot	69	1000000061	940
3.01041	um/s	Spot	69	1000000055	941
0.144305	um/s	Spot	70	1000000058	942
1.53264	um/s	Spot	70	1000000054	943
1.23249	um/s	Spot	70	1000000060	944
0.19794	um/s	Spot	70	1000000056	945
0.283055	um/s	Spot	70	1000000035	946
0.258704	um/s	Spot	70	1000000053	947
0.190759	um/s	Spot	70	1000000057	948
0.651644	um/s	Spot	70	1000000062	949
0.26542	um/s	Spot	70	1000000059	950
0.489321	um/s	Spot	70	1000000061	951
1.59426	um/s	Spot	70	1000000055	952
0.279434	um/s	Spot	71	1000000058	953
1.22915	um/s	Spot	71	1000000054	954
0.452877	um/s	Spot	71	1000000060	955
2.30951	um/s	Spot	71	1000000056	956
0.113	um/s	Spot	71	1000000035	957
0.654974	um/s	Spot	71	1000000053	958
0.844308	um/s	Spot	71	1000000057	959
0.940161	um/s	Spot	71	1000000062	960
0.627386	um/s	Spot	71	1000000059	961
0.315093	um/s	Spot	71	1000000061	962
0.633711	um/s	Spot	71	1000000055	963
0.421935	um/s	Spot	72	1000000058	964
1.60549	um/s	Spot	72	1000000054	965
0.275253	um/s	Spot	72	1000000060	966
3.97248	um/s	Spot	72	1000000056	967
5.50973	um/s	Spot	72	1000000063	968
0.198907	um/s	Spot	72	1000000035	969
1.62061	um/s	Spot	72	1000000057	970
1.35944	um/s	Spot	72	1000000062	971
0.18273	um/s	Spot	72	1000000059	972
0.430857	um/s	Spot	72	1000000061	973
0.354289	um/s	Spot	73	1000000058	974
0.480004	um/s	Spot	73	1000000054	975
0.44882	um/s	Spot	73	1000000060	976
3.65214	um/s	Spot	73	1000000063	977
3.96353	um/s	Spot	73	1000000056	978
3.69709	um/s	Spot	73	1000000064	979
0.131373	um/s	Spot	73	1000000035	980
0.394735	um/s	Spot	73	1000000057	981
1.05447	um/s	Spot	73	1000000062	982
1.65362	um/s	Spot	73	1000000065	983
0.62592	um/s	Spot	73	1000000059	984
0.590322	um/s	Spot	73	1000000061	985
2.54858	um/s	Spot	73	1000000066	986
0.584611	um/s	Spot	74	1000000058	987
0.490816	um/s	Spot	74	1000000060	988
2.02089	um/s	Spot	74	1000000063	989
1.43568	um/s	Spot	74	1000000064	990
0.421558	um/s	Spot	74	1000000035	991
2.87021	um/s	Spot	74	1000000057	992
1.34032	um/s	Spot	74	1000000062	993
0.494231	um/s	Spot	74	1000000065	994
0.3768	um/s	Spot	74	1000000059	995
1.78486	um/s	Spot	74	1000000061	996
0.642053	um/s	Spot	74	1000000066	997
0.868362	um/s	Spot	75	1000000058	998
4.25838	um/s	Spot	75	1000000067	999
2.23399	um/s	Spot	75	1000000063	1000
0.388704	um/s	Spot	75	1000000060	1001
0.50672	um/s	Spot	75	1000000064	1002
0.625621	um/s	Spot	75	1000000035	1003
4.97509	um/s	Spot	75	1000000057	1004
3.44725	um/s	Spot	75	1000000068	1005
0.968103	um/s	Spot	75	1000000062	1006
1.22293	um/s	Spot	75	1000000065	1007
0.439528	um/s	Spot	75	1000000059	1008
1.25364	um/s	Spot	75	1000000061	1009
1.16026	um/s	Spot	75	1000000066	1010
2.24693	um/s	Spot	76	1000000067	1011
1.29007	um/s	Spot	76	1000000063	1012
0.0826067	um/s	Spot	76	1000000060	1013
0.414924	um/s	Spot	76	1000000069	1014
0.507412	um/s	Spot	76	1000000064	1015
0.241108	um/s	Spot	76	1000000035	1016
2.55046	um/s	Spot	76	1000000068	1017
0.384427	um/s	Spot	76	1000000062	1018
0.720714	um/s	Spot	76	1000000065	1019
0.565361	um/s	Spot	76	1000000059	1020
0.665746	um/s	Spot	76	1000000061	1021
0.467192	um/s	Spot	76	1000000066	1022
1.55217	um/s	Spot	77	1000000067	1023
0.410677	um/s	Spot	77	1000000063	1024
0.984131	um/s	Spot	77	1000000060	1025
1.55638	um/s	Spot	77	1000000069	1026
0.483268	um/s	Spot	77	1000000064	1027
0.83713	um/s	Spot	77	1000000035	1028
1.00663	um/s	Spot	77	1000000062	1029
1.01168	um/s	Spot	77	1000000068	1030
1.15629	um/s	Spot	77	1000000065	1031
0.616752	um/s	Spot	77	1000000059	1032
0.735872	um/s	Spot	77	1000000061	1033
0.303782	um/s	Spot	77	1000000066	1034
0.857759	um/s	Spot	78	1000000067	1035
0.580102	um/s	Spot	78	1000000063	1036
3.08531	um/s	Spot	78	1000000060	1037
0.470293	um/s	Spot	78	1000000064	1038
0.926981	um/s	Spot	78	1000000069	1039
0.0794662	um/s	Spot	78	1000000035	1040
1.33232	um/s	Spot	78	1000000062	1041
0.242577	um/s	Spot	78	1000000068	1042
0.378247	um/s	Spot	78	1000000065	1043
0.364257	um/s	Spot	78	1000000059	1044
1.16611	um/s	Spot	78	1000000061	1045
0.80718	um/s	Spot	78	1000000066	1046
1.07017	um/s	Spot	79	1000000067	1047
0.942958	um/s	Spot	79	1000000063	1048
1.15296	um/s	Spot	79	1000000069	1049
0.354685	um/s	Spot	79	1000000064	1050
0.0591298	um/s	Spot	79	1000000035	1051
0.368223	um/s	Spot	79	1000000068	1052
0.821107	um/s	Spot	79	1000000062	1053
0.663335	um/s	Spot	79	1000000065	1054
0.340055	um/s	Spot	79	1000000059	1055
1.15562	um/s	Spot	79	1000000061	1056
0.53345	um/s	Spot	79	1000000066	1057
1.01966	um/s	Spot	80	1000000067	1058
0.980448	um/s	Spot	80	1000000063	1059
0.568121	um/s	Spot	80	1000000064	1060
2.22046	um/s	Spot	80	1000000069	1061
0.231769	um/s	Spot	80	1000000035	1062
0.758446	um/s	Spot	80	1000000062	1063
0.398385	um/s	Spot	80	1000000068	1064
0.241112	um/s	Spot	80	1000000065	1065
0.44665	um/s	Spot	80	1000000059	1066
0.902383	um/s	Spot	80	1000000061	1067
1.00026	um/s	Spot	80	1000000066	1068
0.592347	um/s	Spot	81	1000000067	1069
0.814921	um/s	Spot	81	1000000063	1070
1.11592	um/s	Spot	81	1000000064	1071
0.434484	um/s	Spot	81	1000000069	1072
0.224818	um/s	Spot	81	1000000035	1073
5.42839	um/s	Spot	81	1000000070	1074
0.298926	um/s	Spot	81	1000000068	1075
0.633996	um/s	Spot	81	1000000065	1076
0.297929	um/s	Spot	81	1000000059	1077
1.00624	um/s	Spot	81	1000000061	1078
0.516145	um/s	Spot	81	1000000071	1079
0.225997	um/s	Spot	81	1000000066	1080
0.437672	um/s	Spot	82	1000000067	1081
0.603773	um/s	Spot	82	1000000063	1082
0.13955	um/s	Spot	82	1000000069	1083
1.048	um/s	Spot	82	1000000064	1084
0.0936848	um/s	Spot	82	1000000035	1085
4.70109	um/s	Spot	82	1000000070	1086
0.3595	um/s	Spot	82	1000000068	1087
0.100756	um/s	Spot	82	1000000065	1088
0.271955	um/s	Spot	82	1000000059	1089
0.466561	um/s	Spot	82	1000000061	1090
0.853981	um/s	Spot	82	1000000071	1091
0.319829	um/s	Spot	82	1000000066	1092
0.355335	um/s	Spot	83	1000000067	1093
2.85979	um/s	Spot	83	1000000072	1094
0.107061	um/s	Spot	83	1000000063	1095
1.86837	um/s	Spot	83	1000000064	1096
0.788511	um/s	Spot	83	1000000069	1097
0.148822	um/s	Spot	83	1000000035	1098
3.00933	um/s	Spot	83	1000000073	1099
4.29368	um/s	Spot	83	1000000070	1100
0.932874	um/s	Spot	83	1000000068	1101
1.05736	um/s	Spot	83	1000000065	1102
0.358798	um/s	Spot	83	1000000059	1103
0.779624	um/s	Spot	83	1000000061	1104
1.16341	um/s	Spot	83	1000000071	1105
0.51848	um/s	Spot	83	1000000066	1106
0.871034	um/s	Spot	84	1000000067	1107
0.868629	um/s	Spot	84	1000000072	1108
1.82827	um/s	Spot	84	1000000069	1109
3.80504	um/s	Spot	84	1000000064	1110
0.12718	um/s	Spot	84	1000000035	1111
2.4224	um/s	Spot	84	1000000073	1112
3.45238	um/s	Spot	84	1000000070	1113
2.7857	um/s	Spot	84	1000000068	1114
1.28348	um/s	Spot	84	1000000065	1115
0.464227	um/s	Spot	84	1000000059	1116
1.61444	um/s	Spot	84	1000000071	1117
1.58831	um/s	Spot	84	1000000066	1118
0.34057	um/s	Spot	85	1000000067	1119
0.792413	um/s	Spot	85	1000000072	1120
0.541244	um/s	Spot	85	1000000069	1121
0.35426	um/s	Spot	85	1000000035	1122
1.15679	um/s	Spot	85	1000000073	1123
1.46891	um/s	Spot	85	1000000070	1124
4.71166	um/s	Spot	85	1000000068	1125
2.30604	um/s	Spot	85	1000000065	1126
0.632751	um/s	Spot	85	1000000059	1127
0.518002	um/s	Spot	85	1000000071	1128
0.553137	um/s	Spot	85	1000000066	1129
0.503156	um/s	Spot	86	1000000067	1130
2.48381	um/s	Spot	86	1000000072	1131
0.465729	um/s	Spot	86	1000000069	1132
0.155179	um/s	Spot	86	1000000035	1133
0.281501	um/s	Spot	86	1000000073	1134
0.732426	um/s	Spot	86	1000000070	1135
2.55663	um/s	Spot	86	1000000065	1136
0.165423	um/s	Spot	86	1000000059	1137
1.44479	um/s	Spot	86	1000000071	1138
0.426819	um/s	Spot	86	1000000066	1139
0.325299	um/s	Spot	87	1000000067	1140
1.97094	um/s	Spot	87	1000000072	1141
0.690287	um/s	Spot	87	1000000069	1142
0.535017	um/s	Spot	87	1000000035	1143
0.159695	um/s	Spot	87	1000000073	1144
0.448903	um/s	Spot	87	1000000070	1145
0.686601	um/s	Spot	87	1000000059	1146
0.489526	um/s	Spot	87	1000000074	1147
0.875558	um/s	Spot	87	1000000071	1148
1.40201	um/s	Spot	88	1000000067	1149
1.58327	um/s	Spot	88	1000000072	1150
0.426532	um/s	Spot	88	1000000069	1151
0.133958	um/s	Spot	88	1000000035	1152
0.777995	um/s	Spot	88	1000000073	1153
0.814514	um/s	Spot	88	1000000070	1154
0.393207	um/s	Spot	88	1000000059	1155
0.494345	um/s	Spot	88	1000000074	1156
0.444301	um/s	Spot	88	1000000071	1157
2.68314	um/s	Spot	89	1000000067	1158
1.9521	um/s	Spot	89	1000000072	1159
0.622104	um/s	Spot	89	1000000069	1160
0.192364	um/s	Spot	89	1000000035	1161
0.360615	um/s	Spot	89	1000000073	1162
0.406086	um/s	Spot	89	1000000070	1163
0.168235	um/s	Spot	89	1000000059	1164
0.527147	um/s	Spot	89	1000000074	1165
0.602939	um/s	Spot	89	1000000071	1166
0.156357	um/s	Spot	90	1000000072	1167
0.682792	um/s	Spot	90	1000000069	1168
0.150252	um/s	Spot	90	1000000035	1169
1.59041	um/s	Spot	90	1000000073	1170
0.409993	um/s	Spot	90	1000000070	1171
2.48052	um/s	Spot	90	1000000075	1172
5.24373	um/s	Spot	90	1000000076	1173
0.484648	um/s	Spot	90	1000000059	1174
0.663541	um/s	Spot	90	1000000074	1175
0.724452	um/s	Spot	90	1000000071	1176
0.666391	um/s	Spot	91	1000000072	1177
0.120515	um/s	Spot	91	1000000035	1178
0.810895	um/s	Spot	91	1000000073	1179
0.911805	um/s	Spot	91	1000000070	1180
0.926303	um/s	Spot	91	1000000075	1181
3.11862	um/s	Spot	91	1000000076	1182
0.47614	um/s	Spot	91	1000000059	1183
0.569953	um/s	Spot	91	1000000074	1184
0.931412	um/s	Spot	91	1000000071	1185
1.27894	um/s	Spot	92	1000000072	1186
0.559345	um/s	Spot	92	1000000035	1187
0.12803	um/s	Spot	92	1000000073	1188
0.0940036	um/s	Spot	92	1000000070	1189
0.658144	um/s	Spot	92	1000000075	1190
0.599763	um/s	Spot	92	1000000076	1191
0.269613	um/s	Spot	92	1000000059	1192
0.553503	um/s	Spot	92	1000000074	1193
0.232504	um/s	Spot	92	1000000071	1194
1.18809	um/s	Spot	93	1000000077	1195
0.131326	um/s	Spot	93	1000000072	1196
4.69097	um/s	Spot	93	1000000078	1197
0.472224	um/s	Spot	93	1000000035	1198
1.24805	um/s	Spot	93	1000000073	1199
0.431328	um/s	Spot	93	1000000070	1200
0.375124	um/s	Spot	93	1000000075	1201
0.39053	um/s	Spot	93	1000000076	1202
0.701314	um/s	Spot	93	1000000059	1203
0.40321	um/s	Spot	93	1000000074	1204
0.467765	um/s	Spot	93	1000000071	1205
0.35451	um/s	Spot	94	1000000077	1206
0.942587	um/s	Spot	94	1000000072	1207
2.65199	um/s	Spot	94	1000000078	1208
0.392702	um/s	Spot	94	1000000035	1209
1.5942	um/s	Spot	94	1000000073	1210
0.282062	um/s	Spot	94	1000000070	1211
0.368617	um/s	Spot	94	1000000075	1212
0.0567573	um/s	Spot	94	1000000076	1213
0.62142	um/s	Spot	94	1000000059	1214
0.752235	um/s	Spot	94	1000000074	1215
0.733877	um/s	Spot	95	1000000077	1216
0.307046	um/s	Spot	95	1000000072	1217
0.228354	um/s	Spot	95	1000000078	1218
0.617894	um/s	Spot	95	1000000035	1219
0.288571	um/s	Spot	95	1000000073	1220
0.130339	um/s	Spot	95	1000000070	1221
0.338397	um/s	Spot	95	1000000075	1222
0.24443	um/s	Spot	95	1000000076	1223
0.43183	um/s	Spot	95	1000000059	1224
0.137365	um/s	Spot	95	1000000074	1225
0.897925	um/s	Spot	96	1000000077	1226
0.454248	um/s	Spot	96	1000000078	1227
0.250038	um/s	Spot	96	1000000035	1228
0.405744	um/s	Spot	96	1000000073	1229
0.913538	um/s	Spot	96	1000000070	1230
0.330802	um/s	Spot	96	1000000075	1231
0.137701	um/s	Spot	96	1000000076	1232
0.712802	um/s	Spot	96	1000000059	1233
0.476543	um/s	Spot	96	1000000074	1234
0.672417	um/s	Spot	97	1000000079	1235
2.56359	um/s	Spot	97	1000000077	1236
0.435542	um/s	Spot	97	1000000078	1237
0.330175	um/s	Spot	97	1000000035	1238
0.339808	um/s	Spot	97	1000000073	1239
0.929262	um/s	Spot	97	1000000070	1240
0.213934	um/s	Spot	97	1000000075	1241
0.367859	um/s	Spot	97	1000000076	1242
0.729592	um/s	Spot	97	1000000059	1243
0.532592	um/s	Spot	97	1000000074	1244
0.365936	um/s	Spot	98	1000000079	1245
1.69322	um/s	Spot	98	1000000077	1246
0.256057	um/s	Spot	98	1000000078	1247
0.263195	um/s	Spot	98	1000000035	1248
0.977035	um/s	Spot	98	1000000073	1249
0.743895	um/s	Spot	98	1000000070	1250
2.42085	um/s	Spot	98	1000000080	1251
0.332196	um/s	Spot	98	1000000075	1252
0.767901	um/s	Spot	98	1000000076	1253
0.32873	um/s	Spot	98	1000000059	1254
0.246023	um/s	Spot	98	1000000074	1255
1.03716	um/s	Spot	99	1000000079	1256
0.979921	um/s	Spot	99	1000000077	1257
0.278109	um/s	Spot	99	1000000078	1258
0.236959	um/s	Spot	99	1000000035	1259
0.460335	um/s	Spot	99	1000000073	1260
2.23525	um/s	Spot	99	1000000081	1261
0.801974	um/s	Spot	99	1000000070	1262
1.23488	um/s	Spot	99	1000000080	1263
0.437698	um/s	Spot	99	1000000075	1264
0.786523	um/s	Spot	99	1000000076	1265
0.56202	um/s	Spot	99	1000000059	1266
1.94781	um/s	Spot	99	1000000074	1267
0.894183	um/s	Spot	99	1000000082	1268
2.59954	um/s	Spot	100	1000000079	1269
1.14762	um/s	Spot	100	1000000077	1270
0.735203	um/s	Spot	100	1000000078	1271
0.193228	um/s	Spot	100	1000000035	1272
1.98349	um/s	Spot	100	1000000073	1273
2.49123	um/s	Spot	100	1000000081	1274
0.296748	um/s	Spot	100	1000000070	1275
2.16393	um/s	Spot	100	1000000083	1276
0.895198	um/s	Spot	100	1000000080	1277
0.917664	um/s	Spot	100	1000000075	1278
0.642149	um/s	Spot	100	1000000076	1279
3.10452	um/s	Spot	100	1000000074	1280
0.320195	um/s	Spot	100	1000000082	1281
4.32817	um/s	Spot	100	1000000084	1282
0.61873	um/s	Spot	101	1000000077	1283
2.62303	um/s	Spot	101	1000000079	1284
0.491059	um/s	Spot	101	1000000078	1285
0.226171	um/s	Spot	101	1000000035	1286
1.72171	um/s	Spot	101	1000000081	1287
0.70047	um/s	Spot	101	1000000070	1288
1.26815	um/s	Spot	101	1000000083	1289
0.404242	um/s	Spot	101	1000000080	1290
0.62051	um/s	Spot	101	1000000075	1291
0.147322	um/s	Spot	101	1000000076	1292
2.68934	um/s	Spot	101	1000000082	1293
3.40485	um/s	Spot	101	1000000084	1294
0.741694	um/s	Spot	102	1000000077	1295
0.651305	um/s	Spot	102	1000000079	1296
1.10469	um/s	Spot	102	1000000078	1297
0.247041	um/s	Spot	102	1000000035	1298
0.277517	um/s	Spot	102	1000000081	1299
0.846101	um/s	Spot	102	1000000070	1300
0.715978	um/s	Spot	102	1000000083	1301
0.111002	um/s	Spot	102	1000000080	1302
1.26607	um/s	Spot	102	1000000075	1303
0.434359	um/s	Spot	102	1000000076	1304
2.35177	um/s	Spot	102	1000000082	1305
1.60458	um/s	Spot	102	1000000084	1306
0.38258	um/s	Spot	103	1000000079	1307
0.499556	um/s	Spot	103	1000000077	1308
1.35132	um/s	Spot	103	1000000085	1309
0.289141	um/s	Spot	103	1000000078	1310
0.00842836	um/s	Spot	103	1000000035	1311
0.446721	um/s	Spot	103	1000000081	1312
0.426184	um/s	Spot	103	1000000070	1313
0.37554	um/s	Spot	103	1000000083	1314
0.716781	um/s	Spot	103	1000000080	1315
0.173741	um/s	Spot	103	1000000076	1316
0.444346	um/s	Spot	103	1000000082	1317
0.563756	um/s	Spot	103	1000000084	1318
0.123741	um/s	Spot	104	1000000077	1319
0.258321	um/s	Spot	104	1000000079	1320
0.537317	um/s	Spot	104	1000000085	1321
0.555793	um/s	Spot	104	1000000078	1322
0.133908	um/s	Spot	104	1000000035	1323
0.415314	um/s	Spot	104	1000000081	1324
0.659408	um/s	Spot	104	1000000070	1325
0.30976	um/s	Spot	104	1000000083	1326
0.217981	um/s	Spot	104	1000000080	1327
0.650546	um/s	Spot	104	1000000086	1328
1.61907	um/s	Spot	104	1000000076	1329
0.650442	um/s	Spot	104	1000000082	1330
0.470619	um/s	Spot	104	1000000084	1331
0.669334	um/s	Spot	105	1000000077	1332
2.23685	um/s	Spot	105	1000000079	1333
2.05125	um/s	Spot	105	1000000085	1334
0.946754	um/s	Spot	105	1000000078	1335
0.130278	um/s	Spot	105	1000000035	1336
0.510642	um/s	Spot	105	1000000081	1337
0.42589	um/s	Spot	105	1000000070	1338
0.24672	um/s	Spot	105	1000000083	1339
0.249586	um/s	Spot	105	1000000080	1340
0.412409	um/s	Spot	105	1000000086	1341
0.534656	um/s	Spot	105	1000000076	1342
0.735161	um/s	Spot	105	1000000082	1343
0.22193	um/s	Spot	105	1000000084	1344
1.35464	um/s	Spot	106	1000000077	1345
3.50799	um/s	Spot	106	1000000079	1346
1.65435	um/s	Spot	106	1000000085	1347
0.48612	um/s	Spot	106	1000000078	1348
0.197978	um/s	Spot	106	1000000035	1349
0.461286	um/s	Spot	106	1000000081	1350
0.462251	um/s	Spot	106	1000000070	1351
0.35208	um/s	Spot	106	1000000083	1352
0.191369	um/s	Spot	106	1000000080	1353
0.32997	um/s	Spot	106	1000000086	1354
1.10514	um/s	Spot	106	1000000076	1355
0.491034	um/s	Spot	106	1000000082	1356
0.199386	um/s	Spot	106	1000000084	1357
3.76466	um/s	Spot	107	1000000079	1358
0.146796	um/s	Spot	107	1000000085	1359
0.220992	um/s	Spot	107	1000000078	1360
0.183697	um/s	Spot	107	1000000035	1361
0.398711	um/s	Spot	107	1000000081	1362
0.678555	um/s	Spot	107	1000000070	1363
0.226013	um/s	Spot	107	1000000083	1364
5.99236	um/s	Spot	107	1000000087	1365
0.272741	um/s	Spot	107	1000000080	1366
0.14034	um/s	Spot	107	1000000086	1367
0.430487	um/s	Spot	107	1000000076	1368
0.624772	um/s	Spot	107	1000000082	1369
0.258862	um/s	Spot	107	1000000084	1370
3.86007	um/s	Spot	108	1000000079	1371
0.112674	um/s	Spot	108	1000000085	1372
0.312276	um/s	Spot	108	1000000078	1373
0.109941	um/s	Spot	108	1000000035	1374
0.304758	um/s	Spot	108	1000000081	1375
0.373295	um/s	Spot	108	1000000070	1376
4.1742	um/s	Spot	108	1000000087	1377
0.83108	um/s	Spot	108	1000000083	1378
0.569258	um/s	Spot	108	1000000080	1379
0.0993204	um/s	Spot	108	1000000086	1380
0.586755	um/s	Spot	108	1000000076	1381
0.137625	um/s	Spot	108	1000000082	1382
1.02445	um/s	Spot	108	1000000088	1383
0.341818	um/s	Spot	108	1000000084	1384
1.84175	um/s	Spot	109	1000000085	1385
0.390387	um/s	Spot	109	1000000035	1386
0.438611	um/s	Spot	109	1000000081	1387
0.618563	um/s	Spot	109	1000000070	1388
3.31564	um/s	Spot	109	1000000087	1389
0.414677	um/s	Spot	109	1000000083	1390
0.042839	um/s	Spot	109	1000000080	1391
0.467525	um/s	Spot	109	1000000086	1392
4.47608	um/s	Spot	109	1000000089	1393
0.644749	um/s	Spot	109	1000000082	1394
0.681565	um/s	Spot	109	1000000088	1395
0.574584	um/s	Spot	109	1000000084	1396
0.494364	um/s	Spot	110	1000000085	1397
0.239311	um/s	Spot	110	1000000035	1398
0.706581	um/s	Spot	110	1000000081	1399
0.660681	um/s	Spot	110	1000000070	1400
2.39976	um/s	Spot	110	1000000087	1401
0.626463	um/s	Spot	110	1000000083	1402
0.823754	um/s	Spot	110	1000000080	1403
0.585509	um/s	Spot	110	1000000086	1404
2.43282	um/s	Spot	110	1000000089	1405
0.999288	um/s	Spot	110	1000000082	1406
0.1416	um/s	Spot	110	1000000088	1407
0.257868	um/s	Spot	110	1000000084	1408
0.521072	um/s	Spot	111	1000000085	1409
0.0518879	um/s	Spot	111	1000000035	1410
0.463596	um/s	Spot	111	1000000070	1411
1.30559	um/s	Spot	111	1000000087	1412
0.928416	um/s	Spot	111	1000000083	1413
0.17645	um/s	Spot	111	1000000080	1414
0.45276	um/s	Spot	111	1000000086	1415
0.804354	um/s	Spot	111	1000000089	1416
1.29852	um/s	Spot	111	1000000082	1417
0.714968	um/s	Spot	111	1000000088	1418
0.349143	um/s	Spot	111	1000000084	1419
0.536667	um/s	Spot	112	1000000090	1420
1.20836	um/s	Spot	112	1000000085	1421
0.683251	um/s	Spot	112	1000000035	1422
0.569894	um/s	Spot	112	1000000070	1423
0.305642	um/s	Spot	112	1000000087	1424
0.365597	um/s	Spot	112	1000000083	1425
0.290772	um/s	Spot	112	1000000080	1426
0.286783	um/s	Spot	112	1000000086	1427
0.180283	um/s	Spot	112	1000000089	1428
0.867013	um/s	Spot	112	1000000082	1429
0.24675	um/s	Spot	112	1000000088	1430
0.260192	um/s	Spot	112	1000000084	1431
0.381945	um/s	Spot	113	1000000090	1432
2.16095	um/s	Spot	113	1000000085	1433
1.58075	um/s	Spot	113	1000000035	1434
0.34052	um/s	Spot	113	1000000070	1435
0.328424	um/s	Spot	113	1000000087	1436
0.0840868	um/s	Spot	113	1000000083	1437
0.291727	um/s	Spot	113	1000000086	1438
1.03032	um/s	Spot	113	1000000089	1439
0.329342	um/s	Spot	113	1000000088	1440
0.719397	um/s	Spot	113	1000000084	1441
0.449899	um/s	Spot	114	1000000090	1442
1.04997	um/s	Spot	114	1000000035	1443
0.248683	um/s	Spot	114	1000000070	1444
0.0830088	um/s	Spot	114	1000000087	1445
0.832891	um/s	Spot	114	1000000083	1446
0.88777	um/s	Spot	114	1000000086	1447
0.0319755	um/s	Spot	114	1000000089	1448
0.20289	um/s	Spot	114	1000000088	1449
0.661112	um/s	Spot	114	1000000084	1450
1.73363	um/s	Spot	115	1000000090	1451
0.181812	um/s	Spot	115	1000000035	1452
0.0340154	um/s	Spot	115	1000000070	1453
0.13464	um/s	Spot	115	1000000087	1454
0.371304	um/s	Spot	115	1000000083	1455
0.310506	um/s	Spot	115	1000000089	1456
0.176856	um/s	Spot	115	1000000088	1457
0.185313	um/s	Spot	115	1000000084	1458
0.442759	um/s	Spot	116	1000000090	1459
0.156062	um/s	Spot	116	1000000035	1460
0.255684	um/s	Spot	116	1000000070	1461
0.0842469	um/s	Spot	116	1000000087	1462
0.187514	um/s	Spot	116	1000000083	1463
0.119153	um/s	Spot	116	1000000089	1464
0.437052	um/s	Spot	116	1000000088	1465
0.468391	um/s	Spot	116	1000000084	1466
1.55885	um/s	Spot	117	1000000090	1467
0.297964	um/s	Spot	117	1000000035	1468
0.216001	um/s	Spot	117	1000000070	1469
0.297988	um/s	Spot	117	1000000087	1470
0.792947	um/s	Spot	117	1000000083	1471
0.291115	um/s	Spot	117	1000000089	1472
0.411073	um/s	Spot	117	1000000088	1473
0.714159	um/s	Spot	117	1000000084	1474
0.521974	um/s	Spot	118	1000000090	1475
0.409794	um/s	Spot	118	1000000035	1476
0.308383	um/s	Spot	118	1000000070	1477
0.39571	um/s	Spot	118	1000000087	1478
0.182065	um/s	Spot	118	1000000089	1479
0.792324	um/s	Spot	118	1000000088	1480
0.252416	um/s	Spot	118	1000000084	1481
0.348516	um/s	Spot	119	1000000090	1482
0.427999	um/s	Spot	119	1000000091	1483
0.716136	um/s	Spot	119	1000000035	1484
0.329228	um/s	Spot	119	1000000070	1485
0.243421	um/s	Spot	119	1000000087	1486
0.219772	um/s	Spot	119	1000000089	1487
1.63504	um/s	Spot	119	1000000088	1488
0.538788	um/s	Spot	119	1000000084	1489
0.300574	um/s	Spot	120	1000000090	1490
0.163856	um/s	Spot	120	1000000091	1491
0.255718	um/s	Spot	120	1000000070	1492
0.279461	um/s	Spot	120	1000000087	1493
0.322327	um/s	Spot	120	1000000089	1494
2.35192	um/s	Spot	120	1000000088	1495
3.92179	um/s	Spot	120	1000000092	1496
0.568864	um/s	Spot	120	1000000084	1497
0.357517	um/s	Spot	121	1000000090	1498
0.329784	um/s	Spot	121	1000000091	1499
0.224777	um/s	Spot	121	1000000070	1500
0.281973	um/s	Spot	121	1000000087	1501
0.233209	um/s	Spot	121	1000000089	1502
1.78716	um/s	Spot	121	1000000092	1503
0.416978	um/s	Spot	121	1000000084	1504
0.262009	um/s	Spot	122	1000000090	1505
0.258754	um/s	Spot	122	1000000091	1506
1.31315	um/s	Spot	122	1000000070	1507
0.273642	um/s	Spot	122	1000000089	1508
0.722495	um/s	Spot	122	1000000092	1509
0.410809	um/s	Spot	122	1000000084	1510
0.258413	um/s	Spot	123	1000000090	1511
0.752534	um/s	Spot	123	1000000091	1512
1.25517	um/s	Spot	123	1000000070	1513
0.262242	um/s	Spot	123	1000000089	1514
1.07094	um/s	Spot	123	1000000092	1515
0.440957	um/s	Spot	123	1000000084	1516
0.808319	um/s	Spot	124	1000000090	1517
1.63179	um/s	Spot	124	1000000091	1518
0.277151	um/s	Spot	124	1000000093	1519
1.10195	um/s	Spot	124	1000000070	1520
0.276677	um/s	Spot	124	1000000089	1521
0.331322	um/s	Spot	124	1000000092	1522
0.85596	um/s	Spot	124	1000000084	1523
1.71455	um/s	Spot	125	1000000090	1524
0.108432	um/s	Spot	125	1000000091	1525
0.355567	um/s	Spot	125	1000000093	1526
0.662526	um/s	Spot	125	1000000070	1527
0.104357	um/s	Spot	125	1000000089	1528
3.21384	um/s	Spot	125	1000000094	1529
1.08499	um/s	Spot	125	1000000092	1530
0.703256	um/s	Spot	125	1000000084	1531
1.07443	um/s	Spot	126	1000000090	1532
0.24918	um/s	Spot	126	1000000091	1533
0.0209635	um/s	Spot	126	1000000093	1534
1.33245	um/s	Spot	126	1000000070	1535
0.759336	um/s	Spot	126	1000000095	1536
0.207101	um/s	Spot	126	1000000089	1537
1.50699	um/s	Spot	126	1000000094	1538
0.873245	um/s	Spot	126	1000000092	1539
0.244662	um/s	Spot	126	1000000084	1540
0.157006	um/s	Spot	127	1000000090	1541
0.172033	um/s	Spot	127	1000000091	1542
0.596365	um/s	Spot	127	1000000093	1543
0.502558	um/s	Spot	127	1000000070	1544
0.451707	um/s	Spot	127	1000000095	1545
0.481975	um/s	Spot	127	1000000089	1546
0.0998189	um/s	Spot	127	1000000094	1547
0.824796	um/s	Spot	127	1000000092	1548
0.624915	um/s	Spot	127	1000000084	1549
0.460705	um/s	Spot	128	1000000090	1550
0.0195193	um/s	Spot	128	1000000091	1551
0.390236	um/s	Spot	128	1000000093	1552
1.00801	um/s	Spot	128	1000000070	1553
0.199069	um/s	Spot	128	1000000095	1554
0.625476	um/s	Spot	128	1000000089	1555
0.431013	um/s	Spot	128	1000000096	1556
0.110224	um/s	Spot	128	1000000094	1557
0.430235	um/s	Spot	128	1000000092	1558
0.0777179	um/s	Spot	128	1000000084	1559
0.273574	um/s	Spot	129	1000000090	1560
0.414336	um/s	Spot	129	1000000091	1561
0.667215	um/s	Spot	129	1000000093	1562
0.695122	um/s	Spot	129	1000000070	1563
0.287675	um/s	Spot	129	1000000095	1564
0.326188	um/s	Spot	129	1000000089	1565
0.242651	um/s	Spot	129	1000000096	1566
0.258332	um/s	Spot	129	1000000094	1567
0.847798	um/s	Spot	129	1000000092	1568
0.27412	um/s	Spot	129	1000000084	1569
0.0739186	um/s	Spot	130	1000000090	1570
0.88373	um/s	Spot	130	1000000091	1571
1.3147	um/s	Spot	130	1000000093	1572
0.317114	um/s	Spot	130	1000000070	1573
0.607435	um/s	Spot	130	1000000095	1574
0.666861	um/s	Spot	130	1000000089	1575
0.196647	um/s	Spot	130	1000000096	1576
1.06997	um/s	Spot	130	1000000094	1577
0.535829	um/s	Spot	130	1000000092	1578
0.27725	um/s	Spot	130	1000000084	1579
0.402591	um/s	Spot	131	1000000090	1580
0.961525	um/s	Spot	131	1000000091	1581
0.902876	um/s	Spot	131	1000000093	1582
0.467182	um/s	Spot	131	1000000070	1583
0.338724	um/s	Spot	131	1000000095	1584
1.01918	um/s	Spot	131	1000000089	1585
0.255669	um/s	Spot	131	1000000096	1586
0.342505	um/s	Spot	131	1000000094	1587
0.0761492	um/s	Spot	131	1000000084	1588
0.235033	um/s	Spot	132	1000000090	1589
0.516695	um/s	Spot	132	1000000091	1590
1.42372	um/s	Spot	132	1000000093	1591
1.01706	um/s	Spot	132	1000000097	1592
0.369279	um/s	Spot	132	1000000070	1593
0.682015	um/s	Spot	132	1000000095	1594
0.806761	um/s	Spot	132	1000000089	1595
0.650031	um/s	Spot	132	1000000096	1596
0.264514	um/s	Spot	132	1000000094	1597
0.448588	um/s	Spot	132	1000000084	1598
1.12998	um/s	Spot	133	1000000090	1599
0.294484	um/s	Spot	133	1000000091	1600
0.0639873	um/s	Spot	133	1000000093	1601
0.996333	um/s	Spot	133	1000000097	1602
0.302777	um/s	Spot	133	1000000070	1603
0.63525	um/s	Spot	133	1000000095	1604
0.114454	um/s	Spot	133	1000000089	1605
0.690405	um/s	Spot	133	1000000096	1606
0.440791	um/s	Spot	133	1000000094	1607
1.46832	um/s	Spot	134	1000000090	1608
0.718822	um/s	Spot	134	1000000091	1609
1.5588	um/s	Spot	134	1000000093	1610
0.570227	um/s	Spot	134	1000000097	1611
0.530379	um/s	Spot	134	1000000070	1612
0.253182	um/s	Spot	134	1000000095	1613
0.300686	um/s	Spot	134	1000000089	1614
0.14417	um/s	Spot	134	1000000096	1615
0.607382	um/s	Spot	134	1000000094	1616
0.755904	um/s	Spot	135	1000000090	1617
0.981907	um/s	Spot	135	1000000091	1618
0.87006	um/s	Spot	135	1000000093	1619
0.350192	um/s	Spot	135	1000000097	1620
0.577622	um/s	Spot	135	1000000070	1621
0.074403	um/s	Spot	135	1000000095	1622
1.67944	um/s	Spot	135	1000000089	1623
0.0539507	um/s	Spot	135	1000000096	1624
0.315908	um/s	Spot	135	1000000094	1625
0.120408	um/s	Spot	136	1000000090	1626
0.212634	um/s	Spot	136	1000000091	1627
2.2885	um/s	Spot	136	1000000093	1628
0.231764	um/s	Spot	136	1000000097	1629
1.07227	um/s	Spot	136	1000000070	1630
0.424059	um/s	Spot	136	1000000095	1631
1.44767	um/s	Spot	136	1000000089	1632
0.303267	um/s	Spot	136	1000000096	1633
0.135883	um/s	Spot	136	1000000094	1634
0.217171	um/s	Spot	137	1000000090	1635
0.248323	um/s	Spot	137	1000000091	1636
0.325731	um/s	Spot	137	1000000097	1637
4.93626	um/s	Spot	137	1000000093	1638
1.59686	um/s	Spot	137	1000000070	1639
0.0666362	um/s	Spot	137	1000000095	1640
0.20837	um/s	Spot	137	1000000096	1641
2.69561	um/s	Spot	137	1000000089	1642
0.186502	um/s	Spot	137	1000000094	1643
0.443992	um/s	Spot	138	1000000090	1644
0.0754413	um/s	Spot	138	1000000091	1645
0.137918	um/s	Spot	138	1000000097	1646
0.237712	um/s	Spot	138	1000000098	1647
3.62334	um/s	Spot	138	1000000099	1648
0.575192	um/s	Spot	138	1000000095	1649
4.51865	um/s	Spot	138	1000000089	1650
1.0507	um/s	Spot	138	1000000096	1651
0.147556	um/s	Spot	138	1000000094	1652
0.470277	um/s	Spot	139	1000000091	1653
0.514925	um/s	Spot	139	1000000097	1654
0.431706	um/s	Spot	139	1000000098	1655
2.46842	um/s	Spot	139	1000000099	1656
1.01419	um/s	Spot	139	1000000096	1657
0.43298	um/s	Spot	139	1000000094	1658
0.326109	um/s	Spot	140	1000000091	1659
0.761761	um/s	Spot	140	1000000097	1660
0.415147	um/s	Spot	140	1000000098	1661
0.691179	um/s	Spot	140	1000000099	1662
0.335705	um/s	Spot	140	1000000094	1663
0.376366	um/s	Spot	141	1000000091	1664
0.398584	um/s	Spot	141	1000000097	1665
0.513258	um/s	Spot	141	1000000098	1666
0.236258	um/s	Spot	141	1000000099	1667
0.509137	um/s	Spot	141	1000000094	1668
3.34356	um/s	Spot	141	1000000100	1669
0.483207	um/s	Spot	142	1000000091	1670
1.11362	um/s	Spot	142	1000000097	1671
0.424789	um/s	Spot	142	1000000098	1672
0.219376	um/s	Spot	142	1000000099	1673
0.332277	um/s	Spot	142	1000000094	1674
1.81077	um/s	Spot	142	1000000100	1675
1.03695	um/s	Spot	143	1000000091	1676
0.895525	um/s	Spot	143	1000000097	1677
0.139317	um/s	Spot	143	1000000098	1678
0.383901	um/s	Spot	143	1000000099	1679
0.736866	um/s	Spot	143	1000000094	1680
0.371679	um/s	Spot	143	1000000100	1681
0.43777	um/s	Spot	144	1000000091	1682
0.693929	um/s	Spot	144	1000000097	1683
0.383699	um/s	Spot	144	1000000098	1684
0.875658	um/s	Spot	144	1000000099	1685
0.831863	um/s	Spot	144	1000000094	1686
0.524138	um/s	Spot	144	1000000100	1687
1.35324	um/s	Spot	145	1000000091	1688
0.179876	um/s	Spot	145	1000000098	1689
0.714272	um/s	Spot	145	1000000099	1690
0.357755	um/s	Spot	145	1000000094	1691
0.0426691	um/s	Spot	145	1000000100	1692
0.87484	um/s	Spot	146	1000000091	1693
0.443935	um/s	Spot	146	1000000098	1694
0.258734	um/s	Spot	146	1000000099	1695
0.520346	um/s	Spot	146	1000000094	1696
0.54885	um/s	Spot	146	1000000100	1697
3.21769	um/s	Spot	147	1000000091	1698
0.486739	um/s	Spot	147	1000000098	1699
0.680858	um/s	Spot	147	1000000099	1700
0.519669	um/s	Spot	147	1000000094	1701
0.654309	um/s	Spot	147	1000000100	1702
0.447432	um/s	Spot	148	1000000098	1703
0.743527	um/s	Spot	148	1000000099	1704
0.233982	um/s	Spot	148	1000000094	1705
0.37593	um/s	Spot	148	1000000100	1706
0.777433	um/s	Spot	149	1000000098	1707
0.649095	um/s	Spot	149	1000000099	1708
1.8131	um/s	Spot	149	1000000101	1709
0.408862	um/s	Spot	149	1000000094	1710
1.88779	um/s	Spot	149	1000000100	1711
2.09049	um/s	Spot	150	1000000098	1712
0.157824	um/s	Spot	150	1000000099	1713
1.38368	um/s	Spot	150	1000000101	1714
0.271631	um/s	Spot	150	1000000094	1715
2.34313	um/s	Spot	150	1000000100	1716
2.41841	um/s	Spot	151	1000000098	1717
0.552289	um/s	Spot	151	1000000099	1718
1.12207	um/s	Spot	151	1000000101	1719
0.317424	um/s	Spot	151	1000000094	1720
1.55114	um/s	Spot	151	1000000100	1721
0.435376	um/s	Spot	152	1000000102	1722
0.386423	um/s	Spot	152	1000000099	1723
0.167844	um/s	Spot	152	1000000101	1724
0.358017	um/s	Spot	152	1000000094	1725
0.648568	um/s	Spot	153	1000000103	1726
0.356879	um/s	Spot	153	1000000102	1727
0.505946	um/s	Spot	153	1000000099	1728
0.878302	um/s	Spot	153	1000000101	1729
0.65561	um/s	Spot	153	1000000094	1730
3.86579	um/s	Spot	154	1000000104	1731
0.234547	um/s	Spot	154	1000000103	1732
0.575036	um/s	Spot	154	1000000102	1733
0.884307	um/s	Spot	154	1000000099	1734
0.72713	um/s	Spot	154	1000000101	1735
1.06661	um/s	Spot	154	1000000094	1736
2.36885	um/s	Spot	155	1000000104	1737
0.474216	um/s	Spot	155	1000000103	1738
0.727549	um/s	Spot	155	1000000105	1739
0.422087	um/s	Spot	155	1000000102	1740
0.688507	um/s	Spot	155	1000000101	1741
0.402092	um/s	Spot	155	1000000094	1742
0.782712	um/s	Spot	156	1000000104	1743
0.602888	um/s	Spot	156	1000000103	1744
0.435487	um/s	Spot	156	1000000105	1745
0.58397	um/s	Spot	156	1000000102	1746
0.0429298	um/s	Spot	156	1000000101	1747
0.866675	um/s	Spot	156	1000000094	1748
0.0959837	um/s	Spot	157	1000000104	1749
0.58421	um/s	Spot	157	1000000103	1750
0.2881	um/s	Spot	157	1000000105	1751
0.664885	um/s	Spot	157	1000000102	1752
0.312723	um/s	Spot	157	1000000101	1753
0.422382	um/s	Spot	157	1000000094	1754
1.63258	um/s	Spot	157	1000000106	1755
0.434668	um/s	Spot	158	1000000104	1756
0.303658	um/s	Spot	158	1000000103	1757
0.165779	um/s	Spot	158	1000000105	1758
1.45322	um/s	Spot	158	1000000107	1759
0.305797	um/s	Spot	158	1000000102	1760
0.374919	um/s	Spot	158	1000000101	1761
0.162685	um/s	Spot	158	1000000094	1762
1.01431	um/s	Spot	158	1000000106	1763
0.178566	um/s	Spot	159	1000000104	1764
0.149009	um/s	Spot	159	1000000103	1765
0.744494	um/s	Spot	159	1000000105	1766
0.651977	um/s	Spot	159	1000000107	1767
0.870823	um/s	Spot	159	1000000102	1768
0.287108	um/s	Spot	159	1000000101	1769
0.631176	um/s	Spot	159	1000000094	1770
1.29234	um/s	Spot	159	1000000106	1771
0.565262	um/s	Spot	160	1000000104	1772
0.179812	um/s	Spot	160	1000000103	1773
0.534104	um/s	Spot	160	1000000105	1774
0.155371	um/s	Spot	160	1000000107	1775
0.281945	um/s	Spot	160	1000000102	1776
0.567935	um/s	Spot	160	1000000101	1777
0.74188	um/s	Spot	160	1000000094	1778
0.592247	um/s	Spot	160	1000000106	1779
0.841565	um/s	Spot	161	1000000104	1780
0.635924	um/s	Spot	161	1000000108	1781
0.374164	um/s	Spot	161	1000000103	1782
0.902307	um/s	Spot	161	1000000105	1783
0.416969	um/s	Spot	161	1000000107	1784
2.1077	um/s	Spot	161	1000000102	1785
0.499614	um/s	Spot	161	1000000109	1786
0.95239	um/s	Spot	161	1000000101	1787
0.704211	um/s	Spot	161	1000000094	1788
1.24822	um/s	Spot	161	1000000106	1789
1.55925	um/s	Spot	162	1000000104	1790
0.854225	um/s	Spot	162	1000000103	1791
0.30927	um/s	Spot	162	1000000108	1792
0.509305	um/s	Spot	162	1000000105	1793
1.3719	um/s	Spot	162	1000000107	1794
4.70049	um/s	Spot	162	1000000102	1795
0.53842	um/s	Spot	162	1000000109	1796
0.594905	um/s	Spot	162	1000000101	1797
0.447614	um/s	Spot	162	1000000106	1798
0.648182	um/s	Spot	163	1000000104	1799
2.14406	um/s	Spot	163	1000000103	1800
0.618029	um/s	Spot	163	1000000108	1801
1.03075	um/s	Spot	163	1000000110	1802
0.5181	um/s	Spot	163	1000000105	1803
0.610926	um/s	Spot	163	1000000107	1804
0.475362	um/s	Spot	163	1000000109	1805
0.768198	um/s	Spot	163	1000000101	1806
0.518768	um/s	Spot	163	1000000106	1807
1.1428	um/s	Spot	164	1000000104	1808
0.502621	um/s	Spot	164	1000000108	1809
0.64312	um/s	Spot	164	1000000110	1810
2.15063	um/s	Spot	164	1000000105	1811
1.46166	um/s	Spot	164	1000000107	1812
0.344005	um/s	Spot	164	1000000109	1813
0.642516	um/s	Spot	164	1000000101	1814
0.430023	um/s	Spot	164	1000000106	1815
1.01398	um/s	Spot	165	1000000104	1816
0.463933	um/s	Spot	165	1000000108	1817
0.269356	um/s	Spot	165	1000000110	1818
4.23932	um/s	Spot	165	1000000105	1819
0.370693	um/s	Spot	165	1000000107	1820
0.303756	um/s	Spot	165	1000000109	1821
1.23563	um/s	Spot	165	1000000101	1822
0.564511	um/s	Spot	165	1000000106	1823
0.282627	um/s	Spot	166	1000000108	1824
0.775433	um/s	Spot	166	1000000110	1825
1.10884	um/s	Spot	166	1000000107	1826
0.639895	um/s	Spot	166	1000000109	1827
1.01561	um/s	Spot	166	1000000106	1828
0.580461	um/s	Spot	167	1000000108	1829
0.977834	um/s	Spot	167	1000000110	1830
0.59067	um/s	Spot	167	1000000107	1831
0.410386	um/s	Spot	167	1000000109	1832
0.762099	um/s	Spot	167	1000000106	1833
0.34015	um/s	Spot	168	1000000108	1834
0.624521	um/s	Spot	168	1000000110	1835
1.08603	um/s	Spot	168	1000000107	1836
0.35267	um/s	Spot	168	1000000109	1837
0.808919	um/s	Spot	168	1000000106	1838
0.372379	um/s	Spot	169	1000000108	1839
0.512051	um/s	Spot	169	1000000110	1840
1.16181	um/s	Spot	169	1000000107	1841
0.266091	um/s	Spot	169	1000000109	1842
1.10998	um/s	Spot	169	1000000106	1843
0.739337	um/s	Spot	170	1000000108	1844
0.475555	um/s	Spot	170	1000000110	1845
0.260319	um/s	Spot	170	1000000107	1846
0.11936	um/s	Spot	170	1000000109	1847
0.414487	um/s	Spot	170	1000000106	1848
2.54041	um/s	Spot	171	1000000108	1849
0.562108	um/s	Spot	171	1000000110	1850
4.34442	um/s	Spot	171	1000000111	1851
0.170963	um/s	Spot	171	1000000107	1852
0.441499	um/s	Spot	171	1000000109	1853
0.249183	um/s	Spot	171	1000000106	1854
3.88163	um/s	Spot	172	1000000108	1855
0.383099	um/s	Spot	172	1000000110	1856
3.74279	um/s	Spot	172	1000000111	1857
0.251183	um/s	Spot	172	1000000107	1858
1.75719	um/s	Spot	172	1000000112	1859
0.518976	um/s	Spot	172	1000000109	1860
0.481103	um/s	Spot	172	1000000106	1861
0.485412	um/s	Spot	173	1000000110	1862
3.0348	um/s	Spot	173	1000000111	1863
0.104	um/s	Spot	173	1000000107	1864
2.54942	um/s	Spot	173	1000000112	1865
0.265697	um/s	Spot	173	1000000109	1866
0.433738	um/s	Spot	173	1000000106	1867
0.614849	um/s	Spot	174	1000000110	1868
0.371204	um/s	Spot	174	1000000111	1869
2.66963	um/s	Spot	174	1000000112	1870
0.319081	um/s	Spot	174	1000000109	1871
0.862788	um/s	Spot	174	1000000106	1872
0.48631	um/s	Spot	175	1000000110	1873
1.36639	um/s	Spot	175	1000000111	1874
0.900681	um/s	Spot	175	1000000112	1875
0.550015	um/s	Spot	175	1000000109	1876
0.457319	um/s	Spot	175	1000000106	1877
0.351243	um/s	Spot	176	1000000110	1878
1.09148	um/s	Spot	176	1000000111	1879
0.172484	um/s	Spot	176	1000000112	1880
0.205478	um/s	Spot	176	1000000109	1881
0.911929	um/s	Spot	176	1000000113	1882
0.644217	um/s	Spot	176	1000000114	1883
0.586924	um/s	Spot	176	1000000106	1884
0.663158	um/s	Spot	177	1000000110	1885
0.808282	um/s	Spot	177	1000000111	1886
0.284258	um/s	Spot	177	1000000112	1887
0.339389	um/s	Spot	177	1000000109	1888
0.0824055	um/s	Spot	177	1000000113	1889
0.192264	um/s	Spot	177	1000000114	1890
0.172139	um/s	Spot	177	1000000106	1891
1.40343	um/s	Spot	178	1000000110	1892
0.0310171	um/s	Spot	178	1000000111	1893
0.0937038	um/s	Spot	178	1000000112	1894
0.806067	um/s	Spot	178	1000000109	1895
0.398957	um/s	Spot	178	1000000113	1896
0.657868	um/s	Spot	178	1000000114	1897
0.255176	um/s	Spot	178	1000000106	1898
0.444392	um/s	Spot	179	1000000111	1899
0.490941	um/s	Spot	179	1000000112	1900
0.565787	um/s	Spot	179	1000000109	1901
0.71818	um/s	Spot	179	1000000113	1902
0.166489	um/s	Spot	179	1000000106	1903
0.523862	um/s	Spot	179	1000000114	1904
1.15813	um/s	Spot	180	1000000115	1905
1.12324	um/s	Spot	180	1000000111	1906
1.21663	um/s	Spot	180	1000000112	1907
1.65857	um/s	Spot	180	1000000109	1908
0.209591	um/s	Spot	180	1000000113	1909
0.173851	um/s	Spot	180	1000000114	1910
0.220814	um/s	Spot	180	1000000106	1911
0.61755	um/s	Spot	181	1000000115	1912
2.62342	um/s	Spot	181	1000000111	1913
1.00673	um/s	Spot	181	1000000112	1914
0.551567	um/s	Spot	181	1000000113	1915
0.501795	um/s	Spot	181	1000000114	1916
0.190715	um/s	Spot	181	1000000106	1917
0.509588	um/s	Spot	182	1000000115	1918
0.926037	um/s	Spot	182	1000000112	1919
0.470669	um/s	Spot	182	1000000113	1920
0.189648	um/s	Spot	182	1000000114	1921
0.359457	um/s	Spot	182	1000000106	1922
0.688348	um/s	Spot	183	1000000115	1923
0.143401	um/s	Spot	183	1000000116	1924
0.140081	um/s	Spot	183	1000000113	1925
0.378275	um/s	Spot	183	1000000106	1926
0.132919	um/s	Spot	183	1000000114	1927
0.217262	um/s	Spot	184	1000000115	1928
0.309484	um/s	Spot	184	1000000116	1929
0.580713	um/s	Spot	184	1000000113	1930
0.343353	um/s	Spot	184	1000000114	1931
0.171567	um/s	Spot	184	1000000106	1932
0.299328	um/s	Spot	185	1000000115	1933
0.676097	um/s	Spot	185	1000000116	1934
0.2082	um/s	Spot	185	1000000113	1935
0.159959	um/s	Spot	185	1000000114	1936
0.629908	um/s	Spot	185	1000000106	1937
0.289341	um/s	Spot	186	1000000115	1938
1.32618	um/s	Spot	186	1000000116	1939
1.15292	um/s	Spot	186	1000000113	1940
0.46287	um/s	Spot	186	1000000114	1941
0.215492	um/s	Spot	187	1000000115	1942
0.477126	um/s	Spot	187	1000000116	1943
0.446805	um/s	Spot	187	1000000113	1944
0.111571	um/s	Spot	187	1000000114	1945
0.376117	um/s	Spot	188	1000000115	1946
0.231522	um/s	Spot	188	1000000116	1947
0.926639	um/s	Spot	188	1000000113	1948
0.288561	um/s	Spot	188	1000000114	1949
0.677679	um/s	Spot	189	1000000115	1950
0.205248	um/s	Spot	189	1000000116	1951
0.30732	um/s	Spot	189	1000000113	1952
0.481039	um/s	Spot	189	1000000114	1953
0.820613	um/s	Spot	190	1000000115	1954
0.244071	um/s	Spot	190	1000000116	1955
0.806558	um/s	Spot	190	1000000113	1956
0.329358	um/s	Spot	190	1000000114	1957
0.170162	um/s	Spot	191	1000000115	1958
0.297131	um/s	Spot	191	1000000116	1959
1.01689	um/s	Spot	191	1000000113	1960
0.401701	um/s	Spot	191	1000000114	1961
0.374445	um/s	Spot	192	1000000115	1962
0.536426	um/s	Spot	192	1000000116	1963
0.919736	um/s	Spot	192	1000000113	1964
0.443279	um/s	Spot	192	1000000114	1965
0.159717	um/s	Spot	193	1000000115	1966
0.549245	um/s	Spot	193	1000000116	1967
1.44491	um/s	Spot	193	1000000113	1968
0.286104	um/s	Spot	193	1000000114	1969
0.229239	um/s	Spot	194	1000000115	1970
0.138016	um/s	Spot	194	1000000116	1971
1.79749	um/s	Spot	194	1000000113	1972
0.217437	um/s	Spot	194	1000000114	1973
0.994415	um/s	Spot	195	1000000115	1974
0.464877	um/s	Spot	195	1000000116	1975
0.354369	um/s	Spot	195	1000000113	1976
0.225393	um/s	Spot	195	1000000114	1977
0.62261	um/s	Spot	196	1000000115	1978
1.65029	um/s	Spot	196	1000000116	1979
0.327343	um/s	Spot	196	1000000114	1980
0.470031	um/s	Spot	197	1000000115	1981
0.671891	um/s	Spot	197	1000000116	1982
0.454901	um/s	Spot	197	1000000114	1983
0.412574	um/s	Spot	198	1000000115	1984
0.60832	um/s	Spot	198	1000000116	1985
0.334828	um/s	Spot	199	1000000115	1986
0.52647	um/s	Spot	199	1000000116	1987
0.219477	um/s	Spot	200	1000000115	1988
0.942265	um/s	Spot	200	1000000116	1989
0.224002	um/s	Spot	201	1000000115	1990
0.708045	um/s	Spot	201	1000000116	1991
0.350314	um/s	Spot	202	1000000115	1992
0.742154	um/s	Spot	202	1000000116	1993
0.135286	um/s	Spot	203	1000000115	1994
0.496599	um/s	Spot	203	1000000116	1995
0.501923	um/s	Spot	204	1000000115	1996
[truncated: 674 more rows]
