# Supplementary material for: Satb1 integrates DNA binding site geometry and torsional stress to differentially target nucleosome-dense regions
Source: Nat Commun. 2019 Jul 19;10:3221. doi: 10.1038/s41467-019-11118-8 (PMC6642133; doi:10.1038/s41467-019-11118-8)
Supplement: Supplementary file 10 — Source Data [file 41467_2019_11118_MOESM10_ESM.zip › Source data/Single Molecule Tracking/single molecule tracks/del HD analysis/PDZ-CUT1-CUT2-STABLE-AB_302c6_TRIAL 2_Statistics/PDZ-CUT1-CUT2-STABLE-AB_302c6_TRIAL 2_Time.csv]

Time
====================
Time	Unit	Category	Time	TrackID	ID
0	s	Spot	1	1000000000	0
0	s	Spot	1	1000000001	1
0	s	Spot	1	1000000002	2
0	s	Spot	1	1000000003	3
0	s	Spot	1	1000000004	4
0	s	Spot	1	1000000005	5
0	s	Spot	1	1000000006	6
0	s	Spot	1	1000000007	7
0	s	Spot	1	1000000008	8
0	s	Spot	1	1000000009	9
0.05	s	Spot	2	1000000000	10
0.05	s	Spot	2	1000000001	11
0.05	s	Spot	2	1000000002	12
0.05	s	Spot	2	1000000003	13
0.05	s	Spot	2	1000000004	14
0.05	s	Spot	2	1000000010	15
0.05	s	Spot	2	1000000005	16
0.05	s	Spot	2	1000000006	17
0.05	s	Spot	2	1000000007	18
0.05	s	Spot	2	1000000008	19
0.05	s	Spot	2	1000000009	20
0.1	s	Spot	3	1000000000	21
0.1	s	Spot	3	1000000001	22
0.1	s	Spot	3	1000000002	23
0.1	s	Spot	3	1000000003	24
0.1	s	Spot	3	1000000004	25
0.1	s	Spot	3	1000000010	26
0.1	s	Spot	3	1000000005	27
0.1	s	Spot	3	1000000006	28
0.1	s	Spot	3	1000000007	29
0.1	s	Spot	3	1000000008	30
0.1	s	Spot	3	1000000009	31
0.15	s	Spot	4	1000000000	32
0.15	s	Spot	4	1000000001	33
0.15	s	Spot	4	1000000002	34
0.15	s	Spot	4	1000000003	35
0.15	s	Spot	4	1000000004	36
0.15	s	Spot	4	1000000010	37
0.15	s	Spot	4	1000000011	38
0.15	s	Spot	4	1000000005	39
0.15	s	Spot	4	1000000006	40
0.15	s	Spot	4	1000000007	41
0.15	s	Spot	4	1000000008	42
0.15	s	Spot	4	1000000009	43
0.2	s	Spot	5	1000000000	44
0.2	s	Spot	5	1000000001	45
0.2	s	Spot	5	1000000002	46
0.2	s	Spot	5	1000000003	47
0.2	s	Spot	5	1000000004	48
0.2	s	Spot	5	1000000010	49
0.2	s	Spot	5	1000000011	50
0.2	s	Spot	5	1000000005	51
0.2	s	Spot	5	1000000012	52
0.2	s	Spot	5	1000000013	53
0.2	s	Spot	5	1000000006	54
0.2	s	Spot	5	1000000007	55
0.2	s	Spot	5	1000000008	56
0.2	s	Spot	5	1000000009	57
0.25	s	Spot	6	1000000000	58
0.25	s	Spot	6	1000000001	59
0.25	s	Spot	6	1000000002	60
0.25	s	Spot	6	1000000003	61
0.25	s	Spot	6	1000000004	62
0.25	s	Spot	6	1000000010	63
0.25	s	Spot	6	1000000011	64
0.25	s	Spot	6	1000000014	65
0.25	s	Spot	6	1000000005	66
0.25	s	Spot	6	1000000012	67
0.25	s	Spot	6	1000000006	68
0.25	s	Spot	6	1000000013	69
0.25	s	Spot	6	1000000007	70
0.25	s	Spot	6	1000000008	71
0.25	s	Spot	6	1000000015	72
0.25	s	Spot	6	1000000009	73
0.3	s	Spot	7	1000000000	74
0.3	s	Spot	7	1000000001	75
0.3	s	Spot	7	1000000002	76
0.3	s	Spot	7	1000000003	77
0.3	s	Spot	7	1000000004	78
0.3	s	Spot	7	1000000010	79
0.3	s	Spot	7	1000000011	80
0.3	s	Spot	7	1000000014	81
0.3	s	Spot	7	1000000005	82
0.3	s	Spot	7	1000000012	83
0.3	s	Spot	7	1000000013	84
0.3	s	Spot	7	1000000006	85
0.3	s	Spot	7	1000000007	86
0.3	s	Spot	7	1000000008	87
0.3	s	Spot	7	1000000015	88
0.3	s	Spot	7	1000000009	89
0.35	s	Spot	8	1000000000	90
0.35	s	Spot	8	1000000001	91
0.35	s	Spot	8	1000000002	92
0.35	s	Spot	8	1000000016	93
0.35	s	Spot	8	1000000003	94
0.35	s	Spot	8	1000000004	95
0.35	s	Spot	8	1000000010	96
0.35	s	Spot	8	1000000011	97
0.35	s	Spot	8	1000000014	98
0.35	s	Spot	8	1000000005	99
0.35	s	Spot	8	1000000012	100
0.35	s	Spot	8	1000000013	101
0.35	s	Spot	8	1000000006	102
0.35	s	Spot	8	1000000007	103
0.35	s	Spot	8	1000000008	104
0.35	s	Spot	8	1000000015	105
0.35	s	Spot	8	1000000009	106
0.4	s	Spot	9	1000000000	107
0.4	s	Spot	9	1000000001	108
0.4	s	Spot	9	1000000002	109
0.4	s	Spot	9	1000000016	110
0.4	s	Spot	9	1000000003	111
0.4	s	Spot	9	1000000004	112
0.4	s	Spot	9	1000000010	113
0.4	s	Spot	9	1000000011	114
0.4	s	Spot	9	1000000014	115
0.4	s	Spot	9	1000000005	116
0.4	s	Spot	9	1000000012	117
0.4	s	Spot	9	1000000013	118
0.4	s	Spot	9	1000000006	119
0.4	s	Spot	9	1000000007	120
0.4	s	Spot	9	1000000008	121
0.4	s	Spot	9	1000000015	122
0.4	s	Spot	9	1000000009	123
0.45	s	Spot	10	1000000000	124
0.45	s	Spot	10	1000000001	125
0.45	s	Spot	10	1000000002	126
0.45	s	Spot	10	1000000016	127
0.45	s	Spot	10	1000000003	128
0.45	s	Spot	10	1000000004	129
0.45	s	Spot	10	1000000010	130
0.45	s	Spot	10	1000000011	131
0.45	s	Spot	10	1000000014	132
0.45	s	Spot	10	1000000005	133
0.45	s	Spot	10	1000000012	134
0.45	s	Spot	10	1000000006	135
0.45	s	Spot	10	1000000013	136
0.45	s	Spot	10	1000000007	137
0.45	s	Spot	10	1000000008	138
0.45	s	Spot	10	1000000015	139
0.45	s	Spot	10	1000000009	140
0.5	s	Spot	11	1000000000	141
0.5	s	Spot	11	1000000001	142
0.5	s	Spot	11	1000000002	143
0.5	s	Spot	11	1000000003	144
0.5	s	Spot	11	1000000016	145
0.5	s	Spot	11	1000000004	146
0.5	s	Spot	11	1000000010	147
0.5	s	Spot	11	1000000017	148
0.5	s	Spot	11	1000000011	149
0.5	s	Spot	11	1000000018	150
0.5	s	Spot	11	1000000014	151
0.5	s	Spot	11	1000000005	152
0.5	s	Spot	11	1000000012	153
0.5	s	Spot	11	1000000006	154
0.5	s	Spot	11	1000000013	155
0.5	s	Spot	11	1000000019	156
0.5	s	Spot	11	1000000007	157
0.5	s	Spot	11	1000000008	158
0.5	s	Spot	11	1000000015	159
0.5	s	Spot	11	1000000009	160
0.55	s	Spot	12	1000000000	161
0.55	s	Spot	12	1000000001	162
0.55	s	Spot	12	1000000002	163
0.55	s	Spot	12	1000000003	164
0.55	s	Spot	12	1000000016	165
0.55	s	Spot	12	1000000004	166
0.55	s	Spot	12	1000000020	167
0.55	s	Spot	12	1000000010	168
0.55	s	Spot	12	1000000017	169
0.55	s	Spot	12	1000000011	170
0.55	s	Spot	12	1000000018	171
0.55	s	Spot	12	1000000014	172
0.55	s	Spot	12	1000000005	173
0.55	s	Spot	12	1000000012	174
0.55	s	Spot	12	1000000006	175
0.55	s	Spot	12	1000000013	176
0.55	s	Spot	12	1000000019	177
0.55	s	Spot	12	1000000008	178
0.55	s	Spot	12	1000000015	179
0.55	s	Spot	12	1000000009	180
0.6	s	Spot	13	1000000000	181
0.6	s	Spot	13	1000000001	182
0.6	s	Spot	13	1000000002	183
0.6	s	Spot	13	1000000003	184
0.6	s	Spot	13	1000000016	185
0.6	s	Spot	13	1000000004	186
0.6	s	Spot	13	1000000020	187
0.6	s	Spot	13	1000000010	188
0.6	s	Spot	13	1000000017	189
0.6	s	Spot	13	1000000011	190
0.6	s	Spot	13	1000000014	191
0.6	s	Spot	13	1000000018	192
0.6	s	Spot	13	1000000005	193
0.6	s	Spot	13	1000000012	194
0.6	s	Spot	13	1000000013	195
0.6	s	Spot	13	1000000019	196
0.6	s	Spot	13	1000000008	197
0.6	s	Spot	13	1000000015	198
0.65	s	Spot	14	1000000000	199
0.65	s	Spot	14	1000000021	200
0.65	s	Spot	14	1000000001	201
0.65	s	Spot	14	1000000022	202
0.65	s	Spot	14	1000000003	203
0.65	s	Spot	14	1000000016	204
0.65	s	Spot	14	1000000004	205
0.65	s	Spot	14	1000000020	206
0.65	s	Spot	14	1000000010	207
0.65	s	Spot	14	1000000017	208
0.65	s	Spot	14	1000000011	209
0.65	s	Spot	14	1000000014	210
0.65	s	Spot	14	1000000018	211
0.65	s	Spot	14	1000000005	212
0.65	s	Spot	14	1000000012	213
0.65	s	Spot	14	1000000013	214
0.65	s	Spot	14	1000000019	215
0.65	s	Spot	14	1000000015	216
0.7	s	Spot	15	1000000000	217
0.7	s	Spot	15	1000000021	218
0.7	s	Spot	15	1000000001	219
0.7	s	Spot	15	1000000022	220
0.7	s	Spot	15	1000000023	221
0.7	s	Spot	15	1000000003	222
0.7	s	Spot	15	1000000016	223
0.7	s	Spot	15	1000000020	224
0.7	s	Spot	15	1000000010	225
0.7	s	Spot	15	1000000017	226
0.7	s	Spot	15	1000000011	227
0.7	s	Spot	15	1000000014	228
0.7	s	Spot	15	1000000018	229
0.7	s	Spot	15	1000000005	230
0.7	s	Spot	15	1000000012	231
0.7	s	Spot	15	1000000024	232
0.7	s	Spot	15	1000000013	233
0.7	s	Spot	15	1000000019	234
0.7	s	Spot	15	1000000015	235
0.75	s	Spot	16	1000000000	236
0.75	s	Spot	16	1000000021	237
0.75	s	Spot	16	1000000001	238
0.75	s	Spot	16	1000000022	239
0.75	s	Spot	16	1000000023	240
0.75	s	Spot	16	1000000003	241
0.75	s	Spot	16	1000000016	242
0.75	s	Spot	16	1000000020	243
0.75	s	Spot	16	1000000010	244
0.75	s	Spot	16	1000000017	245
0.75	s	Spot	16	1000000011	246
0.75	s	Spot	16	1000000014	247
0.75	s	Spot	16	1000000018	248
0.75	s	Spot	16	1000000005	249
0.75	s	Spot	16	1000000012	250
0.75	s	Spot	16	1000000024	251
0.75	s	Spot	16	1000000019	252
0.75	s	Spot	16	1000000015	253
0.8	s	Spot	17	1000000000	254
0.8	s	Spot	17	1000000021	255
0.8	s	Spot	17	1000000025	256
0.8	s	Spot	17	1000000001	257
0.8	s	Spot	17	1000000022	258
0.8	s	Spot	17	1000000023	259
0.8	s	Spot	17	1000000003	260
0.8	s	Spot	17	1000000016	261
0.8	s	Spot	17	1000000020	262
0.8	s	Spot	17	1000000010	263
0.8	s	Spot	17	1000000017	264
0.8	s	Spot	17	1000000011	265
0.8	s	Spot	17	1000000014	266
0.8	s	Spot	17	1000000018	267
0.8	s	Spot	17	1000000005	268
0.8	s	Spot	17	1000000012	269
0.8	s	Spot	17	1000000024	270
0.8	s	Spot	17	1000000019	271
0.8	s	Spot	17	1000000015	272
0.85	s	Spot	18	1000000000	273
0.85	s	Spot	18	1000000021	274
0.85	s	Spot	18	1000000001	275
0.85	s	Spot	18	1000000025	276
0.85	s	Spot	18	1000000022	277
0.85	s	Spot	18	1000000023	278
0.85	s	Spot	18	1000000003	279
0.85	s	Spot	18	1000000016	280
0.85	s	Spot	18	1000000020	281
0.85	s	Spot	18	1000000010	282
0.85	s	Spot	18	1000000017	283
0.85	s	Spot	18	1000000011	284
0.85	s	Spot	18	1000000018	285
0.85	s	Spot	18	1000000014	286
0.85	s	Spot	18	1000000005	287
0.85	s	Spot	18	1000000012	288
0.85	s	Spot	18	1000000024	289
0.85	s	Spot	18	1000000019	290
0.85	s	Spot	18	1000000015	291
0.9	s	Spot	19	1000000000	292
0.9	s	Spot	19	1000000021	293
0.9	s	Spot	19	1000000001	294
0.9	s	Spot	19	1000000025	295
0.9	s	Spot	19	1000000022	296
0.9	s	Spot	19	1000000023	297
0.9	s	Spot	19	1000000003	298
0.9	s	Spot	19	1000000016	299
0.9	s	Spot	19	1000000020	300
0.9	s	Spot	19	1000000010	301
0.9	s	Spot	19	1000000017	302
0.9	s	Spot	19	1000000011	303
0.9	s	Spot	19	1000000018	304
0.9	s	Spot	19	1000000014	305
0.9	s	Spot	19	1000000005	306
0.9	s	Spot	19	1000000012	307
0.9	s	Spot	19	1000000024	308
0.9	s	Spot	19	1000000019	309
0.9	s	Spot	19	1000000015	310
0.95	s	Spot	20	1000000000	311
0.95	s	Spot	20	1000000021	312
0.95	s	Spot	20	1000000025	313
0.95	s	Spot	20	1000000022	314
0.95	s	Spot	20	1000000023	315
0.95	s	Spot	20	1000000003	316
0.95	s	Spot	20	1000000016	317
0.95	s	Spot	20	1000000020	318
0.95	s	Spot	20	1000000010	319
0.95	s	Spot	20	1000000017	320
0.95	s	Spot	20	1000000011	321
0.95	s	Spot	20	1000000018	322
0.95	s	Spot	20	1000000014	323
0.95	s	Spot	20	1000000012	324
0.95	s	Spot	20	1000000024	325
0.95	s	Spot	20	1000000019	326
0.95	s	Spot	20	1000000015	327
1	s	Spot	21	1000000000	328
1	s	Spot	21	1000000021	329
1	s	Spot	21	1000000025	330
1	s	Spot	21	1000000022	331
1	s	Spot	21	1000000023	332
1	s	Spot	21	1000000003	333
1	s	Spot	21	1000000016	334
1	s	Spot	21	1000000020	335
1	s	Spot	21	1000000010	336
1	s	Spot	21	1000000017	337
1	s	Spot	21	1000000011	338
1	s	Spot	21	1000000014	339
1	s	Spot	21	1000000018	340
1	s	Spot	21	1000000012	341
1	s	Spot	21	1000000024	342
1	s	Spot	21	1000000019	343
1	s	Spot	21	1000000015	344
1.05	s	Spot	22	1000000000	345
1.05	s	Spot	22	1000000021	346
1.05	s	Spot	22	1000000025	347
1.05	s	Spot	22	1000000022	348
1.05	s	Spot	22	1000000023	349
1.05	s	Spot	22	1000000003	350
1.05	s	Spot	22	1000000016	351
1.05	s	Spot	22	1000000020	352
1.05	s	Spot	22	1000000010	353
1.05	s	Spot	22	1000000026	354
1.05	s	Spot	22	1000000017	355
1.05	s	Spot	22	1000000011	356
1.05	s	Spot	22	1000000014	357
1.05	s	Spot	22	1000000018	358
1.05	s	Spot	22	1000000012	359
1.05	s	Spot	22	1000000024	360
1.05	s	Spot	22	1000000019	361
1.05	s	Spot	22	1000000015	362
1.1	s	Spot	23	1000000000	363
1.1	s	Spot	23	1000000021	364
1.1	s	Spot	23	1000000025	365
1.1	s	Spot	23	1000000022	366
1.1	s	Spot	23	1000000023	367
1.1	s	Spot	23	1000000003	368
1.1	s	Spot	23	1000000016	369
1.1	s	Spot	23	1000000020	370
1.1	s	Spot	23	1000000026	371
1.1	s	Spot	23	1000000017	372
1.1	s	Spot	23	1000000011	373
1.1	s	Spot	23	1000000014	374
1.1	s	Spot	23	1000000018	375
1.1	s	Spot	23	1000000012	376
1.1	s	Spot	23	1000000027	377
1.1	s	Spot	23	1000000024	378
1.1	s	Spot	23	1000000028	379
1.1	s	Spot	23	1000000019	380
1.1	s	Spot	23	1000000029	381
1.1	s	Spot	23	1000000015	382
1.15	s	Spot	24	1000000000	383
1.15	s	Spot	24	1000000021	384
1.15	s	Spot	24	1000000025	385
1.15	s	Spot	24	1000000022	386
1.15	s	Spot	24	1000000023	387
1.15	s	Spot	24	1000000003	388
1.15	s	Spot	24	1000000016	389
1.15	s	Spot	24	1000000026	390
1.15	s	Spot	24	1000000017	391
1.15	s	Spot	24	1000000014	392
1.15	s	Spot	24	1000000027	393
1.15	s	Spot	24	1000000024	394
1.15	s	Spot	24	1000000028	395
1.15	s	Spot	24	1000000019	396
1.15	s	Spot	24	1000000029	397
1.15	s	Spot	24	1000000015	398
1.2	s	Spot	25	1000000000	399
1.2	s	Spot	25	1000000021	400
1.2	s	Spot	25	1000000025	401
1.2	s	Spot	25	1000000022	402
1.2	s	Spot	25	1000000023	403
1.2	s	Spot	25	1000000003	404
1.2	s	Spot	25	1000000016	405
1.2	s	Spot	25	1000000026	406
1.2	s	Spot	25	1000000014	407
1.2	s	Spot	25	1000000027	408
1.2	s	Spot	25	1000000024	409
1.2	s	Spot	25	1000000028	410
1.2	s	Spot	25	1000000019	411
1.2	s	Spot	25	1000000029	412
1.2	s	Spot	25	1000000015	413
1.25	s	Spot	26	1000000000	414
1.25	s	Spot	26	1000000021	415
1.25	s	Spot	26	1000000025	416
1.25	s	Spot	26	1000000022	417
1.25	s	Spot	26	1000000003	418
1.25	s	Spot	26	1000000016	419
1.25	s	Spot	26	1000000026	420
1.25	s	Spot	26	1000000014	421
1.25	s	Spot	26	1000000027	422
1.25	s	Spot	26	1000000024	423
1.25	s	Spot	26	1000000028	424
1.25	s	Spot	26	1000000019	425
1.25	s	Spot	26	1000000029	426
1.25	s	Spot	26	1000000015	427
1.3	s	Spot	27	1000000021	428
1.3	s	Spot	27	1000000025	429
1.3	s	Spot	27	1000000003	430
1.3	s	Spot	27	1000000016	431
1.3	s	Spot	27	1000000026	432
1.3	s	Spot	27	1000000030	433
1.3	s	Spot	27	1000000027	434
1.3	s	Spot	27	1000000028	435
1.3	s	Spot	27	1000000019	436
1.3	s	Spot	27	1000000029	437
1.3	s	Spot	27	1000000015	438
1.35	s	Spot	28	1000000025	439
1.35	s	Spot	28	1000000003	440
1.35	s	Spot	28	1000000016	441
1.35	s	Spot	28	1000000026	442
1.35	s	Spot	28	1000000031	443
1.35	s	Spot	28	1000000030	444
1.35	s	Spot	28	1000000027	445
1.35	s	Spot	28	1000000028	446
1.35	s	Spot	28	1000000029	447
1.4	s	Spot	29	1000000025	448
1.4	s	Spot	29	1000000003	449
1.4	s	Spot	29	1000000016	450
1.4	s	Spot	29	1000000026	451
1.4	s	Spot	29	1000000031	452
1.4	s	Spot	29	1000000030	453
1.4	s	Spot	29	1000000027	454
1.4	s	Spot	29	1000000032	455
1.4	s	Spot	29	1000000028	456
1.4	s	Spot	29	1000000029	457
1.45	s	Spot	30	1000000025	458
1.45	s	Spot	30	1000000033	459
1.45	s	Spot	30	1000000003	460
1.45	s	Spot	30	1000000016	461
1.45	s	Spot	30	1000000026	462
1.45	s	Spot	30	1000000031	463
1.45	s	Spot	30	1000000030	464
1.45	s	Spot	30	1000000027	465
1.45	s	Spot	30	1000000032	466
1.45	s	Spot	30	1000000028	467
1.45	s	Spot	30	1000000029	468
1.5	s	Spot	31	1000000033	469
1.5	s	Spot	31	1000000003	470
1.5	s	Spot	31	1000000026	471
1.5	s	Spot	31	1000000031	472
1.5	s	Spot	31	1000000030	473
1.5	s	Spot	31	1000000027	474
1.5	s	Spot	31	1000000032	475
1.5	s	Spot	31	1000000028	476
1.5	s	Spot	31	1000000029	477
1.55	s	Spot	32	1000000034	478
1.55	s	Spot	32	1000000035	479
1.55	s	Spot	32	1000000033	480
1.55	s	Spot	32	1000000003	481
1.55	s	Spot	32	1000000026	482
1.55	s	Spot	32	1000000031	483
1.55	s	Spot	32	1000000030	484
1.55	s	Spot	32	1000000036	485
1.55	s	Spot	32	1000000027	486
1.55	s	Spot	32	1000000032	487
1.55	s	Spot	32	1000000028	488
1.55	s	Spot	32	1000000029	489
1.6	s	Spot	33	1000000034	490
1.6	s	Spot	33	1000000033	491
1.6	s	Spot	33	1000000035	492
1.6	s	Spot	33	1000000003	493
1.6	s	Spot	33	1000000026	494
1.6	s	Spot	33	1000000031	495
1.6	s	Spot	33	1000000030	496
1.6	s	Spot	33	1000000036	497
1.6	s	Spot	33	1000000027	498
1.6	s	Spot	33	1000000032	499
1.6	s	Spot	33	1000000028	500
1.6	s	Spot	33	1000000029	501
1.65	s	Spot	34	1000000034	502
1.65	s	Spot	34	1000000033	503
1.65	s	Spot	34	1000000035	504
1.65	s	Spot	34	1000000003	505
1.65	s	Spot	34	1000000037	506
1.65	s	Spot	34	1000000026	507
1.65	s	Spot	34	1000000031	508
1.65	s	Spot	34	1000000030	509
1.65	s	Spot	34	1000000036	510
1.65	s	Spot	34	1000000032	511
1.65	s	Spot	34	1000000028	512
1.7	s	Spot	35	1000000034	513
1.7	s	Spot	35	1000000033	514
1.7	s	Spot	35	1000000035	515
1.7	s	Spot	35	1000000003	516
1.7	s	Spot	35	1000000038	517
1.7	s	Spot	35	1000000037	518
1.7	s	Spot	35	1000000026	519
1.7	s	Spot	35	1000000031	520
1.7	s	Spot	35	1000000039	521
1.7	s	Spot	35	1000000030	522
1.7	s	Spot	35	1000000036	523
1.7	s	Spot	35	1000000032	524
1.75	s	Spot	36	1000000034	525
1.75	s	Spot	36	1000000033	526
1.75	s	Spot	36	1000000035	527
1.75	s	Spot	36	1000000040	528
1.75	s	Spot	36	1000000003	529
1.75	s	Spot	36	1000000038	530
1.75	s	Spot	36	1000000026	531
1.75	s	Spot	36	1000000037	532
1.75	s	Spot	36	1000000031	533
1.75	s	Spot	36	1000000039	534
1.75	s	Spot	36	1000000036	535
1.75	s	Spot	36	1000000030	536
1.75	s	Spot	36	1000000032	537
1.8	s	Spot	37	1000000034	538
1.8	s	Spot	37	1000000033	539
1.8	s	Spot	37	1000000035	540
1.8	s	Spot	37	1000000040	541
1.8	s	Spot	37	1000000003	542
1.8	s	Spot	37	1000000038	543
1.8	s	Spot	37	1000000026	544
1.8	s	Spot	37	1000000037	545
1.8	s	Spot	37	1000000041	546
1.8	s	Spot	37	1000000031	547
1.8	s	Spot	37	1000000039	548
1.8	s	Spot	37	1000000036	549
1.8	s	Spot	37	1000000030	550
1.8	s	Spot	37	1000000032	551
1.85	s	Spot	38	1000000042	552
1.85	s	Spot	38	1000000034	553
1.85	s	Spot	38	1000000033	554
1.85	s	Spot	38	1000000035	555
1.85	s	Spot	38	1000000040	556
1.85	s	Spot	38	1000000038	557
1.85	s	Spot	38	1000000026	558
1.85	s	Spot	38	1000000037	559
1.85	s	Spot	38	1000000041	560
1.85	s	Spot	38	1000000043	561
1.85	s	Spot	38	1000000031	562
1.85	s	Spot	38	1000000039	563
1.85	s	Spot	38	1000000036	564
1.85	s	Spot	38	1000000030	565
1.85	s	Spot	38	1000000044	566
1.85	s	Spot	38	1000000032	567
1.9	s	Spot	39	1000000042	568
1.9	s	Spot	39	1000000034	569
1.9	s	Spot	39	1000000033	570
1.9	s	Spot	39	1000000035	571
1.9	s	Spot	39	1000000040	572
1.9	s	Spot	39	1000000038	573
1.9	s	Spot	39	1000000026	574
1.9	s	Spot	39	1000000037	575
1.9	s	Spot	39	1000000041	576
1.9	s	Spot	39	1000000043	577
1.9	s	Spot	39	1000000031	578
1.9	s	Spot	39	1000000039	579
1.9	s	Spot	39	1000000036	580
1.9	s	Spot	39	1000000030	581
1.9	s	Spot	39	1000000044	582
1.9	s	Spot	39	1000000032	583
1.95	s	Spot	40	1000000042	584
1.95	s	Spot	40	1000000034	585
1.95	s	Spot	40	1000000033	586
1.95	s	Spot	40	1000000045	587
1.95	s	Spot	40	1000000035	588
1.95	s	Spot	40	1000000040	589
1.95	s	Spot	40	1000000038	590
1.95	s	Spot	40	1000000026	591
1.95	s	Spot	40	1000000037	592
1.95	s	Spot	40	1000000041	593
1.95	s	Spot	40	1000000043	594
1.95	s	Spot	40	1000000031	595
1.95	s	Spot	40	1000000039	596
1.95	s	Spot	40	1000000036	597
1.95	s	Spot	40	1000000030	598
1.95	s	Spot	40	1000000044	599
2	s	Spot	41	1000000042	600
2	s	Spot	41	1000000034	601
2	s	Spot	41	1000000033	602
2	s	Spot	41	1000000045	603
2	s	Spot	41	1000000035	604
2	s	Spot	41	1000000040	605
2	s	Spot	41	1000000038	606
2	s	Spot	41	1000000046	607
2	s	Spot	41	1000000026	608
2	s	Spot	41	1000000037	609
2	s	Spot	41	1000000041	610
2	s	Spot	41	1000000043	611
2	s	Spot	41	1000000039	612
2	s	Spot	41	1000000030	613
2	s	Spot	41	1000000036	614
2	s	Spot	41	1000000044	615
2.05	s	Spot	42	1000000042	616
2.05	s	Spot	42	1000000034	617
2.05	s	Spot	42	1000000033	618
2.05	s	Spot	42	1000000045	619
2.05	s	Spot	42	1000000040	620
2.05	s	Spot	42	1000000035	621
2.05	s	Spot	42	1000000038	622
2.05	s	Spot	42	1000000046	623
2.05	s	Spot	42	1000000026	624
2.05	s	Spot	42	1000000037	625
2.05	s	Spot	42	1000000041	626
2.05	s	Spot	42	1000000043	627
2.05	s	Spot	42	1000000039	628
2.05	s	Spot	42	1000000030	629
2.05	s	Spot	42	1000000036	630
2.05	s	Spot	42	1000000044	631
2.1	s	Spot	43	1000000042	632
2.1	s	Spot	43	1000000033	633
2.1	s	Spot	43	1000000045	634
2.1	s	Spot	43	1000000040	635
2.1	s	Spot	43	1000000035	636
2.1	s	Spot	43	1000000038	637
2.1	s	Spot	43	1000000046	638
2.1	s	Spot	43	1000000026	639
2.1	s	Spot	43	1000000037	640
2.1	s	Spot	43	1000000041	641
2.1	s	Spot	43	1000000043	642
2.1	s	Spot	43	1000000039	643
2.1	s	Spot	43	1000000036	644
2.1	s	Spot	43	1000000044	645
2.15	s	Spot	44	1000000042	646
2.15	s	Spot	44	1000000033	647
2.15	s	Spot	44	1000000045	648
2.15	s	Spot	44	1000000040	649
2.15	s	Spot	44	1000000035	650
2.15	s	Spot	44	1000000038	651
2.15	s	Spot	44	1000000046	652
2.15	s	Spot	44	1000000026	653
2.15	s	Spot	44	1000000037	654
2.15	s	Spot	44	1000000041	655
2.15	s	Spot	44	1000000043	656
2.15	s	Spot	44	1000000039	657
2.15	s	Spot	44	1000000044	658
2.15	s	Spot	44	1000000047	659
2.2	s	Spot	45	1000000042	660
2.2	s	Spot	45	1000000033	661
2.2	s	Spot	45	1000000045	662
2.2	s	Spot	45	1000000040	663
2.2	s	Spot	45	1000000038	664
2.2	s	Spot	45	1000000035	665
2.2	s	Spot	45	1000000046	666
2.2	s	Spot	45	1000000026	667
2.2	s	Spot	45	1000000037	668
2.2	s	Spot	45	1000000041	669
2.2	s	Spot	45	1000000043	670
2.2	s	Spot	45	1000000048	671
2.2	s	Spot	45	1000000039	672
2.2	s	Spot	45	1000000044	673
2.2	s	Spot	45	1000000047	674
2.25	s	Spot	46	1000000042	675
2.25	s	Spot	46	1000000033	676
2.25	s	Spot	46	1000000045	677
2.25	s	Spot	46	1000000040	678
2.25	s	Spot	46	1000000038	679
2.25	s	Spot	46	1000000035	680
2.25	s	Spot	46	1000000046	681
2.25	s	Spot	46	1000000026	682
2.25	s	Spot	46	1000000037	683
2.25	s	Spot	46	1000000041	684
2.25	s	Spot	46	1000000043	685
2.25	s	Spot	46	1000000048	686
2.25	s	Spot	46	1000000044	687
2.25	s	Spot	46	1000000047	688
2.3	s	Spot	47	1000000042	689
2.3	s	Spot	47	1000000033	690
2.3	s	Spot	47	1000000045	691
2.3	s	Spot	47	1000000040	692
2.3	s	Spot	47	1000000038	693
2.3	s	Spot	47	1000000035	694
2.3	s	Spot	47	1000000046	695
2.3	s	Spot	47	1000000026	696
2.3	s	Spot	47	1000000037	697
2.3	s	Spot	47	1000000041	698
2.3	s	Spot	47	1000000043	699
2.3	s	Spot	47	1000000048	700
2.3	s	Spot	47	1000000044	701
2.3	s	Spot	47	1000000047	702
2.35	s	Spot	48	1000000042	703
2.35	s	Spot	48	1000000045	704
2.35	s	Spot	48	1000000035	705
2.35	s	Spot	48	1000000040	706
2.35	s	Spot	48	1000000046	707
2.35	s	Spot	48	1000000026	708
2.35	s	Spot	48	1000000037	709
2.35	s	Spot	48	1000000041	710
2.35	s	Spot	48	1000000043	711
2.35	s	Spot	48	1000000048	712
2.35	s	Spot	48	1000000044	713
2.35	s	Spot	48	1000000047	714
2.4	s	Spot	49	1000000042	715
2.4	s	Spot	49	1000000045	716
2.4	s	Spot	49	1000000040	717
2.4	s	Spot	49	1000000035	718
2.4	s	Spot	49	1000000046	719
2.4	s	Spot	49	1000000026	720
2.4	s	Spot	49	1000000037	721
2.4	s	Spot	49	1000000049	722
2.4	s	Spot	49	1000000043	723
2.4	s	Spot	49	1000000041	724
2.4	s	Spot	49	1000000048	725
2.4	s	Spot	49	1000000047	726
2.45	s	Spot	50	1000000042	727
2.45	s	Spot	50	1000000045	728
2.45	s	Spot	50	1000000040	729
2.45	s	Spot	50	1000000035	730
2.45	s	Spot	50	1000000046	731
2.45	s	Spot	50	1000000026	732
2.45	s	Spot	50	1000000037	733
2.45	s	Spot	50	1000000049	734
2.45	s	Spot	50	1000000048	735
2.45	s	Spot	50	1000000047	736
2.5	s	Spot	51	1000000042	737
2.5	s	Spot	51	1000000045	738
2.5	s	Spot	51	1000000035	739
2.5	s	Spot	51	1000000040	740
2.5	s	Spot	51	1000000046	741
2.5	s	Spot	51	1000000037	742
2.5	s	Spot	51	1000000049	743
2.5	s	Spot	51	1000000048	744
2.5	s	Spot	51	1000000050	745
2.5	s	Spot	51	1000000047	746
2.55	s	Spot	52	1000000042	747
2.55	s	Spot	52	1000000045	748
2.55	s	Spot	52	1000000040	749
2.55	s	Spot	52	1000000035	750
2.55	s	Spot	52	1000000046	751
2.55	s	Spot	52	1000000037	752
2.55	s	Spot	52	1000000049	753
2.55	s	Spot	52	1000000048	754
2.55	s	Spot	52	1000000050	755
2.55	s	Spot	52	1000000047	756
2.6	s	Spot	53	1000000042	757
2.6	s	Spot	53	1000000045	758
2.6	s	Spot	53	1000000040	759
2.6	s	Spot	53	1000000035	760
2.6	s	Spot	53	1000000037	761
2.6	s	Spot	53	1000000049	762
2.6	s	Spot	53	1000000048	763
2.6	s	Spot	53	1000000050	764
2.6	s	Spot	53	1000000047	765
2.65	s	Spot	54	1000000042	766
2.65	s	Spot	54	1000000045	767
2.65	s	Spot	54	1000000040	768
2.65	s	Spot	54	1000000035	769
2.65	s	Spot	54	1000000037	770
2.65	s	Spot	54	1000000049	771
2.65	s	Spot	54	1000000048	772
2.65	s	Spot	54	1000000050	773
2.65	s	Spot	54	1000000047	774
2.7	s	Spot	55	1000000042	775
2.7	s	Spot	55	1000000040	776
2.7	s	Spot	55	1000000035	777
2.7	s	Spot	55	1000000037	778
2.7	s	Spot	55	1000000049	779
2.7	s	Spot	55	1000000048	780
2.7	s	Spot	55	1000000050	781
2.7	s	Spot	55	1000000047	782
2.75	s	Spot	56	1000000042	783
2.75	s	Spot	56	1000000040	784
2.75	s	Spot	56	1000000035	785
2.75	s	Spot	56	1000000051	786
2.75	s	Spot	56	1000000037	787
2.75	s	Spot	56	1000000049	788
2.75	s	Spot	56	1000000050	789
2.75	s	Spot	56	1000000047	790
2.8	s	Spot	57	1000000042	791
2.8	s	Spot	57	1000000052	792
2.8	s	Spot	57	1000000040	793
2.8	s	Spot	57	1000000035	794
2.8	s	Spot	57	1000000051	795
2.8	s	Spot	57	1000000037	796
2.8	s	Spot	57	1000000049	797
2.8	s	Spot	57	1000000050	798
2.8	s	Spot	57	1000000047	799
2.85	s	Spot	58	1000000042	800
2.85	s	Spot	58	1000000052	801
2.85	s	Spot	58	1000000040	802
2.85	s	Spot	58	1000000035	803
2.85	s	Spot	58	1000000051	804
2.85	s	Spot	58	1000000037	805
2.85	s	Spot	58	1000000049	806
2.85	s	Spot	58	1000000050	807
2.85	s	Spot	58	1000000047	808
2.9	s	Spot	59	1000000042	809
2.9	s	Spot	59	1000000052	810
2.9	s	Spot	59	1000000040	811
2.9	s	Spot	59	1000000035	812
2.9	s	Spot	59	1000000051	813
2.9	s	Spot	59	1000000053	814
2.9	s	Spot	59	1000000037	815
2.9	s	Spot	59	1000000049	816
2.9	s	Spot	59	1000000050	817
2.95	s	Spot	60	1000000042	818
2.95	s	Spot	60	1000000052	819
2.95	s	Spot	60	1000000040	820
2.95	s	Spot	60	1000000035	821
2.95	s	Spot	60	1000000051	822
2.95	s	Spot	60	1000000053	823
2.95	s	Spot	60	1000000037	824
2.95	s	Spot	60	1000000049	825
2.95	s	Spot	60	1000000050	826
3	s	Spot	61	1000000042	827
3	s	Spot	61	1000000052	828
3	s	Spot	61	1000000054	829
3	s	Spot	61	1000000040	830
3	s	Spot	61	1000000035	831
3	s	Spot	61	1000000051	832
3	s	Spot	61	1000000053	833
3	s	Spot	61	1000000037	834
3	s	Spot	61	1000000049	835
3	s	Spot	61	1000000050	836
3	s	Spot	61	1000000055	837
3.05	s	Spot	62	1000000042	838
3.05	s	Spot	62	1000000052	839
3.05	s	Spot	62	1000000054	840
3.05	s	Spot	62	1000000056	841
3.05	s	Spot	62	1000000040	842
3.05	s	Spot	62	1000000035	843
3.05	s	Spot	62	1000000051	844
3.05	s	Spot	62	1000000053	845
3.05	s	Spot	62	1000000037	846
3.05	s	Spot	62	1000000049	847
3.05	s	Spot	62	1000000050	848
3.05	s	Spot	62	1000000055	849
3.1	s	Spot	63	1000000042	850
3.1	s	Spot	63	1000000052	851
3.1	s	Spot	63	1000000054	852
3.1	s	Spot	63	1000000056	853
3.1	s	Spot	63	1000000040	854
3.1	s	Spot	63	1000000035	855
3.1	s	Spot	63	1000000051	856
3.1	s	Spot	63	1000000053	857
3.1	s	Spot	63	1000000037	858
3.1	s	Spot	63	1000000049	859
3.1	s	Spot	63	1000000050	860
3.1	s	Spot	63	1000000055	861
3.15	s	Spot	64	1000000042	862
3.15	s	Spot	64	1000000052	863
3.15	s	Spot	64	1000000054	864
3.15	s	Spot	64	1000000056	865
3.15	s	Spot	64	1000000040	866
3.15	s	Spot	64	1000000035	867
3.15	s	Spot	64	1000000051	868
3.15	s	Spot	64	1000000037	869
3.15	s	Spot	64	1000000053	870
3.15	s	Spot	64	1000000049	871
3.15	s	Spot	64	1000000057	872
3.15	s	Spot	64	1000000050	873
3.15	s	Spot	64	1000000055	874
3.2	s	Spot	65	1000000042	875
3.2	s	Spot	65	1000000058	876
3.2	s	Spot	65	1000000052	877
3.2	s	Spot	65	1000000054	878
3.2	s	Spot	65	1000000056	879
3.2	s	Spot	65	1000000035	880
3.2	s	Spot	65	1000000040	881
3.2	s	Spot	65	1000000051	882
3.2	s	Spot	65	1000000037	883
3.2	s	Spot	65	1000000053	884
3.2	s	Spot	65	1000000049	885
3.2	s	Spot	65	1000000057	886
3.2	s	Spot	65	1000000050	887
3.2	s	Spot	65	1000000055	888
3.25	s	Spot	66	1000000042	889
3.25	s	Spot	66	1000000058	890
3.25	s	Spot	66	1000000052	891
3.25	s	Spot	66	1000000054	892
3.25	s	Spot	66	1000000056	893
3.25	s	Spot	66	1000000035	894
3.25	s	Spot	66	1000000037	895
3.25	s	Spot	66	1000000051	896
3.25	s	Spot	66	1000000053	897
3.25	s	Spot	66	1000000049	898
3.25	s	Spot	66	1000000057	899
3.25	s	Spot	66	1000000059	900
3.25	s	Spot	66	1000000055	901
3.3	s	Spot	67	1000000042	902
3.3	s	Spot	67	1000000058	903
3.3	s	Spot	67	1000000052	904
3.3	s	Spot	67	1000000054	905
3.3	s	Spot	67	1000000056	906
3.3	s	Spot	67	1000000035	907
3.3	s	Spot	67	1000000037	908
3.3	s	Spot	67	1000000051	909
3.3	s	Spot	67	1000000053	910
3.3	s	Spot	67	1000000049	911
3.3	s	Spot	67	1000000057	912
3.3	s	Spot	67	1000000059	913
3.3	s	Spot	67	1000000055	914
3.35	s	Spot	68	1000000042	915
3.35	s	Spot	68	1000000058	916
3.35	s	Spot	68	1000000052	917
3.35	s	Spot	68	1000000054	918
3.35	s	Spot	68	1000000060	919
3.35	s	Spot	68	1000000056	920
3.35	s	Spot	68	1000000035	921
3.35	s	Spot	68	1000000037	922
3.35	s	Spot	68	1000000051	923
3.35	s	Spot	68	1000000053	924
3.35	s	Spot	68	1000000049	925
3.35	s	Spot	68	1000000057	926
3.35	s	Spot	68	1000000059	927
3.35	s	Spot	68	1000000061	928
3.35	s	Spot	68	1000000055	929
3.4	s	Spot	69	1000000058	930
3.4	s	Spot	69	1000000054	931
3.4	s	Spot	69	1000000060	932
3.4	s	Spot	69	1000000056	933
3.4	s	Spot	69	1000000035	934
3.4	s	Spot	69	1000000053	935
3.4	s	Spot	69	1000000049	936
3.4	s	Spot	69	1000000057	937
3.4	s	Spot	69	1000000062	938
3.4	s	Spot	69	1000000059	939
3.4	s	Spot	69	1000000061	940
3.4	s	Spot	69	1000000055	941
3.45	s	Spot	70	1000000058	942
3.45	s	Spot	70	1000000054	943
3.45	s	Spot	70	1000000060	944
3.45	s	Spot	70	1000000056	945
3.45	s	Spot	70	1000000035	946
3.45	s	Spot	70	1000000053	947
3.45	s	Spot	70	1000000057	948
3.45	s	Spot	70	1000000062	949
3.45	s	Spot	70	1000000059	950
3.45	s	Spot	70	1000000061	951
3.45	s	Spot	70	1000000055	952
3.5	s	Spot	71	1000000058	953
3.5	s	Spot	71	1000000054	954
3.5	s	Spot	71	1000000060	955
3.5	s	Spot	71	1000000056	956
3.5	s	Spot	71	1000000035	957
3.5	s	Spot	71	1000000053	958
3.5	s	Spot	71	1000000057	959
3.5	s	Spot	71	1000000062	960
3.5	s	Spot	71	1000000059	961
3.5	s	Spot	71	1000000061	962
3.5	s	Spot	71	1000000055	963
3.55	s	Spot	72	1000000058	964
3.55	s	Spot	72	1000000054	965
3.55	s	Spot	72	1000000060	966
3.55	s	Spot	72	1000000056	967
3.55	s	Spot	72	1000000063	968
3.55	s	Spot	72	1000000035	969
3.55	s	Spot	72	1000000057	970
3.55	s	Spot	72	1000000062	971
3.55	s	Spot	72	1000000059	972
3.55	s	Spot	72	1000000061	973
3.6	s	Spot	73	1000000058	974
3.6	s	Spot	73	1000000054	975
3.6	s	Spot	73	1000000060	976
3.6	s	Spot	73	1000000063	977
3.6	s	Spot	73	1000000056	978
3.6	s	Spot	73	1000000064	979
3.6	s	Spot	73	1000000035	980
3.6	s	Spot	73	1000000057	981
3.6	s	Spot	73	1000000062	982
3.6	s	Spot	73	1000000065	983
3.6	s	Spot	73	1000000059	984
3.6	s	Spot	73	1000000061	985
3.6	s	Spot	73	1000000066	986
3.65	s	Spot	74	1000000058	987
3.65	s	Spot	74	1000000060	988
3.65	s	Spot	74	1000000063	989
3.65	s	Spot	74	1000000064	990
3.65	s	Spot	74	1000000035	991
3.65	s	Spot	74	1000000057	992
3.65	s	Spot	74	1000000062	993
3.65	s	Spot	74	1000000065	994
3.65	s	Spot	74	1000000059	995
3.65	s	Spot	74	1000000061	996
3.65	s	Spot	74	1000000066	997
3.7	s	Spot	75	1000000058	998
3.7	s	Spot	75	1000000067	999
3.7	s	Spot	75	1000000063	1000
3.7	s	Spot	75	1000000060	1001
3.7	s	Spot	75	1000000064	1002
3.7	s	Spot	75	1000000035	1003
3.7	s	Spot	75	1000000057	1004
3.7	s	Spot	75	1000000068	1005
3.7	s	Spot	75	1000000062	1006
3.7	s	Spot	75	1000000065	1007
3.7	s	Spot	75	1000000059	1008
3.7	s	Spot	75	1000000061	1009
3.7	s	Spot	75	1000000066	1010
3.75	s	Spot	76	1000000067	1011
3.75	s	Spot	76	1000000063	1012
3.75	s	Spot	76	1000000060	1013
3.75	s	Spot	76	1000000069	1014
3.75	s	Spot	76	1000000064	1015
3.75	s	Spot	76	1000000035	1016
3.75	s	Spot	76	1000000068	1017
3.75	s	Spot	76	1000000062	1018
3.75	s	Spot	76	1000000065	1019
3.75	s	Spot	76	1000000059	1020
3.75	s	Spot	76	1000000061	1021
3.75	s	Spot	76	1000000066	1022
3.8	s	Spot	77	1000000067	1023
3.8	s	Spot	77	1000000063	1024
3.8	s	Spot	77	1000000060	1025
3.8	s	Spot	77	1000000069	1026
3.8	s	Spot	77	1000000064	1027
3.8	s	Spot	77	1000000035	1028
3.8	s	Spot	77	1000000062	1029
3.8	s	Spot	77	1000000068	1030
3.8	s	Spot	77	1000000065	1031
3.8	s	Spot	77	1000000059	1032
3.8	s	Spot	77	1000000061	1033
3.8	s	Spot	77	1000000066	1034
3.85	s	Spot	78	1000000067	1035
3.85	s	Spot	78	1000000063	1036
3.85	s	Spot	78	1000000060	1037
3.85	s	Spot	78	1000000064	1038
3.85	s	Spot	78	1000000069	1039
3.85	s	Spot	78	1000000035	1040
3.85	s	Spot	78	1000000062	1041
3.85	s	Spot	78	1000000068	1042
3.85	s	Spot	78	1000000065	1043
3.85	s	Spot	78	1000000059	1044
3.85	s	Spot	78	1000000061	1045
3.85	s	Spot	78	1000000066	1046
3.9	s	Spot	79	1000000067	1047
3.9	s	Spot	79	1000000063	1048
3.9	s	Spot	79	1000000069	1049
3.9	s	Spot	79	1000000064	1050
3.9	s	Spot	79	1000000035	1051
3.9	s	Spot	79	1000000068	1052
3.9	s	Spot	79	1000000062	1053
3.9	s	Spot	79	1000000065	1054
3.9	s	Spot	79	1000000059	1055
3.9	s	Spot	79	1000000061	1056
3.9	s	Spot	79	1000000066	1057
3.95	s	Spot	80	1000000067	1058
3.95	s	Spot	80	1000000063	1059
3.95	s	Spot	80	1000000064	1060
3.95	s	Spot	80	1000000069	1061
3.95	s	Spot	80	1000000035	1062
3.95	s	Spot	80	1000000062	1063
3.95	s	Spot	80	1000000068	1064
3.95	s	Spot	80	1000000065	1065
3.95	s	Spot	80	1000000059	1066
3.95	s	Spot	80	1000000061	1067
3.95	s	Spot	80	1000000066	1068
4	s	Spot	81	1000000067	1069
4	s	Spot	81	1000000063	1070
4	s	Spot	81	1000000064	1071
4	s	Spot	81	1000000069	1072
4	s	Spot	81	1000000035	1073
4	s	Spot	81	1000000070	1074
4	s	Spot	81	1000000068	1075
4	s	Spot	81	1000000065	1076
4	s	Spot	81	1000000059	1077
4	s	Spot	81	1000000061	1078
4	s	Spot	81	1000000071	1079
4	s	Spot	81	1000000066	1080
4.05	s	Spot	82	1000000067	1081
4.05	s	Spot	82	1000000063	1082
4.05	s	Spot	82	1000000069	1083
4.05	s	Spot	82	1000000064	1084
4.05	s	Spot	82	1000000035	1085
4.05	s	Spot	82	1000000070	1086
4.05	s	Spot	82	1000000068	1087
4.05	s	Spot	82	1000000065	1088
4.05	s	Spot	82	1000000059	1089
4.05	s	Spot	82	1000000061	1090
4.05	s	Spot	82	1000000071	1091
4.05	s	Spot	82	1000000066	1092
4.1	s	Spot	83	1000000067	1093
4.1	s	Spot	83	1000000072	1094
4.1	s	Spot	83	1000000063	1095
4.1	s	Spot	83	1000000064	1096
4.1	s	Spot	83	1000000069	1097
4.1	s	Spot	83	1000000035	1098
4.1	s	Spot	83	1000000073	1099
4.1	s	Spot	83	1000000070	1100
4.1	s	Spot	83	1000000068	1101
4.1	s	Spot	83	1000000065	1102
4.1	s	Spot	83	1000000059	1103
4.1	s	Spot	83	1000000061	1104
4.1	s	Spot	83	1000000071	1105
4.1	s	Spot	83	1000000066	1106
4.15	s	Spot	84	1000000067	1107
4.15	s	Spot	84	1000000072	1108
4.15	s	Spot	84	1000000069	1109
4.15	s	Spot	84	1000000064	1110
4.15	s	Spot	84	1000000035	1111
4.15	s	Spot	84	1000000073	1112
4.15	s	Spot	84	1000000070	1113
4.15	s	Spot	84	1000000068	1114
4.15	s	Spot	84	1000000065	1115
4.15	s	Spot	84	1000000059	1116
4.15	s	Spot	84	1000000071	1117
4.15	s	Spot	84	1000000066	1118
4.2	s	Spot	85	1000000067	1119
4.2	s	Spot	85	1000000072	1120
4.2	s	Spot	85	1000000069	1121
4.2	s	Spot	85	1000000035	1122
4.2	s	Spot	85	1000000073	1123
4.2	s	Spot	85	1000000070	1124
4.2	s	Spot	85	1000000068	1125
4.2	s	Spot	85	1000000065	1126
4.2	s	Spot	85	1000000059	1127
4.2	s	Spot	85	1000000071	1128
4.2	s	Spot	85	1000000066	1129
4.25	s	Spot	86	1000000067	1130
4.25	s	Spot	86	1000000072	1131
4.25	s	Spot	86	1000000069	1132
4.25	s	Spot	86	1000000035	1133
4.25	s	Spot	86	1000000073	1134
4.25	s	Spot	86	1000000070	1135
4.25	s	Spot	86	1000000065	1136
4.25	s	Spot	86	1000000059	1137
4.25	s	Spot	86	1000000071	1138
4.25	s	Spot	86	1000000066	1139
4.3	s	Spot	87	1000000067	1140
4.3	s	Spot	87	1000000072	1141
4.3	s	Spot	87	1000000069	1142
4.3	s	Spot	87	1000000035	1143
4.3	s	Spot	87	1000000073	1144
4.3	s	Spot	87	1000000070	1145
4.3	s	Spot	87	1000000059	1146
4.3	s	Spot	87	1000000074	1147
4.3	s	Spot	87	1000000071	1148
4.35	s	Spot	88	1000000067	1149
4.35	s	Spot	88	1000000072	1150
4.35	s	Spot	88	1000000069	1151
4.35	s	Spot	88	1000000035	1152
4.35	s	Spot	88	1000000073	1153
4.35	s	Spot	88	1000000070	1154
4.35	s	Spot	88	1000000059	1155
4.35	s	Spot	88	1000000074	1156
4.35	s	Spot	88	1000000071	1157
4.4	s	Spot	89	1000000067	1158
4.4	s	Spot	89	1000000072	1159
4.4	s	Spot	89	1000000069	1160
4.4	s	Spot	89	1000000035	1161
4.4	s	Spot	89	1000000073	1162
4.4	s	Spot	89	1000000070	1163
4.4	s	Spot	89	1000000059	1164
4.4	s	Spot	89	1000000074	1165
4.4	s	Spot	89	1000000071	1166
4.45	s	Spot	90	1000000072	1167
4.45	s	Spot	90	1000000069	1168
4.45	s	Spot	90	1000000035	1169
4.45	s	Spot	90	1000000073	1170
4.45	s	Spot	90	1000000070	1171
4.45	s	Spot	90	1000000075	1172
4.45	s	Spot	90	1000000076	1173
4.45	s	Spot	90	1000000059	1174
4.45	s	Spot	90	1000000074	1175
4.45	s	Spot	90	1000000071	1176
4.5	s	Spot	91	1000000072	1177
4.5	s	Spot	91	1000000035	1178
4.5	s	Spot	91	1000000073	1179
4.5	s	Spot	91	1000000070	1180
4.5	s	Spot	91	1000000075	1181
4.5	s	Spot	91	1000000076	1182
4.5	s	Spot	91	1000000059	1183
4.5	s	Spot	91	1000000074	1184
4.5	s	Spot	91	1000000071	1185
4.55	s	Spot	92	1000000072	1186
4.55	s	Spot	92	1000000035	1187
4.55	s	Spot	92	1000000073	1188
4.55	s	Spot	92	1000000070	1189
4.55	s	Spot	92	1000000075	1190
4.55	s	Spot	92	1000000076	1191
4.55	s	Spot	92	1000000059	1192
4.55	s	Spot	92	1000000074	1193
4.55	s	Spot	92	1000000071	1194
4.6	s	Spot	93	1000000077	1195
4.6	s	Spot	93	1000000072	1196
4.6	s	Spot	93	1000000078	1197
4.6	s	Spot	93	1000000035	1198
4.6	s	Spot	93	1000000073	1199
4.6	s	Spot	93	1000000070	1200
4.6	s	Spot	93	1000000075	1201
4.6	s	Spot	93	1000000076	1202
4.6	s	Spot	93	1000000059	1203
4.6	s	Spot	93	1000000074	1204
4.6	s	Spot	93	1000000071	1205
4.65	s	Spot	94	1000000077	1206
4.65	s	Spot	94	1000000072	1207
4.65	s	Spot	94	1000000078	1208
4.65	s	Spot	94	1000000035	1209
4.65	s	Spot	94	1000000073	1210
4.65	s	Spot	94	1000000070	1211
4.65	s	Spot	94	1000000075	1212
4.65	s	Spot	94	1000000076	1213
4.65	s	Spot	94	1000000059	1214
4.65	s	Spot	94	1000000074	1215
4.7	s	Spot	95	1000000077	1216
4.7	s	Spot	95	1000000072	1217
4.7	s	Spot	95	1000000078	1218
4.7	s	Spot	95	1000000035	1219
4.7	s	Spot	95	1000000073	1220
4.7	s	Spot	95	1000000070	1221
4.7	s	Spot	95	1000000075	1222
4.7	s	Spot	95	1000000076	1223
4.7	s	Spot	95	1000000059	1224
4.7	s	Spot	95	1000000074	1225
4.75	s	Spot	96	1000000077	1226
4.75	s	Spot	96	1000000078	1227
4.75	s	Spot	96	1000000035	1228
4.75	s	Spot	96	1000000073	1229
4.75	s	Spot	96	1000000070	1230
4.75	s	Spot	96	1000000075	1231
4.75	s	Spot	96	1000000076	1232
4.75	s	Spot	96	1000000059	1233
4.75	s	Spot	96	1000000074	1234
4.8	s	Spot	97	1000000079	1235
4.8	s	Spot	97	1000000077	1236
4.8	s	Spot	97	1000000078	1237
4.8	s	Spot	97	1000000035	1238
4.8	s	Spot	97	1000000073	1239
4.8	s	Spot	97	1000000070	1240
4.8	s	Spot	97	1000000075	1241
4.8	s	Spot	97	1000000076	1242
4.8	s	Spot	97	1000000059	1243
4.8	s	Spot	97	1000000074	1244
4.85	s	Spot	98	1000000079	1245
4.85	s	Spot	98	1000000077	1246
4.85	s	Spot	98	1000000078	1247
4.85	s	Spot	98	1000000035	1248
4.85	s	Spot	98	1000000073	1249
4.85	s	Spot	98	1000000070	1250
4.85	s	Spot	98	1000000080	1251
4.85	s	Spot	98	1000000075	1252
4.85	s	Spot	98	1000000076	1253
4.85	s	Spot	98	1000000059	1254
4.85	s	Spot	98	1000000074	1255
4.9	s	Spot	99	1000000079	1256
4.9	s	Spot	99	1000000077	1257
4.9	s	Spot	99	1000000078	1258
4.9	s	Spot	99	1000000035	1259
4.9	s	Spot	99	1000000073	1260
4.9	s	Spot	99	1000000081	1261
4.9	s	Spot	99	1000000070	1262
4.9	s	Spot	99	1000000080	1263
4.9	s	Spot	99	1000000075	1264
4.9	s	Spot	99	1000000076	1265
4.9	s	Spot	99	1000000059	1266
4.9	s	Spot	99	1000000074	1267
4.9	s	Spot	99	1000000082	1268
4.95	s	Spot	100	1000000079	1269
4.95	s	Spot	100	1000000077	1270
4.95	s	Spot	100	1000000078	1271
4.95	s	Spot	100	1000000035	1272
4.95	s	Spot	100	1000000073	1273
4.95	s	Spot	100	1000000081	1274
4.95	s	Spot	100	1000000070	1275
4.95	s	Spot	100	1000000083	1276
4.95	s	Spot	100	1000000080	1277
4.95	s	Spot	100	1000000075	1278
4.95	s	Spot	100	1000000076	1279
4.95	s	Spot	100	1000000074	1280
4.95	s	Spot	100	1000000082	1281
4.95	s	Spot	100	1000000084	1282
5	s	Spot	101	1000000077	1283
5	s	Spot	101	1000000079	1284
5	s	Spot	101	1000000078	1285
5	s	Spot	101	1000000035	1286
5	s	Spot	101	1000000081	1287
5	s	Spot	101	1000000070	1288
5	s	Spot	101	1000000083	1289
5	s	Spot	101	1000000080	1290
5	s	Spot	101	1000000075	1291
5	s	Spot	101	1000000076	1292
5	s	Spot	101	1000000082	1293
5	s	Spot	101	1000000084	1294
5.05	s	Spot	102	1000000077	1295
5.05	s	Spot	102	1000000079	1296
5.05	s	Spot	102	1000000078	1297
5.05	s	Spot	102	1000000035	1298
5.05	s	Spot	102	1000000081	1299
5.05	s	Spot	102	1000000070	1300
5.05	s	Spot	102	1000000083	1301
5.05	s	Spot	102	1000000080	1302
5.05	s	Spot	102	1000000075	1303
5.05	s	Spot	102	1000000076	1304
5.05	s	Spot	102	1000000082	1305
5.05	s	Spot	102	1000000084	1306
5.1	s	Spot	103	1000000079	1307
5.1	s	Spot	103	1000000077	1308
5.1	s	Spot	103	1000000085	1309
5.1	s	Spot	103	1000000078	1310
5.1	s	Spot	103	1000000035	1311
5.1	s	Spot	103	1000000081	1312
5.1	s	Spot	103	1000000070	1313
5.1	s	Spot	103	1000000083	1314
5.1	s	Spot	103	1000000080	1315
5.1	s	Spot	103	1000000076	1316
5.1	s	Spot	103	1000000082	1317
5.1	s	Spot	103	1000000084	1318
5.15	s	Spot	104	1000000077	1319
5.15	s	Spot	104	1000000079	1320
5.15	s	Spot	104	1000000085	1321
5.15	s	Spot	104	1000000078	1322
5.15	s	Spot	104	1000000035	1323
5.15	s	Spot	104	1000000081	1324
5.15	s	Spot	104	1000000070	1325
5.15	s	Spot	104	1000000083	1326
5.15	s	Spot	104	1000000080	1327
5.15	s	Spot	104	1000000086	1328
5.15	s	Spot	104	1000000076	1329
5.15	s	Spot	104	1000000082	1330
5.15	s	Spot	104	1000000084	1331
5.2	s	Spot	105	1000000077	1332
5.2	s	Spot	105	1000000079	1333
5.2	s	Spot	105	1000000085	1334
5.2	s	Spot	105	1000000078	1335
5.2	s	Spot	105	1000000035	1336
5.2	s	Spot	105	1000000081	1337
5.2	s	Spot	105	1000000070	1338
5.2	s	Spot	105	1000000083	1339
5.2	s	Spot	105	1000000080	1340
5.2	s	Spot	105	1000000086	1341
5.2	s	Spot	105	1000000076	1342
5.2	s	Spot	105	1000000082	1343
5.2	s	Spot	105	1000000084	1344
5.25	s	Spot	106	1000000077	1345
5.25	s	Spot	106	1000000079	1346
5.25	s	Spot	106	1000000085	1347
5.25	s	Spot	106	1000000078	1348
5.25	s	Spot	106	1000000035	1349
5.25	s	Spot	106	1000000081	1350
5.25	s	Spot	106	1000000070	1351
5.25	s	Spot	106	1000000083	1352
5.25	s	Spot	106	1000000080	1353
5.25	s	Spot	106	1000000086	1354
5.25	s	Spot	106	1000000076	1355
5.25	s	Spot	106	1000000082	1356
5.25	s	Spot	106	1000000084	1357
5.3	s	Spot	107	1000000079	1358
5.3	s	Spot	107	1000000085	1359
5.3	s	Spot	107	1000000078	1360
5.3	s	Spot	107	1000000035	1361
5.3	s	Spot	107	1000000081	1362
5.3	s	Spot	107	1000000070	1363
5.3	s	Spot	107	1000000083	1364
5.3	s	Spot	107	1000000087	1365
5.3	s	Spot	107	1000000080	1366
5.3	s	Spot	107	1000000086	1367
5.3	s	Spot	107	1000000076	1368
5.3	s	Spot	107	1000000082	1369
5.3	s	Spot	107	1000000084	1370
5.35	s	Spot	108	1000000079	1371
5.35	s	Spot	108	1000000085	1372
5.35	s	Spot	108	1000000078	1373
5.35	s	Spot	108	1000000035	1374
5.35	s	Spot	108	1000000081	1375
5.35	s	Spot	108	1000000070	1376
5.35	s	Spot	108	1000000087	1377
5.35	s	Spot	108	1000000083	1378
5.35	s	Spot	108	1000000080	1379
5.35	s	Spot	108	1000000086	1380
5.35	s	Spot	108	1000000076	1381
5.35	s	Spot	108	1000000082	1382
5.35	s	Spot	108	1000000088	1383
5.35	s	Spot	108	1000000084	1384
5.4	s	Spot	109	1000000085	1385
5.4	s	Spot	109	1000000035	1386
5.4	s	Spot	109	1000000081	1387
5.4	s	Spot	109	1000000070	1388
5.4	s	Spot	109	1000000087	1389
5.4	s	Spot	109	1000000083	1390
5.4	s	Spot	109	1000000080	1391
5.4	s	Spot	109	1000000086	1392
5.4	s	Spot	109	1000000089	1393
5.4	s	Spot	109	1000000082	1394
5.4	s	Spot	109	1000000088	1395
5.4	s	Spot	109	1000000084	1396
5.45	s	Spot	110	1000000085	1397
5.45	s	Spot	110	1000000035	1398
5.45	s	Spot	110	1000000081	1399
5.45	s	Spot	110	1000000070	1400
5.45	s	Spot	110	1000000087	1401
5.45	s	Spot	110	1000000083	1402
5.45	s	Spot	110	1000000080	1403
5.45	s	Spot	110	1000000086	1404
5.45	s	Spot	110	1000000089	1405
5.45	s	Spot	110	1000000082	1406
5.45	s	Spot	110	1000000088	1407
5.45	s	Spot	110	1000000084	1408
5.5	s	Spot	111	1000000085	1409
5.5	s	Spot	111	1000000035	1410
5.5	s	Spot	111	1000000070	1411
5.5	s	Spot	111	1000000087	1412
5.5	s	Spot	111	1000000083	1413
5.5	s	Spot	111	1000000080	1414
5.5	s	Spot	111	1000000086	1415
5.5	s	Spot	111	1000000089	1416
5.5	s	Spot	111	1000000082	1417
5.5	s	Spot	111	1000000088	1418
5.5	s	Spot	111	1000000084	1419
5.55	s	Spot	112	1000000090	1420
5.55	s	Spot	112	1000000085	1421
5.55	s	Spot	112	1000000035	1422
5.55	s	Spot	112	1000000070	1423
5.55	s	Spot	112	1000000087	1424
5.55	s	Spot	112	1000000083	1425
5.55	s	Spot	112	1000000080	1426
5.55	s	Spot	112	1000000086	1427
5.55	s	Spot	112	1000000089	1428
5.55	s	Spot	112	1000000082	1429
5.55	s	Spot	112	1000000088	1430
5.55	s	Spot	112	1000000084	1431
5.6	s	Spot	113	1000000090	1432
5.6	s	Spot	113	1000000085	1433
5.6	s	Spot	113	1000000035	1434
5.6	s	Spot	113	1000000070	1435
5.6	s	Spot	113	1000000087	1436
5.6	s	Spot	113	1000000083	1437
5.6	s	Spot	113	1000000086	1438
5.6	s	Spot	113	1000000089	1439
5.6	s	Spot	113	1000000088	1440
5.6	s	Spot	113	1000000084	1441
5.65	s	Spot	114	1000000090	1442
5.65	s	Spot	114	1000000035	1443
5.65	s	Spot	114	1000000070	1444
5.65	s	Spot	114	1000000087	1445
5.65	s	Spot	114	1000000083	1446
5.65	s	Spot	114	1000000086	1447
5.65	s	Spot	114	1000000089	1448
5.65	s	Spot	114	1000000088	1449
5.65	s	Spot	114	1000000084	1450
5.7	s	Spot	115	1000000090	1451
5.7	s	Spot	115	1000000035	1452
5.7	s	Spot	115	1000000070	1453
5.7	s	Spot	115	1000000087	1454
5.7	s	Spot	115	1000000083	1455
5.7	s	Spot	115	1000000089	1456
5.7	s	Spot	115	1000000088	1457
5.7	s	Spot	115	1000000084	1458
5.75	s	Spot	116	1000000090	1459
5.75	s	Spot	116	1000000035	1460
5.75	s	Spot	116	1000000070	1461
5.75	s	Spot	116	1000000087	1462
5.75	s	Spot	116	1000000083	1463
5.75	s	Spot	116	1000000089	1464
5.75	s	Spot	116	1000000088	1465
5.75	s	Spot	116	1000000084	1466
5.8	s	Spot	117	1000000090	1467
5.8	s	Spot	117	1000000035	1468
5.8	s	Spot	117	1000000070	1469
5.8	s	Spot	117	1000000087	1470
5.8	s	Spot	117	1000000083	1471
5.8	s	Spot	117	1000000089	1472
5.8	s	Spot	117	1000000088	1473
5.8	s	Spot	117	1000000084	1474
5.85	s	Spot	118	1000000090	1475
5.85	s	Spot	118	1000000035	1476
5.85	s	Spot	118	1000000070	1477
5.85	s	Spot	118	1000000087	1478
5.85	s	Spot	118	1000000089	1479
5.85	s	Spot	118	1000000088	1480
5.85	s	Spot	118	1000000084	1481
5.9	s	Spot	119	1000000090	1482
5.9	s	Spot	119	1000000091	1483
5.9	s	Spot	119	1000000035	1484
5.9	s	Spot	119	1000000070	1485
5.9	s	Spot	119	1000000087	1486
5.9	s	Spot	119	1000000089	1487
5.9	s	Spot	119	1000000088	1488
5.9	s	Spot	119	1000000084	1489
5.95	s	Spot	120	1000000090	1490
5.95	s	Spot	120	1000000091	1491
5.95	s	Spot	120	1000000070	1492
5.95	s	Spot	120	1000000087	1493
5.95	s	Spot	120	1000000089	1494
5.95	s	Spot	120	1000000088	1495
5.95	s	Spot	120	1000000092	1496
5.95	s	Spot	120	1000000084	1497
6	s	Spot	121	1000000090	1498
6	s	Spot	121	1000000091	1499
6	s	Spot	121	1000000070	1500
6	s	Spot	121	1000000087	1501
6	s	Spot	121	1000000089	1502
6	s	Spot	121	1000000092	1503
6	s	Spot	121	1000000084	1504
6.05	s	Spot	122	1000000090	1505
6.05	s	Spot	122	1000000091	1506
6.05	s	Spot	122	1000000070	1507
6.05	s	Spot	122	1000000089	1508
6.05	s	Spot	122	1000000092	1509
6.05	s	Spot	122	1000000084	1510
6.1	s	Spot	123	1000000090	1511
6.1	s	Spot	123	1000000091	1512
6.1	s	Spot	123	1000000070	1513
6.1	s	Spot	123	1000000089	1514
6.1	s	Spot	123	1000000092	1515
6.1	s	Spot	123	1000000084	1516
6.15	s	Spot	124	1000000090	1517
6.15	s	Spot	124	1000000091	1518
6.15	s	Spot	124	1000000093	1519
6.15	s	Spot	124	1000000070	1520
6.15	s	Spot	124	1000000089	1521
6.15	s	Spot	124	1000000092	1522
6.15	s	Spot	124	1000000084	1523
6.2	s	Spot	125	1000000090	1524
6.2	s	Spot	125	1000000091	1525
6.2	s	Spot	125	1000000093	1526
6.2	s	Spot	125	1000000070	1527
6.2	s	Spot	125	1000000089	1528
6.2	s	Spot	125	1000000094	1529
6.2	s	Spot	125	1000000092	1530
6.2	s	Spot	125	1000000084	1531
6.25	s	Spot	126	1000000090	1532
6.25	s	Spot	126	1000000091	1533
6.25	s	Spot	126	1000000093	1534
6.25	s	Spot	126	1000000070	1535
6.25	s	Spot	126	1000000095	1536
6.25	s	Spot	126	1000000089	1537
6.25	s	Spot	126	1000000094	1538
6.25	s	Spot	126	1000000092	1539
6.25	s	Spot	126	1000000084	1540
6.3	s	Spot	127	1000000090	1541
6.3	s	Spot	127	1000000091	1542
6.3	s	Spot	127	1000000093	1543
6.3	s	Spot	127	1000000070	1544
6.3	s	Spot	127	1000000095	1545
6.3	s	Spot	127	1000000089	1546
6.3	s	Spot	127	1000000094	1547
6.3	s	Spot	127	1000000092	1548
6.3	s	Spot	127	1000000084	1549
6.35	s	Spot	128	1000000090	1550
6.35	s	Spot	128	1000000091	1551
6.35	s	Spot	128	1000000093	1552
6.35	s	Spot	128	1000000070	1553
6.35	s	Spot	128	1000000095	1554
6.35	s	Spot	128	1000000089	1555
6.35	s	Spot	128	1000000096	1556
6.35	s	Spot	128	1000000094	1557
6.35	s	Spot	128	1000000092	1558
6.35	s	Spot	128	1000000084	1559
6.4	s	Spot	129	1000000090	1560
6.4	s	Spot	129	1000000091	1561
6.4	s	Spot	129	1000000093	1562
6.4	s	Spot	129	1000000070	1563
6.4	s	Spot	129	1000000095	1564
6.4	s	Spot	129	1000000089	1565
6.4	s	Spot	129	1000000096	1566
6.4	s	Spot	129	1000000094	1567
6.4	s	Spot	129	1000000092	1568
6.4	s	Spot	129	1000000084	1569
6.45	s	Spot	130	1000000090	1570
6.45	s	Spot	130	1000000091	1571
6.45	s	Spot	130	1000000093	1572
6.45	s	Spot	130	1000000070	1573
6.45	s	Spot	130	1000000095	1574
6.45	s	Spot	130	1000000089	1575
6.45	s	Spot	130	1000000096	1576
6.45	s	Spot	130	1000000094	1577
6.45	s	Spot	130	1000000092	1578
6.45	s	Spot	130	1000000084	1579
6.5	s	Spot	131	1000000090	1580
6.5	s	Spot	131	1000000091	1581
6.5	s	Spot	131	1000000093	1582
6.5	s	Spot	131	1000000070	1583
6.5	s	Spot	131	1000000095	1584
6.5	s	Spot	131	1000000089	1585
6.5	s	Spot	131	1000000096	1586
6.5	s	Spot	131	1000000094	1587
6.5	s	Spot	131	1000000084	1588
6.55	s	Spot	132	1000000090	1589
6.55	s	Spot	132	1000000091	1590
6.55	s	Spot	132	1000000093	1591
6.55	s	Spot	132	1000000097	1592
6.55	s	Spot	132	1000000070	1593
6.55	s	Spot	132	1000000095	1594
6.55	s	Spot	132	1000000089	1595
6.55	s	Spot	132	1000000096	1596
6.55	s	Spot	132	1000000094	1597
6.55	s	Spot	132	1000000084	1598
6.6	s	Spot	133	1000000090	1599
6.6	s	Spot	133	1000000091	1600
6.6	s	Spot	133	1000000093	1601
6.6	s	Spot	133	1000000097	1602
6.6	s	Spot	133	1000000070	1603
6.6	s	Spot	133	1000000095	1604
6.6	s	Spot	133	1000000089	1605
6.6	s	Spot	133	1000000096	1606
6.6	s	Spot	133	1000000094	1607
6.65	s	Spot	134	1000000090	1608
6.65	s	Spot	134	1000000091	1609
6.65	s	Spot	134	1000000093	1610
6.65	s	Spot	134	1000000097	1611
6.65	s	Spot	134	1000000070	1612
6.65	s	Spot	134	1000000095	1613
6.65	s	Spot	134	1000000089	1614
6.65	s	Spot	134	1000000096	1615
6.65	s	Spot	134	1000000094	1616
6.7	s	Spot	135	1000000090	1617
6.7	s	Spot	135	1000000091	1618
6.7	s	Spot	135	1000000093	1619
6.7	s	Spot	135	1000000097	1620
6.7	s	Spot	135	1000000070	1621
6.7	s	Spot	135	1000000095	1622
6.7	s	Spot	135	1000000089	1623
6.7	s	Spot	135	1000000096	1624
6.7	s	Spot	135	1000000094	1625
6.75	s	Spot	136	1000000090	1626
6.75	s	Spot	136	1000000091	1627
6.75	s	Spot	136	1000000093	1628
6.75	s	Spot	136	1000000097	1629
6.75	s	Spot	136	1000000070	1630
6.75	s	Spot	136	1000000095	1631
6.75	s	Spot	136	1000000089	1632
6.75	s	Spot	136	1000000096	1633
6.75	s	Spot	136	1000000094	1634
6.8	s	Spot	137	1000000090	1635
6.8	s	Spot	137	1000000091	1636
6.8	s	Spot	137	1000000097	1637
6.8	s	Spot	137	1000000093	1638
6.8	s	Spot	137	1000000070	1639
6.8	s	Spot	137	1000000095	1640
6.8	s	Spot	137	1000000096	1641
6.8	s	Spot	137	1000000089	1642
6.8	s	Spot	137	1000000094	1643
6.85	s	Spot	138	1000000090	1644
6.85	s	Spot	138	1000000091	1645
6.85	s	Spot	138	1000000097	1646
6.85	s	Spot	138	1000000098	1647
6.85	s	Spot	138	1000000099	1648
6.85	s	Spot	138	1000000095	1649
6.85	s	Spot	138	1000000089	1650
6.85	s	Spot	138	1000000096	1651
6.85	s	Spot	138	1000000094	1652
6.9	s	Spot	139	1000000091	1653
6.9	s	Spot	139	1000000097	1654
6.9	s	Spot	139	1000000098	1655
6.9	s	Spot	139	1000000099	1656
6.9	s	Spot	139	1000000096	1657
6.9	s	Spot	139	1000000094	1658
6.95	s	Spot	140	1000000091	1659
6.95	s	Spot	140	1000000097	1660
6.95	s	Spot	140	1000000098	1661
6.95	s	Spot	140	1000000099	1662
6.95	s	Spot	140	1000000094	1663
7	s	Spot	141	1000000091	1664
7	s	Spot	141	1000000097	1665
7	s	Spot	141	1000000098	1666
7	s	Spot	141	1000000099	1667
7	s	Spot	141	1000000094	1668
7	s	Spot	141	1000000100	1669
7.05	s	Spot	142	1000000091	1670
7.05	s	Spot	142	1000000097	1671
7.05	s	Spot	142	1000000098	1672
7.05	s	Spot	142	1000000099	1673
7.05	s	Spot	142	1000000094	1674
7.05	s	Spot	142	1000000100	1675
7.1	s	Spot	143	1000000091	1676
7.1	s	Spot	143	1000000097	1677
7.1	s	Spot	143	1000000098	1678
7.1	s	Spot	143	1000000099	1679
7.1	s	Spot	143	1000000094	1680
7.1	s	Spot	143	1000000100	1681
7.15	s	Spot	144	1000000091	1682
7.15	s	Spot	144	1000000097	1683
7.15	s	Spot	144	1000000098	1684
7.15	s	Spot	144	1000000099	1685
7.15	s	Spot	144	1000000094	1686
7.15	s	Spot	144	1000000100	1687
7.2	s	Spot	145	1000000091	1688
7.2	s	Spot	145	1000000098	1689
7.2	s	Spot	145	1000000099	1690
7.2	s	Spot	145	1000000094	1691
7.2	s	Spot	145	1000000100	1692
7.25	s	Spot	146	1000000091	1693
7.25	s	Spot	146	1000000098	1694
7.25	s	Spot	146	1000000099	1695
7.25	s	Spot	146	1000000094	1696
7.25	s	Spot	146	1000000100	1697
7.3	s	Spot	147	1000000091	1698
7.3	s	Spot	147	1000000098	1699
7.3	s	Spot	147	1000000099	1700
7.3	s	Spot	147	1000000094	1701
7.3	s	Spot	147	1000000100	1702
7.35	s	Spot	148	1000000098	1703
7.35	s	Spot	148	1000000099	1704
7.35	s	Spot	148	1000000094	1705
7.35	s	Spot	148	1000000100	1706
7.4	s	Spot	149	1000000098	1707
7.4	s	Spot	149	1000000099	1708
7.4	s	Spot	149	1000000101	1709
7.4	s	Spot	149	1000000094	1710
7.4	s	Spot	149	1000000100	1711
7.45	s	Spot	150	1000000098	1712
7.45	s	Spot	150	1000000099	1713
7.45	s	Spot	150	1000000101	1714
7.45	s	Spot	150	1000000094	1715
7.45	s	Spot	150	1000000100	1716
7.5	s	Spot	151	1000000098	1717
7.5	s	Spot	151	1000000099	1718
7.5	s	Spot	151	1000000101	1719
7.5	s	Spot	151	1000000094	1720
7.5	s	Spot	151	1000000100	1721
7.55	s	Spot	152	1000000102	1722
7.55	s	Spot	152	1000000099	1723
7.55	s	Spot	152	1000000101	1724
7.55	s	Spot	152	1000000094	1725
7.6	s	Spot	153	1000000103	1726
7.6	s	Spot	153	1000000102	1727
7.6	s	Spot	153	1000000099	1728
7.6	s	Spot	153	1000000101	1729
7.6	s	Spot	153	1000000094	1730
7.65	s	Spot	154	1000000104	1731
7.65	s	Spot	154	1000000103	1732
7.65	s	Spot	154	1000000102	1733
7.65	s	Spot	154	1000000099	1734
7.65	s	Spot	154	1000000101	1735
7.65	s	Spot	154	1000000094	1736
7.7	s	Spot	155	1000000104	1737
7.7	s	Spot	155	1000000103	1738
7.7	s	Spot	155	1000000105	1739
7.7	s	Spot	155	1000000102	1740
7.7	s	Spot	155	1000000101	1741
7.7	s	Spot	155	1000000094	1742
7.75	s	Spot	156	1000000104	1743
7.75	s	Spot	156	1000000103	1744
7.75	s	Spot	156	1000000105	1745
7.75	s	Spot	156	1000000102	1746
7.75	s	Spot	156	1000000101	1747
7.75	s	Spot	156	1000000094	1748
7.8	s	Spot	157	1000000104	1749
7.8	s	Spot	157	1000000103	1750
7.8	s	Spot	157	1000000105	1751
7.8	s	Spot	157	1000000102	1752
7.8	s	Spot	157	1000000101	1753
7.8	s	Spot	157	1000000094	1754
7.8	s	Spot	157	1000000106	1755
7.85	s	Spot	158	1000000104	1756
7.85	s	Spot	158	1000000103	1757
7.85	s	Spot	158	1000000105	1758
7.85	s	Spot	158	1000000107	1759
7.85	s	Spot	158	1000000102	1760
7.85	s	Spot	158	1000000101	1761
7.85	s	Spot	158	1000000094	1762
7.85	s	Spot	158	1000000106	1763
7.9	s	Spot	159	1000000104	1764
7.9	s	Spot	159	1000000103	1765
7.9	s	Spot	159	1000000105	1766
7.9	s	Spot	159	1000000107	1767
7.9	s	Spot	159	1000000102	1768
7.9	s	Spot	159	1000000101	1769
7.9	s	Spot	159	1000000094	1770
7.9	s	Spot	159	1000000106	1771
7.95	s	Spot	160	1000000104	1772
7.95	s	Spot	160	1000000103	1773
7.95	s	Spot	160	1000000105	1774
7.95	s	Spot	160	1000000107	1775
7.95	s	Spot	160	1000000102	1776
7.95	s	Spot	160	1000000101	1777
7.95	s	Spot	160	1000000094	1778
7.95	s	Spot	160	1000000106	1779
8	s	Spot	161	1000000104	1780
8	s	Spot	161	1000000108	1781
8	s	Spot	161	1000000103	1782
8	s	Spot	161	1000000105	1783
8	s	Spot	161	1000000107	1784
8	s	Spot	161	1000000102	1785
8	s	Spot	161	1000000109	1786
8	s	Spot	161	1000000101	1787
8	s	Spot	161	1000000094	1788
8	s	Spot	161	1000000106	1789
8.05	s	Spot	162	1000000104	1790
8.05	s	Spot	162	1000000103	1791
8.05	s	Spot	162	1000000108	1792
8.05	s	Spot	162	1000000105	1793
8.05	s	Spot	162	1000000107	1794
8.05	s	Spot	162	1000000102	1795
8.05	s	Spot	162	1000000109	1796
8.05	s	Spot	162	1000000101	1797
8.05	s	Spot	162	1000000106	1798
8.1	s	Spot	163	1000000104	1799
8.1	s	Spot	163	1000000103	1800
8.1	s	Spot	163	1000000108	1801
8.1	s	Spot	163	1000000110	1802
8.1	s	Spot	163	1000000105	1803
8.1	s	Spot	163	1000000107	1804
8.1	s	Spot	163	1000000109	1805
8.1	s	Spot	163	1000000101	1806
8.1	s	Spot	163	1000000106	1807
8.15	s	Spot	164	1000000104	1808
8.15	s	Spot	164	1000000108	1809
8.15	s	Spot	164	1000000110	1810
8.15	s	Spot	164	1000000105	1811
8.15	s	Spot	164	1000000107	1812
8.15	s	Spot	164	1000000109	1813
8.15	s	Spot	164	1000000101	1814
8.15	s	Spot	164	1000000106	1815
8.2	s	Spot	165	1000000104	1816
8.2	s	Spot	165	1000000108	1817
8.2	s	Spot	165	1000000110	1818
8.2	s	Spot	165	1000000105	1819
8.2	s	Spot	165	1000000107	1820
8.2	s	Spot	165	1000000109	1821
8.2	s	Spot	165	1000000101	1822
8.2	s	Spot	165	1000000106	1823
8.25	s	Spot	166	1000000108	1824
8.25	s	Spot	166	1000000110	1825
8.25	s	Spot	166	1000000107	1826
8.25	s	Spot	166	1000000109	1827
8.25	s	Spot	166	1000000106	1828
8.3	s	Spot	167	1000000108	1829
8.3	s	Spot	167	1000000110	1830
8.3	s	Spot	167	1000000107	1831
8.3	s	Spot	167	1000000109	1832
8.3	s	Spot	167	1000000106	1833
8.35	s	Spot	168	1000000108	1834
8.35	s	Spot	168	1000000110	1835
8.35	s	Spot	168	1000000107	1836
8.35	s	Spot	168	1000000109	1837
8.35	s	Spot	168	1000000106	1838
8.4	s	Spot	169	1000000108	1839
8.4	s	Spot	169	1000000110	1840
8.4	s	Spot	169	1000000107	1841
8.4	s	Spot	169	1000000109	1842
8.4	s	Spot	169	1000000106	1843
8.45	s	Spot	170	1000000108	1844
8.45	s	Spot	170	1000000110	1845
8.45	s	Spot	170	1000000107	1846
8.45	s	Spot	170	1000000109	1847
8.45	s	Spot	170	1000000106	1848
8.5	s	Spot	171	1000000108	1849
8.5	s	Spot	171	1000000110	1850
8.5	s	Spot	171	1000000111	1851
8.5	s	Spot	171	1000000107	1852
8.5	s	Spot	171	1000000109	1853
8.5	s	Spot	171	1000000106	1854
8.55	s	Spot	172	1000000108	1855
8.55	s	Spot	172	1000000110	1856
8.55	s	Spot	172	1000000111	1857
8.55	s	Spot	172	1000000107	1858
8.55	s	Spot	172	1000000112	1859
8.55	s	Spot	172	1000000109	1860
8.55	s	Spot	172	1000000106	1861
8.6	s	Spot	173	1000000110	1862
8.6	s	Spot	173	1000000111	1863
8.6	s	Spot	173	1000000107	1864
8.6	s	Spot	173	1000000112	1865
8.6	s	Spot	173	1000000109	1866
8.6	s	Spot	173	1000000106	1867
8.65	s	Spot	174	1000000110	1868
8.65	s	Spot	174	1000000111	1869
8.65	s	Spot	174	1000000112	1870
8.65	s	Spot	174	1000000109	1871
8.65	s	Spot	174	1000000106	1872
8.7	s	Spot	175	1000000110	1873
8.7	s	Spot	175	1000000111	1874
8.7	s	Spot	175	1000000112	1875
8.7	s	Spot	175	1000000109	1876
8.7	s	Spot	175	1000000106	1877
8.75	s	Spot	176	1000000110	1878
8.75	s	Spot	176	1000000111	1879
8.75	s	Spot	176	1000000112	1880
8.75	s	Spot	176	1000000109	1881
8.75	s	Spot	176	1000000113	1882
8.75	s	Spot	176	1000000114	1883
8.75	s	Spot	176	1000000106	1884
8.8	s	Spot	177	1000000110	1885
8.8	s	Spot	177	1000000111	1886
8.8	s	Spot	177	1000000112	1887
8.8	s	Spot	177	1000000109	1888
8.8	s	Spot	177	1000000113	1889
8.8	s	Spot	177	1000000114	1890
8.8	s	Spot	177	1000000106	1891
8.85	s	Spot	178	1000000110	1892
8.85	s	Spot	178	1000000111	1893
8.85	s	Spot	178	1000000112	1894
8.85	s	Spot	178	1000000109	1895
8.85	s	Spot	178	1000000113	1896
8.85	s	Spot	178	1000000114	1897
8.85	s	Spot	178	1000000106	1898
8.9	s	Spot	179	1000000111	1899
8.9	s	Spot	179	1000000112	1900
8.9	s	Spot	179	1000000109	1901
8.9	s	Spot	179	1000000113	1902
8.9	s	Spot	179	1000000106	1903
8.9	s	Spot	179	1000000114	1904
8.95	s	Spot	180	1000000115	1905
8.95	s	Spot	180	1000000111	1906
8.95	s	Spot	180	1000000112	1907
8.95	s	Spot	180	1000000109	1908
8.95	s	Spot	180	1000000113	1909
8.95	s	Spot	180	1000000114	1910
8.95	s	Spot	180	1000000106	1911
9	s	Spot	181	1000000115	1912
9	s	Spot	181	1000000111	1913
9	s	Spot	181	1000000112	1914
9	s	Spot	181	1000000113	1915
9	s	Spot	181	1000000114	1916
9	s	Spot	181	1000000106	1917
9.05	s	Spot	182	1000000115	1918
9.05	s	Spot	182	1000000112	1919
9.05	s	Spot	182	1000000113	1920
9.05	s	Spot	182	1000000114	1921
9.05	s	Spot	182	1000000106	1922
9.1	s	Spot	183	1000000115	1923
9.1	s	Spot	183	1000000116	1924
9.1	s	Spot	183	1000000113	1925
9.1	s	Spot	183	1000000106	1926
9.1	s	Spot	183	1000000114	1927
9.15	s	Spot	184	1000000115	1928
9.15	s	Spot	184	1000000116	1929
9.15	s	Spot	184	1000000113	1930
9.15	s	Spot	184	1000000114	1931
9.15	s	Spot	184	1000000106	1932
9.2	s	Spot	185	1000000115	1933
9.2	s	Spot	185	1000000116	1934
9.2	s	Spot	185	1000000113	1935
9.2	s	Spot	185	1000000114	1936
9.2	s	Spot	185	1000000106	1937
9.25	s	Spot	186	1000000115	1938
9.25	s	Spot	186	1000000116	1939
9.25	s	Spot	186	1000000113	1940
9.25	s	Spot	186	1000000114	1941
9.3	s	Spot	187	1000000115	1942
9.3	s	Spot	187	1000000116	1943
9.3	s	Spot	187	1000000113	1944
9.3	s	Spot	187	1000000114	1945
9.35	s	Spot	188	1000000115	1946
9.35	s	Spot	188	1000000116	1947
9.35	s	Spot	188	1000000113	1948
9.35	s	Spot	188	1000000114	1949
9.4	s	Spot	189	1000000115	1950
9.4	s	Spot	189	1000000116	1951
9.4	s	Spot	189	1000000113	1952
9.4	s	Spot	189	1000000114	1953
9.45	s	Spot	190	1000000115	1954
9.45	s	Spot	190	1000000116	1955
9.45	s	Spot	190	1000000113	1956
9.45	s	Spot	190	1000000114	1957
9.5	s	Spot	191	1000000115	1958
9.5	s	Spot	191	1000000116	1959
9.5	s	Spot	191	1000000113	1960
9.5	s	Spot	191	1000000114	1961
9.55	s	Spot	192	1000000115	1962
9.55	s	Spot	192	1000000116	1963
9.55	s	Spot	192	1000000113	1964
9.55	s	Spot	192	1000000114	1965
9.6	s	Spot	193	1000000115	1966
9.6	s	Spot	193	1000000116	1967
9.6	s	Spot	193	1000000113	1968
9.6	s	Spot	193	1000000114	1969
9.65	s	Spot	194	1000000115	1970
9.65	s	Spot	194	1000000116	1971
9.65	s	Spot	194	1000000113	1972
9.65	s	Spot	194	1000000114	1973
9.7	s	Spot	195	1000000115	1974
9.7	s	Spot	195	1000000116	1975
9.7	s	Spot	195	1000000113	1976
9.7	s	Spot	195	1000000114	1977
9.75	s	Spot	196	1000000115	1978
9.75	s	Spot	196	1000000116	1979
9.75	s	Spot	196	1000000114	1980
9.8	s	Spot	197	1000000115	1981
9.8	s	Spot	197	1000000116	1982
9.8	s	Spot	197	1000000114	1983
9.85	s	Spot	198	1000000115	1984
9.85	s	Spot	198	1000000116	1985
9.9	s	Spot	199	1000000115	1986
9.9	s	Spot	199	1000000116	1987
9.95	s	Spot	200	1000000115	1988
9.95	s	Spot	200	1000000116	1989
10	s	Spot	201	1000000115	1990
10	s	Spot	201	1000000116	1991
10.05	s	Spot	202	1000000115	1992
10.05	s	Spot	202	1000000116	1993
10.1	s	Spot	203	1000000115	1994
10.1	s	Spot	203	1000000116	1995
10.15	s	Spot	204	1000000115	1996
[truncated: 674 more rows]
