# Supplementary material for: Satb1 integrates DNA binding site geometry and torsional stress to differentially target nucleosome-dense regions
Source: Nat Commun. 2019 Jul 19;10:3221. doi: 10.1038/s41467-019-11118-8 (PMC6642133; doi:10.1038/s41467-019-11118-8)
Supplement: Supplementary file 10 — Source Data [file 41467_2019_11118_MOESM10_ESM.zip › Source data/Single Molecule Tracking/single molecule tracks/del HD analysis/PDZ-CUT1-CUT2-STABLE-AB_302c6_TRIAL 2_Statistics/PDZ-CUT1-CUT2-STABLE-AB_302c6_TRIAL 2_Time_Index.csv]

Time Index
====================
Time Index	Unit	Category	Time	TrackID	ID
1		Spot	1	1000000000	0
1		Spot	1	1000000001	1
1		Spot	1	1000000002	2
1		Spot	1	1000000003	3
1		Spot	1	1000000004	4
1		Spot	1	1000000005	5
1		Spot	1	1000000006	6
1		Spot	1	1000000007	7
1		Spot	1	1000000008	8
1		Spot	1	1000000009	9
2		Spot	2	1000000000	10
2		Spot	2	1000000001	11
2		Spot	2	1000000002	12
2		Spot	2	1000000003	13
2		Spot	2	1000000004	14
2		Spot	2	1000000010	15
2		Spot	2	1000000005	16
2		Spot	2	1000000006	17
2		Spot	2	1000000007	18
2		Spot	2	1000000008	19
2		Spot	2	1000000009	20
3		Spot	3	1000000000	21
3		Spot	3	1000000001	22
3		Spot	3	1000000002	23
3		Spot	3	1000000003	24
3		Spot	3	1000000004	25
3		Spot	3	1000000010	26
3		Spot	3	1000000005	27
3		Spot	3	1000000006	28
3		Spot	3	1000000007	29
3		Spot	3	1000000008	30
3		Spot	3	1000000009	31
4		Spot	4	1000000000	32
4		Spot	4	1000000001	33
4		Spot	4	1000000002	34
4		Spot	4	1000000003	35
4		Spot	4	1000000004	36
4		Spot	4	1000000010	37
4		Spot	4	1000000011	38
4		Spot	4	1000000005	39
4		Spot	4	1000000006	40
4		Spot	4	1000000007	41
4		Spot	4	1000000008	42
4		Spot	4	1000000009	43
5		Spot	5	1000000000	44
5		Spot	5	1000000001	45
5		Spot	5	1000000002	46
5		Spot	5	1000000003	47
5		Spot	5	1000000004	48
5		Spot	5	1000000010	49
5		Spot	5	1000000011	50
5		Spot	5	1000000005	51
5		Spot	5	1000000012	52
5		Spot	5	1000000013	53
5		Spot	5	1000000006	54
5		Spot	5	1000000007	55
5		Spot	5	1000000008	56
5		Spot	5	1000000009	57
6		Spot	6	1000000000	58
6		Spot	6	1000000001	59
6		Spot	6	1000000002	60
6		Spot	6	1000000003	61
6		Spot	6	1000000004	62
6		Spot	6	1000000010	63
6		Spot	6	1000000011	64
6		Spot	6	1000000014	65
6		Spot	6	1000000005	66
6		Spot	6	1000000012	67
6		Spot	6	1000000006	68
6		Spot	6	1000000013	69
6		Spot	6	1000000007	70
6		Spot	6	1000000008	71
6		Spot	6	1000000015	72
6		Spot	6	1000000009	73
7		Spot	7	1000000000	74
7		Spot	7	1000000001	75
7		Spot	7	1000000002	76
7		Spot	7	1000000003	77
7		Spot	7	1000000004	78
7		Spot	7	1000000010	79
7		Spot	7	1000000011	80
7		Spot	7	1000000014	81
7		Spot	7	1000000005	82
7		Spot	7	1000000012	83
7		Spot	7	1000000013	84
7		Spot	7	1000000006	85
7		Spot	7	1000000007	86
7		Spot	7	1000000008	87
7		Spot	7	1000000015	88
7		Spot	7	1000000009	89
8		Spot	8	1000000000	90
8		Spot	8	1000000001	91
8		Spot	8	1000000002	92
8		Spot	8	1000000016	93
8		Spot	8	1000000003	94
8		Spot	8	1000000004	95
8		Spot	8	1000000010	96
8		Spot	8	1000000011	97
8		Spot	8	1000000014	98
8		Spot	8	1000000005	99
8		Spot	8	1000000012	100
8		Spot	8	1000000013	101
8		Spot	8	1000000006	102
8		Spot	8	1000000007	103
8		Spot	8	1000000008	104
8		Spot	8	1000000015	105
8		Spot	8	1000000009	106
9		Spot	9	1000000000	107
9		Spot	9	1000000001	108
9		Spot	9	1000000002	109
9		Spot	9	1000000016	110
9		Spot	9	1000000003	111
9		Spot	9	1000000004	112
9		Spot	9	1000000010	113
9		Spot	9	1000000011	114
9		Spot	9	1000000014	115
9		Spot	9	1000000005	116
9		Spot	9	1000000012	117
9		Spot	9	1000000013	118
9		Spot	9	1000000006	119
9		Spot	9	1000000007	120
9		Spot	9	1000000008	121
9		Spot	9	1000000015	122
9		Spot	9	1000000009	123
10		Spot	10	1000000000	124
10		Spot	10	1000000001	125
10		Spot	10	1000000002	126
10		Spot	10	1000000016	127
10		Spot	10	1000000003	128
10		Spot	10	1000000004	129
10		Spot	10	1000000010	130
10		Spot	10	1000000011	131
10		Spot	10	1000000014	132
10		Spot	10	1000000005	133
10		Spot	10	1000000012	134
10		Spot	10	1000000006	135
10		Spot	10	1000000013	136
10		Spot	10	1000000007	137
10		Spot	10	1000000008	138
10		Spot	10	1000000015	139
10		Spot	10	1000000009	140
11		Spot	11	1000000000	141
11		Spot	11	1000000001	142
11		Spot	11	1000000002	143
11		Spot	11	1000000003	144
11		Spot	11	1000000016	145
11		Spot	11	1000000004	146
11		Spot	11	1000000010	147
11		Spot	11	1000000017	148
11		Spot	11	1000000011	149
11		Spot	11	1000000018	150
11		Spot	11	1000000014	151
11		Spot	11	1000000005	152
11		Spot	11	1000000012	153
11		Spot	11	1000000006	154
11		Spot	11	1000000013	155
11		Spot	11	1000000019	156
11		Spot	11	1000000007	157
11		Spot	11	1000000008	158
11		Spot	11	1000000015	159
11		Spot	11	1000000009	160
12		Spot	12	1000000000	161
12		Spot	12	1000000001	162
12		Spot	12	1000000002	163
12		Spot	12	1000000003	164
12		Spot	12	1000000016	165
12		Spot	12	1000000004	166
12		Spot	12	1000000020	167
12		Spot	12	1000000010	168
12		Spot	12	1000000017	169
12		Spot	12	1000000011	170
12		Spot	12	1000000018	171
12		Spot	12	1000000014	172
12		Spot	12	1000000005	173
12		Spot	12	1000000012	174
12		Spot	12	1000000006	175
12		Spot	12	1000000013	176
12		Spot	12	1000000019	177
12		Spot	12	1000000008	178
12		Spot	12	1000000015	179
12		Spot	12	1000000009	180
13		Spot	13	1000000000	181
13		Spot	13	1000000001	182
13		Spot	13	1000000002	183
13		Spot	13	1000000003	184
13		Spot	13	1000000016	185
13		Spot	13	1000000004	186
13		Spot	13	1000000020	187
13		Spot	13	1000000010	188
13		Spot	13	1000000017	189
13		Spot	13	1000000011	190
13		Spot	13	1000000014	191
13		Spot	13	1000000018	192
13		Spot	13	1000000005	193
13		Spot	13	1000000012	194
13		Spot	13	1000000013	195
13		Spot	13	1000000019	196
13		Spot	13	1000000008	197
13		Spot	13	1000000015	198
14		Spot	14	1000000000	199
14		Spot	14	1000000021	200
14		Spot	14	1000000001	201
14		Spot	14	1000000022	202
14		Spot	14	1000000003	203
14		Spot	14	1000000016	204
14		Spot	14	1000000004	205
14		Spot	14	1000000020	206
14		Spot	14	1000000010	207
14		Spot	14	1000000017	208
14		Spot	14	1000000011	209
14		Spot	14	1000000014	210
14		Spot	14	1000000018	211
14		Spot	14	1000000005	212
14		Spot	14	1000000012	213
14		Spot	14	1000000013	214
14		Spot	14	1000000019	215
14		Spot	14	1000000015	216
15		Spot	15	1000000000	217
15		Spot	15	1000000021	218
15		Spot	15	1000000001	219
15		Spot	15	1000000022	220
15		Spot	15	1000000023	221
15		Spot	15	1000000003	222
15		Spot	15	1000000016	223
15		Spot	15	1000000020	224
15		Spot	15	1000000010	225
15		Spot	15	1000000017	226
15		Spot	15	1000000011	227
15		Spot	15	1000000014	228
15		Spot	15	1000000018	229
15		Spot	15	1000000005	230
15		Spot	15	1000000012	231
15		Spot	15	1000000024	232
15		Spot	15	1000000013	233
15		Spot	15	1000000019	234
15		Spot	15	1000000015	235
16		Spot	16	1000000000	236
16		Spot	16	1000000021	237
16		Spot	16	1000000001	238
16		Spot	16	1000000022	239
16		Spot	16	1000000023	240
16		Spot	16	1000000003	241
16		Spot	16	1000000016	242
16		Spot	16	1000000020	243
16		Spot	16	1000000010	244
16		Spot	16	1000000017	245
16		Spot	16	1000000011	246
16		Spot	16	1000000014	247
16		Spot	16	1000000018	248
16		Spot	16	1000000005	249
16		Spot	16	1000000012	250
16		Spot	16	1000000024	251
16		Spot	16	1000000019	252
16		Spot	16	1000000015	253
17		Spot	17	1000000000	254
17		Spot	17	1000000021	255
17		Spot	17	1000000025	256
17		Spot	17	1000000001	257
17		Spot	17	1000000022	258
17		Spot	17	1000000023	259
17		Spot	17	1000000003	260
17		Spot	17	1000000016	261
17		Spot	17	1000000020	262
17		Spot	17	1000000010	263
17		Spot	17	1000000017	264
17		Spot	17	1000000011	265
17		Spot	17	1000000014	266
17		Spot	17	1000000018	267
17		Spot	17	1000000005	268
17		Spot	17	1000000012	269
17		Spot	17	1000000024	270
17		Spot	17	1000000019	271
17		Spot	17	1000000015	272
18		Spot	18	1000000000	273
18		Spot	18	1000000021	274
18		Spot	18	1000000001	275
18		Spot	18	1000000025	276
18		Spot	18	1000000022	277
18		Spot	18	1000000023	278
18		Spot	18	1000000003	279
18		Spot	18	1000000016	280
18		Spot	18	1000000020	281
18		Spot	18	1000000010	282
18		Spot	18	1000000017	283
18		Spot	18	1000000011	284
18		Spot	18	1000000018	285
18		Spot	18	1000000014	286
18		Spot	18	1000000005	287
18		Spot	18	1000000012	288
18		Spot	18	1000000024	289
18		Spot	18	1000000019	290
18		Spot	18	1000000015	291
19		Spot	19	1000000000	292
19		Spot	19	1000000021	293
19		Spot	19	1000000001	294
19		Spot	19	1000000025	295
19		Spot	19	1000000022	296
19		Spot	19	1000000023	297
19		Spot	19	1000000003	298
19		Spot	19	1000000016	299
19		Spot	19	1000000020	300
19		Spot	19	1000000010	301
19		Spot	19	1000000017	302
19		Spot	19	1000000011	303
19		Spot	19	1000000018	304
19		Spot	19	1000000014	305
19		Spot	19	1000000005	306
19		Spot	19	1000000012	307
19		Spot	19	1000000024	308
19		Spot	19	1000000019	309
19		Spot	19	1000000015	310
20		Spot	20	1000000000	311
20		Spot	20	1000000021	312
20		Spot	20	1000000025	313
20		Spot	20	1000000022	314
20		Spot	20	1000000023	315
20		Spot	20	1000000003	316
20		Spot	20	1000000016	317
20		Spot	20	1000000020	318
20		Spot	20	1000000010	319
20		Spot	20	1000000017	320
20		Spot	20	1000000011	321
20		Spot	20	1000000018	322
20		Spot	20	1000000014	323
20		Spot	20	1000000012	324
20		Spot	20	1000000024	325
20		Spot	20	1000000019	326
20		Spot	20	1000000015	327
21		Spot	21	1000000000	328
21		Spot	21	1000000021	329
21		Spot	21	1000000025	330
21		Spot	21	1000000022	331
21		Spot	21	1000000023	332
21		Spot	21	1000000003	333
21		Spot	21	1000000016	334
21		Spot	21	1000000020	335
21		Spot	21	1000000010	336
21		Spot	21	1000000017	337
21		Spot	21	1000000011	338
21		Spot	21	1000000014	339
21		Spot	21	1000000018	340
21		Spot	21	1000000012	341
21		Spot	21	1000000024	342
21		Spot	21	1000000019	343
21		Spot	21	1000000015	344
22		Spot	22	1000000000	345
22		Spot	22	1000000021	346
22		Spot	22	1000000025	347
22		Spot	22	1000000022	348
22		Spot	22	1000000023	349
22		Spot	22	1000000003	350
22		Spot	22	1000000016	351
22		Spot	22	1000000020	352
22		Spot	22	1000000010	353
22		Spot	22	1000000026	354
22		Spot	22	1000000017	355
22		Spot	22	1000000011	356
22		Spot	22	1000000014	357
22		Spot	22	1000000018	358
22		Spot	22	1000000012	359
22		Spot	22	1000000024	360
22		Spot	22	1000000019	361
22		Spot	22	1000000015	362
23		Spot	23	1000000000	363
23		Spot	23	1000000021	364
23		Spot	23	1000000025	365
23		Spot	23	1000000022	366
23		Spot	23	1000000023	367
23		Spot	23	1000000003	368
23		Spot	23	1000000016	369
23		Spot	23	1000000020	370
23		Spot	23	1000000026	371
23		Spot	23	1000000017	372
23		Spot	23	1000000011	373
23		Spot	23	1000000014	374
23		Spot	23	1000000018	375
23		Spot	23	1000000012	376
23		Spot	23	1000000027	377
23		Spot	23	1000000024	378
23		Spot	23	1000000028	379
23		Spot	23	1000000019	380
23		Spot	23	1000000029	381
23		Spot	23	1000000015	382
24		Spot	24	1000000000	383
24		Spot	24	1000000021	384
24		Spot	24	1000000025	385
24		Spot	24	1000000022	386
24		Spot	24	1000000023	387
24		Spot	24	1000000003	388
24		Spot	24	1000000016	389
24		Spot	24	1000000026	390
24		Spot	24	1000000017	391
24		Spot	24	1000000014	392
24		Spot	24	1000000027	393
24		Spot	24	1000000024	394
24		Spot	24	1000000028	395
24		Spot	24	1000000019	396
24		Spot	24	1000000029	397
24		Spot	24	1000000015	398
25		Spot	25	1000000000	399
25		Spot	25	1000000021	400
25		Spot	25	1000000025	401
25		Spot	25	1000000022	402
25		Spot	25	1000000023	403
25		Spot	25	1000000003	404
25		Spot	25	1000000016	405
25		Spot	25	1000000026	406
25		Spot	25	1000000014	407
25		Spot	25	1000000027	408
25		Spot	25	1000000024	409
25		Spot	25	1000000028	410
25		Spot	25	1000000019	411
25		Spot	25	1000000029	412
25		Spot	25	1000000015	413
26		Spot	26	1000000000	414
26		Spot	26	1000000021	415
26		Spot	26	1000000025	416
26		Spot	26	1000000022	417
26		Spot	26	1000000003	418
26		Spot	26	1000000016	419
26		Spot	26	1000000026	420
26		Spot	26	1000000014	421
26		Spot	26	1000000027	422
26		Spot	26	1000000024	423
26		Spot	26	1000000028	424
26		Spot	26	1000000019	425
26		Spot	26	1000000029	426
26		Spot	26	1000000015	427
27		Spot	27	1000000021	428
27		Spot	27	1000000025	429
27		Spot	27	1000000003	430
27		Spot	27	1000000016	431
27		Spot	27	1000000026	432
27		Spot	27	1000000030	433
27		Spot	27	1000000027	434
27		Spot	27	1000000028	435
27		Spot	27	1000000019	436
27		Spot	27	1000000029	437
27		Spot	27	1000000015	438
28		Spot	28	1000000025	439
28		Spot	28	1000000003	440
28		Spot	28	1000000016	441
28		Spot	28	1000000026	442
28		Spot	28	1000000031	443
28		Spot	28	1000000030	444
28		Spot	28	1000000027	445
28		Spot	28	1000000028	446
28		Spot	28	1000000029	447
29		Spot	29	1000000025	448
29		Spot	29	1000000003	449
29		Spot	29	1000000016	450
29		Spot	29	1000000026	451
29		Spot	29	1000000031	452
29		Spot	29	1000000030	453
29		Spot	29	1000000027	454
29		Spot	29	1000000032	455
29		Spot	29	1000000028	456
29		Spot	29	1000000029	457
30		Spot	30	1000000025	458
30		Spot	30	1000000033	459
30		Spot	30	1000000003	460
30		Spot	30	1000000016	461
30		Spot	30	1000000026	462
30		Spot	30	1000000031	463
30		Spot	30	1000000030	464
30		Spot	30	1000000027	465
30		Spot	30	1000000032	466
30		Spot	30	1000000028	467
30		Spot	30	1000000029	468
31		Spot	31	1000000033	469
31		Spot	31	1000000003	470
31		Spot	31	1000000026	471
31		Spot	31	1000000031	472
31		Spot	31	1000000030	473
31		Spot	31	1000000027	474
31		Spot	31	1000000032	475
31		Spot	31	1000000028	476
31		Spot	31	1000000029	477
32		Spot	32	1000000034	478
32		Spot	32	1000000035	479
32		Spot	32	1000000033	480
32		Spot	32	1000000003	481
32		Spot	32	1000000026	482
32		Spot	32	1000000031	483
32		Spot	32	1000000030	484
32		Spot	32	1000000036	485
32		Spot	32	1000000027	486
32		Spot	32	1000000032	487
32		Spot	32	1000000028	488
32		Spot	32	1000000029	489
33		Spot	33	1000000034	490
33		Spot	33	1000000033	491
33		Spot	33	1000000035	492
33		Spot	33	1000000003	493
33		Spot	33	1000000026	494
33		Spot	33	1000000031	495
33		Spot	33	1000000030	496
33		Spot	33	1000000036	497
33		Spot	33	1000000027	498
33		Spot	33	1000000032	499
33		Spot	33	1000000028	500
33		Spot	33	1000000029	501
34		Spot	34	1000000034	502
34		Spot	34	1000000033	503
34		Spot	34	1000000035	504
34		Spot	34	1000000003	505
34		Spot	34	1000000037	506
34		Spot	34	1000000026	507
34		Spot	34	1000000031	508
34		Spot	34	1000000030	509
34		Spot	34	1000000036	510
34		Spot	34	1000000032	511
34		Spot	34	1000000028	512
35		Spot	35	1000000034	513
35		Spot	35	1000000033	514
35		Spot	35	1000000035	515
35		Spot	35	1000000003	516
35		Spot	35	1000000038	517
35		Spot	35	1000000037	518
35		Spot	35	1000000026	519
35		Spot	35	1000000031	520
35		Spot	35	1000000039	521
35		Spot	35	1000000030	522
35		Spot	35	1000000036	523
35		Spot	35	1000000032	524
36		Spot	36	1000000034	525
36		Spot	36	1000000033	526
36		Spot	36	1000000035	527
36		Spot	36	1000000040	528
36		Spot	36	1000000003	529
36		Spot	36	1000000038	530
36		Spot	36	1000000026	531
36		Spot	36	1000000037	532
36		Spot	36	1000000031	533
36		Spot	36	1000000039	534
36		Spot	36	1000000036	535
36		Spot	36	1000000030	536
36		Spot	36	1000000032	537
37		Spot	37	1000000034	538
37		Spot	37	1000000033	539
37		Spot	37	1000000035	540
37		Spot	37	1000000040	541
37		Spot	37	1000000003	542
37		Spot	37	1000000038	543
37		Spot	37	1000000026	544
37		Spot	37	1000000037	545
37		Spot	37	1000000041	546
37		Spot	37	1000000031	547
37		Spot	37	1000000039	548
37		Spot	37	1000000036	549
37		Spot	37	1000000030	550
37		Spot	37	1000000032	551
38		Spot	38	1000000042	552
38		Spot	38	1000000034	553
38		Spot	38	1000000033	554
38		Spot	38	1000000035	555
38		Spot	38	1000000040	556
38		Spot	38	1000000038	557
38		Spot	38	1000000026	558
38		Spot	38	1000000037	559
38		Spot	38	1000000041	560
38		Spot	38	1000000043	561
38		Spot	38	1000000031	562
38		Spot	38	1000000039	563
38		Spot	38	1000000036	564
38		Spot	38	1000000030	565
38		Spot	38	1000000044	566
38		Spot	38	1000000032	567
39		Spot	39	1000000042	568
39		Spot	39	1000000034	569
39		Spot	39	1000000033	570
39		Spot	39	1000000035	571
39		Spot	39	1000000040	572
39		Spot	39	1000000038	573
39		Spot	39	1000000026	574
39		Spot	39	1000000037	575
39		Spot	39	1000000041	576
39		Spot	39	1000000043	577
39		Spot	39	1000000031	578
39		Spot	39	1000000039	579
39		Spot	39	1000000036	580
39		Spot	39	1000000030	581
39		Spot	39	1000000044	582
39		Spot	39	1000000032	583
40		Spot	40	1000000042	584
40		Spot	40	1000000034	585
40		Spot	40	1000000033	586
40		Spot	40	1000000045	587
40		Spot	40	1000000035	588
40		Spot	40	1000000040	589
40		Spot	40	1000000038	590
40		Spot	40	1000000026	591
40		Spot	40	1000000037	592
40		Spot	40	1000000041	593
40		Spot	40	1000000043	594
40		Spot	40	1000000031	595
40		Spot	40	1000000039	596
40		Spot	40	1000000036	597
40		Spot	40	1000000030	598
40		Spot	40	1000000044	599
41		Spot	41	1000000042	600
41		Spot	41	1000000034	601
41		Spot	41	1000000033	602
41		Spot	41	1000000045	603
41		Spot	41	1000000035	604
41		Spot	41	1000000040	605
41		Spot	41	1000000038	606
41		Spot	41	1000000046	607
41		Spot	41	1000000026	608
41		Spot	41	1000000037	609
41		Spot	41	1000000041	610
41		Spot	41	1000000043	611
41		Spot	41	1000000039	612
41		Spot	41	1000000030	613
41		Spot	41	1000000036	614
41		Spot	41	1000000044	615
42		Spot	42	1000000042	616
42		Spot	42	1000000034	617
42		Spot	42	1000000033	618
42		Spot	42	1000000045	619
42		Spot	42	1000000040	620
42		Spot	42	1000000035	621
42		Spot	42	1000000038	622
42		Spot	42	1000000046	623
42		Spot	42	1000000026	624
42		Spot	42	1000000037	625
42		Spot	42	1000000041	626
42		Spot	42	1000000043	627
42		Spot	42	1000000039	628
42		Spot	42	1000000030	629
42		Spot	42	1000000036	630
42		Spot	42	1000000044	631
43		Spot	43	1000000042	632
43		Spot	43	1000000033	633
43		Spot	43	1000000045	634
43		Spot	43	1000000040	635
43		Spot	43	1000000035	636
43		Spot	43	1000000038	637
43		Spot	43	1000000046	638
43		Spot	43	1000000026	639
43		Spot	43	1000000037	640
43		Spot	43	1000000041	641
43		Spot	43	1000000043	642
43		Spot	43	1000000039	643
43		Spot	43	1000000036	644
43		Spot	43	1000000044	645
44		Spot	44	1000000042	646
44		Spot	44	1000000033	647
44		Spot	44	1000000045	648
44		Spot	44	1000000040	649
44		Spot	44	1000000035	650
44		Spot	44	1000000038	651
44		Spot	44	1000000046	652
44		Spot	44	1000000026	653
44		Spot	44	1000000037	654
44		Spot	44	1000000041	655
44		Spot	44	1000000043	656
44		Spot	44	1000000039	657
44		Spot	44	1000000044	658
44		Spot	44	1000000047	659
45		Spot	45	1000000042	660
45		Spot	45	1000000033	661
45		Spot	45	1000000045	662
45		Spot	45	1000000040	663
45		Spot	45	1000000038	664
45		Spot	45	1000000035	665
45		Spot	45	1000000046	666
45		Spot	45	1000000026	667
45		Spot	45	1000000037	668
45		Spot	45	1000000041	669
45		Spot	45	1000000043	670
45		Spot	45	1000000048	671
45		Spot	45	1000000039	672
45		Spot	45	1000000044	673
45		Spot	45	1000000047	674
46		Spot	46	1000000042	675
46		Spot	46	1000000033	676
46		Spot	46	1000000045	677
46		Spot	46	1000000040	678
46		Spot	46	1000000038	679
46		Spot	46	1000000035	680
46		Spot	46	1000000046	681
46		Spot	46	1000000026	682
46		Spot	46	1000000037	683
46		Spot	46	1000000041	684
46		Spot	46	1000000043	685
46		Spot	46	1000000048	686
46		Spot	46	1000000044	687
46		Spot	46	1000000047	688
47		Spot	47	1000000042	689
47		Spot	47	1000000033	690
47		Spot	47	1000000045	691
47		Spot	47	1000000040	692
47		Spot	47	1000000038	693
47		Spot	47	1000000035	694
47		Spot	47	1000000046	695
47		Spot	47	1000000026	696
47		Spot	47	1000000037	697
47		Spot	47	1000000041	698
47		Spot	47	1000000043	699
47		Spot	47	1000000048	700
47		Spot	47	1000000044	701
47		Spot	47	1000000047	702
48		Spot	48	1000000042	703
48		Spot	48	1000000045	704
48		Spot	48	1000000035	705
48		Spot	48	1000000040	706
48		Spot	48	1000000046	707
48		Spot	48	1000000026	708
48		Spot	48	1000000037	709
48		Spot	48	1000000041	710
48		Spot	48	1000000043	711
48		Spot	48	1000000048	712
48		Spot	48	1000000044	713
48		Spot	48	1000000047	714
49		Spot	49	1000000042	715
49		Spot	49	1000000045	716
49		Spot	49	1000000040	717
49		Spot	49	1000000035	718
49		Spot	49	1000000046	719
49		Spot	49	1000000026	720
49		Spot	49	1000000037	721
49		Spot	49	1000000049	722
49		Spot	49	1000000043	723
49		Spot	49	1000000041	724
49		Spot	49	1000000048	725
49		Spot	49	1000000047	726
50		Spot	50	1000000042	727
50		Spot	50	1000000045	728
50		Spot	50	1000000040	729
50		Spot	50	1000000035	730
50		Spot	50	1000000046	731
50		Spot	50	1000000026	732
50		Spot	50	1000000037	733
50		Spot	50	1000000049	734
50		Spot	50	1000000048	735
50		Spot	50	1000000047	736
51		Spot	51	1000000042	737
51		Spot	51	1000000045	738
51		Spot	51	1000000035	739
51		Spot	51	1000000040	740
51		Spot	51	1000000046	741
51		Spot	51	1000000037	742
51		Spot	51	1000000049	743
51		Spot	51	1000000048	744
51		Spot	51	1000000050	745
51		Spot	51	1000000047	746
52		Spot	52	1000000042	747
52		Spot	52	1000000045	748
52		Spot	52	1000000040	749
52		Spot	52	1000000035	750
52		Spot	52	1000000046	751
52		Spot	52	1000000037	752
52		Spot	52	1000000049	753
52		Spot	52	1000000048	754
52		Spot	52	1000000050	755
52		Spot	52	1000000047	756
53		Spot	53	1000000042	757
53		Spot	53	1000000045	758
53		Spot	53	1000000040	759
53		Spot	53	1000000035	760
53		Spot	53	1000000037	761
53		Spot	53	1000000049	762
53		Spot	53	1000000048	763
53		Spot	53	1000000050	764
53		Spot	53	1000000047	765
54		Spot	54	1000000042	766
54		Spot	54	1000000045	767
54		Spot	54	1000000040	768
54		Spot	54	1000000035	769
54		Spot	54	1000000037	770
54		Spot	54	1000000049	771
54		Spot	54	1000000048	772
54		Spot	54	1000000050	773
54		Spot	54	1000000047	774
55		Spot	55	1000000042	775
55		Spot	55	1000000040	776
55		Spot	55	1000000035	777
55		Spot	55	1000000037	778
55		Spot	55	1000000049	779
55		Spot	55	1000000048	780
55		Spot	55	1000000050	781
55		Spot	55	1000000047	782
56		Spot	56	1000000042	783
56		Spot	56	1000000040	784
56		Spot	56	1000000035	785
56		Spot	56	1000000051	786
56		Spot	56	1000000037	787
56		Spot	56	1000000049	788
56		Spot	56	1000000050	789
56		Spot	56	1000000047	790
57		Spot	57	1000000042	791
57		Spot	57	1000000052	792
57		Spot	57	1000000040	793
57		Spot	57	1000000035	794
57		Spot	57	1000000051	795
57		Spot	57	1000000037	796
57		Spot	57	1000000049	797
57		Spot	57	1000000050	798
57		Spot	57	1000000047	799
58		Spot	58	1000000042	800
58		Spot	58	1000000052	801
58		Spot	58	1000000040	802
58		Spot	58	1000000035	803
58		Spot	58	1000000051	804
58		Spot	58	1000000037	805
58		Spot	58	1000000049	806
58		Spot	58	1000000050	807
58		Spot	58	1000000047	808
59		Spot	59	1000000042	809
59		Spot	59	1000000052	810
59		Spot	59	1000000040	811
59		Spot	59	1000000035	812
59		Spot	59	1000000051	813
59		Spot	59	1000000053	814
59		Spot	59	1000000037	815
59		Spot	59	1000000049	816
59		Spot	59	1000000050	817
60		Spot	60	1000000042	818
60		Spot	60	1000000052	819
60		Spot	60	1000000040	820
60		Spot	60	1000000035	821
60		Spot	60	1000000051	822
60		Spot	60	1000000053	823
60		Spot	60	1000000037	824
60		Spot	60	1000000049	825
60		Spot	60	1000000050	826
61		Spot	61	1000000042	827
61		Spot	61	1000000052	828
61		Spot	61	1000000054	829
61		Spot	61	1000000040	830
61		Spot	61	1000000035	831
61		Spot	61	1000000051	832
61		Spot	61	1000000053	833
61		Spot	61	1000000037	834
61		Spot	61	1000000049	835
61		Spot	61	1000000050	836
61		Spot	61	1000000055	837
62		Spot	62	1000000042	838
62		Spot	62	1000000052	839
62		Spot	62	1000000054	840
62		Spot	62	1000000056	841
62		Spot	62	1000000040	842
62		Spot	62	1000000035	843
62		Spot	62	1000000051	844
62		Spot	62	1000000053	845
62		Spot	62	1000000037	846
62		Spot	62	1000000049	847
62		Spot	62	1000000050	848
62		Spot	62	1000000055	849
63		Spot	63	1000000042	850
63		Spot	63	1000000052	851
63		Spot	63	1000000054	852
63		Spot	63	1000000056	853
63		Spot	63	1000000040	854
63		Spot	63	1000000035	855
63		Spot	63	1000000051	856
63		Spot	63	1000000053	857
63		Spot	63	1000000037	858
63		Spot	63	1000000049	859
63		Spot	63	1000000050	860
63		Spot	63	1000000055	861
64		Spot	64	1000000042	862
64		Spot	64	1000000052	863
64		Spot	64	1000000054	864
64		Spot	64	1000000056	865
64		Spot	64	1000000040	866
64		Spot	64	1000000035	867
64		Spot	64	1000000051	868
64		Spot	64	1000000037	869
64		Spot	64	1000000053	870
64		Spot	64	1000000049	871
64		Spot	64	1000000057	872
64		Spot	64	1000000050	873
64		Spot	64	1000000055	874
65		Spot	65	1000000042	875
65		Spot	65	1000000058	876
65		Spot	65	1000000052	877
65		Spot	65	1000000054	878
65		Spot	65	1000000056	879
65		Spot	65	1000000035	880
65		Spot	65	1000000040	881
65		Spot	65	1000000051	882
65		Spot	65	1000000037	883
65		Spot	65	1000000053	884
65		Spot	65	1000000049	885
65		Spot	65	1000000057	886
65		Spot	65	1000000050	887
65		Spot	65	1000000055	888
66		Spot	66	1000000042	889
66		Spot	66	1000000058	890
66		Spot	66	1000000052	891
66		Spot	66	1000000054	892
66		Spot	66	1000000056	893
66		Spot	66	1000000035	894
66		Spot	66	1000000037	895
66		Spot	66	1000000051	896
66		Spot	66	1000000053	897
66		Spot	66	1000000049	898
66		Spot	66	1000000057	899
66		Spot	66	1000000059	900
66		Spot	66	1000000055	901
67		Spot	67	1000000042	902
67		Spot	67	1000000058	903
67		Spot	67	1000000052	904
67		Spot	67	1000000054	905
67		Spot	67	1000000056	906
67		Spot	67	1000000035	907
67		Spot	67	1000000037	908
67		Spot	67	1000000051	909
67		Spot	67	1000000053	910
67		Spot	67	1000000049	911
67		Spot	67	1000000057	912
67		Spot	67	1000000059	913
67		Spot	67	1000000055	914
68		Spot	68	1000000042	915
68		Spot	68	1000000058	916
68		Spot	68	1000000052	917
68		Spot	68	1000000054	918
68		Spot	68	1000000060	919
68		Spot	68	1000000056	920
68		Spot	68	1000000035	921
68		Spot	68	1000000037	922
68		Spot	68	1000000051	923
68		Spot	68	1000000053	924
68		Spot	68	1000000049	925
68		Spot	68	1000000057	926
68		Spot	68	1000000059	927
68		Spot	68	1000000061	928
68		Spot	68	1000000055	929
69		Spot	69	1000000058	930
69		Spot	69	1000000054	931
69		Spot	69	1000000060	932
69		Spot	69	1000000056	933
69		Spot	69	1000000035	934
69		Spot	69	1000000053	935
69		Spot	69	1000000049	936
69		Spot	69	1000000057	937
69		Spot	69	1000000062	938
69		Spot	69	1000000059	939
69		Spot	69	1000000061	940
69		Spot	69	1000000055	941
70		Spot	70	1000000058	942
70		Spot	70	1000000054	943
70		Spot	70	1000000060	944
70		Spot	70	1000000056	945
70		Spot	70	1000000035	946
70		Spot	70	1000000053	947
70		Spot	70	1000000057	948
70		Spot	70	1000000062	949
70		Spot	70	1000000059	950
70		Spot	70	1000000061	951
70		Spot	70	1000000055	952
71		Spot	71	1000000058	953
71		Spot	71	1000000054	954
71		Spot	71	1000000060	955
71		Spot	71	1000000056	956
71		Spot	71	1000000035	957
71		Spot	71	1000000053	958
71		Spot	71	1000000057	959
71		Spot	71	1000000062	960
71		Spot	71	1000000059	961
71		Spot	71	1000000061	962
71		Spot	71	1000000055	963
72		Spot	72	1000000058	964
72		Spot	72	1000000054	965
72		Spot	72	1000000060	966
72		Spot	72	1000000056	967
72		Spot	72	1000000063	968
72		Spot	72	1000000035	969
72		Spot	72	1000000057	970
72		Spot	72	1000000062	971
72		Spot	72	1000000059	972
72		Spot	72	1000000061	973
73		Spot	73	1000000058	974
73		Spot	73	1000000054	975
73		Spot	73	1000000060	976
73		Spot	73	1000000063	977
73		Spot	73	1000000056	978
73		Spot	73	1000000064	979
73		Spot	73	1000000035	980
73		Spot	73	1000000057	981
73		Spot	73	1000000062	982
73		Spot	73	1000000065	983
73		Spot	73	1000000059	984
73		Spot	73	1000000061	985
73		Spot	73	1000000066	986
74		Spot	74	1000000058	987
74		Spot	74	1000000060	988
74		Spot	74	1000000063	989
74		Spot	74	1000000064	990
74		Spot	74	1000000035	991
74		Spot	74	1000000057	992
74		Spot	74	1000000062	993
74		Spot	74	1000000065	994
74		Spot	74	1000000059	995
74		Spot	74	1000000061	996
74		Spot	74	1000000066	997
75		Spot	75	1000000058	998
75		Spot	75	1000000067	999
75		Spot	75	1000000063	1000
75		Spot	75	1000000060	1001
75		Spot	75	1000000064	1002
75		Spot	75	1000000035	1003
75		Spot	75	1000000057	1004
75		Spot	75	1000000068	1005
75		Spot	75	1000000062	1006
75		Spot	75	1000000065	1007
75		Spot	75	1000000059	1008
75		Spot	75	1000000061	1009
75		Spot	75	1000000066	1010
76		Spot	76	1000000067	1011
76		Spot	76	1000000063	1012
76		Spot	76	1000000060	1013
76		Spot	76	1000000069	1014
76		Spot	76	1000000064	1015
76		Spot	76	1000000035	1016
76		Spot	76	1000000068	1017
76		Spot	76	1000000062	1018
76		Spot	76	1000000065	1019
76		Spot	76	1000000059	1020
76		Spot	76	1000000061	1021
76		Spot	76	1000000066	1022
77		Spot	77	1000000067	1023
77		Spot	77	1000000063	1024
77		Spot	77	1000000060	1025
77		Spot	77	1000000069	1026
77		Spot	77	1000000064	1027
77		Spot	77	1000000035	1028
77		Spot	77	1000000062	1029
77		Spot	77	1000000068	1030
77		Spot	77	1000000065	1031
77		Spot	77	1000000059	1032
77		Spot	77	1000000061	1033
77		Spot	77	1000000066	1034
78		Spot	78	1000000067	1035
78		Spot	78	1000000063	1036
78		Spot	78	1000000060	1037
78		Spot	78	1000000064	1038
78		Spot	78	1000000069	1039
78		Spot	78	1000000035	1040
78		Spot	78	1000000062	1041
78		Spot	78	1000000068	1042
78		Spot	78	1000000065	1043
78		Spot	78	1000000059	1044
78		Spot	78	1000000061	1045
78		Spot	78	1000000066	1046
79		Spot	79	1000000067	1047
79		Spot	79	1000000063	1048
79		Spot	79	1000000069	1049
79		Spot	79	1000000064	1050
79		Spot	79	1000000035	1051
79		Spot	79	1000000068	1052
79		Spot	79	1000000062	1053
79		Spot	79	1000000065	1054
79		Spot	79	1000000059	1055
79		Spot	79	1000000061	1056
79		Spot	79	1000000066	1057
80		Spot	80	1000000067	1058
80		Spot	80	1000000063	1059
80		Spot	80	1000000064	1060
80		Spot	80	1000000069	1061
80		Spot	80	1000000035	1062
80		Spot	80	1000000062	1063
80		Spot	80	1000000068	1064
80		Spot	80	1000000065	1065
80		Spot	80	1000000059	1066
80		Spot	80	1000000061	1067
80		Spot	80	1000000066	1068
81		Spot	81	1000000067	1069
81		Spot	81	1000000063	1070
81		Spot	81	1000000064	1071
81		Spot	81	1000000069	1072
81		Spot	81	1000000035	1073
81		Spot	81	1000000070	1074
81		Spot	81	1000000068	1075
81		Spot	81	1000000065	1076
81		Spot	81	1000000059	1077
81		Spot	81	1000000061	1078
81		Spot	81	1000000071	1079
81		Spot	81	1000000066	1080
82		Spot	82	1000000067	1081
82		Spot	82	1000000063	1082
82		Spot	82	1000000069	1083
82		Spot	82	1000000064	1084
82		Spot	82	1000000035	1085
82		Spot	82	1000000070	1086
82		Spot	82	1000000068	1087
82		Spot	82	1000000065	1088
82		Spot	82	1000000059	1089
82		Spot	82	1000000061	1090
82		Spot	82	1000000071	1091
82		Spot	82	1000000066	1092
83		Spot	83	1000000067	1093
83		Spot	83	1000000072	1094
83		Spot	83	1000000063	1095
83		Spot	83	1000000064	1096
83		Spot	83	1000000069	1097
83		Spot	83	1000000035	1098
83		Spot	83	1000000073	1099
83		Spot	83	1000000070	1100
83		Spot	83	1000000068	1101
83		Spot	83	1000000065	1102
83		Spot	83	1000000059	1103
83		Spot	83	1000000061	1104
83		Spot	83	1000000071	1105
83		Spot	83	1000000066	1106
84		Spot	84	1000000067	1107
84		Spot	84	1000000072	1108
84		Spot	84	1000000069	1109
84		Spot	84	1000000064	1110
84		Spot	84	1000000035	1111
84		Spot	84	1000000073	1112
84		Spot	84	1000000070	1113
84		Spot	84	1000000068	1114
84		Spot	84	1000000065	1115
84		Spot	84	1000000059	1116
84		Spot	84	1000000071	1117
84		Spot	84	1000000066	1118
85		Spot	85	1000000067	1119
85		Spot	85	1000000072	1120
85		Spot	85	1000000069	1121
85		Spot	85	1000000035	1122
85		Spot	85	1000000073	1123
85		Spot	85	1000000070	1124
85		Spot	85	1000000068	1125
85		Spot	85	1000000065	1126
85		Spot	85	1000000059	1127
85		Spot	85	1000000071	1128
85		Spot	85	1000000066	1129
86		Spot	86	1000000067	1130
86		Spot	86	1000000072	1131
86		Spot	86	1000000069	1132
86		Spot	86	1000000035	1133
86		Spot	86	1000000073	1134
86		Spot	86	1000000070	1135
86		Spot	86	1000000065	1136
86		Spot	86	1000000059	1137
86		Spot	86	1000000071	1138
86		Spot	86	1000000066	1139
87		Spot	87	1000000067	1140
87		Spot	87	1000000072	1141
87		Spot	87	1000000069	1142
87		Spot	87	1000000035	1143
87		Spot	87	1000000073	1144
87		Spot	87	1000000070	1145
87		Spot	87	1000000059	1146
87		Spot	87	1000000074	1147
87		Spot	87	1000000071	1148
88		Spot	88	1000000067	1149
88		Spot	88	1000000072	1150
88		Spot	88	1000000069	1151
88		Spot	88	1000000035	1152
88		Spot	88	1000000073	1153
88		Spot	88	1000000070	1154
88		Spot	88	1000000059	1155
88		Spot	88	1000000074	1156
88		Spot	88	1000000071	1157
89		Spot	89	1000000067	1158
89		Spot	89	1000000072	1159
89		Spot	89	1000000069	1160
89		Spot	89	1000000035	1161
89		Spot	89	1000000073	1162
89		Spot	89	1000000070	1163
89		Spot	89	1000000059	1164
89		Spot	89	1000000074	1165
89		Spot	89	1000000071	1166
90		Spot	90	1000000072	1167
90		Spot	90	1000000069	1168
90		Spot	90	1000000035	1169
90		Spot	90	1000000073	1170
90		Spot	90	1000000070	1171
90		Spot	90	1000000075	1172
90		Spot	90	1000000076	1173
90		Spot	90	1000000059	1174
90		Spot	90	1000000074	1175
90		Spot	90	1000000071	1176
91		Spot	91	1000000072	1177
91		Spot	91	1000000035	1178
91		Spot	91	1000000073	1179
91		Spot	91	1000000070	1180
91		Spot	91	1000000075	1181
91		Spot	91	1000000076	1182
91		Spot	91	1000000059	1183
91		Spot	91	1000000074	1184
91		Spot	91	1000000071	1185
92		Spot	92	1000000072	1186
92		Spot	92	1000000035	1187
92		Spot	92	1000000073	1188
92		Spot	92	1000000070	1189
92		Spot	92	1000000075	1190
92		Spot	92	1000000076	1191
92		Spot	92	1000000059	1192
92		Spot	92	1000000074	1193
92		Spot	92	1000000071	1194
93		Spot	93	1000000077	1195
93		Spot	93	1000000072	1196
93		Spot	93	1000000078	1197
93		Spot	93	1000000035	1198
93		Spot	93	1000000073	1199
93		Spot	93	1000000070	1200
93		Spot	93	1000000075	1201
93		Spot	93	1000000076	1202
93		Spot	93	1000000059	1203
93		Spot	93	1000000074	1204
93		Spot	93	1000000071	1205
94		Spot	94	1000000077	1206
94		Spot	94	1000000072	1207
94		Spot	94	1000000078	1208
94		Spot	94	1000000035	1209
94		Spot	94	1000000073	1210
94		Spot	94	1000000070	1211
94		Spot	94	1000000075	1212
94		Spot	94	1000000076	1213
94		Spot	94	1000000059	1214
94		Spot	94	1000000074	1215
95		Spot	95	1000000077	1216
95		Spot	95	1000000072	1217
95		Spot	95	1000000078	1218
95		Spot	95	1000000035	1219
95		Spot	95	1000000073	1220
95		Spot	95	1000000070	1221
95		Spot	95	1000000075	1222
95		Spot	95	1000000076	1223
95		Spot	95	1000000059	1224
95		Spot	95	1000000074	1225
96		Spot	96	1000000077	1226
96		Spot	96	1000000078	1227
96		Spot	96	1000000035	1228
96		Spot	96	1000000073	1229
96		Spot	96	1000000070	1230
96		Spot	96	1000000075	1231
96		Spot	96	1000000076	1232
96		Spot	96	1000000059	1233
96		Spot	96	1000000074	1234
97		Spot	97	1000000079	1235
97		Spot	97	1000000077	1236
97		Spot	97	1000000078	1237
97		Spot	97	1000000035	1238
97		Spot	97	1000000073	1239
97		Spot	97	1000000070	1240
97		Spot	97	1000000075	1241
97		Spot	97	1000000076	1242
97		Spot	97	1000000059	1243
97		Spot	97	1000000074	1244
98		Spot	98	1000000079	1245
98		Spot	98	1000000077	1246
98		Spot	98	1000000078	1247
98		Spot	98	1000000035	1248
98		Spot	98	1000000073	1249
98		Spot	98	1000000070	1250
98		Spot	98	1000000080	1251
98		Spot	98	1000000075	1252
98		Spot	98	1000000076	1253
98		Spot	98	1000000059	1254
98		Spot	98	1000000074	1255
99		Spot	99	1000000079	1256
99		Spot	99	1000000077	1257
99		Spot	99	1000000078	1258
99		Spot	99	1000000035	1259
99		Spot	99	1000000073	1260
99		Spot	99	1000000081	1261
99		Spot	99	1000000070	1262
99		Spot	99	1000000080	1263
99		Spot	99	1000000075	1264
99		Spot	99	1000000076	1265
99		Spot	99	1000000059	1266
99		Spot	99	1000000074	1267
99		Spot	99	1000000082	1268
100		Spot	100	1000000079	1269
100		Spot	100	1000000077	1270
100		Spot	100	1000000078	1271
100		Spot	100	1000000035	1272
100		Spot	100	1000000073	1273
100		Spot	100	1000000081	1274
100		Spot	100	1000000070	1275
100		Spot	100	1000000083	1276
100		Spot	100	1000000080	1277
100		Spot	100	1000000075	1278
100		Spot	100	1000000076	1279
100		Spot	100	1000000074	1280
100		Spot	100	1000000082	1281
100		Spot	100	1000000084	1282
101		Spot	101	1000000077	1283
101		Spot	101	1000000079	1284
101		Spot	101	1000000078	1285
101		Spot	101	1000000035	1286
101		Spot	101	1000000081	1287
101		Spot	101	1000000070	1288
101		Spot	101	1000000083	1289
101		Spot	101	1000000080	1290
101		Spot	101	1000000075	1291
101		Spot	101	1000000076	1292
101		Spot	101	1000000082	1293
101		Spot	101	1000000084	1294
102		Spot	102	1000000077	1295
102		Spot	102	1000000079	1296
102		Spot	102	1000000078	1297
102		Spot	102	1000000035	1298
102		Spot	102	1000000081	1299
102		Spot	102	1000000070	1300
102		Spot	102	1000000083	1301
102		Spot	102	1000000080	1302
102		Spot	102	1000000075	1303
102		Spot	102	1000000076	1304
102		Spot	102	1000000082	1305
102		Spot	102	1000000084	1306
103		Spot	103	1000000079	1307
103		Spot	103	1000000077	1308
103		Spot	103	1000000085	1309
103		Spot	103	1000000078	1310
103		Spot	103	1000000035	1311
103		Spot	103	1000000081	1312
103		Spot	103	1000000070	1313
103		Spot	103	1000000083	1314
103		Spot	103	1000000080	1315
103		Spot	103	1000000076	1316
103		Spot	103	1000000082	1317
103		Spot	103	1000000084	1318
104		Spot	104	1000000077	1319
104		Spot	104	1000000079	1320
104		Spot	104	1000000085	1321
104		Spot	104	1000000078	1322
104		Spot	104	1000000035	1323
104		Spot	104	1000000081	1324
104		Spot	104	1000000070	1325
104		Spot	104	1000000083	1326
104		Spot	104	1000000080	1327
104		Spot	104	1000000086	1328
104		Spot	104	1000000076	1329
104		Spot	104	1000000082	1330
104		Spot	104	1000000084	1331
105		Spot	105	1000000077	1332
105		Spot	105	1000000079	1333
105		Spot	105	1000000085	1334
105		Spot	105	1000000078	1335
105		Spot	105	1000000035	1336
105		Spot	105	1000000081	1337
105		Spot	105	1000000070	1338
105		Spot	105	1000000083	1339
105		Spot	105	1000000080	1340
105		Spot	105	1000000086	1341
105		Spot	105	1000000076	1342
105		Spot	105	1000000082	1343
105		Spot	105	1000000084	1344
106		Spot	106	1000000077	1345
106		Spot	106	1000000079	1346
106		Spot	106	1000000085	1347
106		Spot	106	1000000078	1348
106		Spot	106	1000000035	1349
106		Spot	106	1000000081	1350
106		Spot	106	1000000070	1351
106		Spot	106	1000000083	1352
106		Spot	106	1000000080	1353
106		Spot	106	1000000086	1354
106		Spot	106	1000000076	1355
106		Spot	106	1000000082	1356
106		Spot	106	1000000084	1357
107		Spot	107	1000000079	1358
107		Spot	107	1000000085	1359
107		Spot	107	1000000078	1360
107		Spot	107	1000000035	1361
107		Spot	107	1000000081	1362
107		Spot	107	1000000070	1363
107		Spot	107	1000000083	1364
107		Spot	107	1000000087	1365
107		Spot	107	1000000080	1366
107		Spot	107	1000000086	1367
107		Spot	107	1000000076	1368
107		Spot	107	1000000082	1369
107		Spot	107	1000000084	1370
108		Spot	108	1000000079	1371
108		Spot	108	1000000085	1372
108		Spot	108	1000000078	1373
108		Spot	108	1000000035	1374
108		Spot	108	1000000081	1375
108		Spot	108	1000000070	1376
108		Spot	108	1000000087	1377
108		Spot	108	1000000083	1378
108		Spot	108	1000000080	1379
108		Spot	108	1000000086	1380
108		Spot	108	1000000076	1381
108		Spot	108	1000000082	1382
108		Spot	108	1000000088	1383
108		Spot	108	1000000084	1384
109		Spot	109	1000000085	1385
109		Spot	109	1000000035	1386
109		Spot	109	1000000081	1387
109		Spot	109	1000000070	1388
109		Spot	109	1000000087	1389
109		Spot	109	1000000083	1390
109		Spot	109	1000000080	1391
109		Spot	109	1000000086	1392
109		Spot	109	1000000089	1393
109		Spot	109	1000000082	1394
109		Spot	109	1000000088	1395
109		Spot	109	1000000084	1396
110		Spot	110	1000000085	1397
110		Spot	110	1000000035	1398
110		Spot	110	1000000081	1399
110		Spot	110	1000000070	1400
110		Spot	110	1000000087	1401
110		Spot	110	1000000083	1402
110		Spot	110	1000000080	1403
110		Spot	110	1000000086	1404
110		Spot	110	1000000089	1405
110		Spot	110	1000000082	1406
110		Spot	110	1000000088	1407
110		Spot	110	1000000084	1408
111		Spot	111	1000000085	1409
111		Spot	111	1000000035	1410
111		Spot	111	1000000070	1411
111		Spot	111	1000000087	1412
111		Spot	111	1000000083	1413
111		Spot	111	1000000080	1414
111		Spot	111	1000000086	1415
111		Spot	111	1000000089	1416
111		Spot	111	1000000082	1417
111		Spot	111	1000000088	1418
111		Spot	111	1000000084	1419
112		Spot	112	1000000090	1420
112		Spot	112	1000000085	1421
112		Spot	112	1000000035	1422
112		Spot	112	1000000070	1423
112		Spot	112	1000000087	1424
112		Spot	112	1000000083	1425
112		Spot	112	1000000080	1426
112		Spot	112	1000000086	1427
112		Spot	112	1000000089	1428
112		Spot	112	1000000082	1429
112		Spot	112	1000000088	1430
112		Spot	112	1000000084	1431
113		Spot	113	1000000090	1432
113		Spot	113	1000000085	1433
113		Spot	113	1000000035	1434
113		Spot	113	1000000070	1435
113		Spot	113	1000000087	1436
113		Spot	113	1000000083	1437
113		Spot	113	1000000086	1438
113		Spot	113	1000000089	1439
113		Spot	113	1000000088	1440
113		Spot	113	1000000084	1441
114		Spot	114	1000000090	1442
114		Spot	114	1000000035	1443
114		Spot	114	1000000070	1444
114		Spot	114	1000000087	1445
114		Spot	114	1000000083	1446
114		Spot	114	1000000086	1447
114		Spot	114	1000000089	1448
114		Spot	114	1000000088	1449
114		Spot	114	1000000084	1450
115		Spot	115	1000000090	1451
115		Spot	115	1000000035	1452
115		Spot	115	1000000070	1453
115		Spot	115	1000000087	1454
115		Spot	115	1000000083	1455
115		Spot	115	1000000089	1456
115		Spot	115	1000000088	1457
115		Spot	115	1000000084	1458
116		Spot	116	1000000090	1459
116		Spot	116	1000000035	1460
116		Spot	116	1000000070	1461
116		Spot	116	1000000087	1462
116		Spot	116	1000000083	1463
116		Spot	116	1000000089	1464
116		Spot	116	1000000088	1465
116		Spot	116	1000000084	1466
117		Spot	117	1000000090	1467
117		Spot	117	1000000035	1468
117		Spot	117	1000000070	1469
117		Spot	117	1000000087	1470
117		Spot	117	1000000083	1471
117		Spot	117	1000000089	1472
117		Spot	117	1000000088	1473
117		Spot	117	1000000084	1474
118		Spot	118	1000000090	1475
118		Spot	118	1000000035	1476
118		Spot	118	1000000070	1477
118		Spot	118	1000000087	1478
118		Spot	118	1000000089	1479
118		Spot	118	1000000088	1480
118		Spot	118	1000000084	1481
119		Spot	119	1000000090	1482
119		Spot	119	1000000091	1483
119		Spot	119	1000000035	1484
119		Spot	119	1000000070	1485
119		Spot	119	1000000087	1486
119		Spot	119	1000000089	1487
119		Spot	119	1000000088	1488
119		Spot	119	1000000084	1489
120		Spot	120	1000000090	1490
120		Spot	120	1000000091	1491
120		Spot	120	1000000070	1492
120		Spot	120	1000000087	1493
120		Spot	120	1000000089	1494
120		Spot	120	1000000088	1495
120		Spot	120	1000000092	1496
120		Spot	120	1000000084	1497
121		Spot	121	1000000090	1498
121		Spot	121	1000000091	1499
121		Spot	121	1000000070	1500
121		Spot	121	1000000087	1501
121		Spot	121	1000000089	1502
121		Spot	121	1000000092	1503
121		Spot	121	1000000084	1504
122		Spot	122	1000000090	1505
122		Spot	122	1000000091	1506
122		Spot	122	1000000070	1507
122		Spot	122	1000000089	1508
122		Spot	122	1000000092	1509
122		Spot	122	1000000084	1510
123		Spot	123	1000000090	1511
123		Spot	123	1000000091	1512
123		Spot	123	1000000070	1513
123		Spot	123	1000000089	1514
123		Spot	123	1000000092	1515
123		Spot	123	1000000084	1516
124		Spot	124	1000000090	1517
124		Spot	124	1000000091	1518
124		Spot	124	1000000093	1519
124		Spot	124	1000000070	1520
124		Spot	124	1000000089	1521
124		Spot	124	1000000092	1522
124		Spot	124	1000000084	1523
125		Spot	125	1000000090	1524
125		Spot	125	1000000091	1525
125		Spot	125	1000000093	1526
125		Spot	125	1000000070	1527
125		Spot	125	1000000089	1528
125		Spot	125	1000000094	1529
125		Spot	125	1000000092	1530
125		Spot	125	1000000084	1531
126		Spot	126	1000000090	1532
126		Spot	126	1000000091	1533
126		Spot	126	1000000093	1534
126		Spot	126	1000000070	1535
126		Spot	126	1000000095	1536
126		Spot	126	1000000089	1537
126		Spot	126	1000000094	1538
126		Spot	126	1000000092	1539
126		Spot	126	1000000084	1540
127		Spot	127	1000000090	1541
127		Spot	127	1000000091	1542
127		Spot	127	1000000093	1543
127		Spot	127	1000000070	1544
127		Spot	127	1000000095	1545
127		Spot	127	1000000089	1546
127		Spot	127	1000000094	1547
127		Spot	127	1000000092	1548
127		Spot	127	1000000084	1549
128		Spot	128	1000000090	1550
128		Spot	128	1000000091	1551
128		Spot	128	1000000093	1552
128		Spot	128	1000000070	1553
128		Spot	128	1000000095	1554
128		Spot	128	1000000089	1555
128		Spot	128	1000000096	1556
128		Spot	128	1000000094	1557
128		Spot	128	1000000092	1558
128		Spot	128	1000000084	1559
129		Spot	129	1000000090	1560
129		Spot	129	1000000091	1561
129		Spot	129	1000000093	1562
129		Spot	129	1000000070	1563
129		Spot	129	1000000095	1564
129		Spot	129	1000000089	1565
129		Spot	129	1000000096	1566
129		Spot	129	1000000094	1567
129		Spot	129	1000000092	1568
129		Spot	129	1000000084	1569
130		Spot	130	1000000090	1570
130		Spot	130	1000000091	1571
130		Spot	130	1000000093	1572
130		Spot	130	1000000070	1573
130		Spot	130	1000000095	1574
130		Spot	130	1000000089	1575
130		Spot	130	1000000096	1576
130		Spot	130	1000000094	1577
130		Spot	130	1000000092	1578
130		Spot	130	1000000084	1579
131		Spot	131	1000000090	1580
131		Spot	131	1000000091	1581
131		Spot	131	1000000093	1582
131		Spot	131	1000000070	1583
131		Spot	131	1000000095	1584
131		Spot	131	1000000089	1585
131		Spot	131	1000000096	1586
131		Spot	131	1000000094	1587
131		Spot	131	1000000084	1588
132		Spot	132	1000000090	1589
132		Spot	132	1000000091	1590
132		Spot	132	1000000093	1591
132		Spot	132	1000000097	1592
132		Spot	132	1000000070	1593
132		Spot	132	1000000095	1594
132		Spot	132	1000000089	1595
132		Spot	132	1000000096	1596
132		Spot	132	1000000094	1597
132		Spot	132	1000000084	1598
133		Spot	133	1000000090	1599
133		Spot	133	1000000091	1600
133		Spot	133	1000000093	1601
133		Spot	133	1000000097	1602
133		Spot	133	1000000070	1603
133		Spot	133	1000000095	1604
133		Spot	133	1000000089	1605
133		Spot	133	1000000096	1606
133		Spot	133	1000000094	1607
134		Spot	134	1000000090	1608
134		Spot	134	1000000091	1609
134		Spot	134	1000000093	1610
134		Spot	134	1000000097	1611
134		Spot	134	1000000070	1612
134		Spot	134	1000000095	1613
134		Spot	134	1000000089	1614
134		Spot	134	1000000096	1615
134		Spot	134	1000000094	1616
135		Spot	135	1000000090	1617
135		Spot	135	1000000091	1618
135		Spot	135	1000000093	1619
135		Spot	135	1000000097	1620
135		Spot	135	1000000070	1621
135		Spot	135	1000000095	1622
135		Spot	135	1000000089	1623
135		Spot	135	1000000096	1624
135		Spot	135	1000000094	1625
136		Spot	136	1000000090	1626
136		Spot	136	1000000091	1627
136		Spot	136	1000000093	1628
136		Spot	136	1000000097	1629
136		Spot	136	1000000070	1630
136		Spot	136	1000000095	1631
136		Spot	136	1000000089	1632
136		Spot	136	1000000096	1633
136		Spot	136	1000000094	1634
137		Spot	137	1000000090	1635
137		Spot	137	1000000091	1636
137		Spot	137	1000000097	1637
137		Spot	137	1000000093	1638
137		Spot	137	1000000070	1639
137		Spot	137	1000000095	1640
137		Spot	137	1000000096	1641
137		Spot	137	1000000089	1642
137		Spot	137	1000000094	1643
138		Spot	138	1000000090	1644
138		Spot	138	1000000091	1645
138		Spot	138	1000000097	1646
138		Spot	138	1000000098	1647
138		Spot	138	1000000099	1648
138		Spot	138	1000000095	1649
138		Spot	138	1000000089	1650
138		Spot	138	1000000096	1651
138		Spot	138	1000000094	1652
139		Spot	139	1000000091	1653
139		Spot	139	1000000097	1654
139		Spot	139	1000000098	1655
139		Spot	139	1000000099	1656
139		Spot	139	1000000096	1657
139		Spot	139	1000000094	1658
140		Spot	140	1000000091	1659
140		Spot	140	1000000097	1660
140		Spot	140	1000000098	1661
140		Spot	140	1000000099	1662
140		Spot	140	1000000094	1663
141		Spot	141	1000000091	1664
141		Spot	141	1000000097	1665
141		Spot	141	1000000098	1666
141		Spot	141	1000000099	1667
141		Spot	141	1000000094	1668
141		Spot	141	1000000100	1669
142		Spot	142	1000000091	1670
142		Spot	142	1000000097	1671
142		Spot	142	1000000098	1672
142		Spot	142	1000000099	1673
142		Spot	142	1000000094	1674
142		Spot	142	1000000100	1675
143		Spot	143	1000000091	1676
143		Spot	143	1000000097	1677
143		Spot	143	1000000098	1678
143		Spot	143	1000000099	1679
143		Spot	143	1000000094	1680
143		Spot	143	1000000100	1681
144		Spot	144	1000000091	1682
144		Spot	144	1000000097	1683
144		Spot	144	1000000098	1684
144		Spot	144	1000000099	1685
144		Spot	144	1000000094	1686
144		Spot	144	1000000100	1687
145		Spot	145	1000000091	1688
145		Spot	145	1000000098	1689
145		Spot	145	1000000099	1690
145		Spot	145	1000000094	1691
145		Spot	145	1000000100	1692
146		Spot	146	1000000091	1693
146		Spot	146	1000000098	1694
146		Spot	146	1000000099	1695
146		Spot	146	1000000094	1696
146		Spot	146	1000000100	1697
147		Spot	147	1000000091	1698
147		Spot	147	1000000098	1699
147		Spot	147	1000000099	1700
147		Spot	147	1000000094	1701
147		Spot	147	1000000100	1702
148		Spot	148	1000000098	1703
148		Spot	148	1000000099	1704
148		Spot	148	1000000094	1705
148		Spot	148	1000000100	1706
149		Spot	149	1000000098	1707
149		Spot	149	1000000099	1708
149		Spot	149	1000000101	1709
149		Spot	149	1000000094	1710
149		Spot	149	1000000100	1711
150		Spot	150	1000000098	1712
150		Spot	150	1000000099	1713
150		Spot	150	1000000101	1714
150		Spot	150	1000000094	1715
150		Spot	150	1000000100	1716
151		Spot	151	1000000098	1717
151		Spot	151	1000000099	1718
151		Spot	151	1000000101	1719
151		Spot	151	1000000094	1720
151		Spot	151	1000000100	1721
152		Spot	152	1000000102	1722
152		Spot	152	1000000099	1723
152		Spot	152	1000000101	1724
152		Spot	152	1000000094	1725
153		Spot	153	1000000103	1726
153		Spot	153	1000000102	1727
153		Spot	153	1000000099	1728
153		Spot	153	1000000101	1729
153		Spot	153	1000000094	1730
154		Spot	154	1000000104	1731
154		Spot	154	1000000103	1732
154		Spot	154	1000000102	1733
154		Spot	154	1000000099	1734
154		Spot	154	1000000101	1735
154		Spot	154	1000000094	1736
155		Spot	155	1000000104	1737
155		Spot	155	1000000103	1738
155		Spot	155	1000000105	1739
155		Spot	155	1000000102	1740
155		Spot	155	1000000101	1741
155		Spot	155	1000000094	1742
156		Spot	156	1000000104	1743
156		Spot	156	1000000103	1744
156		Spot	156	1000000105	1745
156		Spot	156	1000000102	1746
156		Spot	156	1000000101	1747
156		Spot	156	1000000094	1748
157		Spot	157	1000000104	1749
157		Spot	157	1000000103	1750
157		Spot	157	1000000105	1751
157		Spot	157	1000000102	1752
157		Spot	157	1000000101	1753
157		Spot	157	1000000094	1754
157		Spot	157	1000000106	1755
158		Spot	158	1000000104	1756
158		Spot	158	1000000103	1757
158		Spot	158	1000000105	1758
158		Spot	158	1000000107	1759
158		Spot	158	1000000102	1760
158		Spot	158	1000000101	1761
158		Spot	158	1000000094	1762
158		Spot	158	1000000106	1763
159		Spot	159	1000000104	1764
159		Spot	159	1000000103	1765
159		Spot	159	1000000105	1766
159		Spot	159	1000000107	1767
159		Spot	159	1000000102	1768
159		Spot	159	1000000101	1769
159		Spot	159	1000000094	1770
159		Spot	159	1000000106	1771
160		Spot	160	1000000104	1772
160		Spot	160	1000000103	1773
160		Spot	160	1000000105	1774
160		Spot	160	1000000107	1775
160		Spot	160	1000000102	1776
160		Spot	160	1000000101	1777
160		Spot	160	1000000094	1778
160		Spot	160	1000000106	1779
161		Spot	161	1000000104	1780
161		Spot	161	1000000108	1781
161		Spot	161	1000000103	1782
161		Spot	161	1000000105	1783
161		Spot	161	1000000107	1784
161		Spot	161	1000000102	1785
161		Spot	161	1000000109	1786
161		Spot	161	1000000101	1787
161		Spot	161	1000000094	1788
161		Spot	161	1000000106	1789
162		Spot	162	1000000104	1790
162		Spot	162	1000000103	1791
162		Spot	162	1000000108	1792
162		Spot	162	1000000105	1793
162		Spot	162	1000000107	1794
162		Spot	162	1000000102	1795
162		Spot	162	1000000109	1796
162		Spot	162	1000000101	1797
162		Spot	162	1000000106	1798
163		Spot	163	1000000104	1799
163		Spot	163	1000000103	1800
163		Spot	163	1000000108	1801
163		Spot	163	1000000110	1802
163		Spot	163	1000000105	1803
163		Spot	163	1000000107	1804
163		Spot	163	1000000109	1805
163		Spot	163	1000000101	1806
163		Spot	163	1000000106	1807
164		Spot	164	1000000104	1808
164		Spot	164	1000000108	1809
164		Spot	164	1000000110	1810
164		Spot	164	1000000105	1811
164		Spot	164	1000000107	1812
164		Spot	164	1000000109	1813
164		Spot	164	1000000101	1814
164		Spot	164	1000000106	1815
165		Spot	165	1000000104	1816
165		Spot	165	1000000108	1817
165		Spot	165	1000000110	1818
165		Spot	165	1000000105	1819
165		Spot	165	1000000107	1820
165		Spot	165	1000000109	1821
165		Spot	165	1000000101	1822
165		Spot	165	1000000106	1823
166		Spot	166	1000000108	1824
166		Spot	166	1000000110	1825
166		Spot	166	1000000107	1826
166		Spot	166	1000000109	1827
166		Spot	166	1000000106	1828
167		Spot	167	1000000108	1829
167		Spot	167	1000000110	1830
167		Spot	167	1000000107	1831
167		Spot	167	1000000109	1832
167		Spot	167	1000000106	1833
168		Spot	168	1000000108	1834
168		Spot	168	1000000110	1835
168		Spot	168	1000000107	1836
168		Spot	168	1000000109	1837
168		Spot	168	1000000106	1838
169		Spot	169	1000000108	1839
169		Spot	169	1000000110	1840
169		Spot	169	1000000107	1841
169		Spot	169	1000000109	1842
169		Spot	169	1000000106	1843
170		Spot	170	1000000108	1844
170		Spot	170	1000000110	1845
170		Spot	170	1000000107	1846
170		Spot	170	1000000109	1847
170		Spot	170	1000000106	1848
171		Spot	171	1000000108	1849
171		Spot	171	1000000110	1850
171		Spot	171	1000000111	1851
171		Spot	171	1000000107	1852
171		Spot	171	1000000109	1853
171		Spot	171	1000000106	1854
172		Spot	172	1000000108	1855
172		Spot	172	1000000110	1856
172		Spot	172	1000000111	1857
172		Spot	172	1000000107	1858
172		Spot	172	1000000112	1859
172		Spot	172	1000000109	1860
172		Spot	172	1000000106	1861
173		Spot	173	1000000110	1862
173		Spot	173	1000000111	1863
173		Spot	173	1000000107	1864
173		Spot	173	1000000112	1865
173		Spot	173	1000000109	1866
173		Spot	173	1000000106	1867
174		Spot	174	1000000110	1868
174		Spot	174	1000000111	1869
174		Spot	174	1000000112	1870
174		Spot	174	1000000109	1871
174		Spot	174	1000000106	1872
175		Spot	175	1000000110	1873
175		Spot	175	1000000111	1874
175		Spot	175	1000000112	1875
175		Spot	175	1000000109	1876
175		Spot	175	1000000106	1877
176		Spot	176	1000000110	1878
176		Spot	176	1000000111	1879
176		Spot	176	1000000112	1880
176		Spot	176	1000000109	1881
176		Spot	176	1000000113	1882
176		Spot	176	1000000114	1883
176		Spot	176	1000000106	1884
177		Spot	177	1000000110	1885
177		Spot	177	1000000111	1886
177		Spot	177	1000000112	1887
177		Spot	177	1000000109	1888
177		Spot	177	1000000113	1889
177		Spot	177	1000000114	1890
177		Spot	177	1000000106	1891
178		Spot	178	1000000110	1892
178		Spot	178	1000000111	1893
178		Spot	178	1000000112	1894
178		Spot	178	1000000109	1895
178		Spot	178	1000000113	1896
178		Spot	178	1000000114	1897
178		Spot	178	1000000106	1898
179		Spot	179	1000000111	1899
179		Spot	179	1000000112	1900
179		Spot	179	1000000109	1901
179		Spot	179	1000000113	1902
179		Spot	179	1000000106	1903
179		Spot	179	1000000114	1904
180		Spot	180	1000000115	1905
180		Spot	180	1000000111	1906
180		Spot	180	1000000112	1907
180		Spot	180	1000000109	1908
180		Spot	180	1000000113	1909
180		Spot	180	1000000114	1910
180		Spot	180	1000000106	1911
181		Spot	181	1000000115	1912
181		Spot	181	1000000111	1913
181		Spot	181	1000000112	1914
181		Spot	181	1000000113	1915
181		Spot	181	1000000114	1916
181		Spot	181	1000000106	1917
182		Spot	182	1000000115	1918
182		Spot	182	1000000112	1919
182		Spot	182	1000000113	1920
182		Spot	182	1000000114	1921
182		Spot	182	1000000106	1922
183		Spot	183	1000000115	1923
183		Spot	183	1000000116	1924
183		Spot	183	1000000113	1925
183		Spot	183	1000000106	1926
183		Spot	183	1000000114	1927
184		Spot	184	1000000115	1928
184		Spot	184	1000000116	1929
184		Spot	184	1000000113	1930
184		Spot	184	1000000114	1931
184		Spot	184	1000000106	1932
185		Spot	185	1000000115	1933
185		Spot	185	1000000116	1934
185		Spot	185	1000000113	1935
185		Spot	185	1000000114	1936
185		Spot	185	1000000106	1937
186		Spot	186	1000000115	1938
186		Spot	186	1000000116	1939
186		Spot	186	1000000113	1940
186		Spot	186	1000000114	1941
187		Spot	187	1000000115	1942
187		Spot	187	1000000116	1943
187		Spot	187	1000000113	1944
187		Spot	187	1000000114	1945
188		Spot	188	1000000115	1946
188		Spot	188	1000000116	1947
188		Spot	188	1000000113	1948
188		Spot	188	1000000114	1949
189		Spot	189	1000000115	1950
189		Spot	189	1000000116	1951
189		Spot	189	1000000113	1952
189		Spot	189	1000000114	1953
190		Spot	190	1000000115	1954
190		Spot	190	1000000116	1955
190		Spot	190	1000000113	1956
190		Spot	190	1000000114	1957
191		Spot	191	1000000115	1958
191		Spot	191	1000000116	1959
191		Spot	191	1000000113	1960
191		Spot	191	1000000114	1961
192		Spot	192	1000000115	1962
192		Spot	192	1000000116	1963
192		Spot	192	1000000113	1964
192		Spot	192	1000000114	1965
193		Spot	193	1000000115	1966
193		Spot	193	1000000116	1967
193		Spot	193	1000000113	1968
193		Spot	193	1000000114	1969
194		Spot	194	1000000115	1970
194		Spot	194	1000000116	1971
194		Spot	194	1000000113	1972
194		Spot	194	1000000114	1973
195		Spot	195	1000000115	1974
195		Spot	195	1000000116	1975
195		Spot	195	1000000113	1976
195		Spot	195	1000000114	1977
196		Spot	196	1000000115	1978
196		Spot	196	1000000116	1979
196		Spot	196	1000000114	1980
197		Spot	197	1000000115	1981
197		Spot	197	1000000116	1982
197		Spot	197	1000000114	1983
198		Spot	198	1000000115	1984
198		Spot	198	1000000116	1985
199		Spot	199	1000000115	1986
199		Spot	199	1000000116	1987
200		Spot	200	1000000115	1988
200		Spot	200	1000000116	1989
201		Spot	201	1000000115	1990
201		Spot	201	1000000116	1991
202		Spot	202	1000000115	1992
202		Spot	202	1000000116	1993
203		Spot	203	1000000115	1994
203		Spot	203	1000000116	1995
204		Spot	204	1000000115	1996
[truncated: 674 more rows]
