# Supplementary material for: Satb1 integrates DNA binding site geometry and torsional stress to differentially target nucleosome-dense regions
Source: Nat Commun. 2019 Jul 19;10:3221. doi: 10.1038/s41467-019-11118-8 (PMC6642133; doi:10.1038/s41467-019-11118-8)
Supplement: Supplementary file 10 — Source Data [file 41467_2019_11118_MOESM10_ESM.zip › Source data/Single Molecule Tracking/single molecule tracks/del HD analysis/PDZ-CUT1-CUT2-STABLE-AB_302c6_TRIAL 2_Statistics/PDZ-CUT1-CUT2-STABLE-AB_302c6_TRIAL 2_Track_Ar1_Mean.csv]

Track Ar1 Mean
====================
Track Ar1 Mean	Unit	Category	ID
-0.0697333		Track	1000000000
-0.0542658		Track	1000000001
-0.300927		Track	1000000002
-0.227071		Track	1000000003
0.029791		Track	1000000004
-0.0490238		Track	1000000005
0.09883		Track	1000000006
-0.26434		Track	1000000007
0.119821		Track	1000000008
-0.16796		Track	1000000009
-0.145098		Track	1000000010
-0.249118		Track	1000000011
-0.330031		Track	1000000012
-0.239665		Track	1000000013
-0.128007		Track	1000000014
-0.147943		Track	1000000015
0.0687254		Track	1000000016
-0.105837		Track	1000000017
0.0639835		Track	1000000018
-0.00816692		Track	1000000019
0.118876		Track	1000000020
-0.095641		Track	1000000021
-0.2155		Track	1000000022
-0.372638		Track	1000000023
-0.160506		Track	1000000024
0.174307		Track	1000000025
0.134017		Track	1000000026
-0.0864566		Track	1000000027
0.057622		Track	1000000028
0.171879		Track	1000000029
0.179628		Track	1000000030
-0.109773		Track	1000000031
0.125207		Track	1000000032
-0.0461772		Track	1000000033
-0.0767944		Track	1000000034
0.170336		Track	1000000035
-0.0509802		Track	1000000036
0.151061		Track	1000000037
0.0827643		Track	1000000038
0.265444		Track	1000000039
-0.0442745		Track	1000000040
0.265775		Track	1000000041
-0.14954		Track	1000000042
-0.000379992		Track	1000000043
-0.140932		Track	1000000044
-0.135674		Track	1000000045
0.0293313		Track	1000000046
-0.209056		Track	1000000047
-0.271672		Track	1000000048
-0.095385		Track	1000000049
0.0244361		Track	1000000050
-0.148134		Track	1000000051
-0.0191695		Track	1000000052
-0.0945009		Track	1000000053
-0.102858		Track	1000000054
0.106696		Track	1000000055
0.170876		Track	1000000056
-0.0151093		Track	1000000057
-0.136241		Track	1000000058
-0.0658511		Track	1000000059
-0.131235		Track	1000000060
-0.0245874		Track	1000000061
0.0105206		Track	1000000062
-0.0868147		Track	1000000063
-0.317882		Track	1000000064
-0.0982373		Track	1000000065
-0.143045		Track	1000000066
-0.144931		Track	1000000067
0.0950339		Track	1000000068
-0.0586579		Track	1000000069
0.16148		Track	1000000070
-0.152812		Track	1000000071
-0.157669		Track	1000000072
-0.072158		Track	1000000073
0.1002		Track	1000000074
-0.191131		Track	1000000075
-0.0880976		Track	1000000076
0.0437473		Track	1000000077
-0.0916865		Track	1000000078
0.118877		Track	1000000079
-0.254898		Track	1000000080
0.203572		Track	1000000081
0.0469701		Track	1000000082
-0.195238		Track	1000000083
0.0134303		Track	1000000084
-0.127293		Track	1000000085
-0.134352		Track	1000000086
0.0434805		Track	1000000087
0.00493942		Track	1000000088
-0.0913265		Track	1000000089
-0.0121351		Track	1000000090
-0.143924		Track	1000000091
-0.147729		Track	1000000092
0.00404241		Track	1000000093
-0.139955		Track	1000000094
-0.167746		Track	1000000095
-0.0176071		Track	1000000096
0.0263256		Track	1000000097
-0.0901974		Track	1000000098
-0.128974		Track	1000000099
-0.0814966		Track	1000000100
-0.136439		Track	1000000101
-0.166094		Track	1000000102
-0.1877		Track	1000000103
-0.241187		Track	1000000104
-0.0685808		Track	1000000105
-0.184818		Track	1000000106
-0.178859		Track	1000000107
-0.00104131		Track	1000000108
-0.311836		Track	1000000109
-0.348928		Track	1000000110
-0.0405358		Track	1000000111
0.185531		Track	1000000112
-0.2623		Track	1000000113
-0.347754		Track	1000000114
-0.120255		Track	1000000115
-0.188386		Track	1000000116
-0.0980221		Track	1000000117
-0.221819		Track	1000000118
0.0189717		Track	1000000119
-0.0890592		Track	1000000120
-0.112264		Track	1000000121
0.0270633		Track	1000000122
-0.0962576		Track	1000000123
-0.0309554		Track	1000000124
0.13256		Track	1000000125
-0.0127502		Track	1000000126
0.0324028		Track	1000000127
0.022302		Track	1000000128
0.0692176		Track	1000000129
-0.120526		Track	1000000130
-0.123413		Track	1000000131
-0.251876		Track	1000000132
-0.231583		Track	1000000133
-0.0853786		Track	1000000134
-0.110291		Track	1000000135
-0.0369798		Track	1000000136
-0.157124		Track	1000000137
0.0567858		Track	1000000138
-0.294137		Track	1000000139
-0.165638		Track	1000000140
-0.0677358		Track	1000000141
-0.138393		Track	1000000142
-0.212413		Track	1000000143
0.0795211		Track	1000000144
-0.112812		Track	1000000145
-0.30369		Track	1000000146
0.135264		Track	1000000147
-0.100647		Track	1000000148
-0.10944		Track	1000000149
-0.0792613		Track	1000000150
-0.105215		Track	1000000151
-0.00463019		Track	1000000152
-0.361192		Track	1000000153
-0.370624		Track	1000000154
