# Supplementary material for: Satb1 integrates DNA binding site geometry and torsional stress to differentially target nucleosome-dense regions
Source: Nat Commun. 2019 Jul 19;10:3221. doi: 10.1038/s41467-019-11118-8 (PMC6642133; doi:10.1038/s41467-019-11118-8)
Supplement: Supplementary file 10 — Source Data [file 41467_2019_11118_MOESM10_ESM.zip › Source data/Single Molecule Tracking/single molecule tracks/del HD analysis/PDZ-CUT1-CUT2-STABLE-AB_302c6_TRIAL 2_Statistics/PDZ-CUT1-CUT2-STABLE-AB_302c6_TRIAL 2_Track_Area_Mean.csv]

Track Area Mean
====================
Track Area Mean	Unit	Category	ID
0.19635	um^2	Track	1000000000
0.19635	um^2	Track	1000000001
0.19635	um^2	Track	1000000002
0.19635	um^2	Track	1000000003
0.19635	um^2	Track	1000000004
0.19635	um^2	Track	1000000005
0.19635	um^2	Track	1000000006
0.19635	um^2	Track	1000000007
0.19635	um^2	Track	1000000008
0.19635	um^2	Track	1000000009
0.19635	um^2	Track	1000000010
0.19635	um^2	Track	1000000011
0.19635	um^2	Track	1000000012
0.19635	um^2	Track	1000000013
0.19635	um^2	Track	1000000014
0.19635	um^2	Track	1000000015
0.19635	um^2	Track	1000000016
0.19635	um^2	Track	1000000017
0.19635	um^2	Track	1000000018
0.19635	um^2	Track	1000000019
0.19635	um^2	Track	1000000020
0.19635	um^2	Track	1000000021
0.19635	um^2	Track	1000000022
0.19635	um^2	Track	1000000023
0.19635	um^2	Track	1000000024
0.19635	um^2	Track	1000000025
0.19635	um^2	Track	1000000026
0.19635	um^2	Track	1000000027
0.19635	um^2	Track	1000000028
0.19635	um^2	Track	1000000029
0.19635	um^2	Track	1000000030
0.19635	um^2	Track	1000000031
0.19635	um^2	Track	1000000032
0.19635	um^2	Track	1000000033
0.19635	um^2	Track	1000000034
0.196349	um^2	Track	1000000035
0.19635	um^2	Track	1000000036
0.19635	um^2	Track	1000000037
0.19635	um^2	Track	1000000038
0.19635	um^2	Track	1000000039
0.19635	um^2	Track	1000000040
0.19635	um^2	Track	1000000041
0.19635	um^2	Track	1000000042
0.19635	um^2	Track	1000000043
0.19635	um^2	Track	1000000044
0.19635	um^2	Track	1000000045
0.19635	um^2	Track	1000000046
0.19635	um^2	Track	1000000047
0.19635	um^2	Track	1000000048
0.19635	um^2	Track	1000000049
0.19635	um^2	Track	1000000050
0.19635	um^2	Track	1000000051
0.19635	um^2	Track	1000000052
0.19635	um^2	Track	1000000053
0.19635	um^2	Track	1000000054
0.19635	um^2	Track	1000000055
0.19635	um^2	Track	1000000056
0.19635	um^2	Track	1000000057
0.19635	um^2	Track	1000000058
0.19635	um^2	Track	1000000059
0.19635	um^2	Track	1000000060
0.19635	um^2	Track	1000000061
0.19635	um^2	Track	1000000062
0.19635	um^2	Track	1000000063
0.19635	um^2	Track	1000000064
0.19635	um^2	Track	1000000065
0.19635	um^2	Track	1000000066
0.19635	um^2	Track	1000000067
0.19635	um^2	Track	1000000068
0.19635	um^2	Track	1000000069
0.196349	um^2	Track	1000000070
0.19635	um^2	Track	1000000071
0.19635	um^2	Track	1000000072
0.19635	um^2	Track	1000000073
0.19635	um^2	Track	1000000074
0.19635	um^2	Track	1000000075
0.19635	um^2	Track	1000000076
0.19635	um^2	Track	1000000077
0.19635	um^2	Track	1000000078
0.19635	um^2	Track	1000000079
0.19635	um^2	Track	1000000080
0.19635	um^2	Track	1000000081
0.19635	um^2	Track	1000000082
0.19635	um^2	Track	1000000083
0.19635	um^2	Track	1000000084
0.19635	um^2	Track	1000000085
0.19635	um^2	Track	1000000086
0.19635	um^2	Track	1000000087
0.19635	um^2	Track	1000000088
0.19635	um^2	Track	1000000089
0.19635	um^2	Track	1000000090
0.19635	um^2	Track	1000000091
0.19635	um^2	Track	1000000092
0.19635	um^2	Track	1000000093
0.19635	um^2	Track	1000000094
0.19635	um^2	Track	1000000095
0.19635	um^2	Track	1000000096
0.19635	um^2	Track	1000000097
0.19635	um^2	Track	1000000098
0.19635	um^2	Track	1000000099
0.19635	um^2	Track	1000000100
0.19635	um^2	Track	1000000101
0.19635	um^2	Track	1000000102
0.19635	um^2	Track	1000000103
0.19635	um^2	Track	1000000104
0.19635	um^2	Track	1000000105
0.19635	um^2	Track	1000000106
0.19635	um^2	Track	1000000107
0.19635	um^2	Track	1000000108
0.19635	um^2	Track	1000000109
0.19635	um^2	Track	1000000110
0.19635	um^2	Track	1000000111
0.19635	um^2	Track	1000000112
0.19635	um^2	Track	1000000113
0.19635	um^2	Track	1000000114
0.19635	um^2	Track	1000000115
0.19635	um^2	Track	1000000116
0.19635	um^2	Track	1000000117
0.19635	um^2	Track	1000000118
0.19635	um^2	Track	1000000119
0.19635	um^2	Track	1000000120
0.19635	um^2	Track	1000000121
0.19635	um^2	Track	1000000122
0.19635	um^2	Track	1000000123
0.19635	um^2	Track	1000000124
0.19635	um^2	Track	1000000125
0.19635	um^2	Track	1000000126
0.19635	um^2	Track	1000000127
0.19635	um^2	Track	1000000128
0.19635	um^2	Track	1000000129
0.19635	um^2	Track	1000000130
0.19635	um^2	Track	1000000131
0.19635	um^2	Track	1000000132
0.19635	um^2	Track	1000000133
0.19635	um^2	Track	1000000134
0.196349	um^2	Track	1000000135
0.19635	um^2	Track	1000000136
0.19635	um^2	Track	1000000137
0.19635	um^2	Track	1000000138
0.19635	um^2	Track	1000000139
0.19635	um^2	Track	1000000140
0.19635	um^2	Track	1000000141
0.19635	um^2	Track	1000000142
0.19635	um^2	Track	1000000143
0.19635	um^2	Track	1000000144
0.19635	um^2	Track	1000000145
0.19635	um^2	Track	1000000146
0.19635	um^2	Track	1000000147
0.19635	um^2	Track	1000000148
0.19635	um^2	Track	1000000149
0.19635	um^2	Track	1000000150
0.19635	um^2	Track	1000000151
0.19635	um^2	Track	1000000152
0.19635	um^2	Track	1000000153
0.19635	um^2	Track	1000000154
