# Supplementary material for: Satb1 integrates DNA binding site geometry and torsional stress to differentially target nucleosome-dense regions
Source: Nat Commun. 2019 Jul 19;10:3221. doi: 10.1038/s41467-019-11118-8 (PMC6642133; doi:10.1038/s41467-019-11118-8)
Supplement: Supplementary file 10 — Source Data [file 41467_2019_11118_MOESM10_ESM.zip › Source data/Single Molecule Tracking/single molecule tracks/del HD analysis/PDZ-CUT1-CUT2-STABLE-AB_302c6_TRIAL 2_Statistics/PDZ-CUT1-CUT2-STABLE-AB_302c6_TRIAL 2_Track_Displacement_Length.csv]

Track Displacement Length
====================
Track Displacement Length	Unit	Category	ID
0.0927552	um	Track	1000000000
0.185659	um	Track	1000000001
0.115402	um	Track	1000000002
0.0110866	um	Track	1000000003
0.30677	um	Track	1000000004
0.140505	um	Track	1000000005
0.285066	um	Track	1000000006
0.0734533	um	Track	1000000007
0.192208	um	Track	1000000008
0.0277639	um	Track	1000000009
0.252954	um	Track	1000000010
0.0912817	um	Track	1000000011
0.10489	um	Track	1000000012
0.136253	um	Track	1000000013
0.187901	um	Track	1000000014
0.1275	um	Track	1000000015
0.326986	um	Track	1000000016
0.0959515	um	Track	1000000017
0.384383	um	Track	1000000018
0.612246	um	Track	1000000019
0.0960446	um	Track	1000000020
0.212925	um	Track	1000000021
0.0805323	um	Track	1000000022
0.051493	um	Track	1000000023
0.12619	um	Track	1000000024
0.504959	um	Track	1000000025
0.410207	um	Track	1000000026
0.170846	um	Track	1000000027
0.14551	um	Track	1000000028
0.207097	um	Track	1000000029
0.160339	um	Track	1000000030
0.0546511	um	Track	1000000031
0.574131	um	Track	1000000032
0.453746	um	Track	1000000033
0.192477	um	Track	1000000034
1.10425	um	Track	1000000035
0.370223	um	Track	1000000036
0.440326	um	Track	1000000037
0.411086	um	Track	1000000038
0.35133	um	Track	1000000039
0.348291	um	Track	1000000040
0.348073	um	Track	1000000041
0.23251	um	Track	1000000042
0.32352	um	Track	1000000043
0.142658	um	Track	1000000044
0.121449	um	Track	1000000045
0.0912801	um	Track	1000000046
0.122064	um	Track	1000000047
0.193949	um	Track	1000000048
0.117304	um	Track	1000000049
0.115287	um	Track	1000000050
0.0773889	um	Track	1000000051
0.210653	um	Track	1000000052
0.0479199	um	Track	1000000053
1.01385	um	Track	1000000054
0.0682635	um	Track	1000000055
0.445907	um	Track	1000000056
0.407377	um	Track	1000000057
0.056708	um	Track	1000000058
0.253987	um	Track	1000000059
0.252656	um	Track	1000000060
0.150165	um	Track	1000000061
0.114684	um	Track	1000000062
0.409693	um	Track	1000000063
0.33374	um	Track	1000000064
0.10312	um	Track	1000000065
0.0880087	um	Track	1000000066
0.175887	um	Track	1000000067
0.032633	um	Track	1000000068
0.151036	um	Track	1000000069
0.897009	um	Track	1000000070
0.00915073	um	Track	1000000071
0.271758	um	Track	1000000072
0.100461	um	Track	1000000073
0.139081	um	Track	1000000074
0.112005	um	Track	1000000075
0.27871	um	Track	1000000076
0.175295	um	Track	1000000077
0.229333	um	Track	1000000078
0.819426	um	Track	1000000079
0.216241	um	Track	1000000080
0.294454	um	Track	1000000081
0.0938914	um	Track	1000000082
0.0837053	um	Track	1000000083
0.415603	um	Track	1000000084
0.134244	um	Track	1000000085
0.0430093	um	Track	1000000086
0.643197	um	Track	1000000087
0.172803	um	Track	1000000088
0.490322	um	Track	1000000089
0.0557738	um	Track	1000000090
0.1045	um	Track	1000000091
0.201432	um	Track	1000000092
0.0836649	um	Track	1000000093
0.0646705	um	Track	1000000094
0.0376879	um	Track	1000000095
0.133144	um	Track	1000000096
0.0726721	um	Track	1000000097
0.227232	um	Track	1000000098
0.305878	um	Track	1000000099
0.256936	um	Track	1000000100
0.160945	um	Track	1000000101
0.243663	um	Track	1000000102
0.119868	um	Track	1000000103
0.242947	um	Track	1000000104
0.189438	um	Track	1000000105
0.0381144	um	Track	1000000106
0.0285116	um	Track	1000000107
0.251827	um	Track	1000000108
0.0302503	um	Track	1000000109
0.0746089	um	Track	1000000110
0.484624	um	Track	1000000111
0.4433	um	Track	1000000112
0.27776	um	Track	1000000113
0.0528782	um	Track	1000000114
0.10834	um	Track	1000000115
0.161634	um	Track	1000000116
0.385806	um	Track	1000000117
0.13023	um	Track	1000000118
0.169618	um	Track	1000000119
0.035951	um	Track	1000000120
0.0392272	um	Track	1000000121
0.416689	um	Track	1000000122
0.0197398	um	Track	1000000123
0.248601	um	Track	1000000124
0.143821	um	Track	1000000125
0.0191985	um	Track	1000000126
0.0135469	um	Track	1000000127
0.134108	um	Track	1000000128
0.319492	um	Track	1000000129
0.0530996	um	Track	1000000130
0.150369	um	Track	1000000131
0.0520091	um	Track	1000000132
0.0190614	um	Track	1000000133
0.0809244	um	Track	1000000134
0.0984614	um	Track	1000000135
0.305848	um	Track	1000000136
0.133512	um	Track	1000000137
0.276699	um	Track	1000000138
0.164919	um	Track	1000000139
0.076438	um	Track	1000000140
0.226271	um	Track	1000000141
0.057502	um	Track	1000000142
0.0257943	um	Track	1000000143
0.24239	um	Track	1000000144
0.0774368	um	Track	1000000145
0.0325897	um	Track	1000000146
0.245929	um	Track	1000000147
0.0789823	um	Track	1000000148
0.075124	um	Track	1000000149
0.338466	um	Track	1000000150
0.0756555	um	Track	1000000151
0.127731	um	Track	1000000152
0.0634518	um	Track	1000000153
0.0233602	um	Track	1000000154
