# Supplementary material for: Satb1 integrates DNA binding site geometry and torsional stress to differentially target nucleosome-dense regions
Source: Nat Commun. 2019 Jul 19;10:3221. doi: 10.1038/s41467-019-11118-8 (PMC6642133; doi:10.1038/s41467-019-11118-8)
Supplement: Supplementary file 10 — Source Data [file 41467_2019_11118_MOESM10_ESM.zip › Source data/Single Molecule Tracking/single molecule tracks/del HD analysis/PDZ-CUT1-CUT2-STABLE-AB_302c6_TRIAL 2_Statistics/PDZ-CUT1-CUT2-STABLE-AB_302c6_TRIAL 2_Track_Intensity_Center_Mean_Ch=1_Img=1.csv]

Track Intensity Center Mean Ch=1 Img=1
====================
Track Intensity Center Mean	Unit	Category	Channel	Image	ID
2349.81		Track	1	Image 1	1000000000
2993		Track	1	Image 1	1000000001
2943.15		Track	1	Image 1	1000000002
1793.05		Track	1	Image 1	1000000003
2966.07		Track	1	Image 1	1000000004
2110.05		Track	1	Image 1	1000000005
2126.33		Track	1	Image 1	1000000006
2270.27		Track	1	Image 1	1000000007
2004.85		Track	1	Image 1	1000000008
1856.58		Track	1	Image 1	1000000009
2774.38		Track	1	Image 1	1000000010
2016.95		Track	1	Image 1	1000000011
2062.95		Track	1	Image 1	1000000012
1847.09		Track	1	Image 1	1000000013
2435.86		Track	1	Image 1	1000000014
1953.09		Track	1	Image 1	1000000015
3068.87		Track	1	Image 1	1000000016
2347.57		Track	1	Image 1	1000000017
2819.69		Track	1	Image 1	1000000018
2276.53		Track	1	Image 1	1000000019
2881.5		Track	1	Image 1	1000000020
3092.14		Track	1	Image 1	1000000021
3074.46		Track	1	Image 1	1000000022
2553.55		Track	1	Image 1	1000000023
2155.67		Track	1	Image 1	1000000024
2732.71		Track	1	Image 1	1000000025
2374.9		Track	1	Image 1	1000000026
2159.27		Track	1	Image 1	1000000027
1468.08		Track	1	Image 1	1000000028
1680		Track	1	Image 1	1000000029
1760.75		Track	1	Image 1	1000000030
2282.77		Track	1	Image 1	1000000031
1951.64		Track	1	Image 1	1000000032
2715.94		Track	1	Image 1	1000000033
3041.64		Track	1	Image 1	1000000034
1684.17		Track	1	Image 1	1000000035
2089.83		Track	1	Image 1	1000000036
2288.8		Track	1	Image 1	1000000037
2988.15		Track	1	Image 1	1000000038
2233.36		Track	1	Image 1	1000000039
2636.43		Track	1	Image 1	1000000040
2051.77		Track	1	Image 1	1000000041
2028.68		Track	1	Image 1	1000000042
1773.5		Track	1	Image 1	1000000043
1873.64		Track	1	Image 1	1000000044
3054.13		Track	1	Image 1	1000000045
2617.75		Track	1	Image 1	1000000046
1607.2		Track	1	Image 1	1000000047
2218.36		Track	1	Image 1	1000000048
2360		Track	1	Image 1	1000000049
2054.47		Track	1	Image 1	1000000050
2267.54		Track	1	Image 1	1000000051
1971.33		Track	1	Image 1	1000000052
1522.38		Track	1	Image 1	1000000053
2507		Track	1	Image 1	1000000054
1362.27		Track	1	Image 1	1000000055
2783.83		Track	1	Image 1	1000000056
1697.25		Track	1	Image 1	1000000057
1922.36		Track	1	Image 1	1000000058
1848		Track	1	Image 1	1000000059
2590.36		Track	1	Image 1	1000000060
1777.69		Track	1	Image 1	1000000061
2004.92		Track	1	Image 1	1000000062
2580.42		Track	1	Image 1	1000000063
2238.08		Track	1	Image 1	1000000064
1936.57		Track	1	Image 1	1000000065
1343.71		Track	1	Image 1	1000000066
2435.07		Track	1	Image 1	1000000067
1772.27		Track	1	Image 1	1000000068
2331.73		Track	1	Image 1	1000000069
1883.81		Track	1	Image 1	1000000070
1425.92		Track	1	Image 1	1000000071
2377.31		Track	1	Image 1	1000000072
2139.17		Track	1	Image 1	1000000073
1589.36		Track	1	Image 1	1000000074
1886.54		Track	1	Image 1	1000000075
1767.16		Track	1	Image 1	1000000076
2099.5		Track	1	Image 1	1000000077
2074.13		Track	1	Image 1	1000000078
1857.75		Track	1	Image 1	1000000079
1371.07		Track	1	Image 1	1000000080
1996		Track	1	Image 1	1000000081
1799.71		Track	1	Image 1	1000000082
1902.67		Track	1	Image 1	1000000083
1550.67		Track	1	Image 1	1000000084
2096.45		Track	1	Image 1	1000000085
1852.64		Track	1	Image 1	1000000086
1490.2		Track	1	Image 1	1000000087
1498.38		Track	1	Image 1	1000000088
1790.73		Track	1	Image 1	1000000089
1855.48		Track	1	Image 1	1000000090
1896.52		Track	1	Image 1	1000000091
1764.09		Track	1	Image 1	1000000092
2392.36		Track	1	Image 1	1000000093
1686.51		Track	1	Image 1	1000000094
1542		Track	1	Image 1	1000000095
1548.5		Track	1	Image 1	1000000096
2126.54		Track	1	Image 1	1000000097
1938.79		Track	1	Image 1	1000000098
1636.82		Track	1	Image 1	1000000099
1541.18		Track	1	Image 1	1000000100
1551.47		Track	1	Image 1	1000000101
1715.09		Track	1	Image 1	1000000102
2069.45		Track	1	Image 1	1000000103
2126.67		Track	1	Image 1	1000000104
1589.36		Track	1	Image 1	1000000105
1530.59		Track	1	Image 1	1000000106
1815.31		Track	1	Image 1	1000000107
2174.5		Track	1	Image 1	1000000108
1850.35		Track	1	Image 1	1000000109
1870.44		Track	1	Image 1	1000000110
1668.18		Track	1	Image 1	1000000111
1759.18		Track	1	Image 1	1000000112
1496.1		Track	1	Image 1	1000000113
1773.59		Track	1	Image 1	1000000114
2208.41		Track	1	Image 1	1000000115
1541		Track	1	Image 1	1000000116
1711.92		Track	1	Image 1	1000000117
1613.17		Track	1	Image 1	1000000118
1601.37		Track	1	Image 1	1000000119
1282.46		Track	1	Image 1	1000000120
1479.35		Track	1	Image 1	1000000121
1635.94		Track	1	Image 1	1000000122
1503.8		Track	1	Image 1	1000000123
1640.38		Track	1	Image 1	1000000124
1592.43		Track	1	Image 1	1000000125
1455.18		Track	1	Image 1	1000000126
1190.82		Track	1	Image 1	1000000127
1684.15		Track	1	Image 1	1000000128
1431.02		Track	1	Image 1	1000000129
1508.59		Track	1	Image 1	1000000130
1505.83		Track	1	Image 1	1000000131
1638		Track	1	Image 1	1000000132
1484.35		Track	1	Image 1	1000000133
1201.17		Track	1	Image 1	1000000134
1426.47		Track	1	Image 1	1000000135
1459.67		Track	1	Image 1	1000000136
1565.21		Track	1	Image 1	1000000137
1467.36		Track	1	Image 1	1000000138
1571.73		Track	1	Image 1	1000000139
2000.3		Track	1	Image 1	1000000140
1174.07		Track	1	Image 1	1000000141
1377.33		Track	1	Image 1	1000000142
1361.53		Track	1	Image 1	1000000143
1444.91		Track	1	Image 1	1000000144
1372.09		Track	1	Image 1	1000000145
1294.31		Track	1	Image 1	1000000146
1423.76		Track	1	Image 1	1000000147
1578.21		Track	1	Image 1	1000000148
1338.19		Track	1	Image 1	1000000149
1449.88		Track	1	Image 1	1000000150
1376.88		Track	1	Image 1	1000000151
1367.62		Track	1	Image 1	1000000152
1144.36		Track	1	Image 1	1000000153
1156.08		Track	1	Image 1	1000000154
