# Supplementary material for: Satb1 integrates DNA binding site geometry and torsional stress to differentially target nucleosome-dense regions
Source: Nat Commun. 2019 Jul 19;10:3221. doi: 10.1038/s41467-019-11118-8 (PMC6642133; doi:10.1038/s41467-019-11118-8)
Supplement: Supplementary file 10 — Source Data [file 41467_2019_11118_MOESM10_ESM.zip › Source data/Single Molecule Tracking/single molecule tracks/del HD analysis/PDZ-CUT1-CUT2-STABLE-AB_302c6_TRIAL 2_Statistics/PDZ-CUT1-CUT2-STABLE-AB_302c6_TRIAL 2_Track_Intensity_Max_Ch=1_Img=1.csv]

Track Intensity Max Ch=1 Img=1
====================
Track Intensity Max	Unit	Category	Channel	Image	ID
2901		Track	1	Image 1	1000000000
3543		Track	1	Image 1	1000000001
3658		Track	1	Image 1	1000000002
2268		Track	1	Image 1	1000000003
3520		Track	1	Image 1	1000000004
2352		Track	1	Image 1	1000000005
2440		Track	1	Image 1	1000000006
2488		Track	1	Image 1	1000000007
2202		Track	1	Image 1	1000000008
2173		Track	1	Image 1	1000000009
3328		Track	1	Image 1	1000000010
2400		Track	1	Image 1	1000000011
2470		Track	1	Image 1	1000000012
2024		Track	1	Image 1	1000000013
3240		Track	1	Image 1	1000000014
2301		Track	1	Image 1	1000000015
3782		Track	1	Image 1	1000000016
2778		Track	1	Image 1	1000000017
3161		Track	1	Image 1	1000000018
2733		Track	1	Image 1	1000000019
3317		Track	1	Image 1	1000000020
3761		Track	1	Image 1	1000000021
3758		Track	1	Image 1	1000000022
2854		Track	1	Image 1	1000000023
2439		Track	1	Image 1	1000000024
3185		Track	1	Image 1	1000000025
2889		Track	1	Image 1	1000000026
2562		Track	1	Image 1	1000000027
1680		Track	1	Image 1	1000000028
2057		Track	1	Image 1	1000000029
2239		Track	1	Image 1	1000000030
2557		Track	1	Image 1	1000000031
2282		Track	1	Image 1	1000000032
3388		Track	1	Image 1	1000000033
3768		Track	1	Image 1	1000000034
2516		Track	1	Image 1	1000000035
2699		Track	1	Image 1	1000000036
3111		Track	1	Image 1	1000000037
3422		Track	1	Image 1	1000000038
2635		Track	1	Image 1	1000000039
3691		Track	1	Image 1	1000000040
2553		Track	1	Image 1	1000000041
2258		Track	1	Image 1	1000000042
2020		Track	1	Image 1	1000000043
2064		Track	1	Image 1	1000000044
3499		Track	1	Image 1	1000000045
2879		Track	1	Image 1	1000000046
1774		Track	1	Image 1	1000000047
2557		Track	1	Image 1	1000000048
3040		Track	1	Image 1	1000000049
2293		Track	1	Image 1	1000000050
2570		Track	1	Image 1	1000000051
2360		Track	1	Image 1	1000000052
1720		Track	1	Image 1	1000000053
3136		Track	1	Image 1	1000000054
1462		Track	1	Image 1	1000000055
3031		Track	1	Image 1	1000000056
1875		Track	1	Image 1	1000000057
2092		Track	1	Image 1	1000000058
2356		Track	1	Image 1	1000000059
2956		Track	1	Image 1	1000000060
1931		Track	1	Image 1	1000000061
2456		Track	1	Image 1	1000000062
2931		Track	1	Image 1	1000000063
2514		Track	1	Image 1	1000000064
2268		Track	1	Image 1	1000000065
1594		Track	1	Image 1	1000000066
3213		Track	1	Image 1	1000000067
2059		Track	1	Image 1	1000000068
2876		Track	1	Image 1	1000000069
2531		Track	1	Image 1	1000000070
1688		Track	1	Image 1	1000000071
2715		Track	1	Image 1	1000000072
2649		Track	1	Image 1	1000000073
1709		Track	1	Image 1	1000000074
2339		Track	1	Image 1	1000000075
2184		Track	1	Image 1	1000000076
2555		Track	1	Image 1	1000000077
2321		Track	1	Image 1	1000000078
2417		Track	1	Image 1	1000000079
1498		Track	1	Image 1	1000000080
2245		Track	1	Image 1	1000000081
2201		Track	1	Image 1	1000000082
2412		Track	1	Image 1	1000000083
1818		Track	1	Image 1	1000000084
2732		Track	1	Image 1	1000000085
2054		Track	1	Image 1	1000000086
1721		Track	1	Image 1	1000000087
1623		Track	1	Image 1	1000000088
2174		Track	1	Image 1	1000000089
2326		Track	1	Image 1	1000000090
2511		Track	1	Image 1	1000000091
2057		Track	1	Image 1	1000000092
2789		Track	1	Image 1	1000000093
2020		Track	1	Image 1	1000000094
1761		Track	1	Image 1	1000000095
1733		Track	1	Image 1	1000000096
2512		Track	1	Image 1	1000000097
2390		Track	1	Image 1	1000000098
1932		Track	1	Image 1	1000000099
1837		Track	1	Image 1	1000000100
1824		Track	1	Image 1	1000000101
2058		Track	1	Image 1	1000000102
2277		Track	1	Image 1	1000000103
2656		Track	1	Image 1	1000000104
1835		Track	1	Image 1	1000000105
1754		Track	1	Image 1	1000000106
2246		Track	1	Image 1	1000000107
2414		Track	1	Image 1	1000000108
2268		Track	1	Image 1	1000000109
2506		Track	1	Image 1	1000000110
1906		Track	1	Image 1	1000000111
2424		Track	1	Image 1	1000000112
1684		Track	1	Image 1	1000000113
2595		Track	1	Image 1	1000000114
2696		Track	1	Image 1	1000000115
2167		Track	1	Image 1	1000000116
2133		Track	1	Image 1	1000000117
1845		Track	1	Image 1	1000000118
2104		Track	1	Image 1	1000000119
1428		Track	1	Image 1	1000000120
1644		Track	1	Image 1	1000000121
1827		Track	1	Image 1	1000000122
1664		Track	1	Image 1	1000000123
1816		Track	1	Image 1	1000000124
1910		Track	1	Image 1	1000000125
1704		Track	1	Image 1	1000000126
1281		Track	1	Image 1	1000000127
2037		Track	1	Image 1	1000000128
1682		Track	1	Image 1	1000000129
1691		Track	1	Image 1	1000000130
1728		Track	1	Image 1	1000000131
2067		Track	1	Image 1	1000000132
1661		Track	1	Image 1	1000000133
1400		Track	1	Image 1	1000000134
1927		Track	1	Image 1	1000000135
1637		Track	1	Image 1	1000000136
1825		Track	1	Image 1	1000000137
1720		Track	1	Image 1	1000000138
1885		Track	1	Image 1	1000000139
2389		Track	1	Image 1	1000000140
1278		Track	1	Image 1	1000000141
1677		Track	1	Image 1	1000000142
1519		Track	1	Image 1	1000000143
1814		Track	1	Image 1	1000000144
1507		Track	1	Image 1	1000000145
1447		Track	1	Image 1	1000000146
1581		Track	1	Image 1	1000000147
1959		Track	1	Image 1	1000000148
1445		Track	1	Image 1	1000000149
1769		Track	1	Image 1	1000000150
1587		Track	1	Image 1	1000000151
1516		Track	1	Image 1	1000000152
1241		Track	1	Image 1	1000000153
1275		Track	1	Image 1	1000000154
