# Supplementary material for: Satb1 integrates DNA binding site geometry and torsional stress to differentially target nucleosome-dense regions
Source: Nat Commun. 2019 Jul 19;10:3221. doi: 10.1038/s41467-019-11118-8 (PMC6642133; doi:10.1038/s41467-019-11118-8)
Supplement: Supplementary file 10 — Source Data [file 41467_2019_11118_MOESM10_ESM.zip › Source data/Single Molecule Tracking/single molecule tracks/del HD analysis/PDZ-CUT1-CUT2-STABLE-AB_302c6_TRIAL 2_Statistics/PDZ-CUT1-CUT2-STABLE-AB_302c6_TRIAL 2_Track_Intensity_Mean_Ch=1_Img=1.csv]

Track Intensity Mean Ch=1 Img=1
====================
Track Intensity Mean	Unit	Category	Channel	Image	ID
2245.29		Track	1	Image 1	1000000000
2857.77		Track	1	Image 1	1000000001
2753.69		Track	1	Image 1	1000000002
1670.02		Track	1	Image 1	1000000003
2825.52		Track	1	Image 1	1000000004
2029.14		Track	1	Image 1	1000000005
2016.05		Track	1	Image 1	1000000006
2184.68		Track	1	Image 1	1000000007
1896.09		Track	1	Image 1	1000000008
1764.65		Track	1	Image 1	1000000009
2631.41		Track	1	Image 1	1000000010
1870.12		Track	1	Image 1	1000000011
1979.08		Track	1	Image 1	1000000012
1741.49		Track	1	Image 1	1000000013
2287.23		Track	1	Image 1	1000000014
1822.6		Track	1	Image 1	1000000015
2836.32		Track	1	Image 1	1000000016
2215.35		Track	1	Image 1	1000000017
2659.05		Track	1	Image 1	1000000018
2169.32		Track	1	Image 1	1000000019
2770.96		Track	1	Image 1	1000000020
2946.03		Track	1	Image 1	1000000021
2974.72		Track	1	Image 1	1000000022
2415.05		Track	1	Image 1	1000000023
2027.64		Track	1	Image 1	1000000024
2553.22		Track	1	Image 1	1000000025
2247.68		Track	1	Image 1	1000000026
2060.47		Track	1	Image 1	1000000027
1402.47		Track	1	Image 1	1000000028
1610.99		Track	1	Image 1	1000000029
1682.57		Track	1	Image 1	1000000030
2156.4		Track	1	Image 1	1000000031
1878.79		Track	1	Image 1	1000000032
2552.76		Track	1	Image 1	1000000033
2884.15		Track	1	Image 1	1000000034
1549.47		Track	1	Image 1	1000000035
1990.35		Track	1	Image 1	1000000036
2161.32		Track	1	Image 1	1000000037
2820.34		Track	1	Image 1	1000000038
2149.16		Track	1	Image 1	1000000039
2527.33		Track	1	Image 1	1000000040
1961.05		Track	1	Image 1	1000000041
1960.47		Track	1	Image 1	1000000042
1699.89		Track	1	Image 1	1000000043
1777.18		Track	1	Image 1	1000000044
2859.74		Track	1	Image 1	1000000045
2480.84		Track	1	Image 1	1000000046
1541.78		Track	1	Image 1	1000000047
2108.8		Track	1	Image 1	1000000048
2172.07		Track	1	Image 1	1000000049
1939.17		Track	1	Image 1	1000000050
2121.51		Track	1	Image 1	1000000051
1892.09		Track	1	Image 1	1000000052
1441.89		Track	1	Image 1	1000000053
2373.6		Track	1	Image 1	1000000054
1294.38		Track	1	Image 1	1000000055
2637.78		Track	1	Image 1	1000000056
1621.87		Track	1	Image 1	1000000057
1787.95		Track	1	Image 1	1000000058
1731.22		Track	1	Image 1	1000000059
2458.31		Track	1	Image 1	1000000060
1688.3		Track	1	Image 1	1000000061
1884.66		Track	1	Image 1	1000000062
2424.5		Track	1	Image 1	1000000063
2162.52		Track	1	Image 1	1000000064
1862.95		Track	1	Image 1	1000000065
1285.7		Track	1	Image 1	1000000066
2328.19		Track	1	Image 1	1000000067
1677.41		Track	1	Image 1	1000000068
2190.34		Track	1	Image 1	1000000069
1754.96		Track	1	Image 1	1000000070
1372.14		Track	1	Image 1	1000000071
2310.97		Track	1	Image 1	1000000072
2059.39		Track	1	Image 1	1000000073
1485.19		Track	1	Image 1	1000000074
1805.96		Track	1	Image 1	1000000075
1658.07		Track	1	Image 1	1000000076
1977.62		Track	1	Image 1	1000000077
1955.72		Track	1	Image 1	1000000078
1754		Track	1	Image 1	1000000079
1303.29		Track	1	Image 1	1000000080
1886.44		Track	1	Image 1	1000000081
1711.37		Track	1	Image 1	1000000082
1799.85		Track	1	Image 1	1000000083
1456.74		Track	1	Image 1	1000000084
2001.72		Track	1	Image 1	1000000085
1738.21		Track	1	Image 1	1000000086
1379.85		Track	1	Image 1	1000000087
1409.81		Track	1	Image 1	1000000088
1679.09		Track	1	Image 1	1000000089
1751.86		Track	1	Image 1	1000000090
1776		Track	1	Image 1	1000000091
1696.45		Track	1	Image 1	1000000092
2256.48		Track	1	Image 1	1000000093
1580.97		Track	1	Image 1	1000000094
1467.12		Track	1	Image 1	1000000095
1466.81		Track	1	Image 1	1000000096
1959.41		Track	1	Image 1	1000000097
1800.32		Track	1	Image 1	1000000098
1548.59		Track	1	Image 1	1000000099
1446.82		Track	1	Image 1	1000000100
1479.27		Track	1	Image 1	1000000101
1621.77		Track	1	Image 1	1000000102
1929.29		Track	1	Image 1	1000000103
1984.71		Track	1	Image 1	1000000104
1499.19		Track	1	Image 1	1000000105
1433.7		Track	1	Image 1	1000000106
1704.22		Track	1	Image 1	1000000107
2033.73		Track	1	Image 1	1000000108
1744.23		Track	1	Image 1	1000000109
1778.89		Track	1	Image 1	1000000110
1610.37		Track	1	Image 1	1000000111
1624.19		Track	1	Image 1	1000000112
1426.88		Track	1	Image 1	1000000113
1658.35		Track	1	Image 1	1000000114
2010.99		Track	1	Image 1	1000000115
1443.1		Track	1	Image 1	1000000116
1575.41		Track	1	Image 1	1000000117
1531.08		Track	1	Image 1	1000000118
1522.99		Track	1	Image 1	1000000119
1222.45		Track	1	Image 1	1000000120
1387.21		Track	1	Image 1	1000000121
1540.85		Track	1	Image 1	1000000122
1385.69		Track	1	Image 1	1000000123
1528.46		Track	1	Image 1	1000000124
1478.26		Track	1	Image 1	1000000125
1342.83		Track	1	Image 1	1000000126
1111.24		Track	1	Image 1	1000000127
1594.49		Track	1	Image 1	1000000128
1322.33		Track	1	Image 1	1000000129
1401.98		Track	1	Image 1	1000000130
1415.24		Track	1	Image 1	1000000131
1550.73		Track	1	Image 1	1000000132
1414.01		Track	1	Image 1	1000000133
1122.01		Track	1	Image 1	1000000134
1309.64		Track	1	Image 1	1000000135
1387.36		Track	1	Image 1	1000000136
1460.66		Track	1	Image 1	1000000137
1363.49		Track	1	Image 1	1000000138
1479.41		Track	1	Image 1	1000000139
1792.86		Track	1	Image 1	1000000140
1094.38		Track	1	Image 1	1000000141
1315.51		Track	1	Image 1	1000000142
1271.99		Track	1	Image 1	1000000143
1353.19		Track	1	Image 1	1000000144
1292.46		Track	1	Image 1	1000000145
1219.35		Track	1	Image 1	1000000146
1331.53		Track	1	Image 1	1000000147
1452.08		Track	1	Image 1	1000000148
1283.95		Track	1	Image 1	1000000149
1363.95		Track	1	Image 1	1000000150
1273.89		Track	1	Image 1	1000000151
1256.25		Track	1	Image 1	1000000152
1079.4		Track	1	Image 1	1000000153
1084.33		Track	1	Image 1	1000000154
