# Supplementary material for: Satb1 integrates DNA binding site geometry and torsional stress to differentially target nucleosome-dense regions
Source: Nat Commun. 2019 Jul 19;10:3221. doi: 10.1038/s41467-019-11118-8 (PMC6642133; doi:10.1038/s41467-019-11118-8)
Supplement: Supplementary file 10 — Source Data [file 41467_2019_11118_MOESM10_ESM.zip › Source data/Single Molecule Tracking/single molecule tracks/del HD analysis/PDZ-CUT1-CUT2-STABLE-AB_302c6_TRIAL 2_Statistics/PDZ-CUT1-CUT2-STABLE-AB_302c6_TRIAL 2_Track_Intensity_Min_Ch=1_Img=1.csv]

Track Intensity Min Ch=1 Img=1
====================
Track Intensity Min	Unit	Category	Channel	Image	ID
1711		Track	1	Image 1	1000000000
2260		Track	1	Image 1	1000000001
2093		Track	1	Image 1	1000000002
1236		Track	1	Image 1	1000000003
2372		Track	1	Image 1	1000000004
1785		Track	1	Image 1	1000000005
1608		Track	1	Image 1	1000000006
1870		Track	1	Image 1	1000000007
1551		Track	1	Image 1	1000000008
1502		Track	1	Image 1	1000000009
2139		Track	1	Image 1	1000000010
1507		Track	1	Image 1	1000000011
1657		Track	1	Image 1	1000000012
1425		Track	1	Image 1	1000000013
1787		Track	1	Image 1	1000000014
1481		Track	1	Image 1	1000000015
2040		Track	1	Image 1	1000000016
1561		Track	1	Image 1	1000000017
2376		Track	1	Image 1	1000000018
1737		Track	1	Image 1	1000000019
2379		Track	1	Image 1	1000000020
2172		Track	1	Image 1	1000000021
2534		Track	1	Image 1	1000000022
1888		Track	1	Image 1	1000000023
1724		Track	1	Image 1	1000000024
1990		Track	1	Image 1	1000000025
1643		Track	1	Image 1	1000000026
1713		Track	1	Image 1	1000000027
1162		Track	1	Image 1	1000000028
1313		Track	1	Image 1	1000000029
1372		Track	1	Image 1	1000000030
1766		Track	1	Image 1	1000000031
1542		Track	1	Image 1	1000000032
1903		Track	1	Image 1	1000000033
2117		Track	1	Image 1	1000000034
1098		Track	1	Image 1	1000000035
1631		Track	1	Image 1	1000000036
1563		Track	1	Image 1	1000000037
2291		Track	1	Image 1	1000000038
1823		Track	1	Image 1	1000000039
1853		Track	1	Image 1	1000000040
1555		Track	1	Image 1	1000000041
1685		Track	1	Image 1	1000000042
1378		Track	1	Image 1	1000000043
1497		Track	1	Image 1	1000000044
2276		Track	1	Image 1	1000000045
2193		Track	1	Image 1	1000000046
1315		Track	1	Image 1	1000000047
1793		Track	1	Image 1	1000000048
1508		Track	1	Image 1	1000000049
1620		Track	1	Image 1	1000000050
1682		Track	1	Image 1	1000000051
1636		Track	1	Image 1	1000000052
1232		Track	1	Image 1	1000000053
1740		Track	1	Image 1	1000000054
1052		Track	1	Image 1	1000000055
2209		Track	1	Image 1	1000000056
1251		Track	1	Image 1	1000000057
1486		Track	1	Image 1	1000000058
1321		Track	1	Image 1	1000000059
2075		Track	1	Image 1	1000000060
1356		Track	1	Image 1	1000000061
1518		Track	1	Image 1	1000000062
2008		Track	1	Image 1	1000000063
1883		Track	1	Image 1	1000000064
1516		Track	1	Image 1	1000000065
1079		Track	1	Image 1	1000000066
1869		Track	1	Image 1	1000000067
1179		Track	1	Image 1	1000000068
1765		Track	1	Image 1	1000000069
1288		Track	1	Image 1	1000000070
1192		Track	1	Image 1	1000000071
1836		Track	1	Image 1	1000000072
1739		Track	1	Image 1	1000000073
1264		Track	1	Image 1	1000000074
1509		Track	1	Image 1	1000000075
1396		Track	1	Image 1	1000000076
1337		Track	1	Image 1	1000000077
1584		Track	1	Image 1	1000000078
1221		Track	1	Image 1	1000000079
1143		Track	1	Image 1	1000000080
1623		Track	1	Image 1	1000000081
1398		Track	1	Image 1	1000000082
1413		Track	1	Image 1	1000000083
1191		Track	1	Image 1	1000000084
1490		Track	1	Image 1	1000000085
1462		Track	1	Image 1	1000000086
1098		Track	1	Image 1	1000000087
1204		Track	1	Image 1	1000000088
1328		Track	1	Image 1	1000000089
1394		Track	1	Image 1	1000000090
1288		Track	1	Image 1	1000000091
1270		Track	1	Image 1	1000000092
1626		Track	1	Image 1	1000000093
1302		Track	1	Image 1	1000000094
1272		Track	1	Image 1	1000000095
1310		Track	1	Image 1	1000000096
1550		Track	1	Image 1	1000000097
1412		Track	1	Image 1	1000000098
1284		Track	1	Image 1	1000000099
1224		Track	1	Image 1	1000000100
1247		Track	1	Image 1	1000000101
1345		Track	1	Image 1	1000000102
1618		Track	1	Image 1	1000000103
1545		Track	1	Image 1	1000000104
1258		Track	1	Image 1	1000000105
1173		Track	1	Image 1	1000000106
1338		Track	1	Image 1	1000000107
1675		Track	1	Image 1	1000000108
1367		Track	1	Image 1	1000000109
1443		Track	1	Image 1	1000000110
1360		Track	1	Image 1	1000000111
1266		Track	1	Image 1	1000000112
1201		Track	1	Image 1	1000000113
1328		Track	1	Image 1	1000000114
1382		Track	1	Image 1	1000000115
1127		Track	1	Image 1	1000000116
1201		Track	1	Image 1	1000000117
1270		Track	1	Image 1	1000000118
1221		Track	1	Image 1	1000000119
1082		Track	1	Image 1	1000000120
1136		Track	1	Image 1	1000000121
1312		Track	1	Image 1	1000000122
1150		Track	1	Image 1	1000000123
1305		Track	1	Image 1	1000000124
1205		Track	1	Image 1	1000000125
1112		Track	1	Image 1	1000000126
943		Track	1	Image 1	1000000127
1295		Track	1	Image 1	1000000128
1064		Track	1	Image 1	1000000129
1171		Track	1	Image 1	1000000130
1160		Track	1	Image 1	1000000131
1310		Track	1	Image 1	1000000132
1238		Track	1	Image 1	1000000133
983		Track	1	Image 1	1000000134
1029		Track	1	Image 1	1000000135
1163		Track	1	Image 1	1000000136
1200		Track	1	Image 1	1000000137
1114		Track	1	Image 1	1000000138
1262		Track	1	Image 1	1000000139
1195		Track	1	Image 1	1000000140
932		Track	1	Image 1	1000000141
1118		Track	1	Image 1	1000000142
1101		Track	1	Image 1	1000000143
1161		Track	1	Image 1	1000000144
1127		Track	1	Image 1	1000000145
1076		Track	1	Image 1	1000000146
1140		Track	1	Image 1	1000000147
1202		Track	1	Image 1	1000000148
1128		Track	1	Image 1	1000000149
1089		Track	1	Image 1	1000000150
1082		Track	1	Image 1	1000000151
1039		Track	1	Image 1	1000000152
974		Track	1	Image 1	1000000153
944		Track	1	Image 1	1000000154
