# Supplementary material for: Satb1 integrates DNA binding site geometry and torsional stress to differentially target nucleosome-dense regions
Source: Nat Commun. 2019 Jul 19;10:3221. doi: 10.1038/s41467-019-11118-8 (PMC6642133; doi:10.1038/s41467-019-11118-8)
Supplement: Supplementary file 10 — Source Data [file 41467_2019_11118_MOESM10_ESM.zip › Source data/Single Molecule Tracking/single molecule tracks/del HD analysis/PDZ-CUT1-CUT2-STABLE-AB_302c6_TRIAL 2_Statistics/PDZ-CUT1-CUT2-STABLE-AB_302c6_TRIAL 2_Track_Intensity_StdDev_Ch=1_Img=1.csv]

Track Intensity StdDev Ch=1 Img=1
====================
Track Intensity StdDev	Unit	Category	Channel	Image	ID
218.179		Track	1	Image 1	1000000000
339.459		Track	1	Image 1	1000000001
329.674		Track	1	Image 1	1000000002
156.064		Track	1	Image 1	1000000003
256.019		Track	1	Image 1	1000000004
124.828		Track	1	Image 1	1000000005
179.32		Track	1	Image 1	1000000006
156.886		Track	1	Image 1	1000000007
126.351		Track	1	Image 1	1000000008
140.276		Track	1	Image 1	1000000009
263.592		Track	1	Image 1	1000000010
174.453		Track	1	Image 1	1000000011
159.61		Track	1	Image 1	1000000012
129.346		Track	1	Image 1	1000000013
279.501		Track	1	Image 1	1000000014
156.953		Track	1	Image 1	1000000015
347.824		Track	1	Image 1	1000000016
248.521		Track	1	Image 1	1000000017
149.306		Track	1	Image 1	1000000018
220.793		Track	1	Image 1	1000000019
215.955		Track	1	Image 1	1000000020
348.287		Track	1	Image 1	1000000021
249.511		Track	1	Image 1	1000000022
216.324		Track	1	Image 1	1000000023
149.254		Track	1	Image 1	1000000024
268.57		Track	1	Image 1	1000000025
251.57		Track	1	Image 1	1000000026
211.714		Track	1	Image 1	1000000027
130.301		Track	1	Image 1	1000000028
173.34		Track	1	Image 1	1000000029
200.721		Track	1	Image 1	1000000030
193.73		Track	1	Image 1	1000000031
165.617		Track	1	Image 1	1000000032
308.275		Track	1	Image 1	1000000033
432.918		Track	1	Image 1	1000000034
266.785		Track	1	Image 1	1000000035
218.536		Track	1	Image 1	1000000036
292.533		Track	1	Image 1	1000000037
223.549		Track	1	Image 1	1000000038
193.397		Track	1	Image 1	1000000039
363.442		Track	1	Image 1	1000000040
242.477		Track	1	Image 1	1000000041
118.098		Track	1	Image 1	1000000042
140.376		Track	1	Image 1	1000000043
131.119		Track	1	Image 1	1000000044
278.969		Track	1	Image 1	1000000045
154.415		Track	1	Image 1	1000000046
96.2958		Track	1	Image 1	1000000047
183.041		Track	1	Image 1	1000000048
317.658		Track	1	Image 1	1000000049
151.285		Track	1	Image 1	1000000050
184.929		Track	1	Image 1	1000000051
146.713		Track	1	Image 1	1000000052
106.219		Track	1	Image 1	1000000053
279.213		Track	1	Image 1	1000000054
79.7269		Track	1	Image 1	1000000055
207.456		Track	1	Image 1	1000000056
128.175		Track	1	Image 1	1000000057
128.675		Track	1	Image 1	1000000058
207.04		Track	1	Image 1	1000000059
215.277		Track	1	Image 1	1000000060
128.567		Track	1	Image 1	1000000061
216.934		Track	1	Image 1	1000000062
233.806		Track	1	Image 1	1000000063
120.538		Track	1	Image 1	1000000064
153.744		Track	1	Image 1	1000000065
119.016		Track	1	Image 1	1000000066
339.476		Track	1	Image 1	1000000067
170.331		Track	1	Image 1	1000000068
240.666		Track	1	Image 1	1000000069
195.599		Track	1	Image 1	1000000070
114.968		Track	1	Image 1	1000000071
257.425		Track	1	Image 1	1000000072
229.272		Track	1	Image 1	1000000073
104.139		Track	1	Image 1	1000000074
196.631		Track	1	Image 1	1000000075
157.242		Track	1	Image 1	1000000076
327.743		Track	1	Image 1	1000000077
172.296		Track	1	Image 1	1000000078
302.737		Track	1	Image 1	1000000079
72.576		Track	1	Image 1	1000000080
139.237		Track	1	Image 1	1000000081
179.303		Track	1	Image 1	1000000082
212.331		Track	1	Image 1	1000000083
122.41		Track	1	Image 1	1000000084
304.014		Track	1	Image 1	1000000085
136.814		Track	1	Image 1	1000000086
122.531		Track	1	Image 1	1000000087
93.4322		Track	1	Image 1	1000000088
172.765		Track	1	Image 1	1000000089
189.503		Track	1	Image 1	1000000090
227.606		Track	1	Image 1	1000000091
184.104		Track	1	Image 1	1000000092
263.143		Track	1	Image 1	1000000093
121.484		Track	1	Image 1	1000000094
117.91		Track	1	Image 1	1000000095
87.4789		Track	1	Image 1	1000000096
220.326		Track	1	Image 1	1000000097
207.204		Track	1	Image 1	1000000098
158.516		Track	1	Image 1	1000000099
151.16		Track	1	Image 1	1000000100
106.041		Track	1	Image 1	1000000101
169.333		Track	1	Image 1	1000000102
162.084		Track	1	Image 1	1000000103
284.21		Track	1	Image 1	1000000104
136.187		Track	1	Image 1	1000000105
122.476		Track	1	Image 1	1000000106
255.513		Track	1	Image 1	1000000107
159.123		Track	1	Image 1	1000000108
213.085		Track	1	Image 1	1000000109
224.372		Track	1	Image 1	1000000110
113.374		Track	1	Image 1	1000000111
245.134		Track	1	Image 1	1000000112
109.764		Track	1	Image 1	1000000113
214.135		Track	1	Image 1	1000000114
224.259		Track	1	Image 1	1000000115
182.936		Track	1	Image 1	1000000116
168.284		Track	1	Image 1	1000000117
102.944		Track	1	Image 1	1000000118
160.96		Track	1	Image 1	1000000119
79.8401		Track	1	Image 1	1000000120
100.932		Track	1	Image 1	1000000121
121.666		Track	1	Image 1	1000000122
115.357		Track	1	Image 1	1000000123
114.958		Track	1	Image 1	1000000124
158.822		Track	1	Image 1	1000000125
169.731		Track	1	Image 1	1000000126
70.2009		Track	1	Image 1	1000000127
173.525		Track	1	Image 1	1000000128
118.268		Track	1	Image 1	1000000129
123.916		Track	1	Image 1	1000000130
139.324		Track	1	Image 1	1000000131
143.417		Track	1	Image 1	1000000132
97.8852		Track	1	Image 1	1000000133
92.7661		Track	1	Image 1	1000000134
152.9		Track	1	Image 1	1000000135
113.963		Track	1	Image 1	1000000136
150.819		Track	1	Image 1	1000000137
157.049		Track	1	Image 1	1000000138
121.694		Track	1	Image 1	1000000139
256.053		Track	1	Image 1	1000000140
71.607		Track	1	Image 1	1000000141
128.2		Track	1	Image 1	1000000142
83.687		Track	1	Image 1	1000000143
140.482		Track	1	Image 1	1000000144
78.5374		Track	1	Image 1	1000000145
78.2994		Track	1	Image 1	1000000146
117.172		Track	1	Image 1	1000000147
129.658		Track	1	Image 1	1000000148
69.9533		Track	1	Image 1	1000000149
123.456		Track	1	Image 1	1000000150
109.326		Track	1	Image 1	1000000151
98.2721		Track	1	Image 1	1000000152
65.3265		Track	1	Image 1	1000000153
68.9257		Track	1	Image 1	1000000154
