# Supplementary material for: Satb1 integrates DNA binding site geometry and torsional stress to differentially target nucleosome-dense regions
Source: Nat Commun. 2019 Jul 19;10:3221. doi: 10.1038/s41467-019-11118-8 (PMC6642133; doi:10.1038/s41467-019-11118-8)
Supplement: Supplementary file 10 — Source Data [file 41467_2019_11118_MOESM10_ESM.zip › Source data/Single Molecule Tracking/single molecule tracks/del HD analysis/PDZ-CUT1-CUT2-STABLE-AB_302c6_TRIAL 2_Statistics/PDZ-CUT1-CUT2-STABLE-AB_302c6_TRIAL 2_Track_Intensity_Sum_Ch=1_Img=1.csv]

Track Intensity Sum Ch=1 Img=1
====================
Track Intensity Sum	Unit	Category	Channel	Image	ID
449059		Track	1	Image 1	1000000000
417235		Track	1	Image 1	1000000001
278123		Track	1	Image 1	1000000002
465935		Track	1	Image 1	1000000003
310807		Track	1	Image 1	1000000004
296255		Track	1	Image 1	1000000005
185477		Track	1	Image 1	1000000006
185698		Track	1	Image 1	1000000007
187713		Track	1	Image 1	1000000008
160583		Track	1	Image 1	1000000009
434183		Track	1	Image 1	1000000010
282388		Track	1	Image 1	1000000011
288945		Track	1	Image 1	1000000012
148027		Track	1	Image 1	1000000013
375106		Track	1	Image 1	1000000014
304375		Track	1	Image 1	1000000015
507701		Track	1	Image 1	1000000016
234827		Track	1	Image 1	1000000017
271223		Track	1	Image 1	1000000018
279842		Track	1	Image 1	1000000019
266012		Track	1	Image 1	1000000020
306387		Track	1	Image 1	1000000021
306396		Track	1	Image 1	1000000022
202864		Track	1	Image 1	1000000023
186543		Track	1	Image 1	1000000024
275748		Track	1	Image 1	1000000025
498984		Track	1	Image 1	1000000026
171019		Track	1	Image 1	1000000027
133235		Track	1	Image 1	1000000028
138545		Track	1	Image 1	1000000029
208639		Track	1	Image 1	1000000030
219953		Track	1	Image 1	1000000031
154061		Track	1	Image 1	1000000032
362492		Track	1	Image 1	1000000033
253805		Track	1	Image 1	1000000034
1.06913e+06		Track	1	Image 1	1000000035
181122		Track	1	Image 1	1000000036
592203		Track	1	Image 1	1000000037
284854		Track	1	Image 1	1000000038
189126		Track	1	Image 1	1000000039
578759		Track	1	Image 1	1000000040
200027		Track	1	Image 1	1000000041
470513		Track	1	Image 1	1000000042
163189		Track	1	Image 1	1000000043
154615		Track	1	Image 1	1000000044
326010		Track	1	Image 1	1000000045
228237		Track	1	Image 1	1000000046
178847		Track	1	Image 1	1000000047
183466		Track	1	Image 1	1000000048
349704		Track	1	Image 1	1000000049
223004		Track	1	Image 1	1000000050
216394		Track	1	Image 1	1000000051
175964		Track	1	Image 1	1000000052
139863		Track	1	Image 1	1000000053
249228		Track	1	Image 1	1000000054
108728		Track	1	Image 1	1000000055
234762		Track	1	Image 1	1000000056
145968		Track	1	Image 1	1000000057
164491		Track	1	Image 1	1000000058
460504		Track	1	Image 1	1000000059
204040		Track	1	Image 1	1000000060
211037		Track	1	Image 1	1000000061
180927		Track	1	Image 1	1000000062
223054		Track	1	Image 1	1000000063
198952		Track	1	Image 1	1000000064
195610		Track	1	Image 1	1000000065
133713		Track	1	Image 1	1000000066
265414		Track	1	Image 1	1000000067
142580		Track	1	Image 1	1000000068
267221		Track	1	Image 1	1000000069
787979		Track	1	Image 1	1000000070
137214		Track	1	Image 1	1000000071
231097		Track	1	Image 1	1000000072
282137		Track	1	Image 1	1000000073
157430		Track	1	Image 1	1000000074
176984		Track	1	Image 1	1000000075
243736		Track	1	Image 1	1000000076
209628		Track	1	Image 1	1000000077
230775		Track	1	Image 1	1000000078
166630		Track	1	Image 1	1000000079
148575		Track	1	Image 1	1000000080
179212		Track	1	Image 1	1000000081
172848		Track	1	Image 1	1000000082
248379		Track	1	Image 1	1000000083
368554		Track	1	Image 1	1000000084
166143		Track	1	Image 1	1000000085
151224		Track	1	Image 1	1000000086
161443		Track	1	Image 1	1000000087
136752		Track	1	Image 1	1000000088
397945		Track	1	Image 1	1000000089
364387		Track	1	Image 1	1000000090
394273		Track	1	Image 1	1000000091
149288		Track	1	Image 1	1000000092
248213		Track	1	Image 1	1000000093
444253		Track	1	Image 1	1000000094
142311		Track	1	Image 1	1000000095
139347		Track	1	Image 1	1000000096
205738		Track	1	Image 1	1000000097
194435		Track	1	Image 1	1000000098
209059		Track	1	Image 1	1000000099
118639		Track	1	Image 1	1000000100
189346		Track	1	Image 1	1000000101
142716		Track	1	Image 1	1000000102
162060		Track	1	Image 1	1000000103
186563		Track	1	Image 1	1000000104
125932		Track	1	Image 1	1000000105
321149		Track	1	Image 1	1000000106
201098		Track	1	Image 1	1000000107
185069		Track	1	Image 1	1000000108
270356		Track	1	Image 1	1000000109
222361		Track	1	Image 1	1000000110
135271		Track	1	Image 1	1000000111
139680		Track	1	Image 1	1000000112
219739		Track	1	Image 1	1000000113
278603		Track	1	Image 1	1000000114
635472		Track	1	Image 1	1000000115
248214		Track	1	Image 1	1000000116
311931		Track	1	Image 1	1000000117
142390		Track	1	Image 1	1000000118
220833		Track	1	Image 1	1000000119
122245		Track	1	Image 1	1000000120
277443		Track	1	Image 1	1000000121
186443		Track	1	Image 1	1000000122
156583		Track	1	Image 1	1000000123
184944		Track	1	Image 1	1000000124
161130		Track	1	Image 1	1000000125
118169		Track	1	Image 1	1000000126
101123		Track	1	Image 1	1000000127
157855		Track	1	Image 1	1000000128
421824		Track	1	Image 1	1000000129
183660		Track	1	Image 1	1000000130
124541		Track	1	Image 1	1000000131
148870		Track	1	Image 1	1000000132
180993		Track	1	Image 1	1000000133
103225		Track	1	Image 1	1000000134
741254		Track	1	Image 1	1000000135
130412		Track	1	Image 1	1000000136
159212		Track	1	Image 1	1000000137
117260		Track	1	Image 1	1000000138
125750		Track	1	Image 1	1000000139
272514		Track	1	Image 1	1000000140
253896		Track	1	Image 1	1000000141
123658		Track	1	Image 1	1000000142
145007		Track	1	Image 1	1000000143
113668		Track	1	Image 1	1000000144
107274		Track	1	Image 1	1000000145
156077		Track	1	Image 1	1000000146
171767		Track	1	Image 1	1000000147
226524		Track	1	Image 1	1000000148
159210		Track	1	Image 1	1000000149
177314		Track	1	Image 1	1000000150
165606		Track	1	Image 1	1000000151
128137		Track	1	Image 1	1000000152
90670		Track	1	Image 1	1000000153
98674		Track	1	Image 1	1000000154
