# Supplementary material for: Satb1 integrates DNA binding site geometry and torsional stress to differentially target nucleosome-dense regions
Source: Nat Commun. 2019 Jul 19;10:3221. doi: 10.1038/s41467-019-11118-8 (PMC6642133; doi:10.1038/s41467-019-11118-8)
Supplement: Supplementary file 10 — Source Data [file 41467_2019_11118_MOESM10_ESM.zip › Source data/Single Molecule Tracking/single molecule tracks/del HD analysis/PDZ-CUT1-CUT2-STABLE-AB_302c6_TRIAL 2_Statistics/PDZ-CUT1-CUT2-STABLE-AB_302c6_TRIAL 2_Track_Length.csv]

Track Length
====================
Track Length	Unit	Category	ID
1.08375	um	Track	1000000000
1.25248	um	Track	1000000001
0.50586	um	Track	1000000002
1.25421	um	Track	1000000003
0.956145	um	Track	1000000004
1.34121	um	Track	1000000005
0.608753	um	Track	1000000006
0.758788	um	Track	1000000007
0.883894	um	Track	1000000008
0.804422	um	Track	1000000009
1.44007	um	Track	1000000010
0.725192	um	Track	1000000011
1.21008	um	Track	1000000012
0.482961	um	Track	1000000013
1.11689	um	Track	1000000014
0.861189	um	Track	1000000015
1.034	um	Track	1000000016
0.571695	um	Track	1000000017
0.781459	um	Track	1000000018
1.56242	um	Track	1000000019
1.06644	um	Track	1000000020
0.863026	um	Track	1000000021
0.980211	um	Track	1000000022
0.479984	um	Track	1000000023
0.534642	um	Track	1000000024
0.786273	um	Track	1000000025
1.73339	um	Track	1000000026
0.654283	um	Track	1000000027
1.24868	um	Track	1000000028
0.427242	um	Track	1000000029
1.36977	um	Track	1000000030
0.529971	um	Track	1000000031
1.25573	um	Track	1000000032
1.347	um	Track	1000000033
0.715657	um	Track	1000000034
3.18433	um	Track	1000000035
0.843648	um	Track	1000000036
1.86526	um	Track	1000000037
0.734674	um	Track	1000000038
0.792491	um	Track	1000000039
2.4095	um	Track	1000000040
0.78406	um	Track	1000000041
1.66634	um	Track	1000000042
0.779956	um	Track	1000000043
0.727186	um	Track	1000000044
0.55027	um	Track	1000000045
0.332307	um	Track	1000000046
1.06631	um	Track	1000000047
0.472932	um	Track	1000000048
0.783363	um	Track	1000000049
1.03146	um	Track	1000000050
0.677724	um	Track	1000000051
0.564024	um	Track	1000000052
0.49781	um	Track	1000000053
1.43667	um	Track	1000000054
0.884609	um	Track	1000000055
0.620815	um	Track	1000000056
0.969322	um	Track	1000000057
0.294959	um	Track	1000000058
1.58199	um	Track	1000000059
0.537753	um	Track	1000000060
0.855708	um	Track	1000000061
0.688999	um	Track	1000000062
1.0447	um	Track	1000000063
1.03196	um	Track	1000000064
0.96407	um	Track	1000000065
0.74713	um	Track	1000000066
1.13831	um	Track	1000000067
0.779593	um	Track	1000000068
0.931216	um	Track	1000000069
3.15107	um	Track	1000000070
0.744259	um	Track	1000000071
1.2216	um	Track	1000000072
1.21232	um	Track	1000000073
0.568594	um	Track	1000000074
0.572247	um	Track	1000000075
1.05156	um	Track	1000000076
0.778867	um	Track	1000000077
0.840218	um	Track	1000000078
1.05995	um	Track	1000000079
0.609004	um	Track	1000000080
0.54237	um	Track	1000000081
0.771996	um	Track	1000000082
0.842116	um	Track	1000000083
1.30473	um	Track	1000000084
0.861687	um	Track	1000000085
0.278289	um	Track	1000000086
0.996779	um	Track	1000000087
0.506924	um	Track	1000000088
1.5168	um	Track	1000000089
1.12653	um	Track	1000000090
1.26958	um	Track	1000000091
0.720241	um	Track	1000000092
0.883052	um	Track	1000000093
1.39905	um	Track	1000000094
0.347876	um	Track	1000000095
0.315638	um	Track	1000000096
0.478378	um	Track	1000000097
0.556667	um	Track	1000000098
0.93358	um	Track	1000000099
0.754164	um	Track	1000000100
0.884123	um	Track	1000000101
0.666854	um	Track	1000000102
0.438073	um	Track	1000000103
0.782805	um	Track	1000000104
0.641838	um	Track	1000000105
1.27822	um	Track	1000000106
0.819878	um	Track	1000000107
0.545206	um	Track	1000000108
0.763099	um	Track	1000000109
0.92306	um	Track	1000000110
1.13304	um	Track	1000000111
0.592861	um	Track	1000000112
1.10769	um	Track	1000000113
0.713705	um	Track	1000000114
1.23108	um	Track	1000000115
1.07442	um	Track	1000000116
1.33109	um	Track	1000000117
0.576335	um	Track	1000000118
1.0368	um	Track	1000000119
0.621055	um	Track	1000000120
1.1907	um	Track	1000000121
1.01343	um	Track	1000000122
0.414288	um	Track	1000000123
0.642178	um	Track	1000000124
0.508712	um	Track	1000000125
0.354454	um	Track	1000000126
0.288086	um	Track	1000000127
0.36217	um	Track	1000000128
2.02028	um	Track	1000000129
0.906919	um	Track	1000000130
0.729759	um	Track	1000000131
1.04595	um	Track	1000000132
0.564176	um	Track	1000000133
0.334501	um	Track	1000000134
2.28176	um	Track	1000000135
0.800966	um	Track	1000000136
0.464444	um	Track	1000000137
1.05076	um	Track	1000000138
0.579981	um	Track	1000000139
0.515757	um	Track	1000000140
0.8382	um	Track	1000000141
1.10553	um	Track	1000000142
0.513017	um	Track	1000000143
0.448878	um	Track	1000000144
0.333651	um	Track	1000000145
0.571605	um	Track	1000000146
0.603501	um	Track	1000000147
0.56114	um	Track	1000000148
0.796618	um	Track	1000000149
1.03511	um	Track	1000000150
0.628422	um	Track	1000000151
0.410732	um	Track	1000000152
0.279592	um	Track	1000000153
0.319123	um	Track	1000000154
