# Supplementary material for: Satb1 integrates DNA binding site geometry and torsional stress to differentially target nucleosome-dense regions
Source: Nat Commun. 2019 Jul 19;10:3221. doi: 10.1038/s41467-019-11118-8 (PMC6642133; doi:10.1038/s41467-019-11118-8)
Supplement: Supplementary file 10 — Source Data [file 41467_2019_11118_MOESM10_ESM.zip › Source data/Single Molecule Tracking/single molecule tracks/del HD analysis/PDZ-CUT1-CUT2-STABLE-AB_302c6_TRIAL 2_Statistics/PDZ-CUT1-CUT2-STABLE-AB_302c6_TRIAL 2_Track_Number_of_Fusions.csv]

Track Number of Fusions
====================
Track Number of Fusions	Unit	Category	ID
0		Track	1000000000
0		Track	1000000001
0		Track	1000000002
0		Track	1000000003
0		Track	1000000004
0		Track	1000000005
0		Track	1000000006
0		Track	1000000007
0		Track	1000000008
0		Track	1000000009
0		Track	1000000010
0		Track	1000000011
0		Track	1000000012
0		Track	1000000013
0		Track	1000000014
0		Track	1000000015
0		Track	1000000016
0		Track	1000000017
0		Track	1000000018
0		Track	1000000019
0		Track	1000000020
0		Track	1000000021
0		Track	1000000022
0		Track	1000000023
0		Track	1000000024
0		Track	1000000025
0		Track	1000000026
0		Track	1000000027
0		Track	1000000028
0		Track	1000000029
0		Track	1000000030
0		Track	1000000031
0		Track	1000000032
0		Track	1000000033
0		Track	1000000034
0		Track	1000000035
0		Track	1000000036
0		Track	1000000037
0		Track	1000000038
0		Track	1000000039
0		Track	1000000040
0		Track	1000000041
0		Track	1000000042
0		Track	1000000043
0		Track	1000000044
0		Track	1000000045
0		Track	1000000046
0		Track	1000000047
0		Track	1000000048
0		Track	1000000049
0		Track	1000000050
0		Track	1000000051
0		Track	1000000052
0		Track	1000000053
0		Track	1000000054
0		Track	1000000055
0		Track	1000000056
0		Track	1000000057
0		Track	1000000058
0		Track	1000000059
0		Track	1000000060
0		Track	1000000061
0		Track	1000000062
0		Track	1000000063
0		Track	1000000064
0		Track	1000000065
0		Track	1000000066
0		Track	1000000067
0		Track	1000000068
0		Track	1000000069
0		Track	1000000070
0		Track	1000000071
0		Track	1000000072
0		Track	1000000073
0		Track	1000000074
0		Track	1000000075
0		Track	1000000076
0		Track	1000000077
0		Track	1000000078
0		Track	1000000079
0		Track	1000000080
0		Track	1000000081
0		Track	1000000082
0		Track	1000000083
0		Track	1000000084
0		Track	1000000085
0		Track	1000000086
0		Track	1000000087
0		Track	1000000088
0		Track	1000000089
0		Track	1000000090
0		Track	1000000091
0		Track	1000000092
0		Track	1000000093
0		Track	1000000094
0		Track	1000000095
0		Track	1000000096
0		Track	1000000097
0		Track	1000000098
0		Track	1000000099
0		Track	1000000100
0		Track	1000000101
0		Track	1000000102
0		Track	1000000103
0		Track	1000000104
0		Track	1000000105
0		Track	1000000106
0		Track	1000000107
0		Track	1000000108
0		Track	1000000109
0		Track	1000000110
0		Track	1000000111
0		Track	1000000112
0		Track	1000000113
0		Track	1000000114
0		Track	1000000115
0		Track	1000000116
0		Track	1000000117
0		Track	1000000118
0		Track	1000000119
0		Track	1000000120
0		Track	1000000121
0		Track	1000000122
0		Track	1000000123
0		Track	1000000124
0		Track	1000000125
0		Track	1000000126
0		Track	1000000127
0		Track	1000000128
0		Track	1000000129
0		Track	1000000130
0		Track	1000000131
0		Track	1000000132
0		Track	1000000133
0		Track	1000000134
0		Track	1000000135
0		Track	1000000136
0		Track	1000000137
0		Track	1000000138
0		Track	1000000139
0		Track	1000000140
0		Track	1000000141
0		Track	1000000142
0		Track	1000000143
0		Track	1000000144
0		Track	1000000145
0		Track	1000000146
0		Track	1000000147
0		Track	1000000148
0		Track	1000000149
0		Track	1000000150
0		Track	1000000151
0		Track	1000000152
0		Track	1000000153
0		Track	1000000154
