# Supplementary material for: Satb1 integrates DNA binding site geometry and torsional stress to differentially target nucleosome-dense regions
Source: Nat Commun. 2019 Jul 19;10:3221. doi: 10.1038/s41467-019-11118-8 (PMC6642133; doi:10.1038/s41467-019-11118-8)
Supplement: Supplementary file 10 — Source Data [file 41467_2019_11118_MOESM10_ESM.zip › Source data/Single Molecule Tracking/single molecule tracks/del HD analysis/PDZ-CUT1-CUT2-STABLE-AB_302c6_TRIAL 2_Statistics/PDZ-CUT1-CUT2-STABLE-AB_302c6_TRIAL 2_Track_Number_Of_Generations.csv]

Track Number Of Generations
====================
Track Number Of Generations	Unit	Category	ID
1		Track	1000000000
1		Track	1000000001
1		Track	1000000002
1		Track	1000000003
1		Track	1000000004
1		Track	1000000005
1		Track	1000000006
1		Track	1000000007
1		Track	1000000008
1		Track	1000000009
1		Track	1000000010
1		Track	1000000011
1		Track	1000000012
1		Track	1000000013
1		Track	1000000014
1		Track	1000000015
1		Track	1000000016
1		Track	1000000017
1		Track	1000000018
1		Track	1000000019
1		Track	1000000020
1		Track	1000000021
1		Track	1000000022
1		Track	1000000023
1		Track	1000000024
1		Track	1000000025
1		Track	1000000026
1		Track	1000000027
1		Track	1000000028
1		Track	1000000029
1		Track	1000000030
1		Track	1000000031
1		Track	1000000032
1		Track	1000000033
1		Track	1000000034
1		Track	1000000035
1		Track	1000000036
1		Track	1000000037
1		Track	1000000038
1		Track	1000000039
1		Track	1000000040
1		Track	1000000041
1		Track	1000000042
1		Track	1000000043
1		Track	1000000044
1		Track	1000000045
1		Track	1000000046
1		Track	1000000047
1		Track	1000000048
1		Track	1000000049
1		Track	1000000050
1		Track	1000000051
1		Track	1000000052
1		Track	1000000053
1		Track	1000000054
1		Track	1000000055
1		Track	1000000056
1		Track	1000000057
1		Track	1000000058
1		Track	1000000059
1		Track	1000000060
1		Track	1000000061
1		Track	1000000062
1		Track	1000000063
1		Track	1000000064
1		Track	1000000065
1		Track	1000000066
1		Track	1000000067
1		Track	1000000068
1		Track	1000000069
1		Track	1000000070
1		Track	1000000071
1		Track	1000000072
1		Track	1000000073
1		Track	1000000074
1		Track	1000000075
1		Track	1000000076
1		Track	1000000077
1		Track	1000000078
1		Track	1000000079
1		Track	1000000080
1		Track	1000000081
1		Track	1000000082
1		Track	1000000083
1		Track	1000000084
1		Track	1000000085
1		Track	1000000086
1		Track	1000000087
1		Track	1000000088
1		Track	1000000089
1		Track	1000000090
1		Track	1000000091
1		Track	1000000092
1		Track	1000000093
1		Track	1000000094
1		Track	1000000095
1		Track	1000000096
1		Track	1000000097
1		Track	1000000098
1		Track	1000000099
1		Track	1000000100
1		Track	1000000101
1		Track	1000000102
1		Track	1000000103
1		Track	1000000104
1		Track	1000000105
1		Track	1000000106
1		Track	1000000107
1		Track	1000000108
1		Track	1000000109
1		Track	1000000110
1		Track	1000000111
1		Track	1000000112
1		Track	1000000113
1		Track	1000000114
1		Track	1000000115
1		Track	1000000116
1		Track	1000000117
1		Track	1000000118
1		Track	1000000119
1		Track	1000000120
1		Track	1000000121
1		Track	1000000122
1		Track	1000000123
1		Track	1000000124
1		Track	1000000125
1		Track	1000000126
1		Track	1000000127
1		Track	1000000128
1		Track	1000000129
1		Track	1000000130
1		Track	1000000131
1		Track	1000000132
1		Track	1000000133
1		Track	1000000134
1		Track	1000000135
1		Track	1000000136
1		Track	1000000137
1		Track	1000000138
1		Track	1000000139
1		Track	1000000140
1		Track	1000000141
1		Track	1000000142
1		Track	1000000143
1		Track	1000000144
1		Track	1000000145
1		Track	1000000146
1		Track	1000000147
1		Track	1000000148
1		Track	1000000149
1		Track	1000000150
1		Track	1000000151
1		Track	1000000152
1		Track	1000000153
1		Track	1000000154
