# Supplementary material for: Satb1 integrates DNA binding site geometry and torsional stress to differentially target nucleosome-dense regions
Source: Nat Commun. 2019 Jul 19;10:3221. doi: 10.1038/s41467-019-11118-8 (PMC6642133; doi:10.1038/s41467-019-11118-8)
Supplement: Supplementary file 10 — Source Data [file 41467_2019_11118_MOESM10_ESM.zip › Source data/Single Molecule Tracking/single molecule tracks/del HD analysis/PDZ-CUT1-CUT2-STABLE-AB_302c6_TRIAL 2_Statistics/PDZ-CUT1-CUT2-STABLE-AB_302c6_TRIAL 2_Track_Number_of_Spots.csv]

Track Number of Spots
====================
Track Number of Spots	Unit	Category	ID
26		Track	1000000000
19		Track	1000000001
13		Track	1000000002
37		Track	1000000003
14		Track	1000000004
19		Track	1000000005
12		Track	1000000006
11		Track	1000000007
13		Track	1000000008
12		Track	1000000009
21		Track	1000000010
20		Track	1000000011
19		Track	1000000012
11		Track	1000000013
21		Track	1000000014
22		Track	1000000015
23		Track	1000000016
14		Track	1000000017
13		Track	1000000018
17		Track	1000000019
12		Track	1000000020
14		Track	1000000021
13		Track	1000000022
11		Track	1000000023
12		Track	1000000024
14		Track	1000000025
29		Track	1000000026
11		Track	1000000027
12		Track	1000000028
11		Track	1000000029
16		Track	1000000030
13		Track	1000000031
11		Track	1000000032
18		Track	1000000033
11		Track	1000000034
88		Track	1000000035
12		Track	1000000036
35		Track	1000000037
13		Track	1000000038
11		Track	1000000039
30		Track	1000000040
13		Track	1000000041
31		Track	1000000042
12		Track	1000000043
11		Track	1000000044
15		Track	1000000045
12		Track	1000000046
15		Track	1000000047
11		Track	1000000048
21		Track	1000000049
15		Track	1000000050
13		Track	1000000051
12		Track	1000000052
13		Track	1000000053
13		Track	1000000054
11		Track	1000000055
12		Track	1000000056
12		Track	1000000057
11		Track	1000000058
34		Track	1000000059
11		Track	1000000060
16		Track	1000000061
12		Track	1000000062
12		Track	1000000063
12		Track	1000000064
14		Track	1000000065
14		Track	1000000066
15		Track	1000000067
11		Track	1000000068
15		Track	1000000069
57		Track	1000000070
13		Track	1000000071
13		Track	1000000072
18		Track	1000000073
14		Track	1000000074
13		Track	1000000075
19		Track	1000000076
14		Track	1000000077
16		Track	1000000078
12		Track	1000000079
15		Track	1000000080
12		Track	1000000081
14		Track	1000000082
18		Track	1000000083
33		Track	1000000084
11		Track	1000000085
11		Track	1000000086
15		Track	1000000087
13		Track	1000000088
30		Track	1000000089
27		Track	1000000090
29		Track	1000000091
11		Track	1000000092
14		Track	1000000093
37		Track	1000000094
13		Track	1000000095
12		Track	1000000096
13		Track	1000000097
14		Track	1000000098
17		Track	1000000099
11		Track	1000000100
17		Track	1000000101
11		Track	1000000102
11		Track	1000000103
12		Track	1000000104
11		Track	1000000105
29		Track	1000000106
16		Track	1000000107
12		Track	1000000108
20		Track	1000000109
16		Track	1000000110
11		Track	1000000111
11		Track	1000000112
20		Track	1000000113
22		Track	1000000114
39		Track	1000000115
22		Track	1000000116
25		Track	1000000117
12		Track	1000000118
19		Track	1000000119
13		Track	1000000120
26		Track	1000000121
16		Track	1000000122
15		Track	1000000123
16		Track	1000000124
14		Track	1000000125
11		Track	1000000126
11		Track	1000000127
13		Track	1000000128
42		Track	1000000129
17		Track	1000000130
12		Track	1000000131
13		Track	1000000132
17		Track	1000000133
12		Track	1000000134
72		Track	1000000135
12		Track	1000000136
14		Track	1000000137
11		Track	1000000138
11		Track	1000000139
20		Track	1000000140
29		Track	1000000141
12		Track	1000000142
15		Track	1000000143
11		Track	1000000144
11		Track	1000000145
16		Track	1000000146
17		Track	1000000147
19		Track	1000000148
16		Track	1000000149
17		Track	1000000150
16		Track	1000000151
13		Track	1000000152
11		Track	1000000153
12		Track	1000000154
