# Supplementary material for: Satb1 integrates DNA binding site geometry and torsional stress to differentially target nucleosome-dense regions
Source: Nat Commun. 2019 Jul 19;10:3221. doi: 10.1038/s41467-019-11118-8 (PMC6642133; doi:10.1038/s41467-019-11118-8)
Supplement: Supplementary file 10 — Source Data [file 41467_2019_11118_MOESM10_ESM.zip › Source data/Single Molecule Tracking/single molecule tracks/del HD analysis/PDZ-CUT1-CUT2-STABLE-AB_302c6_TRIAL 2_Statistics/PDZ-CUT1-CUT2-STABLE-AB_302c6_TRIAL 2_Track_Position_Start.csv]

Track Position Start
====================
Track Position X Start	Track Position Y Start	Track Position Z Start	Unit	Category	Collection	ID
5.73092	1.24976	0.04	um	Track	Track Position Start	1000000000
6.25663	3.31549	0.04	um	Track	Track Position Start	1000000001
9.86685	4.04847	0.04	um	Track	Track Position Start	1000000002
2.50471	4.46659	0.04	um	Track	Track Position Start	1000000003
6.20436	4.54316	0.04	um	Track	Track Position Start	1000000004
9.65289	7.49573	0.04	um	Track	Track Position Start	1000000005
5.7398	9.50191	0.04	um	Track	Track Position Start	1000000006
4.46314	9.94285	0.04	um	Track	Track Position Start	1000000007
4.3857	10.4169	0.04	um	Track	Track Position Start	1000000008
5.25791	11.7637	0.04	um	Track	Track Position Start	1000000009
4.29401	5.26435	0.04	um	Track	Track Position Start	1000000010
6.10742	6.21465	0.04	um	Track	Track Position Start	1000000011
8.73849	8.62156	0.04	um	Track	Track Position Start	1000000012
1.56975	9.30325	0.04	um	Track	Track Position Start	1000000013
3.94826	6.40077	0.04	um	Track	Track Position Start	1000000014
6.67201	11.0043	0.04	um	Track	Track Position Start	1000000015
5.6311	4.23549	0.04	um	Track	Track Position Start	1000000016
3.25367	5.79558	0.04	um	Track	Track Position Start	1000000017
9.44728	6.23538	0.04	um	Track	Track Position Start	1000000018
4.59671	9.60918	0.04	um	Track	Track Position Start	1000000019
8.46919	4.79987	0.04	um	Track	Track Position Start	1000000020
6.98526	2.81442	0.04	um	Track	Track Position Start	1000000021
7.09226	3.72839	0.04	um	Track	Track Position Start	1000000022
9.88454	3.90672	0.04	um	Track	Track Position Start	1000000023
5.67088	9.02214	0.04	um	Track	Track Position Start	1000000024
9.38043	3.24977	0.04	um	Track	Track Position Start	1000000025
4.23865	5.614	0.04	um	Track	Track Position Start	1000000026
7.7298	8.74333	0.04	um	Track	Track Position Start	1000000027
2.18025	10.1247	0.04	um	Track	Track Position Start	1000000028
3.34572	10.9747	0.04	um	Track	Track Position Start	1000000029
1.80643	8.47274	0.04	um	Track	Track Position Start	1000000030
9.22583	6.5169	0.04	um	Track	Track Position Start	1000000031
3.2397	9.68859	0.04	um	Track	Track Position Start	1000000032
9.73174	4.03245	0.04	um	Track	Track Position Start	1000000033
4.68768	3.24804	0.04	um	Track	Track Position Start	1000000034
2.93049	3.44295	0.04	um	Track	Track Position Start	1000000035
4.58627	8.54884	0.04	um	Track	Track Position Start	1000000036
3.71959	5.09447	0.04	um	Track	Track Position Start	1000000037
8.16664	4.88892	0.04	um	Track	Track Position Start	1000000038
3.51891	7.54077	0.04	um	Track	Track Position Start	1000000039
4.42543	4.35795	0.04	um	Track	Track Position Start	1000000040
4.43235	6.26658	0.04	um	Track	Track Position Start	1000000041
5.62782	1.33493	0.04	um	Track	Track Position Start	1000000042
1.8911	6.61279	0.04	um	Track	Track Position Start	1000000043
5.7163	8.7534	0.04	um	Track	Track Position Start	1000000044
5.40082	3.84971	0.04	um	Track	Track Position Start	1000000045
5.57032	4.60985	0.04	um	Track	Track Position Start	1000000046
6.22031	11.4418	0.04	um	Track	Track Position Start	1000000047
8.95306	7.05737	0.04	um	Track	Track Position Start	1000000048
4.02441	5.84605	0.04	um	Track	Track Position Start	1000000049
4.59493	8.48923	0.04	um	Track	Track Position Start	1000000050
4.59668	5.30614	0.04	um	Track	Track Position Start	1000000051
6.84877	2.12946	0.04	um	Track	Track Position Start	1000000052
2.59256	5.42943	0.04	um	Track	Track Position Start	1000000053
6.44673	3.24565	0.04	um	Track	Track Position Start	1000000054
2.19593	10.7001	0.04	um	Track	Track Position Start	1000000055
7.9633	3.7479	0.04	um	Track	Track Position Start	1000000056
1.86168	6.90894	0.04	um	Track	Track Position Start	1000000057
5.15841	2.03964	0.04	um	Track	Track Position Start	1000000058
4.58713	8.27412	0.04	um	Track	Track Position Start	1000000059
7.30163	3.3752	0.04	um	Track	Track Position Start	1000000060
2.92642	9.09144	0.04	um	Track	Track Position Start	1000000061
9.57612	7.50185	0.04	um	Track	Track Position Start	1000000062
4.78017	3.7503	0.04	um	Track	Track Position Start	1000000063
8.85842	4.32675	0.04	um	Track	Track Position Start	1000000064
3.61119	7.76708	0.04	um	Track	Track Position Start	1000000065
1.94755	10.4911	0.04	um	Track	Track Position Start	1000000066
8.24966	3.0875	0.04	um	Track	Track Position Start	1000000067
4.47455	7.3391	0.04	um	Track	Track Position Start	1000000068
7.95332	4.16925	0.04	um	Track	Track Position Start	1000000069
5.17383	4.85685	0.04	um	Track	Track Position Start	1000000070
3.06779	10.1457	0.04	um	Track	Track Position Start	1000000071
6.3566	3.16249	0.04	um	Track	Track Position Start	1000000072
5.63437	4.70693	0.04	um	Track	Track Position Start	1000000073
3.73281	9.89818	0.04	um	Track	Track Position Start	1000000074
9.60613	6.70261	0.04	um	Track	Track Position Start	1000000075
3.09651	7.13302	0.04	um	Track	Track Position Start	1000000076
3.02641	2.96515	0.04	um	Track	Track Position Start	1000000077
9.94925	4.08289	0.04	um	Track	Track Position Start	1000000078
3.80312	2.85316	0.04	um	Track	Track Position Start	1000000079
5.21252	6.79762	0.04	um	Track	Track Position Start	1000000080
6.97473	4.98152	0.04	um	Track	Track Position Start	1000000081
4.44296	10.0107	0.04	um	Track	Track Position Start	1000000082
7.80796	6.37023	0.04	um	Track	Track Position Start	1000000083
3.48356	11.1661	0.04	um	Track	Track Position Start	1000000084
3.31612	3.82944	0.04	um	Track	Track Position Start	1000000085
9.62123	6.79202	0.04	um	Track	Track Position Start	1000000086
2.17972	6.61106	0.04	um	Track	Track Position Start	1000000087
2.9552	10.3341	0.04	um	Track	Track Position Start	1000000088
3.16806	7.15558	0.04	um	Track	Track Position Start	1000000089
6.07805	1.97933	0.04	um	Track	Track Position Start	1000000090
2.711	4.02704	0.04	um	Track	Track Position Start	1000000091
3.31397	10.1923	0.04	um	Track	Track Position Start	1000000092
5.88133	4.449	0.04	um	Track	Track Position Start	1000000093
2.91463	7.68594	0.04	um	Track	Track Position Start	1000000094
3.97395	5.78695	0.04	um	Track	Track Position Start	1000000095
9.90994	7.2347	0.04	um	Track	Track Position Start	1000000096
4.10666	4.5321	0.04	um	Track	Track Position Start	1000000097
4.08327	4.93777	0.04	um	Track	Track Position Start	1000000098
3.86486	5.59212	0.04	um	Track	Track Position Start	1000000099
6.9826	10.6494	0.04	um	Track	Track Position Start	1000000100
3.53383	7.26362	0.04	um	Track	Track Position Start	1000000101
5.67141	5.02826	0.04	um	Track	Track Position Start	1000000102
7.13003	3.63015	0.04	um	Track	Track Position Start	1000000103
5.45033	3.12827	0.04	um	Track	Track Position Start	1000000104
3.00138	4.61115	0.04	um	Track	Track Position Start	1000000105
2.9825	9.32283	0.04	um	Track	Track Position Start	1000000106
4.03981	4.97528	0.04	um	Track	Track Position Start	1000000107
5.86286	3.67659	0.04	um	Track	Track Position Start	1000000108
9.75925	5.31224	0.04	um	Track	Track Position Start	1000000109
8.60201	4.05749	0.04	um	Track	Track Position Start	1000000110
4.46276	4.47077	0.04	um	Track	Track Position Start	1000000111
3.9454	5.24698	0.04	um	Track	Track Position Start	1000000112
3.54133	7.23725	0.04	um	Track	Track Position Start	1000000113
7.45468	9.23983	0.04	um	Track	Track Position Start	1000000114
7.00272	3.55535	0.04	um	Track	Track Position Start	1000000115
3.58284	5.55178	0.04	um	Track	Track Position Start	1000000116
3.70205	5.91798	0.04	um	Track	Track Position Start	1000000117
3.15301	3.46216	0.04	um	Track	Track Position Start	1000000118
3.20516	5.94458	0.04	um	Track	Track Position Start	1000000119
2.31256	7.4112	0.04	um	Track	Track Position Start	1000000120
5.05527	9.80751	0.04	um	Track	Track Position Start	1000000121
9.42174	4.8696	0.04	um	Track	Track Position Start	1000000122
3.85188	5.7627	0.04	um	Track	Track Position Start	1000000123
9.58072	3.27988	0.04	um	Track	Track Position Start	1000000124
8.3369	10.1419	0.04	um	Track	Track Position Start	1000000125
5.5431	10.2128	0.04	um	Track	Track Position Start	1000000126
2.56569	10.6358	0.04	um	Track	Track Position Start	1000000127
7.01895	4.76965	0.04	um	Track	Track Position Start	1000000128
4.67458	8.36698	0.04	um	Track	Track Position Start	1000000129
9.17829	4.52565	0.04	um	Track	Track Position Start	1000000130
4.95669	9.74681	0.04	um	Track	Track Position Start	1000000131
6.86378	2.93831	0.04	um	Track	Track Position Start	1000000132
7.56728	1.9087	0.04	um	Track	Track Position Start	1000000133
2.51504	10.7197	0.04	um	Track	Track Position Start	1000000134
2.85698	4.7654	0.04	um	Track	Track Position Start	1000000135
5.70793	5.04481	0.04	um	Track	Track Position Start	1000000136
3.92308	6.29856	0.04	um	Track	Track Position Start	1000000137
4.71106	8.0315	0.04	um	Track	Track Position Start	1000000138
8.03956	2.82246	0.04	um	Track	Track Position Start	1000000139
5.30804	4.15366	0.04	um	Track	Track Position Start	1000000140
6.36304	7.3144	0.04	um	Track	Track Position Start	1000000141
3.03503	3.94184	0.04	um	Track	Track Position Start	1000000142
9.05247	6.30593	0.04	um	Track	Track Position Start	1000000143
9.31432	3.20497	0.04	um	Track	Track Position Start	1000000144
8.1712	8.9279	0.04	um	Track	Track Position Start	1000000145
6.59343	5.54741	0.04	um	Track	Track Position Start	1000000146
5.74358	1.81157	0.04	um	Track	Track Position Start	1000000147
6.18806	2.98325	0.04	um	Track	Track Position Start	1000000148
7.29345	6.31256	0.04	um	Track	Track Position Start	1000000149
6.71632	3.65702	0.04	um	Track	Track Position Start	1000000150
3.2207	5.88696	0.04	um	Track	Track Position Start	1000000151
8.41404	4.69691	0.04	um	Track	Track Position Start	1000000152
5.90211	10.2608	0.04	um	Track	Track Position Start	1000000153
5.85123	10.2119	0.04	um	Track	Track Position Start	1000000154
