# Supplementary material for: Satb1 integrates DNA binding site geometry and torsional stress to differentially target nucleosome-dense regions
Source: Nat Commun. 2019 Jul 19;10:3221. doi: 10.1038/s41467-019-11118-8 (PMC6642133; doi:10.1038/s41467-019-11118-8)
Supplement: Supplementary file 10 — Source Data [file 41467_2019_11118_MOESM10_ESM.zip › Source data/Single Molecule Tracking/single molecule tracks/del HD analysis/PDZ-CUT1-CUT2-STABLE-AB_302c6_TRIAL 2_Statistics/PDZ-CUT1-CUT2-STABLE-AB_302c6_TRIAL 2_Track_Speed_Max.csv]

Track Speed Max
====================
Track Speed Max	Unit	Category	ID
1.69225	um/s	Track	1000000000
3.13654	um/s	Track	1000000001
1.6056	um/s	Track	1000000002
1.39719	um/s	Track	1000000003
3.54941	um/s	Track	1000000004
3.51154	um/s	Track	1000000005
3.13764	um/s	Track	1000000006
3.04042	um/s	Track	1000000007
5.71618	um/s	Track	1000000008
2.50578	um/s	Track	1000000009
4.28592	um/s	Track	1000000010
1.54641	um/s	Track	1000000011
2.55091	um/s	Track	1000000012
1.92437	um/s	Track	1000000013
2.16402	um/s	Track	1000000014
3.17694	um/s	Track	1000000015
3.57042	um/s	Track	1000000016
1.5361	um/s	Track	1000000017
3.88807	um/s	Track	1000000018
5.08903	um/s	Track	1000000019
2.637	um/s	Track	1000000020
3.22313	um/s	Track	1000000021
2.71187	um/s	Track	1000000022
1.39761	um/s	Track	1000000023
1.68175	um/s	Track	1000000024
4.59686	um/s	Track	1000000025
4.12675	um/s	Track	1000000026
3.81614	um/s	Track	1000000027
4.29937	um/s	Track	1000000028
1.7304	um/s	Track	1000000029
3.17633	um/s	Track	1000000030
1.78398	um/s	Track	1000000031
3.38367	um/s	Track	1000000032
5.69519	um/s	Track	1000000033
2.67033	um/s	Track	1000000034
3.50405	um/s	Track	1000000035
3.2007	um/s	Track	1000000036
4.97277	um/s	Track	1000000037
3.49157	um/s	Track	1000000038
3.45423	um/s	Track	1000000039
4.36645	um/s	Track	1000000040
2.266	um/s	Track	1000000041
2.46167	um/s	Track	1000000042
3.17476	um/s	Track	1000000043
3.34252	um/s	Track	1000000044
1.70254	um/s	Track	1000000045
0.818048	um/s	Track	1000000046
2.44011	um/s	Track	1000000047
1.76929	um/s	Track	1000000048
1.27995	um/s	Track	1000000049
3.36144	um/s	Track	1000000050
2.27519	um/s	Track	1000000051
3.39138	um/s	Track	1000000052
1.45991	um/s	Track	1000000053
6.34289	um/s	Track	1000000054
3.98154	um/s	Track	1000000055
4.05665	um/s	Track	1000000056
4.97509	um/s	Track	1000000057
1.94189	um/s	Track	1000000058
5.18362	um/s	Track	1000000059
3.08531	um/s	Track	1000000060
2.05431	um/s	Track	1000000061
2.57993	um/s	Track	1000000062
5.50973	um/s	Track	1000000063
3.80504	um/s	Track	1000000064
2.62257	um/s	Track	1000000065
2.61914	um/s	Track	1000000066
4.25838	um/s	Track	1000000067
4.71166	um/s	Track	1000000068
2.23403	um/s	Track	1000000069
5.42839	um/s	Track	1000000070
2.67444	um/s	Track	1000000071
2.93652	um/s	Track	1000000072
3.00933	um/s	Track	1000000073
3.10452	um/s	Track	1000000074
2.48052	um/s	Track	1000000075
5.24373	um/s	Track	1000000076
2.59187	um/s	Track	1000000077
4.69097	um/s	Track	1000000078
3.9936	um/s	Track	1000000079
2.42085	um/s	Track	1000000080
2.55307	um/s	Track	1000000081
2.69617	um/s	Track	1000000082
2.16393	um/s	Track	1000000083
4.32816	um/s	Track	1000000084
2.26075	um/s	Track	1000000085
0.88777	um/s	Track	1000000086
5.99236	um/s	Track	1000000087
2.35192	um/s	Track	1000000088
4.51865	um/s	Track	1000000089
2.13771	um/s	Track	1000000090
3.21769	um/s	Track	1000000091
3.92179	um/s	Track	1000000092
4.93626	um/s	Track	1000000093
3.21384	um/s	Track	1000000094
1.0516	um/s	Track	1000000095
1.05074	um/s	Track	1000000096
1.47891	um/s	Track	1000000097
2.41841	um/s	Track	1000000098
3.62334	um/s	Track	1000000099
3.34356	um/s	Track	1000000100
1.87196	um/s	Track	1000000101
4.70049	um/s	Track	1000000102
2.14406	um/s	Track	1000000103
3.86579	um/s	Track	1000000104
4.23931	um/s	Track	1000000105
2.17236	um/s	Track	1000000106
2.17608	um/s	Track	1000000107
3.88163	um/s	Track	1000000108
1.92542	um/s	Track	1000000109
2.02696	um/s	Track	1000000110
4.50454	um/s	Track	1000000111
2.67209	um/s	Track	1000000112
2.17336	um/s	Track	1000000113
1.27781	um/s	Track	1000000114
1.43552	um/s	Track	1000000115
1.77536	um/s	Track	1000000116
3.80727	um/s	Track	1000000117
1.67368	um/s	Track	1000000118
2.84925	um/s	Track	1000000119
2.13915	um/s	Track	1000000120
2.48389	um/s	Track	1000000121
3.69944	um/s	Track	1000000122
1.19058	um/s	Track	1000000123
3.9554	um/s	Track	1000000124
2.24382	um/s	Track	1000000125
1.1705	um/s	Track	1000000126
1.09887	um/s	Track	1000000127
1.33847	um/s	Track	1000000128
4.10485	um/s	Track	1000000129
2.6771	um/s	Track	1000000130
4.94234	um/s	Track	1000000131
2.89483	um/s	Track	1000000132
1.02731	um/s	Track	1000000133
0.797442	um/s	Track	1000000134
1.98282	um/s	Track	1000000135
3.12578	um/s	Track	1000000136
1.01841	um/s	Track	1000000137
5.42811	um/s	Track	1000000138
2.75663	um/s	Track	1000000139
1.3533	um/s	Track	1000000140
3.1146	um/s	Track	1000000141
2.83281	um/s	Track	1000000142
1.07422	um/s	Track	1000000143
1.99101	um/s	Track	1000000144
1.15422	um/s	Track	1000000145
1.29572	um/s	Track	1000000146
1.97662	um/s	Track	1000000147
1.25685	um/s	Track	1000000148
2.44982	um/s	Track	1000000149
2.9219	um/s	Track	1000000150
1.66814	um/s	Track	1000000151
2.36257	um/s	Track	1000000152
0.806461	um/s	Track	1000000153
1.18331	um/s	Track	1000000154
