# Supplementary material for: Satb1 integrates DNA binding site geometry and torsional stress to differentially target nucleosome-dense regions
Source: Nat Commun. 2019 Jul 19;10:3221. doi: 10.1038/s41467-019-11118-8 (PMC6642133; doi:10.1038/s41467-019-11118-8)
Supplement: Supplementary file 10 — Source Data [file 41467_2019_11118_MOESM10_ESM.zip › Source data/Single Molecule Tracking/single molecule tracks/del HD analysis/PDZ-CUT1-CUT2-STABLE-AB_302c6_TRIAL 2_Statistics/PDZ-CUT1-CUT2-STABLE-AB_302c6_TRIAL 2_Track_Speed_Mean.csv]

Track Speed Mean
====================
Track Speed Mean	Unit	Category	ID
0.866998	um/s	Track	1000000000
1.39164	um/s	Track	1000000001
0.8431	um/s	Track	1000000002
0.696786	um/s	Track	1000000003
1.47099	um/s	Track	1000000004
1.49023	um/s	Track	1000000005
1.10682	um/s	Track	1000000006
1.51758	um/s	Track	1000000007
1.47316	um/s	Track	1000000008
1.46259	um/s	Track	1000000009
1.44007	um/s	Track	1000000010
0.76336	um/s	Track	1000000011
1.34454	um/s	Track	1000000012
0.965922	um/s	Track	1000000013
1.11689	um/s	Track	1000000014
0.82018	um/s	Track	1000000015
0.94	um/s	Track	1000000016
0.87953	um/s	Track	1000000017
1.30243	um/s	Track	1000000018
1.95303	um/s	Track	1000000019
1.93899	um/s	Track	1000000020
1.32773	um/s	Track	1000000021
1.63368	um/s	Track	1000000022
0.959968	um/s	Track	1000000023
0.972075	um/s	Track	1000000024
1.20965	um/s	Track	1000000025
1.23814	um/s	Track	1000000026
1.30857	um/s	Track	1000000027
2.27033	um/s	Track	1000000028
0.854484	um/s	Track	1000000029
1.82636	um/s	Track	1000000030
0.883286	um/s	Track	1000000031
2.51147	um/s	Track	1000000032
1.5847	um/s	Track	1000000033
1.43131	um/s	Track	1000000034
0.732031	um/s	Track	1000000035
1.53391	um/s	Track	1000000036
1.09721	um/s	Track	1000000037
1.22446	um/s	Track	1000000038
1.58498	um/s	Track	1000000039
1.66173	um/s	Track	1000000040
1.30677	um/s	Track	1000000041
1.11089	um/s	Track	1000000042
1.4181	um/s	Track	1000000043
1.45437	um/s	Track	1000000044
0.7861	um/s	Track	1000000045
0.604195	um/s	Track	1000000046
1.5233	um/s	Track	1000000047
0.945864	um/s	Track	1000000048
0.783363	um/s	Track	1000000049
1.47351	um/s	Track	1000000050
1.12954	um/s	Track	1000000051
1.0255	um/s	Track	1000000052
0.829684	um/s	Track	1000000053
2.39444	um/s	Track	1000000054
1.76922	um/s	Track	1000000055
1.12875	um/s	Track	1000000056
1.7624	um/s	Track	1000000057
0.589917	um/s	Track	1000000058
0.95878	um/s	Track	1000000059
1.07551	um/s	Track	1000000060
1.14094	um/s	Track	1000000061
1.25272	um/s	Track	1000000062
1.89945	um/s	Track	1000000063
1.87629	um/s	Track	1000000064
1.48319	um/s	Track	1000000065
1.14943	um/s	Track	1000000066
1.62615	um/s	Track	1000000067
1.55919	um/s	Track	1000000068
1.33031	um/s	Track	1000000069
1.12538	um/s	Track	1000000070
1.24043	um/s	Track	1000000071
2.036	um/s	Track	1000000072
1.42626	um/s	Track	1000000073
0.87476	um/s	Track	1000000074
0.953745	um/s	Track	1000000075
1.1684	um/s	Track	1000000076
1.19826	um/s	Track	1000000077
1.12029	um/s	Track	1000000078
1.92718	um/s	Track	1000000079
0.870006	um/s	Track	1000000080
0.986128	um/s	Track	1000000081
1.18769	um/s	Track	1000000082
0.990725	um/s	Track	1000000083
0.815457	um/s	Track	1000000084
1.72337	um/s	Track	1000000085
0.556578	um/s	Track	1000000086
1.42397	um/s	Track	1000000087
0.844874	um/s	Track	1000000088
1.04607	um/s	Track	1000000089
0.866564	um/s	Track	1000000090
0.906843	um/s	Track	1000000091
1.44048	um/s	Track	1000000092
1.35854	um/s	Track	1000000093
0.777249	um/s	Track	1000000094
0.579794	um/s	Track	1000000095
0.573887	um/s	Track	1000000096
0.797296	um/s	Track	1000000097
0.856411	um/s	Track	1000000098
1.16698	um/s	Track	1000000099
1.50833	um/s	Track	1000000100
1.10515	um/s	Track	1000000101
1.33371	um/s	Track	1000000102
0.876145	um/s	Track	1000000103
1.42328	um/s	Track	1000000104
1.28368	um/s	Track	1000000105
0.913014	um/s	Track	1000000106
1.09317	um/s	Track	1000000107
0.991283	um/s	Track	1000000108
0.803262	um/s	Track	1000000109
1.23075	um/s	Track	1000000110
2.26609	um/s	Track	1000000111
1.18572	um/s	Track	1000000112
1.16598	um/s	Track	1000000113
0.679719	um/s	Track	1000000114
0.647939	um/s	Track	1000000115
1.02326	um/s	Track	1000000116
1.10924	um/s	Track	1000000117
1.04788	um/s	Track	1000000118
1.152	um/s	Track	1000000119
1.03509	um/s	Track	1000000120
0.95256	um/s	Track	1000000121
1.35124	um/s	Track	1000000122
0.59184	um/s	Track	1000000123
0.856237	um/s	Track	1000000124
0.782634	um/s	Track	1000000125
0.708907	um/s	Track	1000000126
0.576172	um/s	Track	1000000127
0.603617	um/s	Track	1000000128
0.985503	um/s	Track	1000000129
1.13365	um/s	Track	1000000130
1.32683	um/s	Track	1000000131
1.74325	um/s	Track	1000000132
0.70522	um/s	Track	1000000133
0.608184	um/s	Track	1000000134
0.64275	um/s	Track	1000000135
1.4563	um/s	Track	1000000136
0.71453	um/s	Track	1000000137
2.10152	um/s	Track	1000000138
1.15996	um/s	Track	1000000139
0.542902	um/s	Track	1000000140
0.598714	um/s	Track	1000000141
2.01006	um/s	Track	1000000142
0.732881	um/s	Track	1000000143
0.897755	um/s	Track	1000000144
0.667302	um/s	Track	1000000145
0.762139	um/s	Track	1000000146
0.754376	um/s	Track	1000000147
0.623489	um/s	Track	1000000148
1.06216	um/s	Track	1000000149
1.29388	um/s	Track	1000000150
0.837896	um/s	Track	1000000151
0.684553	um/s	Track	1000000152
0.559184	um/s	Track	1000000153
0.580224	um/s	Track	1000000154
