# Supplementary material for: Satb1 integrates DNA binding site geometry and torsional stress to differentially target nucleosome-dense regions
Source: Nat Commun. 2019 Jul 19;10:3221. doi: 10.1038/s41467-019-11118-8 (PMC6642133; doi:10.1038/s41467-019-11118-8)
Supplement: Supplementary file 10 — Source Data [file 41467_2019_11118_MOESM10_ESM.zip › Source data/Single Molecule Tracking/single molecule tracks/del HD analysis/PDZ-CUT1-CUT2-STABLE-AB_302c6_TRIAL 2_Statistics/PDZ-CUT1-CUT2-STABLE-AB_302c6_TRIAL 2_Track_Speed_Min.csv]

Track Speed Min
====================
Track Speed Min	Unit	Category	ID
0.113803	um/s	Track	1000000000
0.684271	um/s	Track	1000000001
0.198375	um/s	Track	1000000002
0.150759	um/s	Track	1000000003
0.606896	um/s	Track	1000000004
0.214786	um/s	Track	1000000005
0.0967771	um/s	Track	1000000006
0.757289	um/s	Track	1000000007
0.350114	um/s	Track	1000000008
0.52812	um/s	Track	1000000009
0.637093	um/s	Track	1000000010
0.302502	um/s	Track	1000000011
0.610853	um/s	Track	1000000012
0.286827	um/s	Track	1000000013
0.339471	um/s	Track	1000000014
0.360296	um/s	Track	1000000015
0.303957	um/s	Track	1000000016
0.310172	um/s	Track	1000000017
0.589256	um/s	Track	1000000018
0.997723	um/s	Track	1000000019
0.877095	um/s	Track	1000000020
0.445768	um/s	Track	1000000021
0.415821	um/s	Track	1000000022
0.578635	um/s	Track	1000000023
0.434308	um/s	Track	1000000024
0.241467	um/s	Track	1000000025
0.374656	um/s	Track	1000000026
0.130924	um/s	Track	1000000027
0.989515	um/s	Track	1000000028
0.526864	um/s	Track	1000000029
0.967395	um/s	Track	1000000030
0.413634	um/s	Track	1000000031
1.18769	um/s	Track	1000000032
0.374075	um/s	Track	1000000033
0.461247	um/s	Track	1000000034
0.107468	um/s	Track	1000000035
0.485149	um/s	Track	1000000036
0.303392	um/s	Track	1000000037
0.458663	um/s	Track	1000000038
0.544101	um/s	Track	1000000039
0.0822385	um/s	Track	1000000040
0.680488	um/s	Track	1000000041
0.198026	um/s	Track	1000000042
0.637954	um/s	Track	1000000043
0.693381	um/s	Track	1000000044
0.325078	um/s	Track	1000000045
0.227577	um/s	Track	1000000046
0.694124	um/s	Track	1000000047
0.492579	um/s	Track	1000000048
0.227048	um/s	Track	1000000049
0.226884	um/s	Track	1000000050
0.499812	um/s	Track	1000000051
0.398685	um/s	Track	1000000052
0.220317	um/s	Track	1000000053
0.480004	um/s	Track	1000000054
0.554852	um/s	Track	1000000055
0.142291	um/s	Track	1000000056
0.441816	um/s	Track	1000000057
0.126367	um/s	Track	1000000058
0.359309	um/s	Track	1000000059
0.454341	um/s	Track	1000000060
0.623061	um/s	Track	1000000061
0.547875	um/s	Track	1000000062
0.107061	um/s	Track	1000000063
0.813209	um/s	Track	1000000064
0.68221	um/s	Track	1000000065
0.348327	um/s	Track	1000000066
0.514241	um/s	Track	1000000067
0.521312	um/s	Track	1000000068
0.414924	um/s	Track	1000000069
0.266335	um/s	Track	1000000070
0.467765	um/s	Track	1000000071
0.307046	um/s	Track	1000000072
0.635746	um/s	Track	1000000073
0.460054	um/s	Track	1000000074
0.436737	um/s	Track	1000000075
0.205443	um/s	Track	1000000076
0.289348	um/s	Track	1000000077
0.291584	um/s	Track	1000000078
0.373926	um/s	Track	1000000079
0.223568	um/s	Track	1000000080
0.443107	um/s	Track	1000000081
0.460416	um/s	Track	1000000082
0.280415	um/s	Track	1000000083
0.28383	um/s	Track	1000000084
1.28194	um/s	Track	1000000085
0.343962	um/s	Track	1000000086
0.281973	um/s	Track	1000000087
0.246189	um/s	Track	1000000088
0.281448	um/s	Track	1000000089
0.192609	um/s	Track	1000000090
0.138363	um/s	Track	1000000091
0.490823	um/s	Track	1000000092
0.27715	um/s	Track	1000000093
0.222197	um/s	Track	1000000094
0.257922	um/s	Track	1000000095
0.236091	um/s	Track	1000000096
0.263189	um/s	Track	1000000097
0.237712	um/s	Track	1000000098
0.486102	um/s	Track	1000000099
0.625146	um/s	Track	1000000100
0.322798	um/s	Track	1000000101
0.435376	um/s	Track	1000000102
0.382296	um/s	Track	1000000103
0.438014	um/s	Track	1000000104
0.59975	um/s	Track	1000000105
0.213215	um/s	Track	1000000106
0.104	um/s	Track	1000000107
0.330567	um/s	Track	1000000108
0.299918	um/s	Track	1000000109
0.597102	um/s	Track	1000000110
0.971112	um/s	Track	1000000111
0.172612	um/s	Track	1000000112
0.354369	um/s	Track	1000000113
0.354917	um/s	Track	1000000114
0.241343	um/s	Track	1000000115
0.143401	um/s	Track	1000000116
0.272357	um/s	Track	1000000117
0.433378	um/s	Track	1000000118
0.321971	um/s	Track	1000000119
0.267136	um/s	Track	1000000120
0.329153	um/s	Track	1000000121
0.190333	um/s	Track	1000000122
0.210161	um/s	Track	1000000123
0.253798	um/s	Track	1000000124
0.326467	um/s	Track	1000000125
0.349632	um/s	Track	1000000126
0.181336	um/s	Track	1000000127
0.15025	um/s	Track	1000000128
0.134	um/s	Track	1000000129
0.242278	um/s	Track	1000000130
0.496029	um/s	Track	1000000131
0.455548	um/s	Track	1000000132
0.397163	um/s	Track	1000000133
0.265368	um/s	Track	1000000134
0.150946	um/s	Track	1000000135
0.517796	um/s	Track	1000000136
0.344793	um/s	Track	1000000137
0.856352	um/s	Track	1000000138
0.37929	um/s	Track	1000000139
0.164643	um/s	Track	1000000140
0.0884319	um/s	Track	1000000141
0.242944	um/s	Track	1000000142
0.324011	um/s	Track	1000000143
0.298971	um/s	Track	1000000144
0.287273	um/s	Track	1000000145
0.284226	um/s	Track	1000000146
0.152871	um/s	Track	1000000147
0.264208	um/s	Track	1000000148
0.314381	um/s	Track	1000000149
0.249245	um/s	Track	1000000150
0.284771	um/s	Track	1000000151
0.179767	um/s	Track	1000000152
0.394058	um/s	Track	1000000153
0.0914034	um/s	Track	1000000154
