# Supplementary material for: Satb1 integrates DNA binding site geometry and torsional stress to differentially target nucleosome-dense regions
Source: Nat Commun. 2019 Jul 19;10:3221. doi: 10.1038/s41467-019-11118-8 (PMC6642133; doi:10.1038/s41467-019-11118-8)
Supplement: Supplementary file 10 — Source Data [file 41467_2019_11118_MOESM10_ESM.zip › Source data/Single Molecule Tracking/single molecule tracks/del HD analysis/PDZ-CUT1-CUT2-STABLE-AB_302c6_TRIAL 2_Statistics/PDZ-CUT1-CUT2-STABLE-AB_302c6_TRIAL 2_Track_Speed_StdDev.csv]

Track Speed StdDev
====================
Track Speed StdDev	Unit	Category	ID
0.36261	um/s	Track	1000000000
0.666658	um/s	Track	1000000001
0.46436	um/s	Track	1000000002
0.300437	um/s	Track	1000000003
0.933535	um/s	Track	1000000004
0.895746	um/s	Track	1000000005
0.861379	um/s	Track	1000000006
0.669146	um/s	Track	1000000007
1.29182	um/s	Track	1000000008
0.542634	um/s	Track	1000000009
0.6695	um/s	Track	1000000010
0.297808	um/s	Track	1000000011
0.46176	um/s	Track	1000000012
0.449264	um/s	Track	1000000013
0.403253	um/s	Track	1000000014
0.50586	um/s	Track	1000000015
0.882662	um/s	Track	1000000016
0.336336	um/s	Track	1000000017
1.00756	um/s	Track	1000000018
1.07717	um/s	Track	1000000019
0.534827	um/s	Track	1000000020
0.846533	um/s	Track	1000000021
0.518194	um/s	Track	1000000022
0.244296	um/s	Track	1000000023
0.352928	um/s	Track	1000000024
1.06586	um/s	Track	1000000025
0.8061	um/s	Track	1000000026
0.97131	um/s	Track	1000000027
0.919532	um/s	Track	1000000028
0.347104	um/s	Track	1000000029
0.621243	um/s	Track	1000000030
0.47222	um/s	Track	1000000031
0.602251	um/s	Track	1000000032
1.29472	um/s	Track	1000000033
0.598299	um/s	Track	1000000034
0.757762	um/s	Track	1000000035
0.700759	um/s	Track	1000000036
0.887894	um/s	Track	1000000037
0.991039	um/s	Track	1000000038
0.909914	um/s	Track	1000000039
1.0324	um/s	Track	1000000040
0.559908	um/s	Track	1000000041
0.572599	um/s	Track	1000000042
0.719296	um/s	Track	1000000043
0.743711	um/s	Track	1000000044
0.277546	um/s	Track	1000000045
0.166446	um/s	Track	1000000046
0.570814	um/s	Track	1000000047
0.34577	um/s	Track	1000000048
0.332967	um/s	Track	1000000049
1.00439	um/s	Track	1000000050
0.532701	um/s	Track	1000000051
0.764398	um/s	Track	1000000052
0.35895	um/s	Track	1000000053
1.45095	um/s	Track	1000000054
0.827442	um/s	Track	1000000055
1.29768	um/s	Track	1000000056
1.23834	um/s	Track	1000000057
0.451756	um/s	Track	1000000058
0.731911	um/s	Track	1000000059
0.675199	um/s	Track	1000000060
0.433375	um/s	Track	1000000061
0.620675	um/s	Track	1000000062
1.40674	um/s	Track	1000000063
0.780924	um/s	Track	1000000064
0.511876	um/s	Track	1000000065
0.661838	um/s	Track	1000000066
0.81769	um/s	Track	1000000067
1.22501	um/s	Track	1000000068
0.506289	um/s	Track	1000000069
0.948815	um/s	Track	1000000070
0.556971	um/s	Track	1000000071
0.659036	um/s	Track	1000000072
0.565319	um/s	Track	1000000073
0.580747	um/s	Track	1000000074
0.501435	um/s	Track	1000000075
1.01412	um/s	Track	1000000076
0.588536	um/s	Track	1000000077
0.900555	um/s	Track	1000000078
1.38776	um/s	Track	1000000079
0.516335	um/s	Track	1000000080
0.695343	um/s	Track	1000000081
0.620247	um/s	Track	1000000082
0.472739	um/s	Track	1000000083
0.749309	um/s	Track	1000000084
0.350956	um/s	Track	1000000085
0.162472	um/s	Track	1000000086
1.5789	um/s	Track	1000000087
0.532801	um/s	Track	1000000088
0.966272	um/s	Track	1000000089
0.558412	um/s	Track	1000000090
0.607427	um/s	Track	1000000091
0.733681	um/s	Track	1000000092
0.930581	um/s	Track	1000000093
0.439365	um/s	Track	1000000094
0.23938	um/s	Track	1000000095
0.264387	um/s	Track	1000000096
0.326957	um/s	Track	1000000097
0.55001	um/s	Track	1000000098
0.654807	um/s	Track	1000000099
0.76915	um/s	Track	1000000100
0.555402	um/s	Track	1000000101
0.963217	um/s	Track	1000000102
0.393349	um/s	Track	1000000103
0.956726	um/s	Track	1000000104
0.897235	um/s	Track	1000000105
0.507817	um/s	Track	1000000106
0.658468	um/s	Track	1000000107
0.910367	um/s	Track	1000000108
0.419353	um/s	Track	1000000109
0.405962	um/s	Track	1000000110
1.0825	um/s	Track	1000000111
0.848765	um/s	Track	1000000112
0.499309	um/s	Track	1000000113
0.249834	um/s	Track	1000000114
0.264457	um/s	Track	1000000115
0.429287	um/s	Track	1000000116
0.859194	um/s	Track	1000000117
0.428428	um/s	Track	1000000118
0.572841	um/s	Track	1000000119
0.483334	um/s	Track	1000000120
0.46826	um/s	Track	1000000121
1.01479	um/s	Track	1000000122
0.25304	um/s	Track	1000000123
0.789274	um/s	Track	1000000124
0.424936	um/s	Track	1000000125
0.30398	um/s	Track	1000000126
0.288578	um/s	Track	1000000127
0.362005	um/s	Track	1000000128
0.824554	um/s	Track	1000000129
0.85124	um/s	Track	1000000130
1.0705	um/s	Track	1000000131
0.792521	um/s	Track	1000000132
0.191645	um/s	Track	1000000133
0.116488	um/s	Track	1000000134
0.401285	um/s	Track	1000000135
0.863882	um/s	Track	1000000136
0.192264	um/s	Track	1000000137
1.08981	um/s	Track	1000000138
0.796754	um/s	Track	1000000139
0.24551	um/s	Track	1000000140
0.443597	um/s	Track	1000000141
0.696669	um/s	Track	1000000142
0.231947	um/s	Track	1000000143
0.563665	um/s	Track	1000000144
0.254341	um/s	Track	1000000145
0.259525	um/s	Track	1000000146
0.589887	um/s	Track	1000000147
0.269271	um/s	Track	1000000148
0.625254	um/s	Track	1000000149
0.820861	um/s	Track	1000000150
0.400857	um/s	Track	1000000151
0.452061	um/s	Track	1000000152
0.10639	um/s	Track	1000000153
0.257487	um/s	Track	1000000154
