# Supplementary material for: Satb1 integrates DNA binding site geometry and torsional stress to differentially target nucleosome-dense regions
Source: Nat Commun. 2019 Jul 19;10:3221. doi: 10.1038/s41467-019-11118-8 (PMC6642133; doi:10.1038/s41467-019-11118-8)
Supplement: Supplementary file 10 — Source Data [file 41467_2019_11118_MOESM10_ESM.zip › Source data/Single Molecule Tracking/single molecule tracks/del HD analysis/PDZ-CUT1-CUT2-STABLE-AB_302c6_TRIAL 2_Statistics/PDZ-CUT1-CUT2-STABLE-AB_302c6_TRIAL 2_Track_Speed_Variation.csv]

Track Speed Variation
====================
Track Speed Variation	Unit	Category	ID
0.418236		Track	1000000000
0.479045		Track	1000000001
0.550777		Track	1000000002
0.431175		Track	1000000003
0.63463		Track	1000000004
0.601079		Track	1000000005
0.778244		Track	1000000006
0.440931		Track	1000000007
0.876906		Track	1000000008
0.37101		Track	1000000009
0.464907		Track	1000000010
0.390128		Track	1000000011
0.343434		Track	1000000012
0.465115		Track	1000000013
0.36105		Track	1000000014
0.616768		Track	1000000015
0.939002		Track	1000000016
0.382404		Track	1000000017
0.773598		Track	1000000018
0.551537		Track	1000000019
0.275828		Track	1000000020
0.637578		Track	1000000021
0.317194		Track	1000000022
0.254484		Track	1000000023
0.363066		Track	1000000024
0.881133		Track	1000000025
0.65106		Track	1000000026
0.742271		Track	1000000027
0.405021		Track	1000000028
0.406214		Track	1000000029
0.340154		Track	1000000030
0.534617		Track	1000000031
0.2398		Track	1000000032
0.817008		Track	1000000033
0.418007		Track	1000000034
1.03515		Track	1000000035
0.456846		Track	1000000036
0.809228		Track	1000000037
0.809371		Track	1000000038
0.574084		Track	1000000039
0.621279		Track	1000000040
0.428468		Track	1000000041
0.51544		Track	1000000042
0.507224		Track	1000000043
0.511362		Track	1000000044
0.353067		Track	1000000045
0.275484		Track	1000000046
0.374722		Track	1000000047
0.36556		Track	1000000048
0.425048		Track	1000000049
0.681629		Track	1000000050
0.471608		Track	1000000051
0.745392		Track	1000000052
0.432635		Track	1000000053
0.605964		Track	1000000054
0.467688		Track	1000000055
1.14966		Track	1000000056
0.702644		Track	1000000057
0.765796		Track	1000000058
0.763378		Track	1000000059
0.627796		Track	1000000060
0.379839		Track	1000000061
0.49546		Track	1000000062
0.740605		Track	1000000063
0.416206		Track	1000000064
0.345119		Track	1000000065
0.575797		Track	1000000066
0.502837		Track	1000000067
0.785671		Track	1000000068
0.38058		Track	1000000069
0.843105		Track	1000000070
0.449014		Track	1000000071
0.323692		Track	1000000072
0.396366		Track	1000000073
0.663893		Track	1000000074
0.525754		Track	1000000075
0.867958		Track	1000000076
0.49116		Track	1000000077
0.803858		Track	1000000078
0.720097		Track	1000000079
0.593485		Track	1000000080
0.705125		Track	1000000081
0.522231		Track	1000000082
0.477165		Track	1000000083
0.918882		Track	1000000084
0.203645		Track	1000000085
0.291913		Track	1000000086
1.1088		Track	1000000087
0.630628		Track	1000000088
0.923714		Track	1000000089
0.644398		Track	1000000090
0.669826		Track	1000000091
0.50933		Track	1000000092
0.684985		Track	1000000093
0.565282		Track	1000000094
0.412871		Track	1000000095
0.460694		Track	1000000096
0.410082		Track	1000000097
0.642227		Track	1000000098
0.561114		Track	1000000099
0.509936		Track	1000000100
0.502556		Track	1000000101
0.722211		Track	1000000102
0.448954		Track	1000000103
0.672198		Track	1000000104
0.698957		Track	1000000105
0.556198		Track	1000000106
0.602347		Track	1000000107
0.918372		Track	1000000108
0.522062		Track	1000000109
0.32985		Track	1000000110
0.477695		Track	1000000111
0.715822		Track	1000000112
0.42823		Track	1000000113
0.367554		Track	1000000114
0.408151		Track	1000000115
0.41953		Track	1000000116
0.774576		Track	1000000117
0.408851		Track	1000000118
0.497257		Track	1000000119
0.466948		Track	1000000120
0.491581		Track	1000000121
0.751003		Track	1000000122
0.427548		Track	1000000123
0.921794		Track	1000000124
0.542957		Track	1000000125
0.428801		Track	1000000126
0.500854		Track	1000000127
0.599726		Track	1000000128
0.836683		Track	1000000129
0.750885		Track	1000000130
0.806807		Track	1000000131
0.454624		Track	1000000132
0.271752		Track	1000000133
0.191534		Track	1000000134
0.624326		Track	1000000135
0.593203		Track	1000000136
0.269078		Track	1000000137
0.518579		Track	1000000138
0.686879		Track	1000000139
0.452219		Track	1000000140
0.740916		Track	1000000141
0.346592		Track	1000000142
0.316486		Track	1000000143
0.62786		Track	1000000144
0.381148		Track	1000000145
0.340522		Track	1000000146
0.781954		Track	1000000147
0.431878		Track	1000000148
0.588664		Track	1000000149
0.634417		Track	1000000150
0.478409		Track	1000000151
0.660374		Track	1000000152
0.190259		Track	1000000153
0.443772		Track	1000000154
