# Supplementary material for: Satb1 integrates DNA binding site geometry and torsional stress to differentially target nucleosome-dense regions
Source: Nat Commun. 2019 Jul 19;10:3221. doi: 10.1038/s41467-019-11118-8 (PMC6642133; doi:10.1038/s41467-019-11118-8)
Supplement: Supplementary file 10 — Source Data [file 41467_2019_11118_MOESM10_ESM.zip › Source data/Single Molecule Tracking/single molecule tracks/del HD analysis/PDZ-CUT1-CUT2-STABLE-AB_302c6_TRIAL 2_Statistics/PDZ-CUT1-CUT2-STABLE-AB_302c6_TRIAL 2_Track_Straightness.csv]

Track Straightness
====================
Track Straightness	Unit	Category	ID
0.0855875		Track	1000000000
0.148234		Track	1000000001
0.228131		Track	1000000002
0.00883945		Track	1000000003
0.32084		Track	1000000004
0.10476		Track	1000000005
0.468279		Track	1000000006
0.0968034		Track	1000000007
0.217456		Track	1000000008
0.0345141		Track	1000000009
0.175654		Track	1000000010
0.125872		Track	1000000011
0.08668		Track	1000000012
0.282119		Track	1000000013
0.168237		Track	1000000014
0.148051		Track	1000000015
0.316235		Track	1000000016
0.167837		Track	1000000017
0.491879		Track	1000000018
0.391857		Track	1000000019
0.0900607		Track	1000000020
0.24672		Track	1000000021
0.0821582		Track	1000000022
0.107281		Track	1000000023
0.236028		Track	1000000024
0.642218		Track	1000000025
0.23665		Track	1000000026
0.26112		Track	1000000027
0.11653		Track	1000000028
0.48473		Track	1000000029
0.117056		Track	1000000030
0.103121		Track	1000000031
0.457208		Track	1000000032
0.336857		Track	1000000033
0.268951		Track	1000000034
0.346775		Track	1000000035
0.438835		Track	1000000036
0.236067		Track	1000000037
0.55955		Track	1000000038
0.443324		Track	1000000039
0.144549		Track	1000000040
0.443936		Track	1000000041
0.139533		Track	1000000042
0.414792		Track	1000000043
0.196178		Track	1000000044
0.220709		Track	1000000045
0.274686		Track	1000000046
0.114474		Track	1000000047
0.4101		Track	1000000048
0.149744		Track	1000000049
0.111772		Track	1000000050
0.114189		Track	1000000051
0.373482		Track	1000000052
0.0962614		Track	1000000053
0.705693		Track	1000000054
0.077168		Track	1000000055
0.718261		Track	1000000056
0.42027		Track	1000000057
0.192258		Track	1000000058
0.16055		Track	1000000059
0.469836		Track	1000000060
0.175486		Track	1000000061
0.16645		Track	1000000062
0.392164		Track	1000000063
0.323404		Track	1000000064
0.106963		Track	1000000065
0.117796		Track	1000000066
0.154517		Track	1000000067
0.0418591		Track	1000000068
0.162193		Track	1000000069
0.284668		Track	1000000070
0.0122951		Track	1000000071
0.222461		Track	1000000072
0.0828672		Track	1000000073
0.244605		Track	1000000074
0.195728		Track	1000000075
0.265045		Track	1000000076
0.225064		Track	1000000077
0.272945		Track	1000000078
0.77308		Track	1000000079
0.355073		Track	1000000080
0.542903		Track	1000000081
0.121622		Track	1000000082
0.0993988		Track	1000000083
0.318536		Track	1000000084
0.155792		Track	1000000085
0.154549		Track	1000000086
0.645275		Track	1000000087
0.340886		Track	1000000088
0.32326		Track	1000000089
0.0495093		Track	1000000090
0.0823111		Track	1000000091
0.279673		Track	1000000092
0.0947451		Track	1000000093
0.0462246		Track	1000000094
0.108337		Track	1000000095
0.421825		Track	1000000096
0.151914		Track	1000000097
0.4082		Track	1000000098
0.32764		Track	1000000099
0.340689		Track	1000000100
0.182039		Track	1000000101
0.365392		Track	1000000102
0.273626		Track	1000000103
0.310355		Track	1000000104
0.295149		Track	1000000105
0.0298184		Track	1000000106
0.0347754		Track	1000000107
0.461893		Track	1000000108
0.0396414		Track	1000000109
0.0808278		Track	1000000110
0.427719		Track	1000000111
0.747731		Track	1000000112
0.250757		Track	1000000113
0.0740896		Track	1000000114
0.0880041		Track	1000000115
0.150438		Track	1000000116
0.289842		Track	1000000117
0.225963		Track	1000000118
0.163597		Track	1000000119
0.057887		Track	1000000120
0.0329447		Track	1000000121
0.411166		Track	1000000122
0.0476476		Track	1000000123
0.387122		Track	1000000124
0.282717		Track	1000000125
0.0541635		Track	1000000126
0.0470238		Track	1000000127
0.370289		Track	1000000128
0.158143		Track	1000000129
0.0585495		Track	1000000130
0.206054		Track	1000000131
0.0497244		Track	1000000132
0.0337863		Track	1000000133
0.241925		Track	1000000134
0.0431515		Track	1000000135
0.38185		Track	1000000136
0.287466		Track	1000000137
0.263332		Track	1000000138
0.284352		Track	1000000139
0.148205		Track	1000000140
0.269949		Track	1000000141
0.052013		Track	1000000142
0.0502796		Track	1000000143
0.539992		Track	1000000144
0.232089		Track	1000000145
0.0570144		Track	1000000146
0.407504		Track	1000000147
0.140753		Track	1000000148
0.0943038		Track	1000000149
0.326987		Track	1000000150
0.12039		Track	1000000151
0.310983		Track	1000000152
0.226944		Track	1000000153
0.0732011		Track	1000000154
