# Supplementary material for: Satb1 integrates DNA binding site geometry and torsional stress to differentially target nucleosome-dense regions
Source: Nat Commun. 2019 Jul 19;10:3221. doi: 10.1038/s41467-019-11118-8 (PMC6642133; doi:10.1038/s41467-019-11118-8)
Supplement: Supplementary file 10 — Source Data [file 41467_2019_11118_MOESM10_ESM.zip › Source data/Single Molecule Tracking/single molecule tracks/del HD analysis/PDZ-CUT1-CUT2-STABLE-AB_302c6_TRIAL 2_Statistics/PDZ-CUT1-CUT2-STABLE-AB_302c6_TRIAL 2_Velocity_Angle.csv]

Velocity Angle
====================
Velocity Angle X	Velocity Angle Y	Velocity Angle Z	Unit	Category	Collection	Time	TrackID	ID
77.1734	12.8293	90.0027	°	Spot	Velocity Angle	1	1000000000	0
131.256	41.2534	90.0027	°	Spot	Velocity Angle	1	1000000001	1
113.22	23.2171	90.0027	°	Spot	Velocity Angle	1	1000000002	2
128.274	38.2713	90.0027	°	Spot	Velocity Angle	1	1000000003	3
131.049	41.0463	90.0027	°	Spot	Velocity Angle	1	1000000004	4
111.06	21.0575	90.0027	°	Spot	Velocity Angle	1	1000000005	5
104.652	14.649	90.0027	°	Spot	Velocity Angle	1	1000000006	6
89.6917	0.310913	90.0027	°	Spot	Velocity Angle	1	1000000007	7
98.7005	8.69781	90.0027	°	Spot	Velocity Angle	1	1000000008	8
74.8976	164.9	90.0027	°	Spot	Velocity Angle	1	1000000009	9
92.9982	2.99554	90.0027	°	Spot	Velocity Angle	2	1000000000	10
160.331	70.3283	90.0027	°	Spot	Velocity Angle	2	1000000001	11
69.9731	159.976	90.0027	°	Spot	Velocity Angle	2	1000000002	12
40.7523	130.755	90.0027	°	Spot	Velocity Angle	2	1000000003	13
142.147	52.1442	90.0027	°	Spot	Velocity Angle	2	1000000004	14
25.034	64.9687	90.0027	°	Spot	Velocity Angle	2	1000000010	15
80.9645	170.967	90.0027	°	Spot	Velocity Angle	2	1000000005	16
100.817	10.8144	90.0027	°	Spot	Velocity Angle	2	1000000006	17
153.586	116.422	90.0027	°	Spot	Velocity Angle	2	1000000007	18
97.5543	7.55171	90.0027	°	Spot	Velocity Angle	2	1000000008	19
98.8977	171.11	90.0027	°	Spot	Velocity Angle	2	1000000009	20
115.501	25.498	90.0027	°	Spot	Velocity Angle	3	1000000000	21
146.942	123.066	90.0027	°	Spot	Velocity Angle	3	1000000001	22
91.0815	178.927	90.0027	°	Spot	Velocity Angle	3	1000000002	23
50.3081	140.311	90.0027	°	Spot	Velocity Angle	3	1000000003	24
82.8899	172.893	90.0027	°	Spot	Velocity Angle	3	1000000004	25
11.5375	78.4651	90.0027	°	Spot	Velocity Angle	3	1000000010	26
150.323	119.685	90.0027	°	Spot	Velocity Angle	3	1000000005	27
87.3741	177.377	90.0027	°	Spot	Velocity Angle	3	1000000006	28
63.575	153.578	90.0027	°	Spot	Velocity Angle	3	1000000007	29
107.091	17.0882	90.0027	°	Spot	Velocity Angle	3	1000000008	30
71.4344	161.437	90.0027	°	Spot	Velocity Angle	3	1000000009	31
123.875	146.133	90.0027	°	Spot	Velocity Angle	4	1000000000	32
148.911	121.097	90.0027	°	Spot	Velocity Angle	4	1000000001	33
144.793	54.79	90.0027	°	Spot	Velocity Angle	4	1000000002	34
149.477	59.4741	90.0027	°	Spot	Velocity Angle	4	1000000003	35
63.1516	26.851	90.0027	°	Spot	Velocity Angle	4	1000000004	36
22.1719	112.175	90.0027	°	Spot	Velocity Angle	4	1000000010	37
28.2693	118.272	90.0027	°	Spot	Velocity Angle	4	1000000011	38
174.916	84.9132	90.0027	°	Spot	Velocity Angle	4	1000000005	39
117.483	152.525	90.0027	°	Spot	Velocity Angle	4	1000000006	40
6.15398	96.1566	90.0027	°	Spot	Velocity Angle	4	1000000007	41
174.283	95.7252	90.0027	°	Spot	Velocity Angle	4	1000000008	42
61.7429	28.2598	90.0027	°	Spot	Velocity Angle	4	1000000009	43
28.3947	118.397	90.0027	°	Spot	Velocity Angle	5	1000000000	44
41.5061	48.4965	90.0027	°	Spot	Velocity Angle	5	1000000001	45
51.4557	141.458	90.0027	°	Spot	Velocity Angle	5	1000000002	46
118.326	151.682	90.0027	°	Spot	Velocity Angle	5	1000000003	47
60.5726	29.43	90.0027	°	Spot	Velocity Angle	5	1000000004	48
157.258	112.75	90.0027	°	Spot	Velocity Angle	5	1000000010	49
43.0928	46.9098	90.0027	°	Spot	Velocity Angle	5	1000000011	50
2.14701	87.8556	90.0027	°	Spot	Velocity Angle	5	1000000005	51
8.01402	98.0167	90.0027	°	Spot	Velocity Angle	5	1000000012	52
173.803	83.8004	90.0027	°	Spot	Velocity Angle	5	1000000013	53
116.475	153.533	90.0027	°	Spot	Velocity Angle	5	1000000006	54
55.881	145.884	90.0027	°	Spot	Velocity Angle	5	1000000007	55
38.5049	51.4978	90.0027	°	Spot	Velocity Angle	5	1000000008	56
120.209	30.2061	90.0027	°	Spot	Velocity Angle	5	1000000009	57
9.64924	80.3534	90.0027	°	Spot	Velocity Angle	6	1000000000	58
26.3658	63.6369	90.0027	°	Spot	Velocity Angle	6	1000000001	59
53.5106	143.513	90.0027	°	Spot	Velocity Angle	6	1000000002	60
58.1631	31.8396	90.0027	°	Spot	Velocity Angle	6	1000000003	61
107.729	162.279	90.0027	°	Spot	Velocity Angle	6	1000000004	62
118.761	151.247	90.0027	°	Spot	Velocity Angle	6	1000000010	63
138.547	48.5445	90.0027	°	Spot	Velocity Angle	6	1000000011	64
177.158	87.1552	90.0027	°	Spot	Velocity Angle	6	1000000014	65
7.88868	82.114	90.0027	°	Spot	Velocity Angle	6	1000000005	66
161.316	71.3136	90.0027	°	Spot	Velocity Angle	6	1000000012	67
130.25	139.758	90.0027	°	Spot	Velocity Angle	6	1000000006	68
152.561	117.447	90.0027	°	Spot	Velocity Angle	6	1000000013	69
8.72306	98.7257	90.0027	°	Spot	Velocity Angle	6	1000000007	70
22.2261	112.229	90.0027	°	Spot	Velocity Angle	6	1000000008	71
73.8307	16.172	90.0027	°	Spot	Velocity Angle	6	1000000015	72
70.8334	160.836	90.0027	°	Spot	Velocity Angle	6	1000000009	73
147.672	57.6695	90.0027	°	Spot	Velocity Angle	7	1000000000	74
151.077	118.931	90.0027	°	Spot	Velocity Angle	7	1000000001	75
92.938	177.07	90.0027	°	Spot	Velocity Angle	7	1000000002	76
41.2565	48.7461	90.0027	°	Spot	Velocity Angle	7	1000000003	77
116.439	153.569	90.0027	°	Spot	Velocity Angle	7	1000000004	78
37.7748	52.2278	90.0027	°	Spot	Velocity Angle	7	1000000010	79
133.603	136.405	90.0027	°	Spot	Velocity Angle	7	1000000011	80
173.595	83.5926	90.0027	°	Spot	Velocity Angle	7	1000000014	81
6.48354	96.4862	90.0027	°	Spot	Velocity Angle	7	1000000005	82
171.814	81.8114	90.0027	°	Spot	Velocity Angle	7	1000000012	83
124.41	145.598	90.0027	°	Spot	Velocity Angle	7	1000000013	84
128.996	141.012	90.0027	°	Spot	Velocity Angle	7	1000000006	85
158.845	68.8425	90.0027	°	Spot	Velocity Angle	7	1000000007	86
141.945	128.063	90.0027	°	Spot	Velocity Angle	7	1000000008	87
68.048	21.9547	90.0027	°	Spot	Velocity Angle	7	1000000015	88
46.6947	136.697	90.0027	°	Spot	Velocity Angle	7	1000000009	89
159.49	110.518	90.0027	°	Spot	Velocity Angle	8	1000000000	90
140.205	129.803	90.0027	°	Spot	Velocity Angle	8	1000000001	91
123.435	146.573	90.0027	°	Spot	Velocity Angle	8	1000000002	92
172.099	97.9094	90.0027	°	Spot	Velocity Angle	8	1000000016	93
8.23424	81.7684	90.0027	°	Spot	Velocity Angle	8	1000000003	94
118.875	28.8724	90.0027	°	Spot	Velocity Angle	8	1000000004	95
75.0743	165.077	90.0027	°	Spot	Velocity Angle	8	1000000010	96
20.3883	110.391	90.0027	°	Spot	Velocity Angle	8	1000000011	97
138.212	48.2095	90.0027	°	Spot	Velocity Angle	8	1000000014	98
10.433	79.5697	90.0027	°	Spot	Velocity Angle	8	1000000005	99
20.74	110.743	90.0027	°	Spot	Velocity Angle	8	1000000012	100
168.493	78.49	90.0027	°	Spot	Velocity Angle	8	1000000013	101
11.6777	101.68	90.0027	°	Spot	Velocity Angle	8	1000000006	102
154.881	64.8783	90.0027	°	Spot	Velocity Angle	8	1000000007	103
105.867	15.8641	90.0027	°	Spot	Velocity Angle	8	1000000008	104
126.112	143.896	90.0027	°	Spot	Velocity Angle	8	1000000015	105
68.17	21.8326	90.0027	°	Spot	Velocity Angle	8	1000000009	106
156.602	113.406	90.0027	°	Spot	Velocity Angle	9	1000000000	107
58.5359	148.539	90.0027	°	Spot	Velocity Angle	9	1000000001	108
47.8157	42.1869	90.0027	°	Spot	Velocity Angle	9	1000000002	109
131.29	41.2878	90.0027	°	Spot	Velocity Angle	9	1000000016	110
163.273	106.735	90.0027	°	Spot	Velocity Angle	9	1000000003	111
100.13	10.1271	90.0027	°	Spot	Velocity Angle	9	1000000004	112
0.581163	89.4217	90.0027	°	Spot	Velocity Angle	9	1000000010	113
71.6395	18.3632	90.0027	°	Spot	Velocity Angle	9	1000000011	114
132.217	42.2143	90.0027	°	Spot	Velocity Angle	9	1000000014	115
4.3487	94.3513	90.0027	°	Spot	Velocity Angle	9	1000000005	116
94.7765	4.77382	90.0027	°	Spot	Velocity Angle	9	1000000012	117
178.005	92.003	90.0027	°	Spot	Velocity Angle	9	1000000013	118
86.4769	176.48	90.0027	°	Spot	Velocity Angle	9	1000000006	119
153.924	116.084	90.0027	°	Spot	Velocity Angle	9	1000000007	120
61.5693	28.4334	90.0027	°	Spot	Velocity Angle	9	1000000008	121
169.322	100.686	90.0027	°	Spot	Velocity Angle	9	1000000015	122
110.309	20.3062	90.0027	°	Spot	Velocity Angle	9	1000000009	123
127.996	37.9932	90.0027	°	Spot	Velocity Angle	10	1000000000	124
64.7979	25.2047	90.0027	°	Spot	Velocity Angle	10	1000000001	125
21.9699	111.973	90.0027	°	Spot	Velocity Angle	10	1000000002	126
89.0394	0.963096	90.0027	°	Spot	Velocity Angle	10	1000000016	127
155.682	65.6796	90.0027	°	Spot	Velocity Angle	10	1000000003	128
155.842	65.8394	90.0027	°	Spot	Velocity Angle	10	1000000004	129
18.4162	108.419	90.0027	°	Spot	Velocity Angle	10	1000000010	130
178.549	88.5464	90.0027	°	Spot	Velocity Angle	10	1000000011	131
167.161	77.158	90.0027	°	Spot	Velocity Angle	10	1000000014	132
97.0461	172.962	90.0027	°	Spot	Velocity Angle	10	1000000005	133
111.071	21.0686	90.0027	°	Spot	Velocity Angle	10	1000000012	134
88.9847	178.987	90.0027	°	Spot	Velocity Angle	10	1000000006	135
95.757	174.251	90.0027	°	Spot	Velocity Angle	10	1000000013	136
66.3879	23.6148	90.0027	°	Spot	Velocity Angle	10	1000000007	137
73.384	163.387	90.0027	°	Spot	Velocity Angle	10	1000000008	138
132.654	42.6518	90.0027	°	Spot	Velocity Angle	10	1000000015	139
121.84	148.168	90.0027	°	Spot	Velocity Angle	10	1000000009	140
72.4505	17.5522	90.0027	°	Spot	Velocity Angle	11	1000000000	141
107.259	162.749	90.0027	°	Spot	Velocity Angle	11	1000000001	142
156.132	66.1297	90.0027	°	Spot	Velocity Angle	11	1000000002	143
140.755	129.253	90.0027	°	Spot	Velocity Angle	11	1000000003	144
46.1049	43.8977	90.0027	°	Spot	Velocity Angle	11	1000000016	145
77.2678	12.7349	90.0027	°	Spot	Velocity Angle	11	1000000004	146
151.783	118.225	90.0027	°	Spot	Velocity Angle	11	1000000010	147
164.296	74.2929	90.0027	°	Spot	Velocity Angle	11	1000000017	148
55.0886	34.914	90.0027	°	Spot	Velocity Angle	11	1000000011	149
85.7889	4.21378	90.0027	°	Spot	Velocity Angle	11	1000000018	150
74.7517	164.754	90.0027	°	Spot	Velocity Angle	11	1000000014	151
137.895	132.113	90.0027	°	Spot	Velocity Angle	11	1000000005	152
55.3807	145.383	90.0027	°	Spot	Velocity Angle	11	1000000012	153
35.1478	54.8548	90.0027	°	Spot	Velocity Angle	11	1000000006	154
120.003	30.0003	90.0027	°	Spot	Velocity Angle	11	1000000013	155
146.448	56.4451	90.0027	°	Spot	Velocity Angle	11	1000000019	156
72.1614	17.8413	90.0027	°	Spot	Velocity Angle	11	1000000007	157
75.7446	165.747	90.0027	°	Spot	Velocity Angle	11	1000000008	158
59.9515	30.0511	90.0027	°	Spot	Velocity Angle	11	1000000015	159
94.1393	175.869	90.0027	°	Spot	Velocity Angle	11	1000000009	160
66.683	156.686	90.0027	°	Spot	Velocity Angle	12	1000000000	161
76.2832	166.286	90.0027	°	Spot	Velocity Angle	12	1000000001	162
148.687	58.6843	90.0027	°	Spot	Velocity Angle	12	1000000002	163
96.3091	6.30646	90.0027	°	Spot	Velocity Angle	12	1000000003	164
51.4562	38.5465	90.0027	°	Spot	Velocity Angle	12	1000000016	165
0.6007	89.4018	90.0027	°	Spot	Velocity Angle	12	1000000004	166
29.2187	119.221	90.0027	°	Spot	Velocity Angle	12	1000000020	167
133.25	43.2477	90.0027	°	Spot	Velocity Angle	12	1000000010	168
148.637	58.6347	90.0027	°	Spot	Velocity Angle	12	1000000017	169
54.1893	35.8134	90.0027	°	Spot	Velocity Angle	12	1000000011	170
126.53	36.5277	90.0027	°	Spot	Velocity Angle	12	1000000018	171
8.80678	81.1959	90.0027	°	Spot	Velocity Angle	12	1000000014	172
56.2457	33.7569	90.0027	°	Spot	Velocity Angle	12	1000000005	173
102.272	167.736	90.0027	°	Spot	Velocity Angle	12	1000000012	174
38.0599	51.9427	90.0027	°	Spot	Velocity Angle	12	1000000006	175
143.532	53.5294	90.0027	°	Spot	Velocity Angle	12	1000000013	176
118.441	28.4384	90.0027	°	Spot	Velocity Angle	12	1000000019	177
48.174	138.177	90.0027	°	Spot	Velocity Angle	12	1000000008	178
8.20911	98.2117	90.0027	°	Spot	Velocity Angle	12	1000000015	179
74.8314	15.1713	90.0027	°	Spot	Velocity Angle	12	1000000009	180
63.2118	153.214	90.0027	°	Spot	Velocity Angle	13	1000000000	181
76.3962	13.6065	90.0027	°	Spot	Velocity Angle	13	1000000001	182
163.813	106.195	90.0027	°	Spot	Velocity Angle	13	1000000002	183
132.668	42.6656	90.0027	°	Spot	Velocity Angle	13	1000000003	184
41.5367	48.4659	90.0027	°	Spot	Velocity Angle	13	1000000016	185
5.05652	84.9461	90.0027	°	Spot	Velocity Angle	13	1000000004	186
9.81807	80.1846	90.0027	°	Spot	Velocity Angle	13	1000000020	187
45.2444	135.247	90.0027	°	Spot	Velocity Angle	13	1000000010	188
83.2416	6.76109	90.0027	°	Spot	Velocity Angle	13	1000000017	189
47.5383	42.4644	90.0027	°	Spot	Velocity Angle	13	1000000011	190
149.012	59.0092	90.0027	°	Spot	Velocity Angle	13	1000000014	191
144.881	54.878	90.0027	°	Spot	Velocity Angle	13	1000000018	192
172.656	97.3517	90.0027	°	Spot	Velocity Angle	13	1000000005	193
118.564	28.5614	90.0027	°	Spot	Velocity Angle	13	1000000012	194
34.586	55.4166	90.0027	°	Spot	Velocity Angle	13	1000000013	195
84.1195	5.88321	90.0027	°	Spot	Velocity Angle	13	1000000019	196
44.5747	134.577	90.0027	°	Spot	Velocity Angle	13	1000000008	197
33.223	123.226	90.0027	°	Spot	Velocity Angle	13	1000000015	198
66.269	23.7336	90.0027	°	Spot	Velocity Angle	14	1000000000	199
124.304	145.704	90.0027	°	Spot	Velocity Angle	14	1000000021	200
173.006	97.0024	90.0027	°	Spot	Velocity Angle	14	1000000001	201
3.10346	93.1061	90.0027	°	Spot	Velocity Angle	14	1000000022	202
173.294	83.2914	90.0027	°	Spot	Velocity Angle	14	1000000003	203
87.1521	2.85061	90.0027	°	Spot	Velocity Angle	14	1000000016	204
35.5188	54.4838	90.0027	°	Spot	Velocity Angle	14	1000000004	205
4.9636	94.9663	90.0027	°	Spot	Velocity Angle	14	1000000020	206
55.0542	145.057	90.0027	°	Spot	Velocity Angle	14	1000000010	207
50.4919	39.5108	90.0027	°	Spot	Velocity Angle	14	1000000017	208
136.626	133.382	90.0027	°	Spot	Velocity Angle	14	1000000011	209
90.9535	179.054	90.0027	°	Spot	Velocity Angle	14	1000000014	210
127.592	37.5892	90.0027	°	Spot	Velocity Angle	14	1000000018	211
173.184	83.1812	90.0027	°	Spot	Velocity Angle	14	1000000005	212
123.005	33.0019	90.0027	°	Spot	Velocity Angle	14	1000000012	213
4.26924	94.2719	90.0027	°	Spot	Velocity Angle	14	1000000013	214
84.2777	5.72491	90.0027	°	Spot	Velocity Angle	14	1000000019	215
27.1631	117.166	90.0027	°	Spot	Velocity Angle	14	1000000015	216
86.8562	3.1465	90.0027	°	Spot	Velocity Angle	15	1000000000	217
112.071	157.937	90.0027	°	Spot	Velocity Angle	15	1000000021	218
77.3006	167.303	90.0027	°	Spot	Velocity Angle	15	1000000001	219
72.4673	162.47	90.0027	°	Spot	Velocity Angle	15	1000000022	220
108.084	18.0818	90.0027	°	Spot	Velocity Angle	15	1000000023	221
148.246	58.243	90.0027	°	Spot	Velocity Angle	15	1000000003	222
146.151	123.857	90.0027	°	Spot	Velocity Angle	15	1000000016	223
79.7499	169.753	90.0027	°	Spot	Velocity Angle	15	1000000020	224
108.033	18.03	90.0027	°	Spot	Velocity Angle	15	1000000010	225
142.771	127.237	90.0027	°	Spot	Velocity Angle	15	1000000017	226
50.8222	140.825	90.0027	°	Spot	Velocity Angle	15	1000000011	227
8.18794	98.1906	90.0027	°	Spot	Velocity Angle	15	1000000014	228
168.384	101.624	90.0027	°	Spot	Velocity Angle	15	1000000018	229
154.18	64.1776	90.0027	°	Spot	Velocity Angle	15	1000000005	230
71.7003	161.703	90.0027	°	Spot	Velocity Angle	15	1000000012	231
90.9674	179.041	90.0027	°	Spot	Velocity Angle	15	1000000024	232
99.9272	170.081	90.0027	°	Spot	Velocity Angle	15	1000000013	233
19.6335	109.636	90.0027	°	Spot	Velocity Angle	15	1000000019	234
160.088	70.0853	90.0027	°	Spot	Velocity Angle	15	1000000015	235
103.375	13.3721	90.0027	°	Spot	Velocity Angle	16	1000000000	236
18.8989	108.902	90.0027	°	Spot	Velocity Angle	16	1000000021	237
38.4771	128.48	90.0027	°	Spot	Velocity Angle	16	1000000001	238
176.779	93.2295	90.0027	°	Spot	Velocity Angle	16	1000000022	239
49.4693	40.5334	90.0027	°	Spot	Velocity Angle	16	1000000023	240
61.6716	151.674	90.0027	°	Spot	Velocity Angle	16	1000000003	241
16.906	106.909	90.0027	°	Spot	Velocity Angle	16	1000000016	242
65.6958	155.698	90.0027	°	Spot	Velocity Angle	16	1000000020	243
111.701	21.6981	90.0027	°	Spot	Velocity Angle	16	1000000010	244
122.804	147.204	90.0027	°	Spot	Velocity Angle	16	1000000017	245
68.9653	21.0374	90.0027	°	Spot	Velocity Angle	16	1000000011	246
59.3807	30.622	90.0027	°	Spot	Velocity Angle	16	1000000014	247
47.2505	137.253	90.0027	°	Spot	Velocity Angle	16	1000000018	248
145.028	124.98	90.0027	°	Spot	Velocity Angle	16	1000000005	249
125.395	144.613	90.0027	°	Spot	Velocity Angle	16	1000000012	250
153.328	116.68	90.0027	°	Spot	Velocity Angle	16	1000000024	251
13.7383	103.741	90.0027	°	Spot	Velocity Angle	16	1000000019	252
122.439	147.569	90.0027	°	Spot	Velocity Angle	16	1000000015	253
41.157	131.16	90.0027	°	Spot	Velocity Angle	17	1000000000	254
5.42493	84.5777	90.0027	°	Spot	Velocity Angle	17	1000000021	255
31.5632	58.4394	90.0027	°	Spot	Velocity Angle	17	1000000025	256
67.7776	157.78	90.0027	°	Spot	Velocity Angle	17	1000000001	257
131.996	41.993	90.0027	°	Spot	Velocity Angle	17	1000000022	258
98.347	171.661	90.0027	°	Spot	Velocity Angle	17	1000000023	259
16.9345	106.937	90.0027	°	Spot	Velocity Angle	17	1000000003	260
18.2815	71.7212	90.0027	°	Spot	Velocity Angle	17	1000000016	261
63.3142	153.317	90.0027	°	Spot	Velocity Angle	17	1000000020	262
48.0779	138.081	90.0027	°	Spot	Velocity Angle	17	1000000010	263
79.6284	169.631	90.0027	°	Spot	Velocity Angle	17	1000000017	264
177.194	92.814	90.0027	°	Spot	Velocity Angle	17	1000000011	265
90.6168	0.613911	90.0027	°	Spot	Velocity Angle	17	1000000014	266
42.1654	132.168	90.0027	°	Spot	Velocity Angle	17	1000000018	267
52.8792	142.882	90.0027	°	Spot	Velocity Angle	17	1000000005	268
11.0927	78.91	90.0027	°	Spot	Velocity Angle	17	1000000012	269
52.7173	37.2854	90.0027	°	Spot	Velocity Angle	17	1000000024	270
157.351	67.3481	90.0027	°	Spot	Velocity Angle	17	1000000019	271
151.903	118.105	90.0027	°	Spot	Velocity Angle	17	1000000015	272
3.42547	93.4281	90.0027	°	Spot	Velocity Angle	18	1000000000	273
11.7333	78.2693	90.0027	°	Spot	Velocity Angle	18	1000000021	274
42.1095	132.112	90.0027	°	Spot	Velocity Angle	18	1000000001	275
32.2585	57.7442	90.0027	°	Spot	Velocity Angle	18	1000000025	276
13.0121	76.9905	90.0027	°	Spot	Velocity Angle	18	1000000022	277
139.37	130.638	90.0027	°	Spot	Velocity Angle	18	1000000023	278
103.142	13.1392	90.0027	°	Spot	Velocity Angle	18	1000000003	279
6.48139	96.484	90.0027	°	Spot	Velocity Angle	18	1000000016	280
155.278	65.2753	90.0027	°	Spot	Velocity Angle	18	1000000020	281
91.1107	178.897	90.0027	°	Spot	Velocity Angle	18	1000000010	282
27.5554	117.558	90.0027	°	Spot	Velocity Angle	18	1000000017	283
109.768	160.24	90.0027	°	Spot	Velocity Angle	18	1000000011	284
124.868	145.14	90.0027	°	Spot	Velocity Angle	18	1000000018	285
156.769	113.239	90.0027	°	Spot	Velocity Angle	18	1000000014	286
44.0953	45.9074	90.0027	°	Spot	Velocity Angle	18	1000000005	287
83.9991	174.002	90.0027	°	Spot	Velocity Angle	18	1000000012	288
12.7763	102.779	90.0027	°	Spot	Velocity Angle	18	1000000024	289
122.533	32.5305	90.0027	°	Spot	Velocity Angle	18	1000000019	290
147.623	122.385	90.0027	°	Spot	Velocity Angle	18	1000000015	291
57.0081	147.011	90.0027	°	Spot	Velocity Angle	19	1000000000	292
130.505	40.5028	90.0027	°	Spot	Velocity Angle	19	1000000021	293
28.2417	61.7609	90.0027	°	Spot	Velocity Angle	19	1000000001	294
40.31	49.6926	90.0027	°	Spot	Velocity Angle	19	1000000025	295
11.509	101.512	90.0027	°	Spot	Velocity Angle	19	1000000022	296
73.4593	16.5433	90.0027	°	Spot	Velocity Angle	19	1000000023	297
121.86	31.8569	90.0027	°	Spot	Velocity Angle	19	1000000003	298
75.6907	165.693	90.0027	°	Spot	Velocity Angle	19	1000000016	299
167.817	77.8145	90.0027	°	Spot	Velocity Angle	19	1000000020	300
58.2816	148.284	90.0027	°	Spot	Velocity Angle	19	1000000010	301
23.1866	113.189	90.0027	°	Spot	Velocity Angle	19	1000000017	302
54.8025	35.2002	90.0027	°	Spot	Velocity Angle	19	1000000011	303
106.329	163.679	90.0027	°	Spot	Velocity Angle	19	1000000018	304
112.566	157.442	90.0027	°	Spot	Velocity Angle	19	1000000014	305
101.18	11.1773	90.0027	°	Spot	Velocity Angle	19	1000000005	306
160.479	70.4763	90.0027	°	Spot	Velocity Angle	19	1000000012	307
144.168	125.84	90.0027	°	Spot	Velocity Angle	19	1000000024	308
46.7588	43.2439	90.0027	°	Spot	Velocity Angle	19	1000000019	309
11.9565	101.959	90.0027	°	Spot	Velocity Angle	19	1000000015	310
149.88	120.128	90.0027	°	Spot	Velocity Angle	20	1000000000	311
127.917	37.9146	90.0027	°	Spot	Velocity Angle	20	1000000021	312
60.3816	29.6211	90.0027	°	Spot	Velocity Angle	20	1000000025	313
62.241	27.7617	90.0027	°	Spot	Velocity Angle	20	1000000022	314
93.5487	3.54602	90.0027	°	Spot	Velocity Angle	20	1000000023	315
73.1629	163.166	90.0027	°	Spot	Velocity Angle	20	1000000003	316
116.819	153.189	90.0027	°	Spot	Velocity Angle	20	1000000016	317
164.99	74.9877	90.0027	°	Spot	Velocity Angle	20	1000000020	318
20.1679	69.8348	90.0027	°	Spot	Velocity Angle	20	1000000010	319
96.5768	6.57419	90.0027	°	Spot	Velocity Angle	20	1000000017	320
110.987	159.021	90.0027	°	Spot	Velocity Angle	20	1000000011	321
73.2611	16.7416	90.0027	°	Spot	Velocity Angle	20	1000000018	322
171.469	98.539	90.0027	°	Spot	Velocity Angle	20	1000000014	323
8.34543	98.3481	90.0027	°	Spot	Velocity Angle	20	1000000012	324
33.7071	123.71	90.0027	°	Spot	Velocity Angle	20	1000000024	325
171.581	98.4268	90.0027	°	Spot	Velocity Angle	20	1000000019	326
134.574	44.5715	90.0027	°	Spot	Velocity Angle	20	1000000015	327
101.334	168.673	90.0027	°	Spot	Velocity Angle	21	1000000000	328
30.3787	120.381	90.0027	°	Spot	Velocity Angle	21	1000000021	329
92.0469	2.04427	90.0027	°	Spot	Velocity Angle	21	1000000025	330
92.1757	2.1731	90.0027	°	Spot	Velocity Angle	21	1000000022	331
66.3446	156.347	90.0027	°	Spot	Velocity Angle	21	1000000023	332
22.6689	112.672	90.0027	°	Spot	Velocity Angle	21	1000000003	333
137.518	132.49	90.0027	°	Spot	Velocity Angle	21	1000000016	334
178.061	91.9464	90.0027	°	Spot	Velocity Angle	21	1000000020	335
120.276	30.273	90.0027	°	Spot	Velocity Angle	21	1000000010	336
18.0094	71.9932	90.0027	°	Spot	Velocity Angle	21	1000000017	337
175.628	94.3801	90.0027	°	Spot	Velocity Angle	21	1000000011	338
20.1786	110.181	90.0027	°	Spot	Velocity Angle	21	1000000014	339
110.043	20.0405	90.0027	°	Spot	Velocity Angle	21	1000000018	340
50.1671	140.17	90.0027	°	Spot	Velocity Angle	21	1000000012	341
92.6627	2.65999	90.0027	°	Spot	Velocity Angle	21	1000000024	342
82.2531	172.256	90.0027	°	Spot	Velocity Angle	21	1000000019	343
82.8024	7.20026	90.0027	°	Spot	Velocity Angle	21	1000000015	344
71.1259	161.129	90.0027	°	Spot	Velocity Angle	22	1000000000	345
34.3102	55.6925	90.0027	°	Spot	Velocity Angle	22	1000000021	346
62.4343	27.5684	90.0027	°	Spot	Velocity Angle	22	1000000025	347
90.0643	179.943	90.0027	°	Spot	Velocity Angle	22	1000000022	348
23.0209	113.024	90.0027	°	Spot	Velocity Angle	22	1000000023	349
18.1799	108.183	90.0027	°	Spot	Velocity Angle	22	1000000003	350
166.844	76.841	90.0027	°	Spot	Velocity Angle	22	1000000016	351
43.222	46.7807	90.0027	°	Spot	Velocity Angle	22	1000000020	352
129.214	140.794	90.0027	°	Spot	Velocity Angle	22	1000000010	353
51.4501	141.453	90.0027	°	Spot	Velocity Angle	22	1000000026	354
125.534	144.474	90.0027	°	Spot	Velocity Angle	22	1000000017	355
37.2882	52.7144	90.0027	°	Spot	Velocity Angle	22	1000000011	356
27.022	62.9806	90.0027	°	Spot	Velocity Angle	22	1000000014	357
146.896	56.8936	90.0027	°	Spot	Velocity Angle	22	1000000018	358
177.912	92.0964	90.0027	°	Spot	Velocity Angle	22	1000000012	359
98.6555	8.65286	90.0027	°	Spot	Velocity Angle	22	1000000024	360
3.76104	93.7637	90.0027	°	Spot	Velocity Angle	22	1000000019	361
7.47403	82.5286	90.0027	°	Spot	Velocity Angle	22	1000000015	362
157.656	112.352	90.0027	°	Spot	Velocity Angle	23	1000000000	363
16.6511	73.3515	90.0027	°	Spot	Velocity Angle	23	1000000021	364
30.7057	59.2969	90.0027	°	Spot	Velocity Angle	23	1000000025	365
88.5719	178.575	90.0027	°	Spot	Velocity Angle	23	1000000022	366
102.81	12.807	90.0027	°	Spot	Velocity Angle	23	1000000023	367
1.90151	91.9042	90.0027	°	Spot	Velocity Angle	23	1000000003	368
146.344	56.341	90.0027	°	Spot	Velocity Angle	23	1000000016	369
26.8675	63.1352	90.0027	°	Spot	Velocity Angle	23	1000000020	370
44.4291	134.432	90.0027	°	Spot	Velocity Angle	23	1000000026	371
147.966	57.963	90.0027	°	Spot	Velocity Angle	23	1000000017	372
11.4217	78.5809	90.0027	°	Spot	Velocity Angle	23	1000000011	373
114.282	24.2797	90.0027	°	Spot	Velocity Angle	23	1000000014	374
128.811	38.8079	90.0027	°	Spot	Velocity Angle	23	1000000018	375
168.348	101.66	90.0027	°	Spot	Velocity Angle	23	1000000012	376
56.3361	146.339	90.0027	°	Spot	Velocity Angle	23	1000000027	377
9.46733	80.5353	90.0027	°	Spot	Velocity Angle	23	1000000024	378
163.353	106.654	90.0027	°	Spot	Velocity Angle	23	1000000028	379
18.4343	71.5683	90.0027	°	Spot	Velocity Angle	23	1000000019	380
11.1112	101.114	90.0027	°	Spot	Velocity Angle	23	1000000029	381
50.8081	140.811	90.0027	°	Spot	Velocity Angle	23	1000000015	382
22.0658	112.068	90.0027	°	Spot	Velocity Angle	24	1000000000	383
0.515118	89.4876	90.0027	°	Spot	Velocity Angle	24	1000000021	384
61.463	151.466	90.0027	°	Spot	Velocity Angle	24	1000000025	385
147.783	122.225	90.0027	°	Spot	Velocity Angle	24	1000000022	386
133.778	43.7758	90.0027	°	Spot	Velocity Angle	24	1000000023	387
35.6116	54.3911	90.0027	°	Spot	Velocity Angle	24	1000000003	388
78.962	11.0407	90.0027	°	Spot	Velocity Angle	24	1000000016	389
47.8387	137.841	90.0027	°	Spot	Velocity Angle	24	1000000026	390
142.249	127.759	90.0027	°	Spot	Velocity Angle	24	1000000017	391
106.656	163.352	90.0027	°	Spot	Velocity Angle	24	1000000014	392
63.8555	153.858	90.0027	°	Spot	Velocity Angle	24	1000000027	393
55.0014	145.004	90.0027	°	Spot	Velocity Angle	24	1000000024	394
176.201	93.8071	90.0027	°	Spot	Velocity Angle	24	1000000028	395
148.5	58.4976	90.0027	°	Spot	Velocity Angle	24	1000000019	396
18.8076	108.81	90.0027	°	Spot	Velocity Angle	24	1000000029	397
21.2692	111.272	90.0027	°	Spot	Velocity Angle	24	1000000015	398
94.7179	175.29	90.0027	°	Spot	Velocity Angle	25	1000000000	399
96.3383	6.33562	90.0027	°	Spot	Velocity Angle	25	1000000021	400
178.387	88.3842	90.0027	°	Spot	Velocity Angle	25	1000000025	401
128.913	38.91	90.0027	°	Spot	Velocity Angle	25	1000000022	402
51.345	141.348	90.0027	°	Spot	Velocity Angle	25	1000000023	403
126.262	36.2594	90.0027	°	Spot	Velocity Angle	25	1000000003	404
6.20238	96.205	90.0027	°	Spot	Velocity Angle	25	1000000016	405
109.768	160.24	90.0027	°	Spot	Velocity Angle	25	1000000026	406
178.748	88.7455	90.0027	°	Spot	Velocity Angle	25	1000000014	407
172.181	82.178	90.0027	°	Spot	Velocity Angle	25	1000000027	408
89.9498	179.953	90.0027	°	Spot	Velocity Angle	25	1000000024	409
116.922	26.9195	90.0027	°	Spot	Velocity Angle	25	1000000028	410
123.17	33.1677	90.0027	°	Spot	Velocity Angle	25	1000000019	411
76.0449	166.048	90.0027	°	Spot	Velocity Angle	25	1000000029	412
66.3751	23.6275	90.0027	°	Spot	Velocity Angle	25	1000000015	413
105.998	164.01	90.0027	°	Spot	Velocity Angle	26	1000000000	414
121.35	148.658	90.0027	°	Spot	Velocity Angle	26	1000000021	415
104.974	14.9711	90.0027	°	Spot	Velocity Angle	26	1000000025	416
100.618	10.615	90.0027	°	Spot	Velocity Angle	26	1000000022	417
26.4469	116.45	90.0027	°	Spot	Velocity Angle	26	1000000003	418
85.952	175.955	90.0027	°	Spot	Velocity Angle	26	1000000016	419
41.21	131.213	90.0027	°	Spot	Velocity Angle	26	1000000026	420
152.283	62.2802	90.0027	°	Spot	Velocity Angle	26	1000000014	421
5.74375	84.2589	90.0027	°	Spot	Velocity Angle	26	1000000027	422
173.184	96.8239	90.0027	°	Spot	Velocity Angle	26	1000000024	423
178.04	91.9678	90.0027	°	Spot	Velocity Angle	26	1000000028	424
91.5699	1.56715	90.0027	°	Spot	Velocity Angle	26	1000000019	425
160.706	70.7029	90.0027	°	Spot	Velocity Angle	26	1000000029	426
102.163	167.845	90.0027	°	Spot	Velocity Angle	26	1000000015	427
69.4317	159.434	90.0027	°	Spot	Velocity Angle	27	1000000021	428
95.0601	5.05741	90.0027	°	Spot	Velocity Angle	27	1000000025	429
11.4276	101.43	90.0027	°	Spot	Velocity Angle	27	1000000003	430
136.803	133.205	90.0027	°	Spot	Velocity Angle	27	1000000016	431
1.22752	91.2301	90.0027	°	Spot	Velocity Angle	27	1000000026	432
58.7378	148.74	90.0027	°	Spot	Velocity Angle	27	1000000030	433
9.38063	80.622	90.0027	°	Spot	Velocity Angle	27	1000000027	434
150.058	119.949	90.0027	°	Spot	Velocity Angle	27	1000000028	435
165.108	104.9	90.0027	°	Spot	Velocity Angle	27	1000000019	436
80.5737	9.42901	90.0027	°	Spot	Velocity Angle	27	1000000029	437
95.7594	174.249	90.0027	°	Spot	Velocity Angle	27	1000000015	438
97.5962	172.412	90.0027	°	Spot	Velocity Angle	28	1000000025	439
132.828	137.18	90.0027	°	Spot	Velocity Angle	28	1000000003	440
53.9793	143.982	90.0027	°	Spot	Velocity Angle	28	1000000016	441
125.711	35.7079	90.0027	°	Spot	Velocity Angle	28	1000000026	442
153.37	116.638	90.0027	°	Spot	Velocity Angle	28	1000000031	443
78.1649	168.168	90.0027	°	Spot	Velocity Angle	28	1000000030	444
178.589	91.4188	90.0027	°	Spot	Velocity Angle	28	1000000027	445
154.46	115.548	90.0027	°	Spot	Velocity Angle	28	1000000028	446
62.8928	27.1098	90.0027	°	Spot	Velocity Angle	28	1000000029	447
105.819	15.8161	90.0027	°	Spot	Velocity Angle	29	1000000025	448
154.173	115.835	90.0027	°	Spot	Velocity Angle	29	1000000003	449
59.3235	149.326	90.0027	°	Spot	Velocity Angle	29	1000000016	450
157.108	67.1049	90.0027	°	Spot	Velocity Angle	29	1000000026	451
132.511	137.497	90.0027	°	Spot	Velocity Angle	29	1000000031	452
97.984	172.024	90.0027	°	Spot	Velocity Angle	29	1000000030	453
157.986	67.9833	90.0027	°	Spot	Velocity Angle	29	1000000027	454
50.0888	140.091	90.0027	°	Spot	Velocity Angle	29	1000000032	455
54.9822	35.0205	90.0027	°	Spot	Velocity Angle	29	1000000028	456
18.4264	108.429	90.0027	°	Spot	Velocity Angle	29	1000000029	457
107.032	17.0292	90.0027	°	Spot	Velocity Angle	30	1000000025	458
106.415	163.593	90.0027	°	Spot	Velocity Angle	30	1000000033	459
30.8598	120.862	90.0027	°	Spot	Velocity Angle	30	1000000003	460
121.91	148.098	90.0027	°	Spot	Velocity Angle	30	1000000016	461
148.182	121.826	90.0027	°	Spot	Velocity Angle	30	1000000026	462
68.2143	21.7884	90.0027	°	Spot	Velocity Angle	30	1000000031	463
58.6956	148.698	90.0027	°	Spot	Velocity Angle	30	1000000030	464
7.54576	82.4569	90.0027	°	Spot	Velocity Angle	30	1000000027	465
60.0477	150.05	90.0027	°	Spot	Velocity Angle	30	1000000032	466
73.1971	16.8055	90.0027	°	Spot	Velocity Angle	30	1000000028	467
71.2332	161.236	90.0027	°	Spot	Velocity Angle	30	1000000029	468
90.9007	179.107	90.0027	°	Spot	Velocity Angle	31	1000000033	469
96.1266	173.881	90.0027	°	Spot	Velocity Angle	31	1000000003	470
105.068	164.94	90.0027	°	Spot	Velocity Angle	31	1000000026	471
71.1659	18.8368	90.0027	°	Spot	Velocity Angle	31	1000000031	472
8.81037	81.1923	90.0027	°	Spot	Velocity Angle	31	1000000030	473
117.483	27.4807	90.0027	°	Spot	Velocity Angle	31	1000000027	474
13.4642	103.467	90.0027	°	Spot	Velocity Angle	31	1000000032	475
86.0147	3.98798	90.0027	°	Spot	Velocity Angle	31	1000000028	476
31.5974	121.6	90.0027	°	Spot	Velocity Angle	31	1000000029	477
55.5654	145.568	90.0027	°	Spot	Velocity Angle	32	1000000034	478
99.6616	9.65893	90.0027	°	Spot	Velocity Angle	32	1000000035	479
60.2719	150.275	90.0027	°	Spot	Velocity Angle	32	1000000033	480
172.193	82.1901	90.0027	°	Spot	Velocity Angle	32	1000000003	481
12.4936	77.509	90.0027	°	Spot	Velocity Angle	32	1000000026	482
77.6016	167.604	90.0027	°	Spot	Velocity Angle	32	1000000031	483
13.0387	103.041	90.0027	°	Spot	Velocity Angle	32	1000000030	484
141.481	128.527	90.0027	°	Spot	Velocity Angle	32	1000000036	485
156.095	66.0925	90.0027	°	Spot	Velocity Angle	32	1000000027	486
16.913	73.0896	90.0027	°	Spot	Velocity Angle	32	1000000032	487
61.6222	151.625	90.0027	°	Spot	Velocity Angle	32	1000000028	488
5.07041	84.9322	90.0027	°	Spot	Velocity Angle	32	1000000029	489
50.1289	39.8737	90.0027	°	Spot	Velocity Angle	33	1000000034	490
57.5562	32.4464	90.0027	°	Spot	Velocity Angle	33	1000000033	491
107.575	17.572	90.0027	°	Spot	Velocity Angle	33	1000000035	492
145.379	55.3759	90.0027	°	Spot	Velocity Angle	33	1000000003	493
120.411	30.4079	90.0027	°	Spot	Velocity Angle	33	1000000026	494
64.9885	154.991	90.0027	°	Spot	Velocity Angle	33	1000000031	495
13.042	76.9606	90.0027	°	Spot	Velocity Angle	33	1000000030	496
145.226	124.782	90.0027	°	Spot	Velocity Angle	33	1000000036	497
177.957	92.0513	90.0027	°	Spot	Velocity Angle	33	1000000027	498
23.2375	66.7652	90.0027	°	Spot	Velocity Angle	33	1000000032	499
79.637	169.64	90.0027	°	Spot	Velocity Angle	33	1000000028	500
0.946495	89.0563	90.0027	°	Spot	Velocity Angle	33	1000000029	501
100.858	10.8553	90.0027	°	Spot	Velocity Angle	34	1000000034	502
109.16	160.848	90.0027	°	Spot	Velocity Angle	34	1000000033	503
126.491	36.4885	90.0027	°	Spot	Velocity Angle	34	1000000035	504
90.7033	0.700275	90.0027	°	Spot	Velocity Angle	34	1000000003	505
65.7743	24.2284	90.0027	°	Spot	Velocity Angle	34	1000000037	506
127.58	37.577	90.0027	°	Spot	Velocity Angle	34	1000000026	507
178.835	91.1731	90.0027	°	Spot	Velocity Angle	34	1000000031	508
88.5777	1.42496	90.0027	°	Spot	Velocity Angle	34	1000000030	509
103.171	13.1682	90.0027	°	Spot	Velocity Angle	34	1000000036	510
31.4571	58.5455	90.0027	°	Spot	Velocity Angle	34	1000000032	511
60.4234	150.426	90.0027	°	Spot	Velocity Angle	34	1000000028	512
171.57	81.5677	90.0027	°	Spot	Velocity Angle	35	1000000034	513
72.3034	17.6992	90.0027	°	Spot	Velocity Angle	35	1000000033	514
81.5937	8.409	90.0027	°	Spot	Velocity Angle	35	1000000035	515
98.1891	171.819	90.0027	°	Spot	Velocity Angle	35	1000000003	516
160.911	109.097	90.0027	°	Spot	Velocity Angle	35	1000000038	517
62.6519	27.3508	90.0027	°	Spot	Velocity Angle	35	1000000037	518
61.5367	151.539	90.0027	°	Spot	Velocity Angle	35	1000000026	519
65.6483	24.3544	90.0027	°	Spot	Velocity Angle	35	1000000031	520
6.22009	83.7826	90.0027	°	Spot	Velocity Angle	35	1000000039	521
72.6567	17.346	90.0027	°	Spot	Velocity Angle	35	1000000030	522
99.3789	9.37627	90.0027	°	Spot	Velocity Angle	35	1000000036	523
57.4662	147.469	90.0027	°	Spot	Velocity Angle	35	1000000032	524
176.212	93.7957	90.0027	°	Spot	Velocity Angle	36	1000000034	525
128.182	141.825	90.0027	°	Spot	Velocity Angle	36	1000000033	526
62.1129	27.8898	90.0027	°	Spot	Velocity Angle	36	1000000035	527
149.903	120.105	90.0027	°	Spot	Velocity Angle	36	1000000040	528
75.6947	165.697	90.0027	°	Spot	Velocity Angle	36	1000000003	529
118.776	151.231	90.0027	°	Spot	Velocity Angle	36	1000000038	530
120.546	149.462	90.0027	°	Spot	Velocity Angle	36	1000000026	531
49.0766	40.926	90.0027	°	Spot	Velocity Angle	36	1000000037	532
104.846	14.8432	90.0027	°	Spot	Velocity Angle	36	1000000031	533
5.12751	84.8751	90.0027	°	Spot	Velocity Angle	36	1000000039	534
35.2162	54.7865	90.0027	°	Spot	Velocity Angle	36	1000000036	535
87.2857	2.71693	90.0027	°	Spot	Velocity Angle	36	1000000030	536
99.8437	170.164	90.0027	°	Spot	Velocity Angle	36	1000000032	537
160.806	109.202	90.0027	°	Spot	Velocity Angle	37	1000000034	538
114.493	155.515	90.0027	°	Spot	Velocity Angle	37	1000000033	539
128.408	38.4049	90.0027	°	Spot	Velocity Angle	37	1000000035	540
154.513	115.495	90.0027	°	Spot	Velocity Angle	37	1000000040	541
12.9335	102.936	90.0027	°	Spot	Velocity Angle	37	1000000003	542
87.8121	177.815	90.0027	°	Spot	Velocity Angle	37	1000000038	543
108.786	18.7834	90.0027	°	Spot	Velocity Angle	37	1000000026	544
26.4985	116.501	90.0027	°	Spot	Velocity Angle	37	1000000037	545
108.538	18.5352	90.0027	°	Spot	Velocity Angle	37	1000000041	546
159.403	69.4007	90.0027	°	Spot	Velocity Angle	37	1000000031	547
1.53791	88.4647	90.0027	°	Spot	Velocity Angle	37	1000000039	548
24.6697	65.3329	90.0027	°	Spot	Velocity Angle	37	1000000036	549
142.663	52.6608	90.0027	°	Spot	Velocity Angle	37	1000000030	550
122.765	147.243	90.0027	°	Spot	Velocity Angle	37	1000000032	551
111.649	158.359	90.0027	°	Spot	Velocity Angle	38	1000000042	552
0.34436	89.6579	90.0027	°	Spot	Velocity Angle	38	1000000034	553
88.0972	1.90542	90.0027	°	Spot	Velocity Angle	38	1000000033	554
136.823	46.8201	90.0027	°	Spot	Velocity Angle	38	1000000035	555
110.286	20.2836	90.0027	°	Spot	Velocity Angle	38	1000000040	556
59.8923	149.895	90.0027	°	Spot	Velocity Angle	38	1000000038	557
24.1352	65.8674	90.0027	°	Spot	Velocity Angle	38	1000000026	558
30.1478	120.15	90.0027	°	Spot	Velocity Angle	38	1000000037	559
153.945	63.9425	90.0027	°	Spot	Velocity Angle	38	1000000041	560
148.256	121.752	90.0027	°	Spot	Velocity Angle	38	1000000043	561
50.1521	140.155	90.0027	°	Spot	Velocity Angle	38	1000000031	562
82.0361	172.039	90.0027	°	Spot	Velocity Angle	38	1000000039	563
143.599	126.409	90.0027	°	Spot	Velocity Angle	38	1000000036	564
122.228	32.2249	90.0027	°	Spot	Velocity Angle	38	1000000030	565
95.036	5.03337	90.0027	°	Spot	Velocity Angle	38	1000000044	566
59.5706	30.4321	90.0027	°	Spot	Velocity Angle	38	1000000032	567
118.306	151.701	90.0027	°	Spot	Velocity Angle	39	1000000042	568
156.269	66.2667	90.0027	°	Spot	Velocity Angle	39	1000000034	569
70.3613	19.6413	90.0027	°	Spot	Velocity Angle	39	1000000033	570
112.232	22.2296	90.0027	°	Spot	Velocity Angle	39	1000000035	571
113.981	23.9779	90.0027	°	Spot	Velocity Angle	39	1000000040	572
54.6347	144.637	90.0027	°	Spot	Velocity Angle	39	1000000038	573
33.8362	123.839	90.0027	°	Spot	Velocity Angle	39	1000000026	574
35.5643	54.4384	90.0027	°	Spot	Velocity Angle	39	1000000037	575
176.75	86.7474	90.0027	°	Spot	Velocity Angle	39	1000000041	576
135.135	134.873	90.0027	°	Spot	Velocity Angle	39	1000000043	577
95.0141	174.994	90.0027	°	Spot	Velocity Angle	39	1000000031	578
138.603	131.405	90.0027	°	Spot	Velocity Angle	39	1000000039	579
116.012	153.996	90.0027	°	Spot	Velocity Angle	39	1000000036	580
137.091	132.917	90.0027	°	Spot	Velocity Angle	39	1000000030	581
104.111	14.1088	90.0027	°	Spot	Velocity Angle	39	1000000044	582
71.2605	18.7421	90.0027	°	Spot	Velocity Angle	39	1000000032	583
23.4348	66.5678	90.0027	°	Spot	Velocity Angle	40	1000000042	584
179.588	89.5843	90.0027	°	Spot	Velocity Angle	40	1000000034	585
65.9179	24.0847	90.0027	°	Spot	Velocity Angle	40	1000000033	586
114.677	24.674	90.0027	°	Spot	Velocity Angle	40	1000000045	587
123.335	33.3326	90.0027	°	Spot	Velocity Angle	40	1000000035	588
142.944	52.9413	90.0027	°	Spot	Velocity Angle	40	1000000040	589
28.9031	61.0996	90.0027	°	Spot	Velocity Angle	40	1000000038	590
23.4794	113.482	90.0027	°	Spot	Velocity Angle	40	1000000026	591
61.9286	28.074	90.0027	°	Spot	Velocity Angle	40	1000000037	592
132.646	42.6433	90.0027	°	Spot	Velocity Angle	40	1000000041	593
10.4842	79.5185	90.0027	°	Spot	Velocity Angle	40	1000000043	594
149.548	120.46	90.0027	°	Spot	Velocity Angle	40	1000000031	595
97.8139	172.194	90.0027	°	Spot	Velocity Angle	40	1000000039	596
157.769	67.7667	90.0027	°	Spot	Velocity Angle	40	1000000036	597
139.242	130.766	90.0027	°	Spot	Velocity Angle	40	1000000030	598
71.9683	161.971	90.0027	°	Spot	Velocity Angle	40	1000000044	599
35.4928	54.5098	90.0027	°	Spot	Velocity Angle	41	1000000042	600
115.297	154.711	90.0027	°	Spot	Velocity Angle	41	1000000034	601
110.302	20.2995	90.0027	°	Spot	Velocity Angle	41	1000000033	602
23.152	113.155	90.0027	°	Spot	Velocity Angle	41	1000000045	603
136.493	46.4905	90.0027	°	Spot	Velocity Angle	41	1000000035	604
172.614	97.3944	90.0027	°	Spot	Velocity Angle	41	1000000040	605
7.34187	82.6608	90.0027	°	Spot	Velocity Angle	41	1000000038	606
8.26805	81.7346	90.0027	°	Spot	Velocity Angle	41	1000000046	607
127.266	37.2631	90.0027	°	Spot	Velocity Angle	41	1000000026	608
65.9364	24.0663	90.0027	°	Spot	Velocity Angle	41	1000000037	609
100.517	10.5147	90.0027	°	Spot	Velocity Angle	41	1000000041	610
32.7091	57.2935	90.0027	°	Spot	Velocity Angle	41	1000000043	611
80.5718	170.574	90.0027	°	Spot	Velocity Angle	41	1000000039	612
168.328	101.68	90.0027	°	Spot	Velocity Angle	41	1000000030	613
146.171	56.1684	90.0027	°	Spot	Velocity Angle	41	1000000036	614
23.2175	66.7851	90.0027	°	Spot	Velocity Angle	41	1000000044	615
83.2797	173.282	90.0027	°	Spot	Velocity Angle	42	1000000042	616
100.411	169.596	90.0027	°	Spot	Velocity Angle	42	1000000034	617
99.7072	170.301	90.0027	°	Spot	Velocity Angle	42	1000000033	618
13.7049	103.708	90.0027	°	Spot	Velocity Angle	42	1000000045	619
35.6608	125.663	90.0027	°	Spot	Velocity Angle	42	1000000040	620
112.673	22.67	90.0027	°	Spot	Velocity Angle	42	1000000035	621
5.95451	84.0481	90.0027	°	Spot	Velocity Angle	42	1000000038	622
62.8732	152.876	90.0027	°	Spot	Velocity Angle	42	1000000046	623
136.519	46.5164	90.0027	°	Spot	Velocity Angle	42	1000000026	624
173.717	96.2908	90.0027	°	Spot	Velocity Angle	42	1000000037	625
58.154	148.157	90.0027	°	Spot	Velocity Angle	42	1000000041	626
57.2703	147.273	90.0027	°	Spot	Velocity Angle	42	1000000043	627
167.382	77.3789	90.0027	°	Spot	Velocity Angle	42	1000000039	628
178.126	88.1233	90.0027	°	Spot	Velocity Angle	42	1000000030	629
174.304	95.7044	90.0027	°	Spot	Velocity Angle	42	1000000036	630
127.475	37.4719	90.0027	°	Spot	Velocity Angle	42	1000000044	631
45.2238	44.7788	90.0027	°	Spot	Velocity Angle	43	1000000042	632
95.4239	174.584	90.0027	°	Spot	Velocity Angle	43	1000000033	633
95.6739	5.67125	90.0027	°	Spot	Velocity Angle	43	1000000045	634
86.0634	3.93922	90.0027	°	Spot	Velocity Angle	43	1000000040	635
1.94999	91.9526	90.0027	°	Spot	Velocity Angle	43	1000000035	636
53.4511	143.454	90.0027	°	Spot	Velocity Angle	43	1000000038	637
138.892	131.116	90.0027	°	Spot	Velocity Angle	43	1000000046	638
157.492	67.4893	90.0027	°	Spot	Velocity Angle	43	1000000026	639
152.211	62.2079	90.0027	°	Spot	Velocity Angle	43	1000000037	640
48.4429	138.446	90.0027	°	Spot	Velocity Angle	43	1000000041	641
0.848831	90.8515	90.0027	°	Spot	Velocity Angle	43	1000000043	642
119.232	29.2297	90.0027	°	Spot	Velocity Angle	43	1000000039	643
161.923	108.085	90.0027	°	Spot	Velocity Angle	43	1000000036	644
122.04	147.968	90.0027	°	Spot	Velocity Angle	43	1000000044	645
167.617	77.6139	90.0027	°	Spot	Velocity Angle	44	1000000042	646
78.3484	168.351	90.0027	°	Spot	Velocity Angle	44	1000000033	647
38.651	51.3516	90.0027	°	Spot	Velocity Angle	44	1000000045	648
131.886	41.8837	90.0027	°	Spot	Velocity Angle	44	1000000040	649
7.83547	97.8381	90.0027	°	Spot	Velocity Angle	44	1000000035	650
42.0416	132.044	90.0027	°	Spot	Velocity Angle	44	1000000038	651
111.076	158.932	90.0027	°	Spot	Velocity Angle	44	1000000046	652
115.181	25.1779	90.0027	°	Spot	Velocity Angle	44	1000000026	653
19.5155	70.4871	90.0027	°	Spot	Velocity Angle	44	1000000037	654
47.8441	137.847	90.0027	°	Spot	Velocity Angle	44	1000000041	655
4.18735	94.19	90.0027	°	Spot	Velocity Angle	44	1000000043	656
27.9548	62.0479	90.0027	°	Spot	Velocity Angle	44	1000000039	657
179.728	89.7248	90.0027	°	Spot	Velocity Angle	44	1000000044	658
82.8537	172.856	90.0027	°	Spot	Velocity Angle	44	1000000047	659
131.785	138.223	90.0027	°	Spot	Velocity Angle	45	1000000042	660
71.6848	161.687	90.0027	°	Spot	Velocity Angle	45	1000000033	661
13.7095	76.2931	90.0027	°	Spot	Velocity Angle	45	1000000045	662
100.761	169.247	90.0027	°	Spot	Velocity Angle	45	1000000040	663
30.0922	120.095	90.0027	°	Spot	Velocity Angle	45	1000000038	664
4.89911	85.1035	90.0027	°	Spot	Velocity Angle	45	1000000035	665
83.5271	173.53	90.0027	°	Spot	Velocity Angle	45	1000000046	666
42.7524	47.2503	90.0027	°	Spot	Velocity Angle	45	1000000026	667
55.6953	145.698	90.0027	°	Spot	Velocity Angle	45	1000000037	668
136.195	133.813	90.0027	°	Spot	Velocity Angle	45	1000000041	669
18.4681	108.471	90.0027	°	Spot	Velocity Angle	45	1000000043	670
29.8906	60.1121	90.0027	°	Spot	Velocity Angle	45	1000000048	671
5.77414	84.2285	90.0027	°	Spot	Velocity Angle	45	1000000039	672
175.123	94.8845	90.0027	°	Spot	Velocity Angle	45	1000000044	673
69.8592	159.862	90.0027	°	Spot	Velocity Angle	45	1000000047	674
150.271	119.737	90.0027	°	Spot	Velocity Angle	46	1000000042	675
126.14	36.1375	90.0027	°	Spot	Velocity Angle	46	1000000033	676
16.5467	73.4559	90.0027	°	Spot	Velocity Angle	46	1000000045	677
20.5386	110.541	90.0027	°	Spot	Velocity Angle	46	1000000040	678
178.58	88.5775	90.0027	°	Spot	Velocity Angle	46	1000000038	679
174.547	95.461	90.0027	°	Spot	Velocity Angle	46	1000000035	680
113.463	156.545	90.0027	°	Spot	Velocity Angle	46	1000000046	681
53.7772	143.78	90.0027	°	Spot	Velocity Angle	46	1000000026	682
18.4993	71.5033	90.0027	°	Spot	Velocity Angle	46	1000000037	683
162.257	72.2541	90.0027	°	Spot	Velocity Angle	46	1000000041	684
27.9988	62.0038	90.0027	°	Spot	Velocity Angle	46	1000000043	685
17.8918	107.894	90.0027	°	Spot	Velocity Angle	46	1000000048	686
1.25573	88.747	90.0027	°	Spot	Velocity Angle	46	1000000044	687
135.698	45.6951	90.0027	°	Spot	Velocity Angle	46	1000000047	688
108.259	161.749	90.0027	°	Spot	Velocity Angle	47	1000000042	689
116.929	26.9262	90.0027	°	Spot	Velocity Angle	47	1000000033	690
123.884	146.124	90.0027	°	Spot	Velocity Angle	47	1000000045	691
37.9415	52.0612	90.0027	°	Spot	Velocity Angle	47	1000000040	692
157.681	67.678	90.0027	°	Spot	Velocity Angle	47	1000000038	693
119.92	150.088	90.0027	°	Spot	Velocity Angle	47	1000000035	694
123.084	33.0812	90.0027	°	Spot	Velocity Angle	47	1000000046	695
165.918	104.09	90.0027	°	Spot	Velocity Angle	47	1000000026	696
8.80983	98.8125	90.0027	°	Spot	Velocity Angle	47	1000000037	697
101.674	11.6716	90.0027	°	Spot	Velocity Angle	47	1000000041	698
61.5879	28.4147	90.0027	°	Spot	Velocity Angle	47	1000000043	699
99.5343	170.474	90.0027	°	Spot	Velocity Angle	47	1000000048	700
127.831	142.177	90.0027	°	Spot	Velocity Angle	47	1000000044	701
118.73	28.7275	90.0027	°	Spot	Velocity Angle	47	1000000047	702
13.9058	76.0969	90.0027	°	Spot	Velocity Angle	48	1000000042	703
174.938	95.0704	90.0027	°	Spot	Velocity Angle	48	1000000045	704
155.049	114.959	90.0027	°	Spot	Velocity Angle	48	1000000035	705
105.217	15.2143	90.0027	°	Spot	Velocity Angle	48	1000000040	706
75.6256	14.377	90.0027	°	Spot	Velocity Angle	48	1000000046	707
125.91	144.098	90.0027	°	Spot	Velocity Angle	48	1000000026	708
25.0597	115.062	90.0027	°	Spot	Velocity Angle	48	1000000037	709
76.1632	13.8395	90.0027	°	Spot	Velocity Angle	48	1000000041	710
20.1739	110.177	90.0027	°	Spot	Velocity Angle	48	1000000043	711
76.9393	166.942	90.0027	°	Spot	Velocity Angle	48	1000000048	712
117.706	152.302	90.0027	°	Spot	Velocity Angle	48	1000000044	713
97.2377	172.77	90.0027	°	Spot	Velocity Angle	48	1000000047	714
78.8741	11.1285	90.0027	°	Spot	Velocity Angle	49	1000000042	715
90.0934	0.0906568	90.0027	°	Spot	Velocity Angle	49	1000000045	716
114.124	155.884	90.0027	°	Spot	Velocity Angle	49	1000000040	717
159.763	69.76	90.0027	°	Spot	Velocity Angle	49	1000000035	718
91.2925	1.28987	90.0027	°	Spot	Velocity Angle	49	1000000046	719
9.36437	80.6383	90.0027	°	Spot	Velocity Angle	49	1000000026	720
155.128	114.88	90.0027	°	Spot	Velocity Angle	49	1000000037	721
87.1202	2.88244	90.0027	°	Spot	Velocity Angle	49	1000000049	722
50.1173	140.12	90.0027	°	Spot	Velocity Angle	49	1000000043	723
73.0076	16.9951	90.0027	°	Spot	Velocity Angle	49	1000000041	724
99.5978	170.41	90.0027	°	Spot	Velocity Angle	49	1000000048	725
110.574	20.5715	90.0027	°	Spot	Velocity Angle	49	1000000047	726
159.713	110.295	90.0027	°	Spot	Velocity Angle	50	1000000042	727
30.8396	59.1631	90.0027	°	Spot	Velocity Angle	50	1000000045	728
125.971	35.9684	90.0027	°	Spot	Velocity Angle	50	1000000040	729
113.917	156.091	90.0027	°	Spot	Velocity Angle	50	1000000035	730
170.448	99.5595	90.0027	°	Spot	Velocity Angle	50	1000000046	731
55.6688	34.3339	90.0027	°	Spot	Velocity Angle	50	1000000026	732
172.976	97.032	90.0027	°	Spot	Velocity Angle	50	1000000037	733
57.663	32.3397	90.0027	°	Spot	Velocity Angle	50	1000000049	734
48.7597	138.762	90.0027	°	Spot	Velocity Angle	50	1000000048	735
87.7111	2.29156	90.0027	°	Spot	Velocity Angle	50	1000000047	736
46.9294	136.932	90.0027	°	Spot	Velocity Angle	51	1000000042	737
126.901	143.107	90.0027	°	Spot	Velocity Angle	51	1000000045	738
155.676	65.6738	90.0027	°	Spot	Velocity Angle	51	1000000035	739
106.548	16.5456	90.0027	°	Spot	Velocity Angle	51	1000000040	740
180.005	90.013	90.0027	°	Spot	Velocity Angle	51	1000000046	741
88.497	1.50563	90.0027	°	Spot	Velocity Angle	51	1000000037	742
4.29449	85.7081	90.0027	°	Spot	Velocity Angle	51	1000000049	743
15.9677	74.035	90.0027	°	Spot	Velocity Angle	51	1000000048	744
159.406	110.602	90.0027	°	Spot	Velocity Angle	51	1000000050	745
74.0077	164.01	90.0027	°	Spot	Velocity Angle	51	1000000047	746
7.38441	97.3871	90.0027	°	Spot	Velocity Angle	52	1000000042	747
168.277	101.731	90.0027	°	Spot	Velocity Angle	52	1000000045	748
84.0889	174.092	90.0027	°	Spot	Velocity Angle	52	1000000040	749
113.961	23.9588	90.0027	°	Spot	Velocity Angle	52	1000000035	750
138.957	48.9542	90.0027	°	Spot	Velocity Angle	52	1000000046	751
1.22545	91.2281	90.0027	°	Spot	Velocity Angle	52	1000000037	752
177.822	92.186	90.0027	°	Spot	Velocity Angle	52	1000000049	753
89.3971	179.4	90.0027	°	Spot	Velocity Angle	52	1000000048	754
176.359	93.6491	90.0027	°	Spot	Velocity Angle	52	1000000050	755
86.4264	176.429	90.0027	°	Spot	Velocity Angle	52	1000000047	756
127.447	37.4438	90.0027	°	Spot	Velocity Angle	53	1000000042	757
178.569	91.4386	90.0027	°	Spot	Velocity Angle	53	1000000045	758
57.8599	147.863	90.0027	°	Spot	Velocity Angle	53	1000000040	759
15.3981	105.401	90.0027	°	Spot	Velocity Angle	53	1000000035	760
85.3837	175.386	90.0027	°	Spot	Velocity Angle	53	1000000037	761
117.057	27.0539	90.0027	°	Spot	Velocity Angle	53	1000000049	762
104.561	165.447	90.0027	°	Spot	Velocity Angle	53	1000000048	763
151.101	61.0982	90.0027	°	Spot	Velocity Angle	53	1000000050	764
33.4587	56.5439	90.0027	°	Spot	Velocity Angle	53	1000000047	765
51.5913	141.594	90.0027	°	Spot	Velocity Angle	54	1000000042	766
165.784	104.224	90.0027	°	Spot	Velocity Angle	54	1000000045	767
54.2871	144.29	90.0027	°	Spot	Velocity Angle	54	1000000040	768
118.814	28.8112	90.0027	°	Spot	Velocity Angle	54	1000000035	769
163.181	106.827	90.0027	°	Spot	Velocity Angle	54	1000000037	770
47.9447	42.058	90.0027	°	Spot	Velocity Angle	54	1000000049	771
127.107	142.901	90.0027	°	Spot	Velocity Angle	54	1000000048	772
19.8616	109.864	90.0027	°	Spot	Velocity Angle	54	1000000050	773
25.4046	115.407	90.0027	°	Spot	Velocity Angle	54	1000000047	774
46.301	136.304	90.0027	°	Spot	Velocity Angle	55	1000000042	775
120.944	30.941	90.0027	°	Spot	Velocity Angle	55	1000000040	776
53.2084	36.7943	90.0027	°	Spot	Velocity Angle	55	1000000035	777
99.6825	9.67987	90.0027	°	Spot	Velocity Angle	55	1000000037	778
69.3466	159.349	90.0027	°	Spot	Velocity Angle	55	1000000049	779
73.8218	163.824	90.0027	°	Spot	Velocity Angle	55	1000000048	780
56.7458	146.748	90.0027	°	Spot	Velocity Angle	55	1000000050	781
32.2888	122.291	90.0027	°	Spot	Velocity Angle	55	1000000047	782
142.578	52.5757	90.0027	°	Spot	Velocity Angle	56	1000000042	783
24.6441	65.3586	90.0027	°	Spot	Velocity Angle	56	1000000040	784
163.968	73.965	90.0027	°	Spot	Velocity Angle	56	1000000035	785
175.95	94.0584	90.0027	°	Spot	Velocity Angle	56	1000000051	786
23.7426	113.745	90.0027	°	Spot	Velocity Angle	56	1000000037	787
123.333	146.675	90.0027	°	Spot	Velocity Angle	56	1000000049	788
175.978	94.0296	90.0027	°	Spot	Velocity Angle	56	1000000050	789
117.602	27.599	90.0027	°	Spot	Velocity Angle	56	1000000047	790
156.421	66.4179	90.0027	°	Spot	Velocity Angle	57	1000000042	791
165.485	75.4822	90.0027	°	Spot	Velocity Angle	57	1000000052	792
21.5767	111.579	90.0027	°	Spot	Velocity Angle	57	1000000040	793
166.405	103.603	90.0027	°	Spot	Velocity Angle	57	1000000035	794
170.345	99.6626	90.0027	°	Spot	Velocity Angle	57	1000000051	795
84.4752	174.478	90.0027	°	Spot	Velocity Angle	57	1000000037	796
91.581	178.427	90.0027	°	Spot	Velocity Angle	57	1000000049	797
97.3266	7.32395	90.0027	°	Spot	Velocity Angle	57	1000000050	798
139.313	130.695	90.0027	°	Spot	Velocity Angle	57	1000000047	799
177.298	92.71	90.0027	°	Spot	Velocity Angle	58	1000000042	800
162.145	72.1422	90.0027	°	Spot	Velocity Angle	58	1000000052	801
20.8538	110.857	90.0027	°	Spot	Velocity Angle	58	1000000040	802
0.589188	89.4138	90.0027	°	Spot	Velocity Angle	58	1000000035	803
67.259	157.262	90.0027	°	Spot	Velocity Angle	58	1000000051	804
97.7186	7.71592	90.0027	°	Spot	Velocity Angle	58	1000000037	805
174.79	95.2178	90.0027	°	Spot	Velocity Angle	58	1000000049	806
44.2612	45.7415	90.0027	°	Spot	Velocity Angle	58	1000000050	807
143.56	126.448	90.0027	°	Spot	Velocity Angle	58	1000000047	808
179.104	90.9041	90.0027	°	Spot	Velocity Angle	59	1000000042	809
169.064	79.0611	90.0027	°	Spot	Velocity Angle	59	1000000052	810
158.039	111.969	90.0027	°	Spot	Velocity Angle	59	1000000040	811
104.707	14.7041	90.0027	°	Spot	Velocity Angle	59	1000000035	812
11.5566	101.559	90.0027	°	Spot	Velocity Angle	59	1000000051	813
142.574	52.5711	90.0027	°	Spot	Velocity Angle	59	1000000053	814
145.246	55.2431	90.0027	°	Spot	Velocity Angle	59	1000000037	815
36.0282	126.031	90.0027	°	Spot	Velocity Angle	59	1000000049	816
1.3021	88.7005	90.0027	°	Spot	Velocity Angle	59	1000000050	817
15.7346	74.2681	90.0027	°	Spot	Velocity Angle	60	1000000042	818
13.7518	76.2509	90.0027	°	Spot	Velocity Angle	60	1000000052	819
54.2684	144.271	90.0027	°	Spot	Velocity Angle	60	1000000040	820
22.4853	67.5174	90.0027	°	Spot	Velocity Angle	60	1000000035	821
29.2923	60.7103	90.0027	°	Spot	Velocity Angle	60	1000000051	822
133.474	43.4717	90.0027	°	Spot	Velocity Angle	60	1000000053	823
151.125	61.1223	90.0027	°	Spot	Velocity Angle	60	1000000037	824
75.7932	165.796	90.0027	°	Spot	Velocity Angle	60	1000000049	825
173.798	96.2095	90.0027	°	Spot	Velocity Angle	60	1000000050	826
1.10627	88.8962	90.0027	°	Spot	Velocity Angle	61	1000000042	827
32.1037	57.899	90.0027	°	Spot	Velocity Angle	61	1000000052	828
178.398	91.6102	90.0027	°	Spot	Velocity Angle	61	1000000054	829
9.59216	99.5948	90.0027	°	Spot	Velocity Angle	61	1000000040	830
29.3419	60.6607	90.0027	°	Spot	Velocity Angle	61	1000000035	831
141.825	128.183	90.0027	°	Spot	Velocity Angle	61	1000000051	832
6.64472	96.6473	90.0027	°	Spot	Velocity Angle	61	1000000053	833
7.59439	97.597	90.0027	°	Spot	Velocity Angle	61	1000000037	834
121.345	148.663	90.0027	°	Spot	Velocity Angle	61	1000000049	835
111.081	158.927	90.0027	°	Spot	Velocity Angle	61	1000000050	836
13.2603	103.263	90.0027	°	Spot	Velocity Angle	61	1000000055	837
0.258696	90.2615	90.0027	°	Spot	Velocity Angle	62	1000000042	838
153.305	63.3023	90.0027	°	Spot	Velocity Angle	62	1000000052	839
168.905	101.103	90.0027	°	Spot	Velocity Angle	62	1000000054	840
42.8163	132.819	90.0027	°	Spot	Velocity Angle	62	1000000056	841
129.596	39.5932	90.0027	°	Spot	Velocity Angle	62	1000000040	842
45.6519	44.3507	90.0027	°	Spot	Velocity Angle	62	1000000035	843
71.3513	18.6514	90.0027	°	Spot	Velocity Angle	62	1000000051	844
28.1205	118.123	90.0027	°	Spot	Velocity Angle	62	1000000053	845
39.662	129.665	90.0027	°	Spot	Velocity Angle	62	1000000037	846
25.6346	64.3681	90.0027	°	Spot	Velocity Angle	62	1000000049	847
13.2158	76.7869	90.0027	°	Spot	Velocity Angle	62	1000000050	848
10.1312	100.134	90.0027	°	Spot	Velocity Angle	62	1000000055	849
75.8955	14.1072	90.0027	°	Spot	Velocity Angle	63	1000000042	850
164.544	105.464	90.0027	°	Spot	Velocity Angle	63	1000000052	851
135.01	134.998	90.0027	°	Spot	Velocity Angle	63	1000000054	852
38.8044	128.807	90.0027	°	Spot	Velocity Angle	63	1000000056	853
150.44	60.4374	90.0027	°	Spot	Velocity Angle	63	1000000040	854
52.125	142.128	90.0027	°	Spot	Velocity Angle	63	1000000035	855
104.599	14.5961	90.0027	°	Spot	Velocity Angle	63	1000000051	856
168.321	78.3184	90.0027	°	Spot	Velocity Angle	63	1000000053	857
60.4823	150.485	90.0027	°	Spot	Velocity Angle	63	1000000037	858
9.19427	80.8084	90.0027	°	Spot	Velocity Angle	63	1000000049	859
3.866	86.1366	90.0027	°	Spot	Velocity Angle	63	1000000050	860
99.5482	9.54552	90.0027	°	Spot	Velocity Angle	63	1000000055	861
36.7326	53.2701	90.0027	°	Spot	Velocity Angle	64	1000000042	862
89.5592	179.562	90.0027	°	Spot	Velocity Angle	64	1000000052	863
23.5867	113.589	90.0027	°	Spot	Velocity Angle	64	1000000054	864
179.409	90.5995	90.0027	°	Spot	Velocity Angle	64	1000000056	865
139.481	49.4785	90.0027	°	Spot	Velocity Angle	64	1000000040	866
103.171	166.837	90.0027	°	Spot	Velocity Angle	64	1000000035	867
126.51	143.498	90.0027	°	Spot	Velocity Angle	64	1000000051	868
89.3872	179.39	90.0027	°	Spot	Velocity Angle	64	1000000037	869
140.5	50.4977	90.0027	°	Spot	Velocity Angle	64	1000000053	870
113.712	23.7097	90.0027	°	Spot	Velocity Angle	64	1000000049	871
98.191	8.18835	90.0027	°	Spot	Velocity Angle	64	1000000057	872
112.108	157.9	90.0027	°	Spot	Velocity Angle	64	1000000050	873
127.807	37.8043	90.0027	°	Spot	Velocity Angle	64	1000000055	874
8.26119	98.2639	90.0027	°	Spot	Velocity Angle	65	1000000042	875
92.4707	177.537	90.0027	°	Spot	Velocity Angle	65	1000000058	876
156.337	113.671	90.0027	°	Spot	Velocity Angle	65	1000000052	877
50.5192	140.522	90.0027	°	Spot	Velocity Angle	65	1000000054	878
159.298	110.71	90.0027	°	Spot	Velocity Angle	65	1000000056	879
56.2013	33.8014	90.0027	°	Spot	Velocity Angle	65	1000000035	880
147.389	57.3864	90.0027	°	Spot	Velocity Angle	65	1000000040	881
100.43	169.578	90.0027	°	Spot	Velocity Angle	65	1000000051	882
78.9995	169.002	90.0027	°	Spot	Velocity Angle	65	1000000037	883
27.8323	62.1703	90.0027	°	Spot	Velocity Angle	65	1000000053	884
131.742	41.7389	90.0027	°	Spot	Velocity Angle	65	1000000049	885
92.7259	2.72327	90.0027	°	Spot	Velocity Angle	65	1000000057	886
6.7835	83.2192	90.0027	°	Spot	Velocity Angle	65	1000000050	887
114.362	155.646	90.0027	°	Spot	Velocity Angle	65	1000000055	888
7.75431	97.757	90.0027	°	Spot	Velocity Angle	66	1000000042	889
89.0693	179.072	90.0027	°	Spot	Velocity Angle	66	1000000058	890
15.925	74.0777	90.0027	°	Spot	Velocity Angle	66	1000000052	891
116.204	153.804	90.0027	°	Spot	Velocity Angle	66	1000000054	892
110.104	20.1017	90.0027	°	Spot	Velocity Angle	66	1000000056	893
84.1101	174.113	90.0027	°	Spot	Velocity Angle	66	1000000035	894
64.6647	154.667	90.0027	°	Spot	Velocity Angle	66	1000000037	895
4.20671	94.2094	90.0027	°	Spot	Velocity Angle	66	1000000051	896
83.6865	173.689	90.0027	°	Spot	Velocity Angle	66	1000000053	897
56.2038	33.7989	90.0027	°	Spot	Velocity Angle	66	1000000049	898
13.9746	103.977	90.0027	°	Spot	Velocity Angle	66	1000000057	899
119.919	29.9163	90.0027	°	Spot	Velocity Angle	66	1000000059	900
7.66085	82.3418	90.0027	°	Spot	Velocity Angle	66	1000000055	901
177.421	92.5869	90.0027	°	Spot	Velocity Angle	67	1000000042	902
85.5457	4.45698	90.0027	°	Spot	Velocity Angle	67	1000000058	903
34.0369	55.9657	90.0027	°	Spot	Velocity Angle	67	1000000052	904
125.187	144.821	90.0027	°	Spot	Velocity Angle	67	1000000054	905
46.9008	43.1019	90.0027	°	Spot	Velocity Angle	67	1000000056	906
141.137	51.1347	90.0027	°	Spot	Velocity Angle	67	1000000035	907
47.5523	137.555	90.0027	°	Spot	Velocity Angle	67	1000000037	908
16.439	73.5637	90.0027	°	Spot	Velocity Angle	67	1000000051	909
149.309	120.699	90.0027	°	Spot	Velocity Angle	67	1000000053	910
52.8459	37.1568	90.0027	°	Spot	Velocity Angle	67	1000000049	911
126.663	143.344	90.0027	°	Spot	Velocity Angle	67	1000000057	912
116.373	26.3708	90.0027	°	Spot	Velocity Angle	67	1000000059	913
27.3577	62.645	90.0027	°	Spot	Velocity Angle	67	1000000055	914
174.84	95.1677	90.0027	°	Spot	Velocity Angle	68	1000000042	915
118.733	151.275	90.0027	°	Spot	Velocity Angle	68	1000000058	916
17.4984	72.5042	90.0027	°	Spot	Velocity Angle	68	1000000052	917
155.027	114.981	90.0027	°	Spot	Velocity Angle	68	1000000054	918
68.3083	158.311	90.0027	°	Spot	Velocity Angle	68	1000000060	919
57.5499	147.553	90.0027	°	Spot	Velocity Angle	68	1000000056	920
108.081	18.0786	90.0027	°	Spot	Velocity Angle	68	1000000035	921
49.2818	139.284	90.0027	°	Spot	Velocity Angle	68	1000000037	922
81.3835	8.61911	90.0027	°	Spot	Velocity Angle	68	1000000051	923
0.947528	90.9503	90.0027	°	Spot	Velocity Angle	68	1000000053	924
123.21	146.798	90.0027	°	Spot	Velocity Angle	68	1000000049	925
177.846	87.8437	90.0027	°	Spot	Velocity Angle	68	1000000057	926
123.351	33.3488	90.0027	°	Spot	Velocity Angle	68	1000000059	927
27.6104	117.613	90.0027	°	Spot	Velocity Angle	68	1000000061	928
176.012	93.9958	90.0027	°	Spot	Velocity Angle	68	1000000055	929
105.437	164.571	90.0027	°	Spot	Velocity Angle	69	1000000058	930
170.973	99.0354	90.0027	°	Spot	Velocity Angle	69	1000000054	931
43.8777	133.88	90.0027	°	Spot	Velocity Angle	69	1000000060	932
161.419	108.589	90.0027	°	Spot	Velocity Angle	69	1000000056	933
59.3585	149.361	90.0027	°	Spot	Velocity Angle	69	1000000035	934
41.6473	131.65	90.0027	°	Spot	Velocity Angle	69	1000000053	935
100.34	169.668	90.0027	°	Spot	Velocity Angle	69	1000000049	936
178.394	91.6142	90.0027	°	Spot	Velocity Angle	69	1000000057	937
99.9282	170.08	90.0027	°	Spot	Velocity Angle	69	1000000062	938
160.73	109.278	90.0027	°	Spot	Velocity Angle	69	1000000059	939
15.1726	105.175	90.0027	°	Spot	Velocity Angle	69	1000000061	940
165.405	104.603	90.0027	°	Spot	Velocity Angle	69	1000000055	941
20.852	69.1506	90.0027	°	Spot	Velocity Angle	70	1000000058	942
162.903	107.105	90.0027	°	Spot	Velocity Angle	70	1000000054	943
30.1153	120.118	90.0027	°	Spot	Velocity Angle	70	1000000060	944
58.4425	148.445	90.0027	°	Spot	Velocity Angle	70	1000000056	945
96.7654	173.243	90.0027	°	Spot	Velocity Angle	70	1000000035	946
47.9213	137.924	90.0027	°	Spot	Velocity Angle	70	1000000053	947
58.0662	31.9365	90.0027	°	Spot	Velocity Angle	70	1000000057	948
106.214	163.794	90.0027	°	Spot	Velocity Angle	70	1000000062	949
58.2111	148.214	90.0027	°	Spot	Velocity Angle	70	1000000059	950
32.322	122.325	90.0027	°	Spot	Velocity Angle	70	1000000061	951
146.418	123.59	90.0027	°	Spot	Velocity Angle	70	1000000055	952
87.1229	2.87979	90.0027	°	Spot	Velocity Angle	71	1000000058	953
147.404	122.604	90.0027	°	Spot	Velocity Angle	71	1000000054	954
29.001	119.004	90.0027	°	Spot	Velocity Angle	71	1000000060	955
26.9618	116.964	90.0027	°	Spot	Velocity Angle	71	1000000056	956
130.775	40.772	90.0027	°	Spot	Velocity Angle	71	1000000035	957
121.48	31.4778	90.0027	°	Spot	Velocity Angle	71	1000000053	958
144.446	125.562	90.0027	°	Spot	Velocity Angle	71	1000000057	959
116.212	153.796	90.0027	°	Spot	Velocity Angle	71	1000000062	960
44.2903	45.7124	90.0027	°	Spot	Velocity Angle	71	1000000059	961
97.6121	172.396	90.0027	°	Spot	Velocity Angle	71	1000000061	962
84.1073	174.11	90.0027	°	Spot	Velocity Angle	71	1000000055	963
139.298	130.71	90.0027	°	Spot	Velocity Angle	72	1000000058	964
175.543	94.4653	90.0027	°	Spot	Velocity Angle	72	1000000054	965
15.9849	74.0178	90.0027	°	Spot	Velocity Angle	72	1000000060	966
12.3213	102.324	90.0027	°	Spot	Velocity Angle	72	1000000056	967
68.7094	158.712	90.0027	°	Spot	Velocity Angle	72	1000000063	968
89.2183	0.784119	90.0027	°	Spot	Velocity Angle	72	1000000035	969
111.506	158.502	90.0027	°	Spot	Velocity Angle	72	1000000057	970
119.726	150.282	90.0027	°	Spot	Velocity Angle	72	1000000062	971
20.3915	69.6112	90.0027	°	Spot	Velocity Angle	72	1000000059	972
103.379	13.3765	90.0027	°	Spot	Velocity Angle	72	1000000061	973
109.517	160.491	90.0027	°	Spot	Velocity Angle	73	1000000058	974
147.372	122.636	90.0027	°	Spot	Velocity Angle	73	1000000054	975
71.0342	18.9684	90.0027	°	Spot	Velocity Angle	73	1000000060	976
89.5663	179.569	90.0027	°	Spot	Velocity Angle	73	1000000063	977
0.353888	90.3563	90.0027	°	Spot	Velocity Angle	73	1000000056	978
174.904	84.9011	90.0027	°	Spot	Velocity Angle	73	1000000064	979
6.22636	83.7763	90.0027	°	Spot	Velocity Angle	73	1000000035	980
147.233	122.775	90.0027	°	Spot	Velocity Angle	73	1000000057	981
72.5047	17.4979	90.0027	°	Spot	Velocity Angle	73	1000000062	982
45.5275	44.4751	90.0027	°	Spot	Velocity Angle	73	1000000065	983
108.431	161.577	90.0027	°	Spot	Velocity Angle	73	1000000059	984
150.994	119.013	90.0027	°	Spot	Velocity Angle	73	1000000061	985
3.59281	93.5954	90.0027	°	Spot	Velocity Angle	73	1000000066	986
79.618	10.3846	90.0027	°	Spot	Velocity Angle	74	1000000058	987
142.62	52.6178	90.0027	°	Spot	Velocity Angle	74	1000000060	988
78.9843	168.987	90.0027	°	Spot	Velocity Angle	74	1000000063	989
172.692	97.3159	90.0027	°	Spot	Velocity Angle	74	1000000064	990
51.0064	141.009	90.0027	°	Spot	Velocity Angle	74	1000000035	991
169.335	100.673	90.0027	°	Spot	Velocity Angle	74	1000000057	992
34.5099	55.4928	90.0027	°	Spot	Velocity Angle	74	1000000062	993
108.764	18.7611	90.0027	°	Spot	Velocity Angle	74	1000000065	994
45.3551	135.358	90.0027	°	Spot	Velocity Angle	74	1000000059	995
104.085	165.923	90.0027	°	Spot	Velocity Angle	74	1000000061	996
85.6061	175.609	90.0027	°	Spot	Velocity Angle	74	1000000066	997
89.9234	0.0791317	90.0027	°	Spot	Velocity Angle	75	1000000058	998
23.0188	113.021	90.0027	°	Spot	Velocity Angle	75	1000000067	999
71.0121	161.015	90.0027	°	Spot	Velocity Angle	75	1000000063	1000
74.1061	15.8965	90.0027	°	Spot	Velocity Angle	75	1000000060	1001
143.767	126.241	90.0027	°	Spot	Velocity Angle	75	1000000064	1002
17.8497	72.153	90.0027	°	Spot	Velocity Angle	75	1000000035	1003
154.957	115.051	90.0027	°	Spot	Velocity Angle	75	1000000057	1004
115.983	25.9806	90.0027	°	Spot	Velocity Angle	75	1000000068	1005
63.884	153.887	90.0027	°	Spot	Velocity Angle	75	1000000062	1006
133.293	43.2904	90.0027	°	Spot	Velocity Angle	75	1000000065	1007
24.8793	114.882	90.0027	°	Spot	Velocity Angle	75	1000000059	1008
96.8509	173.157	90.0027	°	Spot	Velocity Angle	75	1000000061	1009
169.165	100.843	90.0027	°	Spot	Velocity Angle	75	1000000066	1010
37.0673	127.07	90.0027	°	Spot	Velocity Angle	76	1000000067	1011
148.73	121.278	90.0027	°	Spot	Velocity Angle	76	1000000063	1012
76.108	166.111	90.0027	°	Spot	Velocity Angle	76	1000000060	1013
63.8562	26.1465	90.0027	°	Spot	Velocity Angle	76	1000000069	1014
171.081	81.0784	90.0027	°	Spot	Velocity Angle	76	1000000064	1015
125.902	35.8991	90.0027	°	Spot	Velocity Angle	76	1000000035	1016
120.087	30.0846	90.0027	°	Spot	Velocity Angle	76	1000000068	1017
115.45	25.4473	90.0027	°	Spot	Velocity Angle	76	1000000062	1018
116.034	26.0309	90.0027	°	Spot	Velocity Angle	76	1000000065	1019
177.452	87.4492	90.0027	°	Spot	Velocity Angle	76	1000000059	1020
155.906	114.102	90.0027	°	Spot	Velocity Angle	76	1000000061	1021
110.604	20.6014	90.0027	°	Spot	Velocity Angle	76	1000000066	1022
27.9824	117.985	90.0027	°	Spot	Velocity Angle	77	1000000067	1023
167.877	77.8747	90.0027	°	Spot	Velocity Angle	77	1000000063	1024
12.6685	77.3341	90.0027	°	Spot	Velocity Angle	77	1000000060	1025
82.7991	7.20353	90.0027	°	Spot	Velocity Angle	77	1000000069	1026
65.5123	155.515	90.0027	°	Spot	Velocity Angle	77	1000000064	1027
154.629	115.379	90.0027	°	Spot	Velocity Angle	77	1000000035	1028
84.6114	5.39123	90.0027	°	Spot	Velocity Angle	77	1000000062	1029
134.964	44.961	90.0027	°	Spot	Velocity Angle	77	1000000068	1030
87.795	177.798	90.0027	°	Spot	Velocity Angle	77	1000000065	1031
154.737	115.271	90.0027	°	Spot	Velocity Angle	77	1000000059	1032
109.176	19.1729	90.0027	°	Spot	Velocity Angle	77	1000000061	1033
70.4602	19.5425	90.0027	°	Spot	Velocity Angle	77	1000000066	1034
14.2868	75.7159	90.0027	°	Spot	Velocity Angle	78	1000000067	1035
129.955	140.053	90.0027	°	Spot	Velocity Angle	78	1000000063	1036
19.6784	70.3243	90.0027	°	Spot	Velocity Angle	78	1000000060	1037
61.5765	28.4261	90.0027	°	Spot	Velocity Angle	78	1000000064	1038
83.1244	6.87826	90.0027	°	Spot	Velocity Angle	78	1000000069	1039
83.0578	173.06	90.0027	°	Spot	Velocity Angle	78	1000000035	1040
52.4943	37.5083	90.0027	°	Spot	Velocity Angle	78	1000000062	1041
104.475	165.533	90.0027	°	Spot	Velocity Angle	78	1000000068	1042
88.8447	178.847	90.0027	°	Spot	Velocity Angle	78	1000000065	1043
172.553	97.4553	90.0027	°	Spot	Velocity Angle	78	1000000059	1044
69.4557	20.547	90.0027	°	Spot	Velocity Angle	78	1000000061	1045
19.5458	70.4569	90.0027	°	Spot	Velocity Angle	78	1000000066	1046
179.977	89.9696	90.0027	°	Spot	Velocity Angle	79	1000000067	1047
130.181	40.1788	90.0027	°	Spot	Velocity Angle	79	1000000063	1048
23.7071	66.2955	90.0027	°	Spot	Velocity Angle	79	1000000069	1049
173.996	96.012	90.0027	°	Spot	Velocity Angle	79	1000000064	1050
139.282	130.726	90.0027	°	Spot	Velocity Angle	79	1000000035	1051
2.52437	92.527	90.0027	°	Spot	Velocity Angle	79	1000000068	1052
14.1532	75.8495	90.0027	°	Spot	Velocity Angle	79	1000000062	1053
92.6318	2.62913	90.0027	°	Spot	Velocity Angle	79	1000000065	1054
130.502	139.506	90.0027	°	Spot	Velocity Angle	79	1000000059	1055
43.9766	133.979	90.0027	°	Spot	Velocity Angle	79	1000000061	1056
150.774	60.7713	90.0027	°	Spot	Velocity Angle	79	1000000066	1057
89.1371	179.14	90.0027	°	Spot	Velocity Angle	80	1000000067	1058
94.9369	4.93426	90.0027	°	Spot	Velocity Angle	80	1000000063	1059
175.504	94.5043	90.0027	°	Spot	Velocity Angle	80	1000000064	1060
35.7273	54.2753	90.0027	°	Spot	Velocity Angle	80	1000000069	1061
127.99	142.018	90.0027	°	Spot	Velocity Angle	80	1000000035	1062
48.7581	138.761	90.0027	°	Spot	Velocity Angle	80	1000000062	1063
90.517	0.513977	90.0027	°	Spot	Velocity Angle	80	1000000068	1064
120.573	30.5705	90.0027	°	Spot	Velocity Angle	80	1000000065	1065
88.8379	178.84	90.0027	°	Spot	Velocity Angle	80	1000000059	1066
92.9452	177.063	90.0027	°	Spot	Velocity Angle	80	1000000061	1067
179.607	89.6039	90.0027	°	Spot	Velocity Angle	80	1000000066	1068
93.2959	176.712	90.0027	°	Spot	Velocity Angle	81	1000000067	1069
89.5923	0.410705	90.0027	°	Spot	Velocity Angle	81	1000000063	1070
39.3638	50.6389	90.0027	°	Spot	Velocity Angle	81	1000000064	1071
4.47615	85.5265	90.0027	°	Spot	Velocity Angle	81	1000000069	1072
129.8	39.7969	90.0027	°	Spot	Velocity Angle	81	1000000035	1073
128.587	38.5844	90.0027	°	Spot	Velocity Angle	81	1000000070	1074
61.5795	28.4231	90.0027	°	Spot	Velocity Angle	81	1000000068	1075
81.2154	8.7873	90.0027	°	Spot	Velocity Angle	81	1000000065	1076
65.3902	24.6125	90.0027	°	Spot	Velocity Angle	81	1000000059	1077
154.389	64.3869	90.0027	°	Spot	Velocity Angle	81	1000000061	1078
18.4368	71.5658	90.0027	°	Spot	Velocity Angle	81	1000000071	1079
89.6224	179.625	90.0027	°	Spot	Velocity Angle	81	1000000066	1080
146.129	123.879	90.0027	°	Spot	Velocity Angle	82	1000000067	1081
97.3759	7.37321	90.0027	°	Spot	Velocity Angle	82	1000000063	1082
143.126	126.882	90.0027	°	Spot	Velocity Angle	82	1000000069	1083
24.2857	65.717	90.0027	°	Spot	Velocity Angle	82	1000000064	1084
100.99	10.9874	90.0027	°	Spot	Velocity Angle	82	1000000035	1085
133.82	43.8172	90.0027	°	Spot	Velocity Angle	82	1000000070	1086
84.2429	5.7598	90.0027	°	Spot	Velocity Angle	82	1000000068	1087
133.736	136.272	90.0027	°	Spot	Velocity Angle	82	1000000065	1088
71.1265	18.8762	90.0027	°	Spot	Velocity Angle	82	1000000059	1089
108.928	18.9252	90.0027	°	Spot	Velocity Angle	82	1000000061	1090
160.08	109.928	90.0027	°	Spot	Velocity Angle	82	1000000071	1091
114.154	155.854	90.0027	°	Spot	Velocity Angle	82	1000000066	1092
81.5278	8.47491	90.0027	°	Spot	Velocity Angle	83	1000000067	1093
177.768	92.2395	90.0027	°	Spot	Velocity Angle	83	1000000072	1094
91.1256	1.12295	90.0027	°	Spot	Velocity Angle	83	1000000063	1095
152.506	62.503	90.0027	°	Spot	Velocity Angle	83	1000000064	1096
140.855	129.153	90.0027	°	Spot	Velocity Angle	83	1000000069	1097
51.5537	141.556	90.0027	°	Spot	Velocity Angle	83	1000000035	1098
5.81288	84.1898	90.0027	°	Spot	Velocity Angle	83	1000000073	1099
158.609	68.6066	90.0027	°	Spot	Velocity Angle	83	1000000070	1100
138.723	131.285	90.0027	°	Spot	Velocity Angle	83	1000000068	1101
139.719	130.289	90.0027	°	Spot	Velocity Angle	83	1000000065	1102
45.368	135.371	90.0027	°	Spot	Velocity Angle	83	1000000059	1103
33.103	56.8996	90.0027	°	Spot	Velocity Angle	83	1000000061	1104
167.962	102.046	90.0027	°	Spot	Velocity Angle	83	1000000071	1105
55.2606	34.742	90.0027	°	Spot	Velocity Angle	83	1000000066	1106
174.745	95.2626	90.0027	°	Spot	Velocity Angle	84	1000000067	1107
176.589	93.4194	90.0027	°	Spot	Velocity Angle	84	1000000072	1108
126.306	143.702	90.0027	°	Spot	Velocity Angle	84	1000000069	1109
172.079	82.0763	90.0027	°	Spot	Velocity Angle	84	1000000064	1110
130.036	139.972	90.0027	°	Spot	Velocity Angle	84	1000000035	1111
1.10432	91.1068	90.0027	°	Spot	Velocity Angle	84	1000000073	1112
172.396	82.3936	90.0027	°	Spot	Velocity Angle	84	1000000070	1113
60.026	150.029	90.0027	°	Spot	Velocity Angle	84	1000000068	1114
95.9824	174.026	90.0027	°	Spot	Velocity Angle	84	1000000065	1115
12.4042	77.5985	90.0027	°	Spot	Velocity Angle	84	1000000059	1116
144.836	54.8332	90.0027	°	Spot	Velocity Angle	84	1000000071	1117
41.7488	48.2538	90.0027	°	Spot	Velocity Angle	84	1000000066	1118
170.696	99.3121	90.0027	°	Spot	Velocity Angle	85	1000000067	1119
162.354	72.3517	90.0027	°	Spot	Velocity Angle	85	1000000072	1120
115.934	154.074	90.0027	°	Spot	Velocity Angle	85	1000000069	1121
150.236	119.772	90.0027	°	Spot	Velocity Angle	85	1000000035	1122
7.62143	97.6241	90.0027	°	Spot	Velocity Angle	85	1000000073	1123
164.456	74.4535	90.0027	°	Spot	Velocity Angle	85	1000000070	1124
42.1708	132.173	90.0027	°	Spot	Velocity Angle	85	1000000068	1125
55.4376	145.44	90.0027	°	Spot	Velocity Angle	85	1000000065	1126
71.9925	18.0102	90.0027	°	Spot	Velocity Angle	85	1000000059	1127
96.239	6.23643	90.0027	°	Spot	Velocity Angle	85	1000000071	1128
23.3277	66.6749	90.0027	°	Spot	Velocity Angle	85	1000000066	1129
26.6839	63.3188	90.0027	°	Spot	Velocity Angle	86	1000000067	1130
154.569	115.439	90.0027	°	Spot	Velocity Angle	86	1000000072	1131
91.2335	1.23087	90.0027	°	Spot	Velocity Angle	86	1000000069	1132
1.9512	88.0515	90.0027	°	Spot	Velocity Angle	86	1000000035	1133
95.3934	174.615	90.0027	°	Spot	Velocity Angle	86	1000000073	1134
140.226	50.223	90.0027	°	Spot	Velocity Angle	86	1000000070	1135
26.2054	116.208	90.0027	°	Spot	Velocity Angle	86	1000000065	1136
162.325	107.683	90.0027	°	Spot	Velocity Angle	86	1000000059	1137
26.9243	116.927	90.0027	°	Spot	Velocity Angle	86	1000000071	1138
126.264	143.744	90.0027	°	Spot	Velocity Angle	86	1000000066	1139
94.1149	175.893	90.0027	°	Spot	Velocity Angle	87	1000000067	1140
85.9947	175.997	90.0027	°	Spot	Velocity Angle	87	1000000072	1141
9.41445	99.4171	90.0027	°	Spot	Velocity Angle	87	1000000069	1142
33.1155	56.8872	90.0027	°	Spot	Velocity Angle	87	1000000035	1143
111.523	21.5203	90.0027	°	Spot	Velocity Angle	87	1000000073	1144
10.548	79.4547	90.0027	°	Spot	Velocity Angle	87	1000000070	1145
100.024	169.984	90.0027	°	Spot	Velocity Angle	87	1000000059	1146
118.137	28.134	90.0027	°	Spot	Velocity Angle	87	1000000074	1147
22.5819	112.585	90.0027	°	Spot	Velocity Angle	87	1000000071	1148
104.393	14.3899	90.0027	°	Spot	Velocity Angle	88	1000000067	1149
29.2499	60.7528	90.0027	°	Spot	Velocity Angle	88	1000000072	1150
94.2637	175.744	90.0027	°	Spot	Velocity Angle	88	1000000069	1151
97.1135	172.895	90.0027	°	Spot	Velocity Angle	88	1000000035	1152
27.4958	117.498	90.0027	°	Spot	Velocity Angle	88	1000000073	1153
8.24829	98.2509	90.0027	°	Spot	Velocity Angle	88	1000000070	1154
160.472	109.536	90.0027	°	Spot	Velocity Angle	88	1000000059	1155
117.159	27.1563	90.0027	°	Spot	Velocity Angle	88	1000000074	1156
24.0597	114.062	90.0027	°	Spot	Velocity Angle	88	1000000071	1157
107.762	17.7589	90.0027	°	Spot	Velocity Angle	89	1000000067	1158
103.763	13.7604	90.0027	°	Spot	Velocity Angle	89	1000000072	1159
157.622	67.6197	90.0027	°	Spot	Velocity Angle	89	1000000069	1160
127.881	142.127	90.0027	°	Spot	Velocity Angle	89	1000000035	1161
9.72391	99.7266	90.0027	°	Spot	Velocity Angle	89	1000000073	1162
29.9401	119.943	90.0027	°	Spot	Velocity Angle	89	1000000070	1163
59.4521	30.5505	90.0027	°	Spot	Velocity Angle	89	1000000059	1164
54.8862	35.1164	90.0027	°	Spot	Velocity Angle	89	1000000074	1165
144.414	54.411	90.0027	°	Spot	Velocity Angle	89	1000000071	1166
109.829	160.179	90.0027	°	Spot	Velocity Angle	90	1000000072	1167
59.6945	30.3082	90.0027	°	Spot	Velocity Angle	90	1000000069	1168
126.362	143.646	90.0027	°	Spot	Velocity Angle	90	1000000035	1169
136.579	46.5765	90.0027	°	Spot	Velocity Angle	90	1000000073	1170
160.267	70.2639	90.0027	°	Spot	Velocity Angle	90	1000000070	1171
97.478	7.47531	90.0027	°	Spot	Velocity Angle	90	1000000075	1172
9.16565	80.837	90.0027	°	Spot	Velocity Angle	90	1000000076	1173
46.9837	43.019	90.0027	°	Spot	Velocity Angle	90	1000000059	1174
2.07402	92.0767	90.0027	°	Spot	Velocity Angle	90	1000000074	1175
43.6998	46.3028	90.0027	°	Spot	Velocity Angle	90	1000000071	1176
79.6378	169.64	90.0027	°	Spot	Velocity Angle	91	1000000072	1177
116.292	153.716	90.0027	°	Spot	Velocity Angle	91	1000000035	1178
179.961	90.0454	90.0027	°	Spot	Velocity Angle	91	1000000073	1179
145.051	55.0488	90.0027	°	Spot	Velocity Angle	91	1000000070	1180
123.608	33.6053	90.0027	°	Spot	Velocity Angle	91	1000000075	1181
3.57319	86.4294	90.0027	°	Spot	Velocity Angle	91	1000000076	1182
175.927	94.0813	90.0027	°	Spot	Velocity Angle	91	1000000059	1183
108.55	161.458	90.0027	°	Spot	Velocity Angle	91	1000000074	1184
13.6848	103.687	90.0027	°	Spot	Velocity Angle	91	1000000071	1185
139.28	49.2769	90.0027	°	Spot	Velocity Angle	92	1000000072	1186
121.585	31.5825	90.0027	°	Spot	Velocity Angle	92	1000000035	1187
105.312	164.696	90.0027	°	Spot	Velocity Angle	92	1000000073	1188
175.924	85.9215	90.0027	°	Spot	Velocity Angle	92	1000000070	1189
178.093	88.0906	90.0027	°	Spot	Velocity Angle	92	1000000075	1190
55.0839	145.087	90.0027	°	Spot	Velocity Angle	92	1000000076	1191
51.7165	141.719	90.0027	°	Spot	Velocity Angle	92	1000000059	1192
179.961	90.0451	90.0027	°	Spot	Velocity Angle	92	1000000074	1193
100.802	169.206	90.0027	°	Spot	Velocity Angle	92	1000000071	1194
156.301	66.2988	90.0027	°	Spot	Velocity Angle	93	1000000077	1195
145.95	124.058	90.0027	°	Spot	Velocity Angle	93	1000000072	1196
20.4939	110.497	90.0027	°	Spot	Velocity Angle	93	1000000078	1197
119.668	29.6656	90.0027	°	Spot	Velocity Angle	93	1000000035	1198
151.587	118.421	90.0027	°	Spot	Velocity Angle	93	1000000073	1199
148.146	121.862	90.0027	°	Spot	Velocity Angle	93	1000000070	1200
93.6482	3.64556	90.0027	°	Spot	Velocity Angle	93	1000000075	1201
118.589	151.419	90.0027	°	Spot	Velocity Angle	93	1000000076	1202
23.5999	66.4027	90.0027	°	Spot	Velocity Angle	93	1000000059	1203
145.938	124.07	90.0027	°	Spot	Velocity Angle	93	1000000074	1204
161.942	108.066	90.0027	°	Spot	Velocity Angle	93	1000000071	1205
21.7141	111.717	90.0027	°	Spot	Velocity Angle	94	1000000077	1206
83.9517	173.954	90.0027	°	Spot	Velocity Angle	94	1000000072	1207
14.1184	104.121	90.0027	°	Spot	Velocity Angle	94	1000000078	1208
39.1086	129.111	90.0027	°	Spot	Velocity Angle	94	1000000035	1209
113.038	156.97	90.0027	°	Spot	Velocity Angle	94	1000000073	1210
147.105	57.102	90.0027	°	Spot	Velocity Angle	94	1000000070	1211
40.7753	130.778	90.0027	°	Spot	Velocity Angle	94	1000000075	1212
74.3593	15.6434	90.0027	°	Spot	Velocity Angle	94	1000000076	1213
143.09	126.918	90.0027	°	Spot	Velocity Angle	94	1000000059	1214
117.868	152.14	90.0027	°	Spot	Velocity Angle	94	1000000074	1215
12.1887	102.191	90.0027	°	Spot	Velocity Angle	95	1000000077	1216
172.647	82.6441	90.0027	°	Spot	Velocity Angle	95	1000000072	1217
22.5195	67.4832	90.0027	°	Spot	Velocity Angle	95	1000000078	1218
39.9605	129.963	90.0027	°	Spot	Velocity Angle	95	1000000035	1219
41.0362	131.039	90.0027	°	Spot	Velocity Angle	95	1000000073	1220
44.2557	45.7469	90.0027	°	Spot	Velocity Angle	95	1000000070	1221
1.89935	91.902	90.0027	°	Spot	Velocity Angle	95	1000000075	1222
102.108	12.1053	90.0027	°	Spot	Velocity Angle	95	1000000076	1223
166.559	76.5563	90.0027	°	Spot	Velocity Angle	95	1000000059	1224
114.493	24.4902	90.0027	°	Spot	Velocity Angle	95	1000000074	1225
77.7991	12.2036	90.0027	°	Spot	Velocity Angle	96	1000000077	1226
6.96408	83.0386	90.0027	°	Spot	Velocity Angle	96	1000000078	1227
15.5706	105.573	90.0027	°	Spot	Velocity Angle	96	1000000035	1228
57.5936	32.409	90.0027	°	Spot	Velocity Angle	96	1000000073	1229
25.9178	64.0848	90.0027	°	Spot	Velocity Angle	96	1000000070	1230
75.8244	14.1783	90.0027	°	Spot	Velocity Angle	96	1000000075	1231
64.2141	154.217	90.0027	°	Spot	Velocity Angle	96	1000000076	1232
13.4166	76.5861	90.0027	°	Spot	Velocity Angle	96	1000000059	1233
70.02	19.9826	90.0027	°	Spot	Velocity Angle	96	1000000074	1234
10.7768	79.2258	90.0027	°	Spot	Velocity Angle	97	1000000079	1235
49.0962	40.9065	90.0027	°	Spot	Velocity Angle	97	1000000077	1236
27.8968	62.1058	90.0027	°	Spot	Velocity Angle	97	1000000078	1237
139.494	49.4912	90.0027	°	Spot	Velocity Angle	97	1000000035	1238
99.2293	9.22666	90.0027	°	Spot	Velocity Angle	97	1000000073	1239
10.754	79.2487	90.0027	°	Spot	Velocity Angle	97	1000000070	1240
149.537	59.5341	90.0027	°	Spot	Velocity Angle	97	1000000075	1241
113.219	156.789	90.0027	°	Spot	Velocity Angle	97	1000000076	1242
23.7094	113.712	90.0027	°	Spot	Velocity Angle	97	1000000059	1243
74.8509	15.1518	90.0027	°	Spot	Velocity Angle	97	1000000074	1244
6.98402	83.0187	90.0027	°	Spot	Velocity Angle	98	1000000079	1245
50.0257	39.977	90.0027	°	Spot	Velocity Angle	98	1000000077	1246
153.216	63.2135	90.0027	°	Spot	Velocity Angle	98	1000000078	1247
132.103	42.0999	90.0027	°	Spot	Velocity Angle	98	1000000035	1248
177.98	87.9768	90.0027	°	Spot	Velocity Angle	98	1000000073	1249
164.879	105.129	90.0027	°	Spot	Velocity Angle	98	1000000070	1250
140.836	129.172	90.0027	°	Spot	Velocity Angle	98	1000000080	1251
174.141	84.1382	90.0027	°	Spot	Velocity Angle	98	1000000075	1252
119.999	29.9967	90.0027	°	Spot	Velocity Angle	98	1000000076	1253
113.933	23.9304	90.0027	°	Spot	Velocity Angle	98	1000000059	1254
8.85055	98.8532	90.0027	°	Spot	Velocity Angle	98	1000000074	1255
2.47369	87.529	90.0027	°	Spot	Velocity Angle	99	1000000079	1256
160.416	109.592	90.0027	°	Spot	Velocity Angle	99	1000000077	1257
128.585	141.423	90.0027	°	Spot	Velocity Angle	99	1000000078	1258
107.158	17.1554	90.0027	°	Spot	Velocity Angle	99	1000000035	1259
114.649	24.6462	90.0027	°	Spot	Velocity Angle	99	1000000073	1260
135.72	134.288	90.0027	°	Spot	Velocity Angle	99	1000000081	1261
127.818	37.8151	90.0027	°	Spot	Velocity Angle	99	1000000070	1262
150.021	119.987	90.0027	°	Spot	Velocity Angle	99	1000000080	1263
53.103	36.8997	90.0027	°	Spot	Velocity Angle	99	1000000075	1264
82.8911	7.11156	90.0027	°	Spot	Velocity Angle	99	1000000076	1265
145.772	55.7696	90.0027	°	Spot	Velocity Angle	99	1000000059	1266
52.6995	142.702	90.0027	°	Spot	Velocity Angle	99	1000000074	1267
166.041	103.967	90.0027	°	Spot	Velocity Angle	99	1000000082	1268
48.9575	41.0451	90.0027	°	Spot	Velocity Angle	100	1000000079	1269
129.75	140.258	90.0027	°	Spot	Velocity Angle	100	1000000077	1270
2.2343	87.7683	90.0027	°	Spot	Velocity Angle	100	1000000078	1271
95.7942	5.7915	90.0027	°	Spot	Velocity Angle	100	1000000035	1272
60.4566	29.5461	90.0027	°	Spot	Velocity Angle	100	1000000073	1273
121.37	148.638	90.0027	°	Spot	Velocity Angle	100	1000000081	1274
156.284	66.2811	90.0027	°	Spot	Velocity Angle	100	1000000070	1275
131.29	41.2869	90.0027	°	Spot	Velocity Angle	100	1000000083	1276
172.019	97.9888	90.0027	°	Spot	Velocity Angle	100	1000000080	1277
0.94484	89.0579	90.0027	°	Spot	Velocity Angle	100	1000000075	1278
48.1471	138.15	90.0027	°	Spot	Velocity Angle	100	1000000076	1279
50.0464	140.049	90.0027	°	Spot	Velocity Angle	100	1000000074	1280
112.571	157.437	90.0027	°	Spot	Velocity Angle	100	1000000082	1281
90.714	179.294	90.0027	°	Spot	Velocity Angle	100	1000000084	1282
45.7629	135.766	90.0027	°	Spot	Velocity Angle	101	1000000077	1283
71.5548	18.4478	90.0027	°	Spot	Velocity Angle	101	1000000079	1284
59.6151	30.3876	90.0027	°	Spot	Velocity Angle	101	1000000078	1285
58.5434	148.546	90.0027	°	Spot	Velocity Angle	101	1000000035	1286
123.888	146.12	90.0027	°	Spot	Velocity Angle	101	1000000081	1287
106.108	163.9	90.0027	°	Spot	Velocity Angle	101	1000000070	1288
143.439	53.4364	90.0027	°	Spot	Velocity Angle	101	1000000083	1289
146.413	56.4108	90.0027	°	Spot	Velocity Angle	101	1000000080	1290
117.613	152.395	90.0027	°	Spot	Velocity Angle	101	1000000075	1291
114.449	155.559	90.0027	°	Spot	Velocity Angle	101	1000000076	1292
41.4775	131.48	90.0027	°	Spot	Velocity Angle	101	1000000082	1293
72.0876	162.09	90.0027	°	Spot	Velocity Angle	101	1000000084	1294
38.2168	51.7859	90.0027	°	Spot	Velocity Angle	102	1000000077	1295
74.5064	15.4962	90.0027	°	Spot	Velocity Angle	102	1000000079	1296
154.492	64.4896	90.0027	°	Spot	Velocity Angle	102	1000000078	1297
95.7822	174.226	90.0027	°	Spot	Velocity Angle	102	1000000035	1298
127.75	142.258	90.0027	°	Spot	Velocity Angle	102	1000000081	1299
17.8227	107.825	90.0027	°	Spot	Velocity Angle	102	1000000070	1300
165.714	104.294	90.0027	°	Spot	Velocity Angle	102	1000000083	1301
177.822	92.1864	90.0027	°	Spot	Velocity Angle	102	1000000080	1302
147.793	122.215	90.0027	°	Spot	Velocity Angle	102	1000000075	1303
135.439	134.569	90.0027	°	Spot	Velocity Angle	102	1000000076	1304
42.2301	132.233	90.0027	°	Spot	Velocity Angle	102	1000000082	1305
45.5379	135.541	90.0027	°	Spot	Velocity Angle	102	1000000084	1306
122.399	32.396	90.0027	°	Spot	Velocity Angle	103	1000000079	1307
66.3804	23.6223	90.0027	°	Spot	Velocity Angle	103	1000000077	1308
90.5854	179.423	90.0027	°	Spot	Velocity Angle	103	1000000085	1309
90.1576	179.85	90.0027	°	Spot	Velocity Angle	103	1000000078	1310
103.182	166.826	90.0027	°	Spot	Velocity Angle	103	1000000035	1311
28.1713	61.8313	90.0027	°	Spot	Velocity Angle	103	1000000081	1312
81.6228	8.37983	90.0027	°	Spot	Velocity Angle	103	1000000070	1313
116.184	153.824	90.0027	°	Spot	Velocity Angle	103	1000000083	1314
137.025	132.983	90.0027	°	Spot	Velocity Angle	103	1000000080	1315
137.766	132.242	90.0027	°	Spot	Velocity Angle	103	1000000076	1316
32.6419	122.645	90.0027	°	Spot	Velocity Angle	103	1000000082	1317
43.9526	133.955	90.0027	°	Spot	Velocity Angle	103	1000000084	1318
111.827	21.8242	90.0027	°	Spot	Velocity Angle	104	1000000077	1319
96.184	6.18129	90.0027	°	Spot	Velocity Angle	104	1000000079	1320
31.9232	121.926	90.0027	°	Spot	Velocity Angle	104	1000000085	1321
109.207	160.801	90.0027	°	Spot	Velocity Angle	104	1000000078	1322
60.3786	29.624	90.0027	°	Spot	Velocity Angle	104	1000000035	1323
58.8447	31.1579	90.0027	°	Spot	Velocity Angle	104	1000000081	1324
142.333	127.675	90.0027	°	Spot	Velocity Angle	104	1000000070	1325
56.9591	146.962	90.0027	°	Spot	Velocity Angle	104	1000000083	1326
8.87945	81.1232	90.0027	°	Spot	Velocity Angle	104	1000000080	1327
68.7228	158.725	90.0027	°	Spot	Velocity Angle	104	1000000086	1328
40.8805	49.1221	90.0027	°	Spot	Velocity Angle	104	1000000076	1329
1.97036	88.0322	90.0027	°	Spot	Velocity Angle	104	1000000082	1330
50.1105	140.113	90.0027	°	Spot	Velocity Angle	104	1000000084	1331
104.108	165.9	90.0027	°	Spot	Velocity Angle	105	1000000077	1332
36.2215	53.7811	90.0027	°	Spot	Velocity Angle	105	1000000079	1333
74.6814	15.3213	90.0027	°	Spot	Velocity Angle	105	1000000085	1334
145.198	55.1955	90.0027	°	Spot	Velocity Angle	105	1000000078	1335
4.93446	94.9371	90.0027	°	Spot	Velocity Angle	105	1000000035	1336
96.3543	173.654	90.0027	°	Spot	Velocity Angle	105	1000000081	1337
98.5913	171.417	90.0027	°	Spot	Velocity Angle	105	1000000070	1338
165.299	75.2961	90.0027	°	Spot	Velocity Angle	105	1000000083	1339
17.0528	107.055	90.0027	°	Spot	Velocity Angle	105	1000000080	1340
22.1006	112.103	90.0027	°	Spot	Velocity Angle	105	1000000086	1341
17.5885	72.4141	90.0027	°	Spot	Velocity Angle	105	1000000076	1342
123.388	33.3849	90.0027	°	Spot	Velocity Angle	105	1000000082	1343
33.8911	123.894	90.0027	°	Spot	Velocity Angle	105	1000000084	1344
91.0507	178.957	90.0027	°	Spot	Velocity Angle	106	1000000077	1345
67.8377	22.1649	90.0027	°	Spot	Velocity Angle	106	1000000079	1346
63.3455	26.6572	90.0027	°	Spot	Velocity Angle	106	1000000085	1347
99.3229	9.32021	90.0027	°	Spot	Velocity Angle	106	1000000078	1348
61.4627	151.465	90.0027	°	Spot	Velocity Angle	106	1000000035	1349
120.946	149.062	90.0027	°	Spot	Velocity Angle	106	1000000081	1350
119.888	29.8853	90.0027	°	Spot	Velocity Angle	106	1000000070	1351
73.4639	16.5388	90.0027	°	Spot	Velocity Angle	106	1000000083	1352
8.74998	98.7527	90.0027	°	Spot	Velocity Angle	106	1000000080	1353
50.8082	39.1945	90.0027	°	Spot	Velocity Angle	106	1000000086	1354
144.639	125.369	90.0027	°	Spot	Velocity Angle	106	1000000076	1355
147.96	57.9569	90.0027	°	Spot	Velocity Angle	106	1000000082	1356
12.8202	102.823	90.0027	°	Spot	Velocity Angle	106	1000000084	1357
109.469	19.466	90.0027	°	Spot	Velocity Angle	107	1000000079	1358
76.4558	13.5469	90.0027	°	Spot	Velocity Angle	107	1000000085	1359
26.881	116.884	90.0027	°	Spot	Velocity Angle	107	1000000078	1360
128.058	141.95	90.0027	°	Spot	Velocity Angle	107	1000000035	1361
79.2142	10.7884	90.0027	°	Spot	Velocity Angle	107	1000000081	1362
97.1711	7.16844	90.0027	°	Spot	Velocity Angle	107	1000000070	1363
89.426	179.429	90.0027	°	Spot	Velocity Angle	107	1000000083	1364
92.6377	177.37	90.0027	°	Spot	Velocity Angle	107	1000000087	1365
168.746	101.262	90.0027	°	Spot	Velocity Angle	107	1000000080	1366
126.227	143.781	90.0027	°	Spot	Velocity Angle	107	1000000086	1367
148.889	121.119	90.0027	°	Spot	Velocity Angle	107	1000000076	1368
46.9956	136.998	90.0027	°	Spot	Velocity Angle	107	1000000082	1369
47.2849	42.7177	90.0027	°	Spot	Velocity Angle	107	1000000084	1370
121.149	31.1463	90.0027	°	Spot	Velocity Angle	108	1000000079	1371
73.0404	163.043	90.0027	°	Spot	Velocity Angle	108	1000000085	1372
83.9334	173.936	90.0027	°	Spot	Velocity Angle	108	1000000078	1373
154.54	115.468	90.0027	°	Spot	Velocity Angle	108	1000000035	1374
113.09	23.0869	90.0027	°	Spot	Velocity Angle	108	1000000081	1375
32.0561	57.9465	90.0027	°	Spot	Velocity Angle	108	1000000070	1376
85.2843	175.287	90.0027	°	Spot	Velocity Angle	108	1000000087	1377
62.5808	152.583	90.0027	°	Spot	Velocity Angle	108	1000000083	1378
126.062	36.0598	90.0027	°	Spot	Velocity Angle	108	1000000080	1379
123.707	146.301	90.0027	°	Spot	Velocity Angle	108	1000000086	1380
167.688	77.685	90.0027	°	Spot	Velocity Angle	108	1000000076	1381
166.619	76.616	90.0027	°	Spot	Velocity Angle	108	1000000082	1382
37.8179	127.821	90.0027	°	Spot	Velocity Angle	108	1000000088	1383
150.489	119.519	90.0027	°	Spot	Velocity Angle	108	1000000084	1384
25.9357	115.938	90.0027	°	Spot	Velocity Angle	109	1000000085	1385
94.4919	175.516	90.0027	°	Spot	Velocity Angle	109	1000000035	1386
128.137	141.871	90.0027	°	Spot	Velocity Angle	109	1000000081	1387
71.56	161.563	90.0027	°	Spot	Velocity Angle	109	1000000070	1388
55.0603	145.063	90.0027	°	Spot	Velocity Angle	109	1000000087	1389
137.944	132.064	90.0027	°	Spot	Velocity Angle	109	1000000083	1390
59.9207	30.082	90.0027	°	Spot	Velocity Angle	109	1000000080	1391
103.493	13.4904	90.0027	°	Spot	Velocity Angle	109	1000000086	1392
4.50098	94.5037	90.0027	°	Spot	Velocity Angle	109	1000000089	1393
161.829	71.8262	90.0027	°	Spot	Velocity Angle	109	1000000082	1394
0.94856	89.0542	90.0027	°	Spot	Velocity Angle	109	1000000088	1395
175.687	85.6848	90.0027	°	Spot	Velocity Angle	109	1000000084	1396
75.2911	165.294	90.0027	°	Spot	Velocity Angle	110	1000000085	1397
116.774	153.234	90.0027	°	Spot	Velocity Angle	110	1000000035	1398
91.6981	178.31	90.0027	°	Spot	Velocity Angle	110	1000000081	1399
88.2221	178.225	90.0027	°	Spot	Velocity Angle	110	1000000070	1400
80.5806	170.583	90.0027	°	Spot	Velocity Angle	110	1000000087	1401
126.13	36.1276	90.0027	°	Spot	Velocity Angle	110	1000000083	1402
93.5857	176.422	90.0027	°	Spot	Velocity Angle	110	1000000080	1403
88.9639	1.03876	90.0027	°	Spot	Velocity Angle	110	1000000086	1404
0.994092	89.0087	90.0027	°	Spot	Velocity Angle	110	1000000089	1405
151.121	61.1179	90.0027	°	Spot	Velocity Angle	110	1000000082	1406
163.839	106.169	90.0027	°	Spot	Velocity Angle	110	1000000088	1407
50.5239	39.4787	90.0027	°	Spot	Velocity Angle	110	1000000084	1408
134.943	135.065	90.0027	°	Spot	Velocity Angle	111	1000000085	1409
54.702	35.3006	90.0027	°	Spot	Velocity Angle	111	1000000035	1410
136.742	46.7389	90.0027	°	Spot	Velocity Angle	111	1000000070	1411
137.817	132.191	90.0027	°	Spot	Velocity Angle	111	1000000087	1412
20.0522	69.9505	90.0027	°	Spot	Velocity Angle	111	1000000083	1413
59.2284	149.231	90.0027	°	Spot	Velocity Angle	111	1000000080	1414
49.5042	40.4984	90.0027	°	Spot	Velocity Angle	111	1000000086	1415
130.578	139.43	90.0027	°	Spot	Velocity Angle	111	1000000089	1416
125.472	35.4689	90.0027	°	Spot	Velocity Angle	111	1000000082	1417
132.182	137.826	90.0027	°	Spot	Velocity Angle	111	1000000088	1418
32.2513	122.254	90.0027	°	Spot	Velocity Angle	111	1000000084	1419
71.228	18.7747	90.0027	°	Spot	Velocity Angle	112	1000000090	1420
97.1833	172.825	90.0027	°	Spot	Velocity Angle	112	1000000085	1421
125.092	144.916	90.0027	°	Spot	Velocity Angle	112	1000000035	1422
124.004	34.0009	90.0027	°	Spot	Velocity Angle	112	1000000070	1423
172.591	82.5885	90.0027	°	Spot	Velocity Angle	112	1000000087	1424
158.693	68.6899	90.0027	°	Spot	Velocity Angle	112	1000000083	1425
61.2007	28.8019	90.0027	°	Spot	Velocity Angle	112	1000000080	1426
124.817	34.8146	90.0027	°	Spot	Velocity Angle	112	1000000086	1427
135.308	134.7	90.0027	°	Spot	Velocity Angle	112	1000000089	1428
122.467	32.4648	90.0027	°	Spot	Velocity Angle	112	1000000082	1429
166.498	103.51	90.0027	°	Spot	Velocity Angle	112	1000000088	1430
21.3015	68.7011	90.0027	°	Spot	Velocity Angle	112	1000000084	1431
38.7482	51.2545	90.0027	°	Spot	Velocity Angle	113	1000000090	1432
127.125	142.883	90.0027	°	Spot	Velocity Angle	113	1000000085	1433
136.899	133.109	90.0027	°	Spot	Velocity Angle	113	1000000035	1434
103.883	166.125	90.0027	°	Spot	Velocity Angle	113	1000000070	1435
107.58	17.5771	90.0027	°	Spot	Velocity Angle	113	1000000087	1436
67.1652	157.168	90.0027	°	Spot	Velocity Angle	113	1000000083	1437
125.454	144.554	90.0027	°	Spot	Velocity Angle	113	1000000086	1438
58.5531	31.4496	90.0027	°	Spot	Velocity Angle	113	1000000089	1439
148.502	121.506	90.0027	°	Spot	Velocity Angle	113	1000000088	1440
150.565	60.5625	90.0027	°	Spot	Velocity Angle	113	1000000084	1441
89.1731	179.176	90.0027	°	Spot	Velocity Angle	114	1000000090	1442
140.075	129.933	90.0027	°	Spot	Velocity Angle	114	1000000035	1443
131.524	41.5212	90.0027	°	Spot	Velocity Angle	114	1000000070	1444
8.67637	98.679	90.0027	°	Spot	Velocity Angle	114	1000000087	1445
42.4615	132.464	90.0027	°	Spot	Velocity Angle	114	1000000083	1446
63.7124	153.715	90.0027	°	Spot	Velocity Angle	114	1000000086	1447
10.3089	100.312	90.0027	°	Spot	Velocity Angle	114	1000000089	1448
141.761	128.247	90.0027	°	Spot	Velocity Angle	114	1000000088	1449
156.86	66.8569	90.0027	°	Spot	Velocity Angle	114	1000000084	1450
129.494	140.514	90.0027	°	Spot	Velocity Angle	115	1000000090	1451
154.689	115.319	90.0027	°	Spot	Velocity Angle	115	1000000035	1452
33.3925	123.395	90.0027	°	Spot	Velocity Angle	115	1000000070	1453
138.016	131.991	90.0027	°	Spot	Velocity Angle	115	1000000087	1454
154.873	115.135	90.0027	°	Spot	Velocity Angle	115	1000000083	1455
87.0775	177.08	90.0027	°	Spot	Velocity Angle	115	1000000089	1456
80.1647	9.83798	90.0027	°	Spot	Velocity Angle	115	1000000088	1457
40.7742	130.777	90.0027	°	Spot	Velocity Angle	115	1000000084	1458
116.398	153.61	90.0027	°	Spot	Velocity Angle	116	1000000090	1459
14.4903	104.493	90.0027	°	Spot	Velocity Angle	116	1000000035	1460
90.4686	179.539	90.0027	°	Spot	Velocity Angle	116	1000000070	1461
160.957	70.9544	90.0027	°	Spot	Velocity Angle	116	1000000087	1462
75.2433	14.7593	90.0027	°	Spot	Velocity Angle	116	1000000083	1463
176.263	86.2602	90.0027	°	Spot	Velocity Angle	116	1000000089	1464
28.6684	61.3343	90.0027	°	Spot	Velocity Angle	116	1000000088	1465
77.675	167.678	90.0027	°	Spot	Velocity Angle	116	1000000084	1466
42.9104	47.0923	90.0027	°	Spot	Velocity Angle	117	1000000090	1467
46.6883	43.3143	90.0027	°	Spot	Velocity Angle	117	1000000035	1468
116.493	26.4906	90.0027	°	Spot	Velocity Angle	117	1000000070	1469
37.4744	127.477	90.0027	°	Spot	Velocity Angle	117	1000000087	1470
26.0222	63.9805	90.0027	°	Spot	Velocity Angle	117	1000000083	1471
88.4525	1.5502	90.0027	°	Spot	Velocity Angle	117	1000000089	1472
92.2168	2.21415	90.0027	°	Spot	Velocity Angle	117	1000000088	1473
48.4961	138.499	90.0027	°	Spot	Velocity Angle	117	1000000084	1474
37.8114	52.1912	90.0027	°	Spot	Velocity Angle	118	1000000090	1475
143.537	53.5348	90.0027	°	Spot	Velocity Angle	118	1000000035	1476
27.0607	117.063	90.0027	°	Spot	Velocity Angle	118	1000000070	1477
0.743643	90.7463	90.0027	°	Spot	Velocity Angle	118	1000000087	1478
111.302	21.2989	90.0027	°	Spot	Velocity Angle	118	1000000089	1479
148.141	121.867	90.0027	°	Spot	Velocity Angle	118	1000000088	1480
156.316	66.3129	90.0027	°	Spot	Velocity Angle	118	1000000084	1481
123.299	146.709	90.0027	°	Spot	Velocity Angle	119	1000000090	1482
106.29	163.718	90.0027	°	Spot	Velocity Angle	119	1000000091	1483
176.775	93.2327	90.0027	°	Spot	Velocity Angle	119	1000000035	1484
74.5549	164.558	90.0027	°	Spot	Velocity Angle	119	1000000070	1485
179.977	89.9701	90.0027	°	Spot	Velocity Angle	119	1000000087	1486
118.895	151.113	90.0027	°	Spot	Velocity Angle	119	1000000089	1487
78.7741	168.777	90.0027	°	Spot	Velocity Angle	119	1000000088	1488
118.15	28.1474	90.0027	°	Spot	Velocity Angle	119	1000000084	1489
51.2399	38.7627	90.0027	°	Spot	Velocity Angle	120	1000000090	1490
29.6922	119.695	90.0027	°	Spot	Velocity Angle	120	1000000091	1491
158.387	111.621	90.0027	°	Spot	Velocity Angle	120	1000000070	1492
165.351	75.3488	90.0027	°	Spot	Velocity Angle	120	1000000087	1493
41.754	131.757	90.0027	°	Spot	Velocity Angle	120	1000000089	1494
55.0672	145.07	90.0027	°	Spot	Velocity Angle	120	1000000088	1495
133.041	136.967	90.0027	°	Spot	Velocity Angle	120	1000000092	1496
53.0936	36.909	90.0027	°	Spot	Velocity Angle	120	1000000084	1497
6.34109	83.6615	90.0027	°	Spot	Velocity Angle	121	1000000090	1498
6.31997	83.6827	90.0027	°	Spot	Velocity Angle	121	1000000091	1499
20.0866	110.089	90.0027	°	Spot	Velocity Angle	121	1000000070	1500
100.981	10.9783	90.0027	°	Spot	Velocity Angle	121	1000000087	1501
148.028	121.98	90.0027	°	Spot	Velocity Angle	121	1000000089	1502
129.328	140.68	90.0027	°	Spot	Velocity Angle	121	1000000092	1503
104.97	14.9676	90.0027	°	Spot	Velocity Angle	121	1000000084	1504
68.8112	158.814	90.0027	°	Spot	Velocity Angle	122	1000000090	1505
121.401	31.398	90.0027	°	Spot	Velocity Angle	122	1000000091	1506
89.9891	0.0279773	90.0027	°	Spot	Velocity Angle	122	1000000070	1507
143.361	53.3586	90.0027	°	Spot	Velocity Angle	122	1000000089	1508
115.932	154.076	90.0027	°	Spot	Velocity Angle	122	1000000092	1509
172.773	97.2352	90.0027	°	Spot	Velocity Angle	122	1000000084	1510
21.8791	68.1235	90.0027	°	Spot	Velocity Angle	123	1000000090	1511
19.1369	109.14	90.0027	°	Spot	Velocity Angle	123	1000000091	1512
144.054	54.0509	90.0027	°	Spot	Velocity Angle	123	1000000070	1513
126.858	36.8551	90.0027	°	Spot	Velocity Angle	123	1000000089	1514
110.234	159.774	90.0027	°	Spot	Velocity Angle	123	1000000092	1515
57.257	147.26	90.0027	°	Spot	Velocity Angle	123	1000000084	1516
62.9294	152.932	90.0027	°	Spot	Velocity Angle	124	1000000090	1517
28.3706	118.373	90.0027	°	Spot	Velocity Angle	124	1000000091	1518
107.551	162.457	90.0027	°	Spot	Velocity Angle	124	1000000093	1519
154.692	115.316	90.0027	°	Spot	Velocity Angle	124	1000000070	1520
159.629	110.379	90.0027	°	Spot	Velocity Angle	124	1000000089	1521
37.6231	127.626	90.0027	°	Spot	Velocity Angle	124	1000000092	1522
66.4768	156.479	90.0027	°	Spot	Velocity Angle	124	1000000084	1523
79.7936	169.796	90.0027	°	Spot	Velocity Angle	125	1000000090	1524
42.5258	132.528	90.0027	°	Spot	Velocity Angle	125	1000000091	1525
132.085	42.0823	90.0027	°	Spot	Velocity Angle	125	1000000093	1526
94.7203	175.288	90.0027	°	Spot	Velocity Angle	125	1000000070	1527
115.384	25.3809	90.0027	°	Spot	Velocity Angle	125	1000000089	1528
4.20899	85.7936	90.0027	°	Spot	Velocity Angle	125	1000000094	1529
60.7262	29.2765	90.0027	°	Spot	Velocity Angle	125	1000000092	1530
91.4245	178.583	90.0027	°	Spot	Velocity Angle	125	1000000084	1531
74.2001	164.203	90.0027	°	Spot	Velocity Angle	126	1000000090	1532
114.721	24.7184	90.0027	°	Spot	Velocity Angle	126	1000000091	1533
101.896	11.893	90.0027	°	Spot	Velocity Angle	126	1000000093	1534
71.7115	161.714	90.0027	°	Spot	Velocity Angle	126	1000000070	1535
15.419	74.5836	90.0027	°	Spot	Velocity Angle	126	1000000095	1536
77.2927	12.71	90.0027	°	Spot	Velocity Angle	126	1000000089	1537
7.88016	82.1225	90.0027	°	Spot	Velocity Angle	126	1000000094	1538
15.9158	74.0869	90.0027	°	Spot	Velocity Angle	126	1000000092	1539
142.559	52.5567	90.0027	°	Spot	Velocity Angle	126	1000000084	1540
21.4746	68.528	90.0027	°	Spot	Velocity Angle	127	1000000090	1541
83.565	173.568	90.0027	°	Spot	Velocity Angle	127	1000000091	1542
92.6525	177.355	90.0027	°	Spot	Velocity Angle	127	1000000093	1543
53.8193	36.1834	90.0027	°	Spot	Velocity Angle	127	1000000070	1544
18.9545	71.0481	90.0027	°	Spot	Velocity Angle	127	1000000095	1545
55.6253	145.628	90.0027	°	Spot	Velocity Angle	127	1000000089	1546
175.3	94.7076	90.0027	°	Spot	Velocity Angle	127	1000000094	1547
2.01252	92.0151	90.0027	°	Spot	Velocity Angle	127	1000000092	1548
117.274	27.2713	90.0027	°	Spot	Velocity Angle	127	1000000084	1549
136.859	46.8563	90.0027	°	Spot	Velocity Angle	128	1000000090	1550
50.7963	140.799	90.0027	°	Spot	Velocity Angle	128	1000000091	1551
171.232	81.2294	90.0027	°	Spot	Velocity Angle	128	1000000093	1552
47.5723	42.4303	90.0027	°	Spot	Velocity Angle	128	1000000070	1553
102.472	12.4696	90.0027	°	Spot	Velocity Angle	128	1000000095	1554
69.6246	159.627	90.0027	°	Spot	Velocity Angle	128	1000000089	1555
160.739	70.7365	90.0027	°	Spot	Velocity Angle	128	1000000096	1556
10.31	100.313	90.0027	°	Spot	Velocity Angle	128	1000000094	1557
179.751	90.2567	90.0027	°	Spot	Velocity Angle	128	1000000092	1558
49.6013	139.604	90.0027	°	Spot	Velocity Angle	128	1000000084	1559
93.1141	3.11153	90.0027	°	Spot	Velocity Angle	129	1000000090	1560
39.6428	50.3598	90.0027	°	Spot	Velocity Angle	129	1000000091	1561
82.6994	172.702	90.0027	°	Spot	Velocity Angle	129	1000000093	1562
30.5252	120.528	90.0027	°	Spot	Velocity Angle	129	1000000070	1563
153.853	63.8505	90.0027	°	Spot	Velocity Angle	129	1000000095	1564
109.485	160.523	90.0027	°	Spot	Velocity Angle	129	1000000089	1565
129.995	39.9926	90.0027	°	Spot	Velocity Angle	129	1000000096	1566
123.224	33.2214	90.0027	°	Spot	Velocity Angle	129	1000000094	1567
158.268	111.74	90.0027	°	Spot	Velocity Angle	129	1000000092	1568
78.5268	168.529	90.0027	°	Spot	Velocity Angle	129	1000000084	1569
79.8367	169.839	90.0027	°	Spot	Velocity Angle	130	1000000090	1570
166.282	76.279	90.0027	°	Spot	Velocity Angle	130	1000000091	1571
87.2305	177.233	90.0027	°	Spot	Velocity Angle	130	1000000093	1572
158	67.9971	90.0027	°	Spot	Velocity Angle	130	1000000070	1573
137.784	47.781	90.0027	°	Spot	Velocity Angle	130	1000000095	1574
107.372	17.3696	90.0027	°	Spot	Velocity Angle	130	1000000089	1575
61.2865	151.289	90.0027	°	Spot	Velocity Angle	130	1000000096	1576
151.734	61.7317	90.0027	°	Spot	Velocity Angle	130	1000000094	1577
79.9662	10.0365	90.0027	°	Spot	Velocity Angle	130	1000000092	1578
23.4613	113.464	90.0027	°	Spot	Velocity Angle	130	1000000084	1579
174.798	95.2099	90.0027	°	Spot	Velocity Angle	131	1000000090	1580
153.454	63.4511	90.0027	°	Spot	Velocity Angle	131	1000000091	1581
149.528	120.48	90.0027	°	Spot	Velocity Angle	131	1000000093	1582
155.271	65.2682	90.0027	°	Spot	Velocity Angle	131	1000000070	1583
171.943	98.0646	90.0027	°	Spot	Velocity Angle	131	1000000095	1584
31.0645	58.9381	90.0027	°	Spot	Velocity Angle	131	1000000089	1585
121.733	148.275	90.0027	°	Spot	Velocity Angle	131	1000000096	1586
172.694	82.6919	90.0027	°	Spot	Velocity Angle	131	1000000094	1587
93.494	176.514	90.0027	°	Spot	Velocity Angle	131	1000000084	1588
57.4831	32.5195	90.0027	°	Spot	Velocity Angle	132	1000000090	1589
77.1783	12.8244	90.0027	°	Spot	Velocity Angle	132	1000000091	1590
163.692	73.6891	90.0027	°	Spot	Velocity Angle	132	1000000093	1591
12.3774	102.38	90.0027	°	Spot	Velocity Angle	132	1000000097	1592
164.605	105.403	90.0027	°	Spot	Velocity Angle	132	1000000070	1593
38.8997	128.902	90.0027	°	Spot	Velocity Angle	132	1000000095	1594
11.5646	101.567	90.0027	°	Spot	Velocity Angle	132	1000000089	1595
112.02	22.0175	90.0027	°	Spot	Velocity Angle	132	1000000096	1596
7.96865	97.9713	90.0027	°	Spot	Velocity Angle	132	1000000094	1597
155.526	65.5237	90.0027	°	Spot	Velocity Angle	132	1000000084	1598
128.77	38.7674	90.0027	°	Spot	Velocity Angle	133	1000000090	1599
127.778	142.23	90.0027	°	Spot	Velocity Angle	133	1000000091	1600
28.0497	61.9529	90.0027	°	Spot	Velocity Angle	133	1000000093	1601
13.4557	103.458	90.0027	°	Spot	Velocity Angle	133	1000000097	1602
119.904	29.9014	90.0027	°	Spot	Velocity Angle	133	1000000070	1603
4.91078	94.9134	90.0027	°	Spot	Velocity Angle	133	1000000095	1604
159.058	69.0553	90.0027	°	Spot	Velocity Angle	133	1000000089	1605
93.1075	3.10485	90.0027	°	Spot	Velocity Angle	133	1000000096	1606
104.213	14.2107	90.0027	°	Spot	Velocity Angle	133	1000000094	1607
112.045	22.0427	90.0027	°	Spot	Velocity Angle	134	1000000090	1608
148.131	58.1281	90.0027	°	Spot	Velocity Angle	134	1000000091	1609
36.4947	126.497	90.0027	°	Spot	Velocity Angle	134	1000000093	1610
5.16338	84.8392	90.0027	°	Spot	Velocity Angle	134	1000000097	1611
12.0495	77.9532	90.0027	°	Spot	Velocity Angle	134	1000000070	1612
147.274	122.734	90.0027	°	Spot	Velocity Angle	134	1000000095	1613
148.143	121.865	90.0027	°	Spot	Velocity Angle	134	1000000089	1614
137.293	47.2907	90.0027	°	Spot	Velocity Angle	134	1000000096	1615
45.5309	135.534	90.0027	°	Spot	Velocity Angle	134	1000000094	1616
46.5816	43.4211	90.0027	°	Spot	Velocity Angle	135	1000000090	1617
109.656	19.653	90.0027	°	Spot	Velocity Angle	135	1000000091	1618
45.9055	135.908	90.0027	°	Spot	Velocity Angle	135	1000000093	1619
134.819	44.816	90.0027	°	Spot	Velocity Angle	135	1000000097	1620
48.7185	138.721	90.0027	°	Spot	Velocity Angle	135	1000000070	1621
170.473	99.5353	90.0027	°	Spot	Velocity Angle	135	1000000095	1622
118.323	28.32	90.0027	°	Spot	Velocity Angle	135	1000000089	1623
171.783	98.2247	90.0027	°	Spot	Velocity Angle	135	1000000096	1624
81.7764	171.779	90.0027	°	Spot	Velocity Angle	135	1000000094	1625
82.1727	7.82998	90.0027	°	Spot	Velocity Angle	136	1000000090	1626
65.7963	155.799	90.0027	°	Spot	Velocity Angle	136	1000000091	1627
96.6142	6.61158	90.0027	°	Spot	Velocity Angle	136	1000000093	1628
111.989	158.019	90.0027	°	Spot	Velocity Angle	136	1000000097	1629
129.161	140.847	90.0027	°	Spot	Velocity Angle	136	1000000070	1630
0.340359	89.6625	90.0027	°	Spot	Velocity Angle	136	1000000095	1631
96.1706	6.16792	90.0027	°	Spot	Velocity Angle	136	1000000089	1632
79.0293	169.032	90.0027	°	Spot	Velocity Angle	136	1000000096	1633
162.053	107.955	90.0027	°	Spot	Velocity Angle	136	1000000094	1634
128.422	141.586	90.0027	°	Spot	Velocity Angle	137	1000000090	1635
56.9482	146.951	90.0027	°	Spot	Velocity Angle	137	1000000091	1636
54.8966	144.899	90.0027	°	Spot	Velocity Angle	137	1000000097	1637
100.453	10.4502	90.0027	°	Spot	Velocity Angle	137	1000000093	1638
131.474	138.534	90.0027	°	Spot	Velocity Angle	137	1000000070	1639
160.578	70.5752	90.0027	°	Spot	Velocity Angle	137	1000000095	1640
60.1096	29.8931	90.0027	°	Spot	Velocity Angle	137	1000000096	1641
8.40564	81.597	90.0027	°	Spot	Velocity Angle	137	1000000089	1642
90.4729	0.470652	90.0027	°	Spot	Velocity Angle	137	1000000094	1643
107.88	162.128	90.0027	°	Spot	Velocity Angle	138	1000000090	1644
4.97869	94.9813	90.0027	°	Spot	Velocity Angle	138	1000000091	1645
70.041	160.044	90.0027	°	Spot	Velocity Angle	138	1000000097	1646
118.95	151.058	90.0027	°	Spot	Velocity Angle	138	1000000098	1647
51.4221	38.5806	90.0027	°	Spot	Velocity Angle	138	1000000099	1648
171.888	81.8853	90.0027	°	Spot	Velocity Angle	138	1000000095	1649
12.3975	77.6051	90.0027	°	Spot	Velocity Angle	138	1000000089	1650
76.394	13.6086	90.0027	°	Spot	Velocity Angle	138	1000000096	1651
131.084	41.0809	90.0027	°	Spot	Velocity Angle	138	1000000094	1652
59.0103	149.013	90.0027	°	Spot	Velocity Angle	139	1000000091	1653
89.3718	179.374	90.0027	°	Spot	Velocity Angle	139	1000000097	1654
170.862	99.1459	90.0027	°	Spot	Velocity Angle	139	1000000098	1655
57.6088	32.3938	90.0027	°	Spot	Velocity Angle	139	1000000099	1656
75.8818	14.1208	90.0027	°	Spot	Velocity Angle	139	1000000096	1657
68.6313	158.634	90.0027	°	Spot	Velocity Angle	139	1000000094	1658
73.6483	163.651	90.0027	°	Spot	Velocity Angle	140	1000000091	1659
110.242	159.766	90.0027	°	Spot	Velocity Angle	140	1000000097	1660
18.4372	108.44	90.0027	°	Spot	Velocity Angle	140	1000000098	1661
99.5692	9.56651	90.0027	°	Spot	Velocity Angle	140	1000000099	1662
26.2297	63.7729	90.0027	°	Spot	Velocity Angle	140	1000000094	1663
153.362	116.646	90.0027	°	Spot	Velocity Angle	141	1000000091	1664
13.3633	103.366	90.0027	°	Spot	Velocity Angle	141	1000000097	1665
26.1309	116.134	90.0027	°	Spot	Velocity Angle	141	1000000098	1666
128.01	141.998	90.0027	°	Spot	Velocity Angle	141	1000000099	1667
74.7585	15.2442	90.0027	°	Spot	Velocity Angle	141	1000000094	1668
60.807	29.1957	90.0027	°	Spot	Velocity Angle	141	1000000100	1669
132.033	42.0302	90.0027	°	Spot	Velocity Angle	142	1000000091	1670
77.3223	12.6803	90.0027	°	Spot	Velocity Angle	142	1000000097	1671
150.678	60.6756	90.0027	°	Spot	Velocity Angle	142	1000000098	1672
51.9943	38.0084	90.0027	°	Spot	Velocity Angle	142	1000000099	1673
154.791	115.217	90.0027	°	Spot	Velocity Angle	142	1000000094	1674
70.303	19.6997	90.0027	°	Spot	Velocity Angle	142	1000000100	1675
128.253	38.2507	90.0027	°	Spot	Velocity Angle	143	1000000091	1676
132.31	42.3074	90.0027	°	Spot	Velocity Angle	143	1000000097	1677
100.403	10.3999	90.0027	°	Spot	Velocity Angle	143	1000000098	1678
111.168	21.1656	90.0027	°	Spot	Velocity Angle	143	1000000099	1679
158.69	111.318	90.0027	°	Spot	Velocity Angle	143	1000000094	1680
91.3215	178.686	90.0027	°	Spot	Velocity Angle	143	1000000100	1681
132.242	137.766	90.0027	°	Spot	Velocity Angle	144	1000000091	1682
151.775	118.233	90.0027	°	Spot	Velocity Angle	144	1000000097	1683
60.7364	150.739	90.0027	°	Spot	Velocity Angle	144	1000000098	1684
22.3712	67.6315	90.0027	°	Spot	Velocity Angle	144	1000000099	1685
127.169	37.1659	90.0027	°	Spot	Velocity Angle	144	1000000094	1686
43.4239	133.427	90.0027	°	Spot	Velocity Angle	144	1000000100	1687
30.959	120.962	90.0027	°	Spot	Velocity Angle	145	1000000091	1688
175.989	94.0189	90.0027	°	Spot	Velocity Angle	145	1000000098	1689
0.78835	89.2143	90.0027	°	Spot	Velocity Angle	145	1000000099	1690
75.6959	14.3067	90.0027	°	Spot	Velocity Angle	145	1000000094	1691
22.8033	112.806	90.0027	°	Spot	Velocity Angle	145	1000000100	1692
129.921	140.087	90.0027	°	Spot	Velocity Angle	146	1000000091	1693
168.564	78.5614	90.0027	°	Spot	Velocity Angle	146	1000000098	1694
153.56	116.448	90.0027	°	Spot	Velocity Angle	146	1000000099	1695
71.822	161.825	90.0027	°	Spot	Velocity Angle	146	1000000094	1696
125.749	35.7459	90.0027	°	Spot	Velocity Angle	146	1000000100	1697
160.197	109.811	90.0027	°	Spot	Velocity Angle	147	1000000091	1698
110.244	20.2414	90.0027	°	Spot	Velocity Angle	147	1000000098	1699
55.4217	34.5809	90.0027	°	Spot	Velocity Angle	147	1000000099	1700
94.0783	175.93	90.0027	°	Spot	Velocity Angle	147	1000000094	1701
153.85	63.8469	90.0027	°	Spot	Velocity Angle	147	1000000100	1702
86.184	3.81866	90.0027	°	Spot	Velocity Angle	148	1000000098	1703
111.836	21.8331	90.0027	°	Spot	Velocity Angle	148	1000000099	1704
126.022	143.986	90.0027	°	Spot	Velocity Angle	148	1000000094	1705
135.549	134.459	90.0027	°	Spot	Velocity Angle	148	1000000100	1706
80.5695	9.4332	90.0027	°	Spot	Velocity Angle	149	1000000098	1707
170.365	99.6425	90.0027	°	Spot	Velocity Angle	149	1000000099	1708
123.496	146.512	90.0027	°	Spot	Velocity Angle	149	1000000101	1709
28.142	118.145	90.0027	°	Spot	Velocity Angle	149	1000000094	1710
151.715	61.7125	90.0027	°	Spot	Velocity Angle	149	1000000100	1711
88.8559	1.14675	90.0027	°	Spot	Velocity Angle	150	1000000098	1712
122.963	147.045	90.0027	°	Spot	Velocity Angle	150	1000000099	1713
161.959	108.049	90.0027	°	Spot	Velocity Angle	150	1000000101	1714
33.3995	56.6031	90.0027	°	Spot	Velocity Angle	150	1000000094	1715
176.009	86.0065	90.0027	°	Spot	Velocity Angle	150	1000000100	1716
89.9534	0.0523407	90.0027	°	Spot	Velocity Angle	151	1000000098	1717
128.69	141.318	90.0027	°	Spot	Velocity Angle	151	1000000099	1718
151.536	118.472	90.0027	°	Spot	Velocity Angle	151	1000000101	1719
34.7931	55.2096	90.0027	°	Spot	Velocity Angle	151	1000000094	1720
133.309	136.699	90.0027	°	Spot	Velocity Angle	151	1000000100	1721
40.5889	49.4138	90.0027	°	Spot	Velocity Angle	152	1000000102	1722
25.0761	115.079	90.0027	°	Spot	Velocity Angle	152	1000000099	1723
52.1221	142.125	90.0027	°	Spot	Velocity Angle	152	1000000101	1724
20.6954	110.698	90.0027	°	Spot	Velocity Angle	152	1000000094	1725
57.6427	147.645	90.0027	°	Spot	Velocity Angle	153	1000000103	1726
128.125	141.883	90.0027	°	Spot	Velocity Angle	153	1000000102	1727
74.7496	15.2531	90.0027	°	Spot	Velocity Angle	153	1000000099	1728
73.3885	16.6142	90.0027	°	Spot	Velocity Angle	153	1000000101	1729
158.09	68.0875	90.0027	°	Spot	Velocity Angle	153	1000000094	1730
99.3288	170.679	90.0027	°	Spot	Velocity Angle	154	1000000104	1731
115.447	25.4439	90.0027	°	Spot	Velocity Angle	154	1000000103	1732
44.8747	134.877	90.0027	°	Spot	Velocity Angle	154	1000000102	1733
165.888	104.12	90.0027	°	Spot	Velocity Angle	154	1000000099	1734
71.1604	161.163	90.0027	°	Spot	Velocity Angle	154	1000000101	1735
171.691	81.6888	90.0027	°	Spot	Velocity Angle	154	1000000094	1736
94.4658	175.542	90.0027	°	Spot	Velocity Angle	155	1000000104	1737
170.573	99.4346	90.0027	°	Spot	Velocity Angle	155	1000000103	1738
140.486	50.4838	90.0027	°	Spot	Velocity Angle	155	1000000105	1739
70.0062	19.9965	90.0027	°	Spot	Velocity Angle	155	1000000102	1740
70.6363	160.639	90.0027	°	Spot	Velocity Angle	155	1000000101	1741
85.7448	4.25785	90.0027	°	Spot	Velocity Angle	155	1000000094	1742
82.8577	172.86	90.0027	°	Spot	Velocity Angle	156	1000000104	1743
73.5218	163.524	90.0027	°	Spot	Velocity Angle	156	1000000103	1744
173.296	83.2938	90.0027	°	Spot	Velocity Angle	156	1000000105	1745
159.27	69.2671	90.0027	°	Spot	Velocity Angle	156	1000000102	1746
154.108	115.9	90.0027	°	Spot	Velocity Angle	156	1000000101	1747
45.3142	44.6885	90.0027	°	Spot	Velocity Angle	156	1000000094	1748
89.1458	179.149	90.0027	°	Spot	Velocity Angle	157	1000000104	1749
25.336	115.339	90.0027	°	Spot	Velocity Angle	157	1000000103	1750
49.8974	40.1052	90.0027	°	Spot	Velocity Angle	157	1000000105	1751
31.6117	121.614	90.0027	°	Spot	Velocity Angle	157	1000000102	1752
64.3621	154.365	90.0027	°	Spot	Velocity Angle	157	1000000101	1753
33.8963	56.1064	90.0027	°	Spot	Velocity Angle	157	1000000094	1754
43.8017	46.201	90.0027	°	Spot	Velocity Angle	157	1000000106	1755
74.9358	15.0668	90.0027	°	Spot	Velocity Angle	158	1000000104	1756
49.9883	40.0144	90.0027	°	Spot	Velocity Angle	158	1000000103	1757
53.7428	143.745	90.0027	°	Spot	Velocity Angle	158	1000000105	1758
65.5909	155.594	90.0027	°	Spot	Velocity Angle	158	1000000107	1759
148.237	121.771	90.0027	°	Spot	Velocity Angle	158	1000000102	1760
71.2872	161.29	90.0027	°	Spot	Velocity Angle	158	1000000101	1761
42.6874	132.69	90.0027	°	Spot	Velocity Angle	158	1000000094	1762
31.6224	121.625	90.0027	°	Spot	Velocity Angle	158	1000000106	1763
150.823	119.185	90.0027	°	Spot	Velocity Angle	159	1000000104	1764
102.078	12.0751	90.0027	°	Spot	Velocity Angle	159	1000000103	1765
130.126	139.882	90.0027	°	Spot	Velocity Angle	159	1000000105	1766
48.2231	138.226	90.0027	°	Spot	Velocity Angle	159	1000000107	1767
161.508	108.5	90.0027	°	Spot	Velocity Angle	159	1000000102	1768
135.968	134.04	90.0027	°	Spot	Velocity Angle	159	1000000101	1769
149.168	120.84	90.0027	°	Spot	Velocity Angle	159	1000000094	1770
126.336	143.672	90.0027	°	Spot	Velocity Angle	159	1000000106	1771
123.385	146.623	90.0027	°	Spot	Velocity Angle	160	1000000104	1772
117.807	152.201	90.0027	°	Spot	Velocity Angle	160	1000000103	1773
86.5374	176.54	90.0027	°	Spot	Velocity Angle	160	1000000105	1774
89.4399	0.562687	90.0027	°	Spot	Velocity Angle	160	1000000107	1775
58.459	148.462	90.0027	°	Spot	Velocity Angle	160	1000000102	1776
129.46	39.4573	90.0027	°	Spot	Velocity Angle	160	1000000101	1777
151.256	118.752	90.0027	°	Spot	Velocity Angle	160	1000000094	1778
105.797	15.7947	90.0027	°	Spot	Velocity Angle	160	1000000106	1779
149.097	59.0941	90.0027	°	Spot	Velocity Angle	161	1000000104	1780
14.2461	75.7566	90.0027	°	Spot	Velocity Angle	161	1000000108	1781
110.982	20.9792	90.0027	°	Spot	Velocity Angle	161	1000000103	1782
48.8793	138.882	90.0027	°	Spot	Velocity Angle	161	1000000105	1783
96.5582	173.45	90.0027	°	Spot	Velocity Angle	161	1000000107	1784
172.521	82.5184	90.0027	°	Spot	Velocity Angle	161	1000000102	1785
120.515	30.5122	90.0027	°	Spot	Velocity Angle	161	1000000109	1786
77.6166	12.3861	90.0027	°	Spot	Velocity Angle	161	1000000101	1787
132.464	137.544	90.0027	°	Spot	Velocity Angle	161	1000000094	1788
29.671	60.3317	90.0027	°	Spot	Velocity Angle	161	1000000106	1789
94.67	4.66734	90.0027	°	Spot	Velocity Angle	162	1000000104	1790
59.9249	149.928	90.0027	°	Spot	Velocity Angle	162	1000000103	1791
15.9141	74.0885	90.0027	°	Spot	Velocity Angle	162	1000000108	1792
93.1784	3.17574	90.0027	°	Spot	Velocity Angle	162	1000000105	1793
122.767	147.241	90.0027	°	Spot	Velocity Angle	162	1000000107	1794
174.529	84.5269	90.0027	°	Spot	Velocity Angle	162	1000000102	1795
170.836	80.8332	90.0027	°	Spot	Velocity Angle	162	1000000109	1796
97.2681	172.74	90.0027	°	Spot	Velocity Angle	162	1000000101	1797
178.857	91.1515	90.0027	°	Spot	Velocity Angle	162	1000000106	1798
159.125	110.883	90.0027	°	Spot	Velocity Angle	163	1000000104	1799
59.688	149.691	90.0027	°	Spot	Velocity Angle	163	1000000103	1800
105.814	164.194	90.0027	°	Spot	Velocity Angle	163	1000000108	1801
82.7459	172.749	90.0027	°	Spot	Velocity Angle	163	1000000110	1802
61.95	28.0527	90.0027	°	Spot	Velocity Angle	163	1000000105	1803
134.12	135.888	90.0027	°	Spot	Velocity Angle	163	1000000107	1804
159.786	110.222	90.0027	°	Spot	Velocity Angle	163	1000000109	1805
134.473	135.535	90.0027	°	Spot	Velocity Angle	163	1000000101	1806
155.193	114.815	90.0027	°	Spot	Velocity Angle	163	1000000106	1807
126.584	143.424	90.0027	°	Spot	Velocity Angle	164	1000000104	1808
133.225	136.783	90.0027	°	Spot	Velocity Angle	164	1000000108	1809
137.949	47.9459	90.0027	°	Spot	Velocity Angle	164	1000000110	1810
57.2571	32.7455	90.0027	°	Spot	Velocity Angle	164	1000000105	1811
60.1606	29.8421	90.0027	°	Spot	Velocity Angle	164	1000000107	1812
56.0609	33.9417	90.0027	°	Spot	Velocity Angle	164	1000000109	1813
37.5361	52.4666	90.0027	°	Spot	Velocity Angle	164	1000000101	1814
170.102	80.0991	90.0027	°	Spot	Velocity Angle	164	1000000106	1815
28.7132	61.2895	90.0027	°	Spot	Velocity Angle	165	1000000104	1816
62.4482	27.5544	90.0027	°	Spot	Velocity Angle	165	1000000108	1817
170.62	80.6178	90.0027	°	Spot	Velocity Angle	165	1000000110	1818
74.3853	15.6173	90.0027	°	Spot	Velocity Angle	165	1000000105	1819
80.3004	9.70229	90.0027	°	Spot	Velocity Angle	165	1000000107	1820
106.535	163.473	90.0027	°	Spot	Velocity Angle	165	1000000109	1821
17.425	107.428	90.0027	°	Spot	Velocity Angle	165	1000000101	1822
172.438	97.57	90.0027	°	Spot	Velocity Angle	165	1000000106	1823
28.6029	61.3997	90.0027	°	Spot	Velocity Angle	166	1000000108	1824
56.7691	146.772	90.0027	°	Spot	Velocity Angle	166	1000000110	1825
151.901	118.107	90.0027	°	Spot	Velocity Angle	166	1000000107	1826
108.584	161.424	90.0027	°	Spot	Velocity Angle	166	1000000109	1827
10.5145	100.517	90.0027	°	Spot	Velocity Angle	166	1000000106	1828
162.086	107.922	90.0027	°	Spot	Velocity Angle	167	1000000108	1829
150.958	60.9549	90.0027	°	Spot	Velocity Angle	167	1000000110	1830
35.4289	125.432	90.0027	°	Spot	Velocity Angle	167	1000000107	1831
38.9995	129.002	90.0027	°	Spot	Velocity Angle	167	1000000109	1832
8.4055	81.5972	90.0027	°	Spot	Velocity Angle	167	1000000106	1833
165.513	104.495	90.0027	°	Spot	Velocity Angle	168	1000000108	1834
164.332	74.3294	90.0027	°	Spot	Velocity Angle	168	1000000110	1835
26.4749	63.5277	90.0027	°	Spot	Velocity Angle	168	1000000107	1836
49.6677	139.67	90.0027	°	Spot	Velocity Angle	168	1000000109	1837
168.594	101.414	90.0027	°	Spot	Velocity Angle	168	1000000106	1838
54.0734	35.9292	90.0027	°	Spot	Velocity Angle	169	1000000108	1839
69.8872	159.89	90.0027	°	Spot	Velocity Angle	169	1000000110	1840
106.708	16.7051	90.0027	°	Spot	Velocity Angle	169	1000000107	1841
92.5067	2.50405	90.0027	°	Spot	Velocity Angle	169	1000000109	1842
168.349	101.659	90.0027	°	Spot	Velocity Angle	169	1000000106	1843
46.1506	136.153	90.0027	°	Spot	Velocity Angle	170	1000000108	1844
131.998	138.01	90.0027	°	Spot	Velocity Angle	170	1000000110	1845
108.302	18.2998	90.0027	°	Spot	Velocity Angle	170	1000000107	1846
85.0982	175.101	90.0027	°	Spot	Velocity Angle	170	1000000109	1847
93.5248	176.483	90.0027	°	Spot	Velocity Angle	170	1000000106	1848
103.557	166.451	90.0027	°	Spot	Velocity Angle	171	1000000108	1849
73.5653	163.568	90.0027	°	Spot	Velocity Angle	171	1000000110	1850
113.765	156.243	90.0027	°	Spot	Velocity Angle	171	1000000111	1851
151.771	118.237	90.0027	°	Spot	Velocity Angle	171	1000000107	1852
102.487	167.521	90.0027	°	Spot	Velocity Angle	171	1000000109	1853
116.745	153.262	90.0027	°	Spot	Velocity Angle	171	1000000106	1854
119.615	150.393	90.0027	°	Spot	Velocity Angle	172	1000000108	1855
49.7035	40.2991	90.0027	°	Spot	Velocity Angle	172	1000000110	1856
148.965	121.043	90.0027	°	Spot	Velocity Angle	172	1000000111	1857
156.475	113.533	90.0027	°	Spot	Velocity Angle	172	1000000107	1858
96.5233	173.485	90.0027	°	Spot	Velocity Angle	172	1000000112	1859
104.713	14.7101	90.0027	°	Spot	Velocity Angle	172	1000000109	1860
149.847	59.8438	90.0027	°	Spot	Velocity Angle	172	1000000106	1861
24.688	65.3147	90.0027	°	Spot	Velocity Angle	173	1000000110	1862
166.229	76.2264	90.0027	°	Spot	Velocity Angle	173	1000000111	1863
179.175	89.1725	90.0027	°	Spot	Velocity Angle	173	1000000107	1864
76.0724	166.075	90.0027	°	Spot	Velocity Angle	173	1000000112	1865
37.0055	52.9972	90.0027	°	Spot	Velocity Angle	173	1000000109	1866
10.0929	100.096	90.0027	°	Spot	Velocity Angle	173	1000000106	1867
13.6603	103.663	90.0027	°	Spot	Velocity Angle	174	1000000110	1868
46.7711	43.2315	90.0027	°	Spot	Velocity Angle	174	1000000111	1869
64.2096	154.212	90.0027	°	Spot	Velocity Angle	174	1000000112	1870
132.453	42.4503	90.0027	°	Spot	Velocity Angle	174	1000000109	1871
12.497	102.5	90.0027	°	Spot	Velocity Angle	174	1000000106	1872
56.3669	33.6357	90.0027	°	Spot	Velocity Angle	175	1000000110	1873
54.275	144.278	90.0027	°	Spot	Velocity Angle	175	1000000111	1874
56.6323	146.635	90.0027	°	Spot	Velocity Angle	175	1000000112	1875
144.848	54.8457	90.0027	°	Spot	Velocity Angle	175	1000000109	1876
26.6281	63.3746	90.0027	°	Spot	Velocity Angle	175	1000000106	1877
87.4505	2.55221	90.0027	°	Spot	Velocity Angle	176	1000000110	1878
178.245	91.7634	90.0027	°	Spot	Velocity Angle	176	1000000111	1879
43.8353	46.1674	90.0027	°	Spot	Velocity Angle	176	1000000112	1880
30.9049	120.908	90.0027	°	Spot	Velocity Angle	176	1000000109	1881
130.079	139.929	90.0027	°	Spot	Velocity Angle	176	1000000113	1882
26.7407	116.743	90.0027	°	Spot	Velocity Angle	176	1000000114	1883
98.0065	8.00383	90.0027	°	Spot	Velocity Angle	176	1000000106	1884
173.563	83.56	90.0027	°	Spot	Velocity Angle	177	1000000110	1885
110.665	20.6626	90.0027	°	Spot	Velocity Angle	177	1000000111	1886
85.1671	4.8356	90.0027	°	Spot	Velocity Angle	177	1000000112	1887
11.3057	101.308	90.0027	°	Spot	Velocity Angle	177	1000000109	1888
167.941	77.9381	90.0027	°	Spot	Velocity Angle	177	1000000113	1889
143.881	126.127	90.0027	°	Spot	Velocity Angle	177	1000000114	1890
141.652	51.6491	90.0027	°	Spot	Velocity Angle	177	1000000106	1891
142.645	127.363	90.0027	°	Spot	Velocity Angle	178	1000000110	1892
6.25771	96.2603	90.0027	°	Spot	Velocity Angle	178	1000000111	1893
113.94	156.068	90.0027	°	Spot	Velocity Angle	178	1000000112	1894
115.488	25.4851	90.0027	°	Spot	Velocity Angle	178	1000000109	1895
140.087	50.0848	90.0027	°	Spot	Velocity Angle	178	1000000113	1896
123.16	33.1571	90.0027	°	Spot	Velocity Angle	178	1000000114	1897
142.66	127.348	90.0027	°	Spot	Velocity Angle	178	1000000106	1898
170.687	99.3211	90.0027	°	Spot	Velocity Angle	179	1000000111	1899
113.079	156.929	90.0027	°	Spot	Velocity Angle	179	1000000112	1900
67.6613	22.3413	90.0027	°	Spot	Velocity Angle	179	1000000109	1901
132.504	137.504	90.0027	°	Spot	Velocity Angle	179	1000000113	1902
79.2307	169.233	90.0027	°	Spot	Velocity Angle	179	1000000106	1903
30.6323	59.3704	90.0027	°	Spot	Velocity Angle	179	1000000114	1904
151.466	118.542	90.0027	°	Spot	Velocity Angle	180	1000000115	1905
132.281	42.2786	90.0027	°	Spot	Velocity Angle	180	1000000111	1906
133.034	136.974	90.0027	°	Spot	Velocity Angle	180	1000000112	1907
34.2528	124.256	90.0027	°	Spot	Velocity Angle	180	1000000109	1908
86.5807	176.583	90.0027	°	Spot	Velocity Angle	180	1000000113	1909
61.7301	151.733	90.0027	°	Spot	Velocity Angle	180	1000000114	1910
57.181	147.184	90.0027	°	Spot	Velocity Angle	180	1000000106	1911
179.036	89.0333	90.0027	°	Spot	Velocity Angle	181	1000000115	1912
141.028	51.0251	90.0027	°	Spot	Velocity Angle	181	1000000111	1913
103.136	166.872	90.0027	°	Spot	Velocity Angle	181	1000000112	1914
100.322	10.3197	90.0027	°	Spot	Velocity Angle	181	1000000113	1915
154.92	64.9177	90.0027	°	Spot	Velocity Angle	181	1000000114	1916
48.9942	41.0084	90.0027	°	Spot	Velocity Angle	181	1000000106	1917
21.7106	68.2921	90.0027	°	Spot	Velocity Angle	182	1000000115	1918
31.7048	121.708	90.0027	°	Spot	Velocity Angle	182	1000000112	1919
159.15	110.858	90.0027	°	Spot	Velocity Angle	182	1000000113	1920
95.0818	5.07917	90.0027	°	Spot	Velocity Angle	182	1000000114	1921
98.1865	8.18382	90.0027	°	Spot	Velocity Angle	182	1000000106	1922
12.3959	102.399	90.0027	°	Spot	Velocity Angle	183	1000000115	1923
137.817	132.191	90.0027	°	Spot	Velocity Angle	183	1000000116	1924
28.6217	118.624	90.0027	°	Spot	Velocity Angle	183	1000000113	1925
121.99	31.9869	90.0027	°	Spot	Velocity Angle	183	1000000106	1926
47.8076	137.81	90.0027	°	Spot	Velocity Angle	183	1000000114	1927
51.7962	38.2065	90.0027	°	Spot	Velocity Angle	184	1000000115	1928
168.407	101.601	90.0027	°	Spot	Velocity Angle	184	1000000116	1929
108.698	161.31	90.0027	°	Spot	Velocity Angle	184	1000000113	1930
70.6693	160.672	90.0027	°	Spot	Velocity Angle	184	1000000114	1931
30.0926	120.095	90.0027	°	Spot	Velocity Angle	184	1000000106	1932
155.082	65.0792	90.0027	°	Spot	Velocity Angle	185	1000000115	1933
114.47	155.538	90.0027	°	Spot	Velocity Angle	185	1000000116	1934
128.724	141.284	90.0027	°	Spot	Velocity Angle	185	1000000113	1935
6.09897	83.9037	90.0027	°	Spot	Velocity Angle	185	1000000114	1936
26.7398	116.742	90.0027	°	Spot	Velocity Angle	185	1000000106	1937
148.217	121.791	90.0027	°	Spot	Velocity Angle	186	1000000115	1938
129.183	140.825	90.0027	°	Spot	Velocity Angle	186	1000000116	1939
76.1187	13.884	90.0027	°	Spot	Velocity Angle	186	1000000113	1940
145.646	55.643	90.0027	°	Spot	Velocity Angle	186	1000000114	1941
5.07172	95.0744	90.0027	°	Spot	Velocity Angle	187	1000000115	1942
140.671	129.337	90.0027	°	Spot	Velocity Angle	187	1000000116	1943
83.4627	173.465	90.0027	°	Spot	Velocity Angle	187	1000000113	1944
90.0982	179.908	90.0027	°	Spot	Velocity Angle	187	1000000114	1945
88.732	178.735	90.0027	°	Spot	Velocity Angle	188	1000000115	1946
114.364	24.3609	90.0027	°	Spot	Velocity Angle	188	1000000116	1947
54.2882	144.291	90.0027	°	Spot	Velocity Angle	188	1000000113	1948
106.253	16.2505	90.0027	°	Spot	Velocity Angle	188	1000000114	1949
155.114	114.894	90.0027	°	Spot	Velocity Angle	189	1000000115	1950
62.5563	27.4463	90.0027	°	Spot	Velocity Angle	189	1000000116	1951
20.6632	69.3395	90.0027	°	Spot	Velocity Angle	189	1000000113	1952
68.6021	21.4005	90.0027	°	Spot	Velocity Angle	189	1000000114	1953
151.225	61.2225	90.0027	°	Spot	Velocity Angle	190	1000000115	1954
26.6262	116.629	90.0027	°	Spot	Velocity Angle	190	1000000116	1955
165.868	104.14	90.0027	°	Spot	Velocity Angle	190	1000000113	1956
22.3477	112.35	90.0027	°	Spot	Velocity Angle	190	1000000114	1957
94.2711	4.26851	90.0027	°	Spot	Velocity Angle	191	1000000115	1958
61.9666	28.0361	90.0027	°	Spot	Velocity Angle	191	1000000116	1959
160.899	70.8966	90.0027	°	Spot	Velocity Angle	191	1000000113	1960
140.226	129.782	90.0027	°	Spot	Velocity Angle	191	1000000114	1961
32.3934	57.6093	90.0027	°	Spot	Velocity Angle	192	1000000115	1962
66.0811	23.9215	90.0027	°	Spot	Velocity Angle	192	1000000116	1963
92.4055	2.40289	90.0027	°	Spot	Velocity Angle	192	1000000113	1964
148.059	121.949	90.0027	°	Spot	Velocity Angle	192	1000000114	1965
88.3705	1.63212	90.0027	°	Spot	Velocity Angle	193	1000000115	1966
172.698	97.3104	90.0027	°	Spot	Velocity Angle	193	1000000116	1967
146.857	123.151	90.0027	°	Spot	Velocity Angle	193	1000000113	1968
170.461	80.4587	90.0027	°	Spot	Velocity Angle	193	1000000114	1969
50.3784	140.381	90.0027	°	Spot	Velocity Angle	194	1000000115	1970
17.6405	107.643	90.0027	°	Spot	Velocity Angle	194	1000000116	1971
136.502	133.506	90.0027	°	Spot	Velocity Angle	194	1000000113	1972
148.954	121.054	90.0027	°	Spot	Velocity Angle	194	1000000114	1973
53.7455	143.748	90.0027	°	Spot	Velocity Angle	195	1000000115	1974
93.2721	176.736	90.0027	°	Spot	Velocity Angle	195	1000000116	1975
95.1397	174.868	90.0027	°	Spot	Velocity Angle	195	1000000113	1976
127.217	37.2143	90.0027	°	Spot	Velocity Angle	195	1000000114	1977
109.626	160.382	90.0027	°	Spot	Velocity Angle	196	1000000115	1978
96.2716	173.736	90.0027	°	Spot	Velocity Angle	196	1000000116	1979
38.7566	51.246	90.0027	°	Spot	Velocity Angle	196	1000000114	1980
153.787	63.7846	90.0027	°	Spot	Velocity Angle	197	1000000115	1981
97.0741	172.934	90.0027	°	Spot	Velocity Angle	197	1000000116	1982
62.7309	152.734	90.0027	°	Spot	Velocity Angle	197	1000000114	1983
15.3241	74.6786	90.0027	°	Spot	Velocity Angle	198	1000000115	1984
136.68	46.6776	90.0027	°	Spot	Velocity Angle	198	1000000116	1985
8.90602	98.9087	90.0027	°	Spot	Velocity Angle	199	1000000115	1986
144.516	54.5129	90.0027	°	Spot	Velocity Angle	199	1000000116	1987
33.5863	56.4164	90.0027	°	Spot	Velocity Angle	200	1000000115	1988
19.1777	70.8249	90.0027	°	Spot	Velocity Angle	200	1000000116	1989
91.253	178.755	90.0027	°	Spot	Velocity Angle	201	1000000115	1990
2.13741	92.1401	90.0027	°	Spot	Velocity Angle	201	1000000116	1991
74.7828	164.785	90.0027	°	Spot	Velocity Angle	202	1000000115	1992
179.568	90.44	90.0027	°	Spot	Velocity Angle	202	1000000116	1993
85.9764	4.0262	90.0027	°	Spot	Velocity Angle	203	1000000115	1994
134.794	44.7918	90.0027	°	Spot	Velocity Angle	203	1000000116	1995
176.618	93.3896	90.0027	°	Spot	Velocity Angle	204	1000000115	1996
[truncated: 674 more rows]
