# Supplementary material for: Satb1 integrates DNA binding site geometry and torsional stress to differentially target nucleosome-dense regions
Source: Nat Commun. 2019 Jul 19;10:3221. doi: 10.1038/s41467-019-11118-8 (PMC6642133; doi:10.1038/s41467-019-11118-8)
Supplement: Supplementary file 10 — Source Data [file 41467_2019_11118_MOESM10_ESM.zip › Source data/Single Molecule Tracking/single molecule tracks/del HD analysis/PDZ-CUT1-CUT2-STABLE-AB_302c6_TRIAL 2_Statistics/PDZ-CUT1-CUT2-STABLE-AB_302c6_TRIAL 2_Volume.csv]

Volume
====================
Volume	Unit	Category	Time	TrackID	ID
0.00818123	um^3	Spot	1	1000000000	0
0.00818123	um^3	Spot	1	1000000001	1
0.00818123	um^3	Spot	1	1000000002	2
0.00818123	um^3	Spot	1	1000000003	3
0.00818123	um^3	Spot	1	1000000004	4
0.00818123	um^3	Spot	1	1000000005	5
0.00818123	um^3	Spot	1	1000000006	6
0.00818123	um^3	Spot	1	1000000007	7
0.00818123	um^3	Spot	1	1000000008	8
0.00818123	um^3	Spot	1	1000000009	9
0.00818123	um^3	Spot	2	1000000000	10
0.00818123	um^3	Spot	2	1000000001	11
0.00818123	um^3	Spot	2	1000000002	12
0.00818123	um^3	Spot	2	1000000003	13
0.00818123	um^3	Spot	2	1000000004	14
0.00818123	um^3	Spot	2	1000000010	15
0.00818123	um^3	Spot	2	1000000005	16
0.00818123	um^3	Spot	2	1000000006	17
0.00818123	um^3	Spot	2	1000000007	18
0.00818123	um^3	Spot	2	1000000008	19
0.00818123	um^3	Spot	2	1000000009	20
0.00818123	um^3	Spot	3	1000000000	21
0.00818123	um^3	Spot	3	1000000001	22
0.00818123	um^3	Spot	3	1000000002	23
0.00818123	um^3	Spot	3	1000000003	24
0.00818123	um^3	Spot	3	1000000004	25
0.00818123	um^3	Spot	3	1000000010	26
0.00818123	um^3	Spot	3	1000000005	27
0.00818123	um^3	Spot	3	1000000006	28
0.00818123	um^3	Spot	3	1000000007	29
0.00818123	um^3	Spot	3	1000000008	30
0.00818123	um^3	Spot	3	1000000009	31
0.00818123	um^3	Spot	4	1000000000	32
0.00818123	um^3	Spot	4	1000000001	33
0.00818123	um^3	Spot	4	1000000002	34
0.00818123	um^3	Spot	4	1000000003	35
0.00818123	um^3	Spot	4	1000000004	36
0.00818123	um^3	Spot	4	1000000010	37
0.00818123	um^3	Spot	4	1000000011	38
0.00818123	um^3	Spot	4	1000000005	39
0.00818123	um^3	Spot	4	1000000006	40
0.00818123	um^3	Spot	4	1000000007	41
0.00818123	um^3	Spot	4	1000000008	42
0.00818123	um^3	Spot	4	1000000009	43
0.00818123	um^3	Spot	5	1000000000	44
0.00818123	um^3	Spot	5	1000000001	45
0.00818123	um^3	Spot	5	1000000002	46
0.00818123	um^3	Spot	5	1000000003	47
0.00818123	um^3	Spot	5	1000000004	48
0.00818123	um^3	Spot	5	1000000010	49
0.00818123	um^3	Spot	5	1000000011	50
0.00818123	um^3	Spot	5	1000000005	51
0.00818123	um^3	Spot	5	1000000012	52
0.00818123	um^3	Spot	5	1000000013	53
0.00818123	um^3	Spot	5	1000000006	54
0.00818123	um^3	Spot	5	1000000007	55
0.00818123	um^3	Spot	5	1000000008	56
0.00818123	um^3	Spot	5	1000000009	57
0.00818123	um^3	Spot	6	1000000000	58
0.00818123	um^3	Spot	6	1000000001	59
0.00818123	um^3	Spot	6	1000000002	60
0.00818123	um^3	Spot	6	1000000003	61
0.00818123	um^3	Spot	6	1000000004	62
0.00818123	um^3	Spot	6	1000000010	63
0.00818123	um^3	Spot	6	1000000011	64
0.00818123	um^3	Spot	6	1000000014	65
0.00818123	um^3	Spot	6	1000000005	66
0.00818123	um^3	Spot	6	1000000012	67
0.00818123	um^3	Spot	6	1000000006	68
0.00818123	um^3	Spot	6	1000000013	69
0.00818123	um^3	Spot	6	1000000007	70
0.00818123	um^3	Spot	6	1000000008	71
0.00818123	um^3	Spot	6	1000000015	72
0.00818123	um^3	Spot	6	1000000009	73
0.00818123	um^3	Spot	7	1000000000	74
0.00818123	um^3	Spot	7	1000000001	75
0.00818123	um^3	Spot	7	1000000002	76
0.00818123	um^3	Spot	7	1000000003	77
0.00818123	um^3	Spot	7	1000000004	78
0.00818123	um^3	Spot	7	1000000010	79
0.00818123	um^3	Spot	7	1000000011	80
0.00818123	um^3	Spot	7	1000000014	81
0.00818123	um^3	Spot	7	1000000005	82
0.00818123	um^3	Spot	7	1000000012	83
0.00818123	um^3	Spot	7	1000000013	84
0.00818123	um^3	Spot	7	1000000006	85
0.00818123	um^3	Spot	7	1000000007	86
0.00818123	um^3	Spot	7	1000000008	87
0.00818123	um^3	Spot	7	1000000015	88
0.00818123	um^3	Spot	7	1000000009	89
0.00818123	um^3	Spot	8	1000000000	90
0.00818123	um^3	Spot	8	1000000001	91
0.00818123	um^3	Spot	8	1000000002	92
0.00818123	um^3	Spot	8	1000000016	93
0.00818123	um^3	Spot	8	1000000003	94
0.00818123	um^3	Spot	8	1000000004	95
0.00818123	um^3	Spot	8	1000000010	96
0.00818123	um^3	Spot	8	1000000011	97
0.00818123	um^3	Spot	8	1000000014	98
0.00818123	um^3	Spot	8	1000000005	99
0.00818123	um^3	Spot	8	1000000012	100
0.00818123	um^3	Spot	8	1000000013	101
0.00818123	um^3	Spot	8	1000000006	102
0.00818123	um^3	Spot	8	1000000007	103
0.00818123	um^3	Spot	8	1000000008	104
0.00818123	um^3	Spot	8	1000000015	105
0.00818123	um^3	Spot	8	1000000009	106
0.00818123	um^3	Spot	9	1000000000	107
0.00818123	um^3	Spot	9	1000000001	108
0.00818123	um^3	Spot	9	1000000002	109
0.00818123	um^3	Spot	9	1000000016	110
0.00818123	um^3	Spot	9	1000000003	111
0.00818123	um^3	Spot	9	1000000004	112
0.00818123	um^3	Spot	9	1000000010	113
0.00818123	um^3	Spot	9	1000000011	114
0.00818123	um^3	Spot	9	1000000014	115
0.00818123	um^3	Spot	9	1000000005	116
0.00818123	um^3	Spot	9	1000000012	117
0.00818123	um^3	Spot	9	1000000013	118
0.00818123	um^3	Spot	9	1000000006	119
0.00818123	um^3	Spot	9	1000000007	120
0.00818123	um^3	Spot	9	1000000008	121
0.00818123	um^3	Spot	9	1000000015	122
0.00818123	um^3	Spot	9	1000000009	123
0.00818123	um^3	Spot	10	1000000000	124
0.00818123	um^3	Spot	10	1000000001	125
0.00818123	um^3	Spot	10	1000000002	126
0.00818123	um^3	Spot	10	1000000016	127
0.00818123	um^3	Spot	10	1000000003	128
0.00818123	um^3	Spot	10	1000000004	129
0.00818123	um^3	Spot	10	1000000010	130
0.00818123	um^3	Spot	10	1000000011	131
0.00818123	um^3	Spot	10	1000000014	132
0.00818123	um^3	Spot	10	1000000005	133
0.00818123	um^3	Spot	10	1000000012	134
0.00818123	um^3	Spot	10	1000000006	135
0.00818123	um^3	Spot	10	1000000013	136
0.00818123	um^3	Spot	10	1000000007	137
0.00818123	um^3	Spot	10	1000000008	138
0.00818123	um^3	Spot	10	1000000015	139
0.00818123	um^3	Spot	10	1000000009	140
0.00818123	um^3	Spot	11	1000000000	141
0.00818123	um^3	Spot	11	1000000001	142
0.00818123	um^3	Spot	11	1000000002	143
0.00818123	um^3	Spot	11	1000000003	144
0.00818123	um^3	Spot	11	1000000016	145
0.00818123	um^3	Spot	11	1000000004	146
0.00818123	um^3	Spot	11	1000000010	147
0.00818123	um^3	Spot	11	1000000017	148
0.00818123	um^3	Spot	11	1000000011	149
0.00818123	um^3	Spot	11	1000000018	150
0.00818123	um^3	Spot	11	1000000014	151
0.00818123	um^3	Spot	11	1000000005	152
0.00818123	um^3	Spot	11	1000000012	153
0.00818123	um^3	Spot	11	1000000006	154
0.00818123	um^3	Spot	11	1000000013	155
0.00818123	um^3	Spot	11	1000000019	156
0.00818123	um^3	Spot	11	1000000007	157
0.00818123	um^3	Spot	11	1000000008	158
0.00818123	um^3	Spot	11	1000000015	159
0.00818123	um^3	Spot	11	1000000009	160
0.00818123	um^3	Spot	12	1000000000	161
0.00818123	um^3	Spot	12	1000000001	162
0.00818123	um^3	Spot	12	1000000002	163
0.00818123	um^3	Spot	12	1000000003	164
0.00818123	um^3	Spot	12	1000000016	165
0.00818123	um^3	Spot	12	1000000004	166
0.00818123	um^3	Spot	12	1000000020	167
0.00818123	um^3	Spot	12	1000000010	168
0.00818123	um^3	Spot	12	1000000017	169
0.00818123	um^3	Spot	12	1000000011	170
0.00818123	um^3	Spot	12	1000000018	171
0.00818123	um^3	Spot	12	1000000014	172
0.00818123	um^3	Spot	12	1000000005	173
0.00818123	um^3	Spot	12	1000000012	174
0.00818123	um^3	Spot	12	1000000006	175
0.00818123	um^3	Spot	12	1000000013	176
0.00818123	um^3	Spot	12	1000000019	177
0.00818123	um^3	Spot	12	1000000008	178
0.00818123	um^3	Spot	12	1000000015	179
0.00818123	um^3	Spot	12	1000000009	180
0.00818123	um^3	Spot	13	1000000000	181
0.00818123	um^3	Spot	13	1000000001	182
0.00818123	um^3	Spot	13	1000000002	183
0.00818123	um^3	Spot	13	1000000003	184
0.00818123	um^3	Spot	13	1000000016	185
0.00818123	um^3	Spot	13	1000000004	186
0.00818123	um^3	Spot	13	1000000020	187
0.00818123	um^3	Spot	13	1000000010	188
0.00818123	um^3	Spot	13	1000000017	189
0.00818123	um^3	Spot	13	1000000011	190
0.00818123	um^3	Spot	13	1000000014	191
0.00818123	um^3	Spot	13	1000000018	192
0.00818123	um^3	Spot	13	1000000005	193
0.00818123	um^3	Spot	13	1000000012	194
0.00818123	um^3	Spot	13	1000000013	195
0.00818123	um^3	Spot	13	1000000019	196
0.00818123	um^3	Spot	13	1000000008	197
0.00818123	um^3	Spot	13	1000000015	198
0.00818123	um^3	Spot	14	1000000000	199
0.00818123	um^3	Spot	14	1000000021	200
0.00818123	um^3	Spot	14	1000000001	201
0.00818123	um^3	Spot	14	1000000022	202
0.00818123	um^3	Spot	14	1000000003	203
0.00818123	um^3	Spot	14	1000000016	204
0.00818123	um^3	Spot	14	1000000004	205
0.00818123	um^3	Spot	14	1000000020	206
0.00818123	um^3	Spot	14	1000000010	207
0.00818123	um^3	Spot	14	1000000017	208
0.00818123	um^3	Spot	14	1000000011	209
0.00818123	um^3	Spot	14	1000000014	210
0.00818123	um^3	Spot	14	1000000018	211
0.00818123	um^3	Spot	14	1000000005	212
0.00818123	um^3	Spot	14	1000000012	213
0.00818123	um^3	Spot	14	1000000013	214
0.00818123	um^3	Spot	14	1000000019	215
0.00818123	um^3	Spot	14	1000000015	216
0.00818123	um^3	Spot	15	1000000000	217
0.00818123	um^3	Spot	15	1000000021	218
0.00818123	um^3	Spot	15	1000000001	219
0.00818123	um^3	Spot	15	1000000022	220
0.00818123	um^3	Spot	15	1000000023	221
0.00818123	um^3	Spot	15	1000000003	222
0.00818123	um^3	Spot	15	1000000016	223
0.00818123	um^3	Spot	15	1000000020	224
0.00818123	um^3	Spot	15	1000000010	225
0.00818123	um^3	Spot	15	1000000017	226
0.00818123	um^3	Spot	15	1000000011	227
0.00818123	um^3	Spot	15	1000000014	228
0.00818123	um^3	Spot	15	1000000018	229
0.00818123	um^3	Spot	15	1000000005	230
0.00818123	um^3	Spot	15	1000000012	231
0.00818123	um^3	Spot	15	1000000024	232
0.00818123	um^3	Spot	15	1000000013	233
0.00818123	um^3	Spot	15	1000000019	234
0.00818123	um^3	Spot	15	1000000015	235
0.00818123	um^3	Spot	16	1000000000	236
0.00818123	um^3	Spot	16	1000000021	237
0.00818123	um^3	Spot	16	1000000001	238
0.00818123	um^3	Spot	16	1000000022	239
0.00818123	um^3	Spot	16	1000000023	240
0.00818123	um^3	Spot	16	1000000003	241
0.00818123	um^3	Spot	16	1000000016	242
0.00818123	um^3	Spot	16	1000000020	243
0.00818123	um^3	Spot	16	1000000010	244
0.00818123	um^3	Spot	16	1000000017	245
0.00818123	um^3	Spot	16	1000000011	246
0.00818123	um^3	Spot	16	1000000014	247
0.00818123	um^3	Spot	16	1000000018	248
0.00818123	um^3	Spot	16	1000000005	249
0.00818123	um^3	Spot	16	1000000012	250
0.00818123	um^3	Spot	16	1000000024	251
0.00818123	um^3	Spot	16	1000000019	252
0.00818123	um^3	Spot	16	1000000015	253
0.00818123	um^3	Spot	17	1000000000	254
0.00818123	um^3	Spot	17	1000000021	255
0.00818123	um^3	Spot	17	1000000025	256
0.00818123	um^3	Spot	17	1000000001	257
0.00818123	um^3	Spot	17	1000000022	258
0.00818123	um^3	Spot	17	1000000023	259
0.00818123	um^3	Spot	17	1000000003	260
0.00818123	um^3	Spot	17	1000000016	261
0.00818123	um^3	Spot	17	1000000020	262
0.00818123	um^3	Spot	17	1000000010	263
0.00818123	um^3	Spot	17	1000000017	264
0.00818123	um^3	Spot	17	1000000011	265
0.00818123	um^3	Spot	17	1000000014	266
0.00818123	um^3	Spot	17	1000000018	267
0.00818123	um^3	Spot	17	1000000005	268
0.00818123	um^3	Spot	17	1000000012	269
0.00818123	um^3	Spot	17	1000000024	270
0.00818123	um^3	Spot	17	1000000019	271
0.00818123	um^3	Spot	17	1000000015	272
0.00818123	um^3	Spot	18	1000000000	273
0.00818123	um^3	Spot	18	1000000021	274
0.00818123	um^3	Spot	18	1000000001	275
0.00818123	um^3	Spot	18	1000000025	276
0.00818123	um^3	Spot	18	1000000022	277
0.00818123	um^3	Spot	18	1000000023	278
0.00818123	um^3	Spot	18	1000000003	279
0.00818123	um^3	Spot	18	1000000016	280
0.00818123	um^3	Spot	18	1000000020	281
0.00818123	um^3	Spot	18	1000000010	282
0.00818123	um^3	Spot	18	1000000017	283
0.00818123	um^3	Spot	18	1000000011	284
0.00818123	um^3	Spot	18	1000000018	285
0.00818123	um^3	Spot	18	1000000014	286
0.00818123	um^3	Spot	18	1000000005	287
0.00818123	um^3	Spot	18	1000000012	288
0.00818123	um^3	Spot	18	1000000024	289
0.00818123	um^3	Spot	18	1000000019	290
0.00818123	um^3	Spot	18	1000000015	291
0.00818123	um^3	Spot	19	1000000000	292
0.00818123	um^3	Spot	19	1000000021	293
0.00818123	um^3	Spot	19	1000000001	294
0.00818123	um^3	Spot	19	1000000025	295
0.00818123	um^3	Spot	19	1000000022	296
0.00818123	um^3	Spot	19	1000000023	297
0.00818123	um^3	Spot	19	1000000003	298
0.00818123	um^3	Spot	19	1000000016	299
0.00818123	um^3	Spot	19	1000000020	300
0.00818123	um^3	Spot	19	1000000010	301
0.00818123	um^3	Spot	19	1000000017	302
0.00818123	um^3	Spot	19	1000000011	303
0.00818123	um^3	Spot	19	1000000018	304
0.00818123	um^3	Spot	19	1000000014	305
0.00818123	um^3	Spot	19	1000000005	306
0.00818123	um^3	Spot	19	1000000012	307
0.00818123	um^3	Spot	19	1000000024	308
0.00818123	um^3	Spot	19	1000000019	309
0.00818123	um^3	Spot	19	1000000015	310
0.00818123	um^3	Spot	20	1000000000	311
0.00818123	um^3	Spot	20	1000000021	312
0.00818123	um^3	Spot	20	1000000025	313
0.00818123	um^3	Spot	20	1000000022	314
0.00818123	um^3	Spot	20	1000000023	315
0.00818123	um^3	Spot	20	1000000003	316
0.00818123	um^3	Spot	20	1000000016	317
0.00818123	um^3	Spot	20	1000000020	318
0.00818123	um^3	Spot	20	1000000010	319
0.00818123	um^3	Spot	20	1000000017	320
0.00818123	um^3	Spot	20	1000000011	321
0.00818123	um^3	Spot	20	1000000018	322
0.00818123	um^3	Spot	20	1000000014	323
0.00818123	um^3	Spot	20	1000000012	324
0.00818123	um^3	Spot	20	1000000024	325
0.00818123	um^3	Spot	20	1000000019	326
0.00818123	um^3	Spot	20	1000000015	327
0.00818123	um^3	Spot	21	1000000000	328
0.00818123	um^3	Spot	21	1000000021	329
0.00818123	um^3	Spot	21	1000000025	330
0.00818123	um^3	Spot	21	1000000022	331
0.00818123	um^3	Spot	21	1000000023	332
0.00818123	um^3	Spot	21	1000000003	333
0.00818123	um^3	Spot	21	1000000016	334
0.00818123	um^3	Spot	21	1000000020	335
0.00818123	um^3	Spot	21	1000000010	336
0.00818123	um^3	Spot	21	1000000017	337
0.00818123	um^3	Spot	21	1000000011	338
0.00818123	um^3	Spot	21	1000000014	339
0.00818123	um^3	Spot	21	1000000018	340
0.00818123	um^3	Spot	21	1000000012	341
0.00818123	um^3	Spot	21	1000000024	342
0.00818123	um^3	Spot	21	1000000019	343
0.00818123	um^3	Spot	21	1000000015	344
0.00818123	um^3	Spot	22	1000000000	345
0.00818123	um^3	Spot	22	1000000021	346
0.00818123	um^3	Spot	22	1000000025	347
0.00818123	um^3	Spot	22	1000000022	348
0.00818123	um^3	Spot	22	1000000023	349
0.00818123	um^3	Spot	22	1000000003	350
0.00818123	um^3	Spot	22	1000000016	351
0.00818123	um^3	Spot	22	1000000020	352
0.00818123	um^3	Spot	22	1000000010	353
0.00818123	um^3	Spot	22	1000000026	354
0.00818123	um^3	Spot	22	1000000017	355
0.00818123	um^3	Spot	22	1000000011	356
0.00818123	um^3	Spot	22	1000000014	357
0.00818123	um^3	Spot	22	1000000018	358
0.00818123	um^3	Spot	22	1000000012	359
0.00818123	um^3	Spot	22	1000000024	360
0.00818123	um^3	Spot	22	1000000019	361
0.00818123	um^3	Spot	22	1000000015	362
0.00818123	um^3	Spot	23	1000000000	363
0.00818123	um^3	Spot	23	1000000021	364
0.00818123	um^3	Spot	23	1000000025	365
0.00818123	um^3	Spot	23	1000000022	366
0.00818123	um^3	Spot	23	1000000023	367
0.00818123	um^3	Spot	23	1000000003	368
0.00818123	um^3	Spot	23	1000000016	369
0.00818123	um^3	Spot	23	1000000020	370
0.00818123	um^3	Spot	23	1000000026	371
0.00818123	um^3	Spot	23	1000000017	372
0.00818123	um^3	Spot	23	1000000011	373
0.00818123	um^3	Spot	23	1000000014	374
0.00818123	um^3	Spot	23	1000000018	375
0.00818123	um^3	Spot	23	1000000012	376
0.00818123	um^3	Spot	23	1000000027	377
0.00818123	um^3	Spot	23	1000000024	378
0.00818123	um^3	Spot	23	1000000028	379
0.00818123	um^3	Spot	23	1000000019	380
0.00818123	um^3	Spot	23	1000000029	381
0.00818123	um^3	Spot	23	1000000015	382
0.00818123	um^3	Spot	24	1000000000	383
0.00818123	um^3	Spot	24	1000000021	384
0.00818123	um^3	Spot	24	1000000025	385
0.00818123	um^3	Spot	24	1000000022	386
0.00818123	um^3	Spot	24	1000000023	387
0.00818123	um^3	Spot	24	1000000003	388
0.00818123	um^3	Spot	24	1000000016	389
0.00818123	um^3	Spot	24	1000000026	390
0.00818123	um^3	Spot	24	1000000017	391
0.00818123	um^3	Spot	24	1000000014	392
0.00818123	um^3	Spot	24	1000000027	393
0.00818123	um^3	Spot	24	1000000024	394
0.00818123	um^3	Spot	24	1000000028	395
0.00818123	um^3	Spot	24	1000000019	396
0.00818123	um^3	Spot	24	1000000029	397
0.00818123	um^3	Spot	24	1000000015	398
0.00818123	um^3	Spot	25	1000000000	399
0.00818123	um^3	Spot	25	1000000021	400
0.00818123	um^3	Spot	25	1000000025	401
0.00818123	um^3	Spot	25	1000000022	402
0.00818123	um^3	Spot	25	1000000023	403
0.00818123	um^3	Spot	25	1000000003	404
0.00818123	um^3	Spot	25	1000000016	405
0.00818123	um^3	Spot	25	1000000026	406
0.00818123	um^3	Spot	25	1000000014	407
0.00818123	um^3	Spot	25	1000000027	408
0.00818123	um^3	Spot	25	1000000024	409
0.00818123	um^3	Spot	25	1000000028	410
0.00818123	um^3	Spot	25	1000000019	411
0.00818123	um^3	Spot	25	1000000029	412
0.00818123	um^3	Spot	25	1000000015	413
0.00818123	um^3	Spot	26	1000000000	414
0.00818123	um^3	Spot	26	1000000021	415
0.00818123	um^3	Spot	26	1000000025	416
0.00818123	um^3	Spot	26	1000000022	417
0.00818123	um^3	Spot	26	1000000003	418
0.00818123	um^3	Spot	26	1000000016	419
0.00818123	um^3	Spot	26	1000000026	420
0.00818123	um^3	Spot	26	1000000014	421
0.00818123	um^3	Spot	26	1000000027	422
0.00818123	um^3	Spot	26	1000000024	423
0.00818123	um^3	Spot	26	1000000028	424
0.00818123	um^3	Spot	26	1000000019	425
0.00818123	um^3	Spot	26	1000000029	426
0.00818123	um^3	Spot	26	1000000015	427
0.00818123	um^3	Spot	27	1000000021	428
0.00818123	um^3	Spot	27	1000000025	429
0.00818123	um^3	Spot	27	1000000003	430
0.00818123	um^3	Spot	27	1000000016	431
0.00818123	um^3	Spot	27	1000000026	432
0.00818123	um^3	Spot	27	1000000030	433
0.00818123	um^3	Spot	27	1000000027	434
0.00818123	um^3	Spot	27	1000000028	435
0.00818123	um^3	Spot	27	1000000019	436
0.00818123	um^3	Spot	27	1000000029	437
0.00818123	um^3	Spot	27	1000000015	438
0.00818123	um^3	Spot	28	1000000025	439
0.00818123	um^3	Spot	28	1000000003	440
0.00818123	um^3	Spot	28	1000000016	441
0.00818123	um^3	Spot	28	1000000026	442
0.00818123	um^3	Spot	28	1000000031	443
0.00818123	um^3	Spot	28	1000000030	444
0.00818123	um^3	Spot	28	1000000027	445
0.00818123	um^3	Spot	28	1000000028	446
0.00818123	um^3	Spot	28	1000000029	447
0.00818123	um^3	Spot	29	1000000025	448
0.00818123	um^3	Spot	29	1000000003	449
0.00818123	um^3	Spot	29	1000000016	450
0.00818123	um^3	Spot	29	1000000026	451
0.00818123	um^3	Spot	29	1000000031	452
0.00818123	um^3	Spot	29	1000000030	453
0.00818123	um^3	Spot	29	1000000027	454
0.00818123	um^3	Spot	29	1000000032	455
0.00818123	um^3	Spot	29	1000000028	456
0.00818123	um^3	Spot	29	1000000029	457
0.00818123	um^3	Spot	30	1000000025	458
0.00818123	um^3	Spot	30	1000000033	459
0.00818123	um^3	Spot	30	1000000003	460
0.00818123	um^3	Spot	30	1000000016	461
0.00818123	um^3	Spot	30	1000000026	462
0.00818123	um^3	Spot	30	1000000031	463
0.00818123	um^3	Spot	30	1000000030	464
0.00818123	um^3	Spot	30	1000000027	465
0.00818123	um^3	Spot	30	1000000032	466
0.00818123	um^3	Spot	30	1000000028	467
0.00818123	um^3	Spot	30	1000000029	468
0.00818123	um^3	Spot	31	1000000033	469
0.00818123	um^3	Spot	31	1000000003	470
0.00818123	um^3	Spot	31	1000000026	471
0.00818123	um^3	Spot	31	1000000031	472
0.00818123	um^3	Spot	31	1000000030	473
0.00818123	um^3	Spot	31	1000000027	474
0.00818123	um^3	Spot	31	1000000032	475
0.00818123	um^3	Spot	31	1000000028	476
0.00818123	um^3	Spot	31	1000000029	477
0.00818123	um^3	Spot	32	1000000034	478
0.00818123	um^3	Spot	32	1000000035	479
0.00818123	um^3	Spot	32	1000000033	480
0.00818123	um^3	Spot	32	1000000003	481
0.00818123	um^3	Spot	32	1000000026	482
0.00818123	um^3	Spot	32	1000000031	483
0.00818123	um^3	Spot	32	1000000030	484
0.00818123	um^3	Spot	32	1000000036	485
0.00818123	um^3	Spot	32	1000000027	486
0.00818123	um^3	Spot	32	1000000032	487
0.00818123	um^3	Spot	32	1000000028	488
0.00818123	um^3	Spot	32	1000000029	489
0.00818123	um^3	Spot	33	1000000034	490
0.00818123	um^3	Spot	33	1000000033	491
0.00818123	um^3	Spot	33	1000000035	492
0.00818123	um^3	Spot	33	1000000003	493
0.00818123	um^3	Spot	33	1000000026	494
0.00818123	um^3	Spot	33	1000000031	495
0.00818123	um^3	Spot	33	1000000030	496
0.00818123	um^3	Spot	33	1000000036	497
0.00818123	um^3	Spot	33	1000000027	498
0.00818123	um^3	Spot	33	1000000032	499
0.00818123	um^3	Spot	33	1000000028	500
0.00818123	um^3	Spot	33	1000000029	501
0.00818123	um^3	Spot	34	1000000034	502
0.00818123	um^3	Spot	34	1000000033	503
0.00818123	um^3	Spot	34	1000000035	504
0.00818123	um^3	Spot	34	1000000003	505
0.00818123	um^3	Spot	34	1000000037	506
0.00818123	um^3	Spot	34	1000000026	507
0.00818123	um^3	Spot	34	1000000031	508
0.00818123	um^3	Spot	34	1000000030	509
0.00818123	um^3	Spot	34	1000000036	510
0.00818123	um^3	Spot	34	1000000032	511
0.00818123	um^3	Spot	34	1000000028	512
0.00818123	um^3	Spot	35	1000000034	513
0.00818123	um^3	Spot	35	1000000033	514
0.00818123	um^3	Spot	35	1000000035	515
0.00818123	um^3	Spot	35	1000000003	516
0.00818123	um^3	Spot	35	1000000038	517
0.00818123	um^3	Spot	35	1000000037	518
0.00818123	um^3	Spot	35	1000000026	519
0.00818123	um^3	Spot	35	1000000031	520
0.00818123	um^3	Spot	35	1000000039	521
0.00818123	um^3	Spot	35	1000000030	522
0.00818123	um^3	Spot	35	1000000036	523
0.00818123	um^3	Spot	35	1000000032	524
0.00818123	um^3	Spot	36	1000000034	525
0.00818123	um^3	Spot	36	1000000033	526
0.00818123	um^3	Spot	36	1000000035	527
0.00818123	um^3	Spot	36	1000000040	528
0.00818123	um^3	Spot	36	1000000003	529
0.00818123	um^3	Spot	36	1000000038	530
0.00818123	um^3	Spot	36	1000000026	531
0.00818123	um^3	Spot	36	1000000037	532
0.00818123	um^3	Spot	36	1000000031	533
0.00818123	um^3	Spot	36	1000000039	534
0.00818123	um^3	Spot	36	1000000036	535
0.00818123	um^3	Spot	36	1000000030	536
0.00818123	um^3	Spot	36	1000000032	537
0.00818123	um^3	Spot	37	1000000034	538
0.00818123	um^3	Spot	37	1000000033	539
0.00818123	um^3	Spot	37	1000000035	540
0.00818123	um^3	Spot	37	1000000040	541
0.00818123	um^3	Spot	37	1000000003	542
0.00818123	um^3	Spot	37	1000000038	543
0.00818123	um^3	Spot	37	1000000026	544
0.00818123	um^3	Spot	37	1000000037	545
0.00818123	um^3	Spot	37	1000000041	546
0.00818123	um^3	Spot	37	1000000031	547
0.00818123	um^3	Spot	37	1000000039	548
0.00818123	um^3	Spot	37	1000000036	549
0.00818123	um^3	Spot	37	1000000030	550
0.00818123	um^3	Spot	37	1000000032	551
0.00818123	um^3	Spot	38	1000000042	552
0.00818123	um^3	Spot	38	1000000034	553
0.00818123	um^3	Spot	38	1000000033	554
0.00818123	um^3	Spot	38	1000000035	555
0.00818123	um^3	Spot	38	1000000040	556
0.00818123	um^3	Spot	38	1000000038	557
0.00818123	um^3	Spot	38	1000000026	558
0.00818123	um^3	Spot	38	1000000037	559
0.00818123	um^3	Spot	38	1000000041	560
0.00818123	um^3	Spot	38	1000000043	561
0.00818123	um^3	Spot	38	1000000031	562
0.00818123	um^3	Spot	38	1000000039	563
0.00818123	um^3	Spot	38	1000000036	564
0.00818123	um^3	Spot	38	1000000030	565
0.00818123	um^3	Spot	38	1000000044	566
0.00818123	um^3	Spot	38	1000000032	567
0.00818123	um^3	Spot	39	1000000042	568
0.00818123	um^3	Spot	39	1000000034	569
0.00818123	um^3	Spot	39	1000000033	570
0.00818123	um^3	Spot	39	1000000035	571
0.00818123	um^3	Spot	39	1000000040	572
0.00818123	um^3	Spot	39	1000000038	573
0.00818123	um^3	Spot	39	1000000026	574
0.00818123	um^3	Spot	39	1000000037	575
0.00818123	um^3	Spot	39	1000000041	576
0.00818123	um^3	Spot	39	1000000043	577
0.00818123	um^3	Spot	39	1000000031	578
0.00818123	um^3	Spot	39	1000000039	579
0.00818123	um^3	Spot	39	1000000036	580
0.00818123	um^3	Spot	39	1000000030	581
0.00818123	um^3	Spot	39	1000000044	582
0.00818123	um^3	Spot	39	1000000032	583
0.00818123	um^3	Spot	40	1000000042	584
0.00818123	um^3	Spot	40	1000000034	585
0.00818123	um^3	Spot	40	1000000033	586
0.00818123	um^3	Spot	40	1000000045	587
0.00818123	um^3	Spot	40	1000000035	588
0.00818123	um^3	Spot	40	1000000040	589
0.00818123	um^3	Spot	40	1000000038	590
0.00818123	um^3	Spot	40	1000000026	591
0.00818123	um^3	Spot	40	1000000037	592
0.00818123	um^3	Spot	40	1000000041	593
0.00818123	um^3	Spot	40	1000000043	594
0.00818123	um^3	Spot	40	1000000031	595
0.00818123	um^3	Spot	40	1000000039	596
0.00818123	um^3	Spot	40	1000000036	597
0.00818123	um^3	Spot	40	1000000030	598
0.00818123	um^3	Spot	40	1000000044	599
0.00818123	um^3	Spot	41	1000000042	600
0.00818123	um^3	Spot	41	1000000034	601
0.00818123	um^3	Spot	41	1000000033	602
0.00818123	um^3	Spot	41	1000000045	603
0.00818123	um^3	Spot	41	1000000035	604
0.00818123	um^3	Spot	41	1000000040	605
0.00818123	um^3	Spot	41	1000000038	606
0.00818123	um^3	Spot	41	1000000046	607
0.00818123	um^3	Spot	41	1000000026	608
0.00818123	um^3	Spot	41	1000000037	609
0.00818123	um^3	Spot	41	1000000041	610
0.00818123	um^3	Spot	41	1000000043	611
0.00818123	um^3	Spot	41	1000000039	612
0.00818123	um^3	Spot	41	1000000030	613
0.00818123	um^3	Spot	41	1000000036	614
0.00818123	um^3	Spot	41	1000000044	615
0.00818123	um^3	Spot	42	1000000042	616
0.00818123	um^3	Spot	42	1000000034	617
0.00818123	um^3	Spot	42	1000000033	618
0.00818123	um^3	Spot	42	1000000045	619
0.00818123	um^3	Spot	42	1000000040	620
0.00818123	um^3	Spot	42	1000000035	621
0.00818123	um^3	Spot	42	1000000038	622
0.00818123	um^3	Spot	42	1000000046	623
0.00818123	um^3	Spot	42	1000000026	624
0.00818123	um^3	Spot	42	1000000037	625
0.00818123	um^3	Spot	42	1000000041	626
0.00818123	um^3	Spot	42	1000000043	627
0.00818123	um^3	Spot	42	1000000039	628
0.00818123	um^3	Spot	42	1000000030	629
0.00818123	um^3	Spot	42	1000000036	630
0.00818123	um^3	Spot	42	1000000044	631
0.00818123	um^3	Spot	43	1000000042	632
0.00818123	um^3	Spot	43	1000000033	633
0.00818123	um^3	Spot	43	1000000045	634
0.00818123	um^3	Spot	43	1000000040	635
0.00818123	um^3	Spot	43	1000000035	636
0.00818123	um^3	Spot	43	1000000038	637
0.00818123	um^3	Spot	43	1000000046	638
0.00818123	um^3	Spot	43	1000000026	639
0.00818123	um^3	Spot	43	1000000037	640
0.00818123	um^3	Spot	43	1000000041	641
0.00818123	um^3	Spot	43	1000000043	642
0.00818123	um^3	Spot	43	1000000039	643
0.00818123	um^3	Spot	43	1000000036	644
0.00818123	um^3	Spot	43	1000000044	645
0.00818123	um^3	Spot	44	1000000042	646
0.00818123	um^3	Spot	44	1000000033	647
0.00818123	um^3	Spot	44	1000000045	648
0.00818123	um^3	Spot	44	1000000040	649
0.00818123	um^3	Spot	44	1000000035	650
0.00818123	um^3	Spot	44	1000000038	651
0.00818123	um^3	Spot	44	1000000046	652
0.00818123	um^3	Spot	44	1000000026	653
0.00818123	um^3	Spot	44	1000000037	654
0.00818123	um^3	Spot	44	1000000041	655
0.00818123	um^3	Spot	44	1000000043	656
0.00818123	um^3	Spot	44	1000000039	657
0.00818123	um^3	Spot	44	1000000044	658
0.00818123	um^3	Spot	44	1000000047	659
0.00818123	um^3	Spot	45	1000000042	660
0.00818123	um^3	Spot	45	1000000033	661
0.00818123	um^3	Spot	45	1000000045	662
0.00818123	um^3	Spot	45	1000000040	663
0.00818123	um^3	Spot	45	1000000038	664
0.00818123	um^3	Spot	45	1000000035	665
0.00818123	um^3	Spot	45	1000000046	666
0.00818123	um^3	Spot	45	1000000026	667
0.00818123	um^3	Spot	45	1000000037	668
0.00818123	um^3	Spot	45	1000000041	669
0.00818123	um^3	Spot	45	1000000043	670
0.00818123	um^3	Spot	45	1000000048	671
0.00818123	um^3	Spot	45	1000000039	672
0.00818123	um^3	Spot	45	1000000044	673
0.00818123	um^3	Spot	45	1000000047	674
0.00818123	um^3	Spot	46	1000000042	675
0.00818123	um^3	Spot	46	1000000033	676
0.00818123	um^3	Spot	46	1000000045	677
0.00818123	um^3	Spot	46	1000000040	678
0.00818123	um^3	Spot	46	1000000038	679
0.00818123	um^3	Spot	46	1000000035	680
0.00818123	um^3	Spot	46	1000000046	681
0.00818123	um^3	Spot	46	1000000026	682
0.00818123	um^3	Spot	46	1000000037	683
0.00818123	um^3	Spot	46	1000000041	684
0.00818123	um^3	Spot	46	1000000043	685
0.00818123	um^3	Spot	46	1000000048	686
0.00818123	um^3	Spot	46	1000000044	687
0.00818123	um^3	Spot	46	1000000047	688
0.00818123	um^3	Spot	47	1000000042	689
0.00818123	um^3	Spot	47	1000000033	690
0.00818123	um^3	Spot	47	1000000045	691
0.00818123	um^3	Spot	47	1000000040	692
0.00818123	um^3	Spot	47	1000000038	693
0.00818123	um^3	Spot	47	1000000035	694
0.00818123	um^3	Spot	47	1000000046	695
0.00818123	um^3	Spot	47	1000000026	696
0.00818123	um^3	Spot	47	1000000037	697
0.00818123	um^3	Spot	47	1000000041	698
0.00818123	um^3	Spot	47	1000000043	699
0.00818123	um^3	Spot	47	1000000048	700
0.00818123	um^3	Spot	47	1000000044	701
0.00818123	um^3	Spot	47	1000000047	702
0.00818123	um^3	Spot	48	1000000042	703
0.00818123	um^3	Spot	48	1000000045	704
0.00818123	um^3	Spot	48	1000000035	705
0.00818123	um^3	Spot	48	1000000040	706
0.00818123	um^3	Spot	48	1000000046	707
0.00818123	um^3	Spot	48	1000000026	708
0.00818123	um^3	Spot	48	1000000037	709
0.00818123	um^3	Spot	48	1000000041	710
0.00818123	um^3	Spot	48	1000000043	711
0.00818123	um^3	Spot	48	1000000048	712
0.00818123	um^3	Spot	48	1000000044	713
0.00818123	um^3	Spot	48	1000000047	714
0.00818123	um^3	Spot	49	1000000042	715
0.00818123	um^3	Spot	49	1000000045	716
0.00818123	um^3	Spot	49	1000000040	717
0.00818123	um^3	Spot	49	1000000035	718
0.00818123	um^3	Spot	49	1000000046	719
0.00818123	um^3	Spot	49	1000000026	720
0.00818123	um^3	Spot	49	1000000037	721
0.00818123	um^3	Spot	49	1000000049	722
0.00818123	um^3	Spot	49	1000000043	723
0.00818123	um^3	Spot	49	1000000041	724
0.00818123	um^3	Spot	49	1000000048	725
0.00818123	um^3	Spot	49	1000000047	726
0.00818123	um^3	Spot	50	1000000042	727
0.00818123	um^3	Spot	50	1000000045	728
0.00818123	um^3	Spot	50	1000000040	729
0.00818123	um^3	Spot	50	1000000035	730
0.00818123	um^3	Spot	50	1000000046	731
0.00818123	um^3	Spot	50	1000000026	732
0.00818123	um^3	Spot	50	1000000037	733
0.00818123	um^3	Spot	50	1000000049	734
0.00818123	um^3	Spot	50	1000000048	735
0.00818123	um^3	Spot	50	1000000047	736
0.00818123	um^3	Spot	51	1000000042	737
0.00818123	um^3	Spot	51	1000000045	738
0.00818123	um^3	Spot	51	1000000035	739
0.00818123	um^3	Spot	51	1000000040	740
0.00818123	um^3	Spot	51	1000000046	741
0.00818123	um^3	Spot	51	1000000037	742
0.00818123	um^3	Spot	51	1000000049	743
0.00818123	um^3	Spot	51	1000000048	744
0.00818123	um^3	Spot	51	1000000050	745
0.00818123	um^3	Spot	51	1000000047	746
0.00818123	um^3	Spot	52	1000000042	747
0.00818123	um^3	Spot	52	1000000045	748
0.00818123	um^3	Spot	52	1000000040	749
0.00818123	um^3	Spot	52	1000000035	750
0.00818123	um^3	Spot	52	1000000046	751
0.00818123	um^3	Spot	52	1000000037	752
0.00818123	um^3	Spot	52	1000000049	753
0.00818123	um^3	Spot	52	1000000048	754
0.00818123	um^3	Spot	52	1000000050	755
0.00818123	um^3	Spot	52	1000000047	756
0.00818123	um^3	Spot	53	1000000042	757
0.00818123	um^3	Spot	53	1000000045	758
0.00818123	um^3	Spot	53	1000000040	759
0.00818123	um^3	Spot	53	1000000035	760
0.00818123	um^3	Spot	53	1000000037	761
0.00818123	um^3	Spot	53	1000000049	762
0.00818123	um^3	Spot	53	1000000048	763
0.00818123	um^3	Spot	53	1000000050	764
0.00818123	um^3	Spot	53	1000000047	765
0.00818123	um^3	Spot	54	1000000042	766
0.00818123	um^3	Spot	54	1000000045	767
0.00818123	um^3	Spot	54	1000000040	768
0.00818123	um^3	Spot	54	1000000035	769
0.00818123	um^3	Spot	54	1000000037	770
0.00818123	um^3	Spot	54	1000000049	771
0.00818123	um^3	Spot	54	1000000048	772
0.00818123	um^3	Spot	54	1000000050	773
0.00818123	um^3	Spot	54	1000000047	774
0.00818123	um^3	Spot	55	1000000042	775
0.00818123	um^3	Spot	55	1000000040	776
0.00818123	um^3	Spot	55	1000000035	777
0.00818123	um^3	Spot	55	1000000037	778
0.00818123	um^3	Spot	55	1000000049	779
0.00818123	um^3	Spot	55	1000000048	780
0.00818123	um^3	Spot	55	1000000050	781
0.00818123	um^3	Spot	55	1000000047	782
0.00818123	um^3	Spot	56	1000000042	783
0.00818123	um^3	Spot	56	1000000040	784
0.00818123	um^3	Spot	56	1000000035	785
0.00818123	um^3	Spot	56	1000000051	786
0.00818123	um^3	Spot	56	1000000037	787
0.00818123	um^3	Spot	56	1000000049	788
0.00818123	um^3	Spot	56	1000000050	789
0.00818123	um^3	Spot	56	1000000047	790
0.00818123	um^3	Spot	57	1000000042	791
0.00818123	um^3	Spot	57	1000000052	792
0.00818123	um^3	Spot	57	1000000040	793
0.00818123	um^3	Spot	57	1000000035	794
0.00818123	um^3	Spot	57	1000000051	795
0.00818123	um^3	Spot	57	1000000037	796
0.00818123	um^3	Spot	57	1000000049	797
0.00818123	um^3	Spot	57	1000000050	798
0.00818123	um^3	Spot	57	1000000047	799
0.00818123	um^3	Spot	58	1000000042	800
0.00818123	um^3	Spot	58	1000000052	801
0.00818123	um^3	Spot	58	1000000040	802
0.00818123	um^3	Spot	58	1000000035	803
0.00818123	um^3	Spot	58	1000000051	804
0.00818123	um^3	Spot	58	1000000037	805
0.00818123	um^3	Spot	58	1000000049	806
0.00818123	um^3	Spot	58	1000000050	807
0.00818123	um^3	Spot	58	1000000047	808
0.00818123	um^3	Spot	59	1000000042	809
0.00818123	um^3	Spot	59	1000000052	810
0.00818123	um^3	Spot	59	1000000040	811
0.00818123	um^3	Spot	59	1000000035	812
0.00818123	um^3	Spot	59	1000000051	813
0.00818123	um^3	Spot	59	1000000053	814
0.00818123	um^3	Spot	59	1000000037	815
0.00818123	um^3	Spot	59	1000000049	816
0.00818123	um^3	Spot	59	1000000050	817
0.00818123	um^3	Spot	60	1000000042	818
0.00818123	um^3	Spot	60	1000000052	819
0.00818123	um^3	Spot	60	1000000040	820
0.00818123	um^3	Spot	60	1000000035	821
0.00818123	um^3	Spot	60	1000000051	822
0.00818123	um^3	Spot	60	1000000053	823
0.00818123	um^3	Spot	60	1000000037	824
0.00818123	um^3	Spot	60	1000000049	825
0.00818123	um^3	Spot	60	1000000050	826
0.00818123	um^3	Spot	61	1000000042	827
0.00818123	um^3	Spot	61	1000000052	828
0.00818123	um^3	Spot	61	1000000054	829
0.00818123	um^3	Spot	61	1000000040	830
0.00818123	um^3	Spot	61	1000000035	831
0.00818123	um^3	Spot	61	1000000051	832
0.00818123	um^3	Spot	61	1000000053	833
0.00818123	um^3	Spot	61	1000000037	834
0.00818123	um^3	Spot	61	1000000049	835
0.00818123	um^3	Spot	61	1000000050	836
0.00818123	um^3	Spot	61	1000000055	837
0.00818123	um^3	Spot	62	1000000042	838
0.00818123	um^3	Spot	62	1000000052	839
0.00818123	um^3	Spot	62	1000000054	840
0.00818123	um^3	Spot	62	1000000056	841
0.00818123	um^3	Spot	62	1000000040	842
0.00818123	um^3	Spot	62	1000000035	843
0.00818123	um^3	Spot	62	1000000051	844
0.00818123	um^3	Spot	62	1000000053	845
0.00818123	um^3	Spot	62	1000000037	846
0.00818123	um^3	Spot	62	1000000049	847
0.00818123	um^3	Spot	62	1000000050	848
0.00818123	um^3	Spot	62	1000000055	849
0.00818123	um^3	Spot	63	1000000042	850
0.00818123	um^3	Spot	63	1000000052	851
0.00818123	um^3	Spot	63	1000000054	852
0.00818123	um^3	Spot	63	1000000056	853
0.00818123	um^3	Spot	63	1000000040	854
0.00818123	um^3	Spot	63	1000000035	855
0.00818123	um^3	Spot	63	1000000051	856
0.00818123	um^3	Spot	63	1000000053	857
0.00818123	um^3	Spot	63	1000000037	858
0.00818123	um^3	Spot	63	1000000049	859
0.00818123	um^3	Spot	63	1000000050	860
0.00818123	um^3	Spot	63	1000000055	861
0.00818123	um^3	Spot	64	1000000042	862
0.00818123	um^3	Spot	64	1000000052	863
0.00818123	um^3	Spot	64	1000000054	864
0.00818123	um^3	Spot	64	1000000056	865
0.00818123	um^3	Spot	64	1000000040	866
0.00818123	um^3	Spot	64	1000000035	867
0.00818123	um^3	Spot	64	1000000051	868
0.00818123	um^3	Spot	64	1000000037	869
0.00818123	um^3	Spot	64	1000000053	870
0.00818123	um^3	Spot	64	1000000049	871
0.00818123	um^3	Spot	64	1000000057	872
0.00818123	um^3	Spot	64	1000000050	873
0.00818123	um^3	Spot	64	1000000055	874
0.00818123	um^3	Spot	65	1000000042	875
0.00818123	um^3	Spot	65	1000000058	876
0.00818123	um^3	Spot	65	1000000052	877
0.00818123	um^3	Spot	65	1000000054	878
0.00818123	um^3	Spot	65	1000000056	879
0.00818123	um^3	Spot	65	1000000035	880
0.00818123	um^3	Spot	65	1000000040	881
0.00818123	um^3	Spot	65	1000000051	882
0.00818123	um^3	Spot	65	1000000037	883
0.00818123	um^3	Spot	65	1000000053	884
0.00818123	um^3	Spot	65	1000000049	885
0.00818123	um^3	Spot	65	1000000057	886
0.00818123	um^3	Spot	65	1000000050	887
0.00818123	um^3	Spot	65	1000000055	888
0.00818123	um^3	Spot	66	1000000042	889
0.00818123	um^3	Spot	66	1000000058	890
0.00818123	um^3	Spot	66	1000000052	891
0.00818123	um^3	Spot	66	1000000054	892
0.00818123	um^3	Spot	66	1000000056	893
0.00818123	um^3	Spot	66	1000000035	894
0.00818123	um^3	Spot	66	1000000037	895
0.00818123	um^3	Spot	66	1000000051	896
0.00818123	um^3	Spot	66	1000000053	897
0.00818123	um^3	Spot	66	1000000049	898
0.00818123	um^3	Spot	66	1000000057	899
0.00818123	um^3	Spot	66	1000000059	900
0.00818123	um^3	Spot	66	1000000055	901
0.00818123	um^3	Spot	67	1000000042	902
0.00818123	um^3	Spot	67	1000000058	903
0.00818123	um^3	Spot	67	1000000052	904
0.00818123	um^3	Spot	67	1000000054	905
0.00818123	um^3	Spot	67	1000000056	906
0.00818123	um^3	Spot	67	1000000035	907
0.00818123	um^3	Spot	67	1000000037	908
0.00818123	um^3	Spot	67	1000000051	909
0.00818123	um^3	Spot	67	1000000053	910
0.00818123	um^3	Spot	67	1000000049	911
0.00818123	um^3	Spot	67	1000000057	912
0.00818123	um^3	Spot	67	1000000059	913
0.00818123	um^3	Spot	67	1000000055	914
0.00818123	um^3	Spot	68	1000000042	915
0.00818123	um^3	Spot	68	1000000058	916
0.00818123	um^3	Spot	68	1000000052	917
0.00818123	um^3	Spot	68	1000000054	918
0.00818123	um^3	Spot	68	1000000060	919
0.00818123	um^3	Spot	68	1000000056	920
0.00818123	um^3	Spot	68	1000000035	921
0.00818123	um^3	Spot	68	1000000037	922
0.00818123	um^3	Spot	68	1000000051	923
0.00818123	um^3	Spot	68	1000000053	924
0.00818123	um^3	Spot	68	1000000049	925
0.00818123	um^3	Spot	68	1000000057	926
0.00818123	um^3	Spot	68	1000000059	927
0.00818123	um^3	Spot	68	1000000061	928
0.00818123	um^3	Spot	68	1000000055	929
0.00818123	um^3	Spot	69	1000000058	930
0.00818123	um^3	Spot	69	1000000054	931
0.00818123	um^3	Spot	69	1000000060	932
0.00818123	um^3	Spot	69	1000000056	933
0.00818123	um^3	Spot	69	1000000035	934
0.00818123	um^3	Spot	69	1000000053	935
0.00818123	um^3	Spot	69	1000000049	936
0.00818123	um^3	Spot	69	1000000057	937
0.00818123	um^3	Spot	69	1000000062	938
0.00818123	um^3	Spot	69	1000000059	939
0.00818123	um^3	Spot	69	1000000061	940
0.00818123	um^3	Spot	69	1000000055	941
0.00818123	um^3	Spot	70	1000000058	942
0.00818123	um^3	Spot	70	1000000054	943
0.00818123	um^3	Spot	70	1000000060	944
0.00818123	um^3	Spot	70	1000000056	945
0.00818123	um^3	Spot	70	1000000035	946
0.00818123	um^3	Spot	70	1000000053	947
0.00818123	um^3	Spot	70	1000000057	948
0.00818123	um^3	Spot	70	1000000062	949
0.00818123	um^3	Spot	70	1000000059	950
0.00818123	um^3	Spot	70	1000000061	951
0.00818123	um^3	Spot	70	1000000055	952
0.00818123	um^3	Spot	71	1000000058	953
0.00818123	um^3	Spot	71	1000000054	954
0.00818123	um^3	Spot	71	1000000060	955
0.00818123	um^3	Spot	71	1000000056	956
0.00818123	um^3	Spot	71	1000000035	957
0.00818123	um^3	Spot	71	1000000053	958
0.00818123	um^3	Spot	71	1000000057	959
0.00818123	um^3	Spot	71	1000000062	960
0.00818123	um^3	Spot	71	1000000059	961
0.00818123	um^3	Spot	71	1000000061	962
0.00818123	um^3	Spot	71	1000000055	963
0.00818123	um^3	Spot	72	1000000058	964
0.00818123	um^3	Spot	72	1000000054	965
0.00818123	um^3	Spot	72	1000000060	966
0.00818123	um^3	Spot	72	1000000056	967
0.00818123	um^3	Spot	72	1000000063	968
0.00818123	um^3	Spot	72	1000000035	969
0.00818123	um^3	Spot	72	1000000057	970
0.00818123	um^3	Spot	72	1000000062	971
0.00818123	um^3	Spot	72	1000000059	972
0.00818123	um^3	Spot	72	1000000061	973
0.00818123	um^3	Spot	73	1000000058	974
0.00818123	um^3	Spot	73	1000000054	975
0.00818123	um^3	Spot	73	1000000060	976
0.00818123	um^3	Spot	73	1000000063	977
0.00818123	um^3	Spot	73	1000000056	978
0.00818123	um^3	Spot	73	1000000064	979
0.00818123	um^3	Spot	73	1000000035	980
0.00818123	um^3	Spot	73	1000000057	981
0.00818123	um^3	Spot	73	1000000062	982
0.00818123	um^3	Spot	73	1000000065	983
0.00818123	um^3	Spot	73	1000000059	984
0.00818123	um^3	Spot	73	1000000061	985
0.00818123	um^3	Spot	73	1000000066	986
0.00818123	um^3	Spot	74	1000000058	987
0.00818123	um^3	Spot	74	1000000060	988
0.00818123	um^3	Spot	74	1000000063	989
0.00818123	um^3	Spot	74	1000000064	990
0.00818123	um^3	Spot	74	1000000035	991
0.00818123	um^3	Spot	74	1000000057	992
0.00818123	um^3	Spot	74	1000000062	993
0.00818123	um^3	Spot	74	1000000065	994
0.00818123	um^3	Spot	74	1000000059	995
0.00818123	um^3	Spot	74	1000000061	996
0.00818123	um^3	Spot	74	1000000066	997
0.00818123	um^3	Spot	75	1000000058	998
0.00818123	um^3	Spot	75	1000000067	999
0.00818123	um^3	Spot	75	1000000063	1000
0.00818123	um^3	Spot	75	1000000060	1001
0.00818123	um^3	Spot	75	1000000064	1002
0.00818123	um^3	Spot	75	1000000035	1003
0.00818123	um^3	Spot	75	1000000057	1004
0.00818123	um^3	Spot	75	1000000068	1005
0.00818123	um^3	Spot	75	1000000062	1006
0.00818123	um^3	Spot	75	1000000065	1007
0.00818123	um^3	Spot	75	1000000059	1008
0.00818123	um^3	Spot	75	1000000061	1009
0.00818123	um^3	Spot	75	1000000066	1010
0.00818123	um^3	Spot	76	1000000067	1011
0.00818123	um^3	Spot	76	1000000063	1012
0.00818123	um^3	Spot	76	1000000060	1013
0.00818123	um^3	Spot	76	1000000069	1014
0.00818123	um^3	Spot	76	1000000064	1015
0.00818123	um^3	Spot	76	1000000035	1016
0.00818123	um^3	Spot	76	1000000068	1017
0.00818123	um^3	Spot	76	1000000062	1018
0.00818123	um^3	Spot	76	1000000065	1019
0.00818123	um^3	Spot	76	1000000059	1020
0.00818123	um^3	Spot	76	1000000061	1021
0.00818123	um^3	Spot	76	1000000066	1022
0.00818123	um^3	Spot	77	1000000067	1023
0.00818123	um^3	Spot	77	1000000063	1024
0.00818123	um^3	Spot	77	1000000060	1025
0.00818123	um^3	Spot	77	1000000069	1026
0.00818123	um^3	Spot	77	1000000064	1027
0.00818123	um^3	Spot	77	1000000035	1028
0.00818123	um^3	Spot	77	1000000062	1029
0.00818123	um^3	Spot	77	1000000068	1030
0.00818123	um^3	Spot	77	1000000065	1031
0.00818123	um^3	Spot	77	1000000059	1032
0.00818123	um^3	Spot	77	1000000061	1033
0.00818123	um^3	Spot	77	1000000066	1034
0.00818123	um^3	Spot	78	1000000067	1035
0.00818123	um^3	Spot	78	1000000063	1036
0.00818123	um^3	Spot	78	1000000060	1037
0.00818123	um^3	Spot	78	1000000064	1038
0.00818123	um^3	Spot	78	1000000069	1039
0.00818123	um^3	Spot	78	1000000035	1040
0.00818123	um^3	Spot	78	1000000062	1041
0.00818123	um^3	Spot	78	1000000068	1042
0.00818123	um^3	Spot	78	1000000065	1043
0.00818123	um^3	Spot	78	1000000059	1044
0.00818123	um^3	Spot	78	1000000061	1045
0.00818123	um^3	Spot	78	1000000066	1046
0.00818123	um^3	Spot	79	1000000067	1047
0.00818123	um^3	Spot	79	1000000063	1048
0.00818123	um^3	Spot	79	1000000069	1049
0.00818123	um^3	Spot	79	1000000064	1050
0.00818123	um^3	Spot	79	1000000035	1051
0.00818123	um^3	Spot	79	1000000068	1052
0.00818123	um^3	Spot	79	1000000062	1053
0.00818123	um^3	Spot	79	1000000065	1054
0.00818123	um^3	Spot	79	1000000059	1055
0.00818123	um^3	Spot	79	1000000061	1056
0.00818123	um^3	Spot	79	1000000066	1057
0.00818123	um^3	Spot	80	1000000067	1058
0.00818123	um^3	Spot	80	1000000063	1059
0.00818123	um^3	Spot	80	1000000064	1060
0.00818123	um^3	Spot	80	1000000069	1061
0.00818123	um^3	Spot	80	1000000035	1062
0.00818123	um^3	Spot	80	1000000062	1063
0.00818123	um^3	Spot	80	1000000068	1064
0.00818123	um^3	Spot	80	1000000065	1065
0.00818123	um^3	Spot	80	1000000059	1066
0.00818123	um^3	Spot	80	1000000061	1067
0.00818123	um^3	Spot	80	1000000066	1068
0.00818123	um^3	Spot	81	1000000067	1069
0.00818123	um^3	Spot	81	1000000063	1070
0.00818123	um^3	Spot	81	1000000064	1071
0.00818123	um^3	Spot	81	1000000069	1072
0.00818123	um^3	Spot	81	1000000035	1073
0.00818123	um^3	Spot	81	1000000070	1074
0.00818123	um^3	Spot	81	1000000068	1075
0.00818123	um^3	Spot	81	1000000065	1076
0.00818123	um^3	Spot	81	1000000059	1077
0.00818123	um^3	Spot	81	1000000061	1078
0.00818123	um^3	Spot	81	1000000071	1079
0.00818123	um^3	Spot	81	1000000066	1080
0.00818123	um^3	Spot	82	1000000067	1081
0.00818123	um^3	Spot	82	1000000063	1082
0.00818123	um^3	Spot	82	1000000069	1083
0.00818123	um^3	Spot	82	1000000064	1084
0.00818123	um^3	Spot	82	1000000035	1085
0.00818123	um^3	Spot	82	1000000070	1086
0.00818123	um^3	Spot	82	1000000068	1087
0.00818123	um^3	Spot	82	1000000065	1088
0.00818123	um^3	Spot	82	1000000059	1089
0.00818123	um^3	Spot	82	1000000061	1090
0.00818123	um^3	Spot	82	1000000071	1091
0.00818123	um^3	Spot	82	1000000066	1092
0.00818123	um^3	Spot	83	1000000067	1093
0.00818123	um^3	Spot	83	1000000072	1094
0.00818123	um^3	Spot	83	1000000063	1095
0.00818123	um^3	Spot	83	1000000064	1096
0.00818123	um^3	Spot	83	1000000069	1097
0.00818123	um^3	Spot	83	1000000035	1098
0.00818123	um^3	Spot	83	1000000073	1099
0.00818123	um^3	Spot	83	1000000070	1100
0.00818123	um^3	Spot	83	1000000068	1101
0.00818123	um^3	Spot	83	1000000065	1102
0.00818123	um^3	Spot	83	1000000059	1103
0.00818123	um^3	Spot	83	1000000061	1104
0.00818123	um^3	Spot	83	1000000071	1105
0.00818123	um^3	Spot	83	1000000066	1106
0.00818123	um^3	Spot	84	1000000067	1107
0.00818123	um^3	Spot	84	1000000072	1108
0.00818123	um^3	Spot	84	1000000069	1109
0.00818123	um^3	Spot	84	1000000064	1110
0.00818123	um^3	Spot	84	1000000035	1111
0.00818123	um^3	Spot	84	1000000073	1112
0.00818123	um^3	Spot	84	1000000070	1113
0.00818123	um^3	Spot	84	1000000068	1114
0.00818123	um^3	Spot	84	1000000065	1115
0.00818123	um^3	Spot	84	1000000059	1116
0.00818123	um^3	Spot	84	1000000071	1117
0.00818123	um^3	Spot	84	1000000066	1118
0.00818123	um^3	Spot	85	1000000067	1119
0.00818123	um^3	Spot	85	1000000072	1120
0.00818123	um^3	Spot	85	1000000069	1121
0.00818123	um^3	Spot	85	1000000035	1122
0.00818123	um^3	Spot	85	1000000073	1123
0.00818123	um^3	Spot	85	1000000070	1124
0.00818123	um^3	Spot	85	1000000068	1125
0.00818123	um^3	Spot	85	1000000065	1126
0.00818123	um^3	Spot	85	1000000059	1127
0.00818123	um^3	Spot	85	1000000071	1128
0.00818123	um^3	Spot	85	1000000066	1129
0.00818123	um^3	Spot	86	1000000067	1130
0.00818123	um^3	Spot	86	1000000072	1131
0.00818123	um^3	Spot	86	1000000069	1132
0.00818123	um^3	Spot	86	1000000035	1133
0.00818123	um^3	Spot	86	1000000073	1134
0.00818123	um^3	Spot	86	1000000070	1135
0.00818123	um^3	Spot	86	1000000065	1136
0.00818123	um^3	Spot	86	1000000059	1137
0.00818123	um^3	Spot	86	1000000071	1138
0.00818123	um^3	Spot	86	1000000066	1139
0.00818123	um^3	Spot	87	1000000067	1140
0.00818123	um^3	Spot	87	1000000072	1141
0.00818123	um^3	Spot	87	1000000069	1142
0.00818123	um^3	Spot	87	1000000035	1143
0.00818123	um^3	Spot	87	1000000073	1144
0.00818123	um^3	Spot	87	1000000070	1145
0.00818123	um^3	Spot	87	1000000059	1146
0.00818123	um^3	Spot	87	1000000074	1147
0.00818123	um^3	Spot	87	1000000071	1148
0.00818123	um^3	Spot	88	1000000067	1149
0.00818123	um^3	Spot	88	1000000072	1150
0.00818123	um^3	Spot	88	1000000069	1151
0.00818123	um^3	Spot	88	1000000035	1152
0.00818123	um^3	Spot	88	1000000073	1153
0.00818123	um^3	Spot	88	1000000070	1154
0.00818123	um^3	Spot	88	1000000059	1155
0.00818123	um^3	Spot	88	1000000074	1156
0.00818123	um^3	Spot	88	1000000071	1157
0.00818123	um^3	Spot	89	1000000067	1158
0.00818123	um^3	Spot	89	1000000072	1159
0.00818123	um^3	Spot	89	1000000069	1160
0.00818123	um^3	Spot	89	1000000035	1161
0.00818123	um^3	Spot	89	1000000073	1162
0.00818123	um^3	Spot	89	1000000070	1163
0.00818123	um^3	Spot	89	1000000059	1164
0.00818123	um^3	Spot	89	1000000074	1165
0.00818123	um^3	Spot	89	1000000071	1166
0.00818123	um^3	Spot	90	1000000072	1167
0.00818123	um^3	Spot	90	1000000069	1168
0.00818123	um^3	Spot	90	1000000035	1169
0.00818123	um^3	Spot	90	1000000073	1170
0.00818123	um^3	Spot	90	1000000070	1171
0.00818123	um^3	Spot	90	1000000075	1172
0.00818123	um^3	Spot	90	1000000076	1173
0.00818123	um^3	Spot	90	1000000059	1174
0.00818123	um^3	Spot	90	1000000074	1175
0.00818123	um^3	Spot	90	1000000071	1176
0.00818123	um^3	Spot	91	1000000072	1177
0.00818123	um^3	Spot	91	1000000035	1178
0.00818123	um^3	Spot	91	1000000073	1179
0.00818123	um^3	Spot	91	1000000070	1180
0.00818123	um^3	Spot	91	1000000075	1181
0.00818123	um^3	Spot	91	1000000076	1182
0.00818123	um^3	Spot	91	1000000059	1183
0.00818123	um^3	Spot	91	1000000074	1184
0.00818123	um^3	Spot	91	1000000071	1185
0.00818123	um^3	Spot	92	1000000072	1186
0.00818123	um^3	Spot	92	1000000035	1187
0.00818123	um^3	Spot	92	1000000073	1188
0.00818123	um^3	Spot	92	1000000070	1189
0.00818123	um^3	Spot	92	1000000075	1190
0.00818123	um^3	Spot	92	1000000076	1191
0.00818123	um^3	Spot	92	1000000059	1192
0.00818123	um^3	Spot	92	1000000074	1193
0.00818123	um^3	Spot	92	1000000071	1194
0.00818123	um^3	Spot	93	1000000077	1195
0.00818123	um^3	Spot	93	1000000072	1196
0.00818123	um^3	Spot	93	1000000078	1197
0.00818123	um^3	Spot	93	1000000035	1198
0.00818123	um^3	Spot	93	1000000073	1199
0.00818123	um^3	Spot	93	1000000070	1200
0.00818123	um^3	Spot	93	1000000075	1201
0.00818123	um^3	Spot	93	1000000076	1202
0.00818123	um^3	Spot	93	1000000059	1203
0.00818123	um^3	Spot	93	1000000074	1204
0.00818123	um^3	Spot	93	1000000071	1205
0.00818123	um^3	Spot	94	1000000077	1206
0.00818123	um^3	Spot	94	1000000072	1207
0.00818123	um^3	Spot	94	1000000078	1208
0.00818123	um^3	Spot	94	1000000035	1209
0.00818123	um^3	Spot	94	1000000073	1210
0.00818123	um^3	Spot	94	1000000070	1211
0.00818123	um^3	Spot	94	1000000075	1212
0.00818123	um^3	Spot	94	1000000076	1213
0.00818123	um^3	Spot	94	1000000059	1214
0.00818123	um^3	Spot	94	1000000074	1215
0.00818123	um^3	Spot	95	1000000077	1216
0.00818123	um^3	Spot	95	1000000072	1217
0.00818123	um^3	Spot	95	1000000078	1218
0.00818123	um^3	Spot	95	1000000035	1219
0.00818123	um^3	Spot	95	1000000073	1220
0.00818123	um^3	Spot	95	1000000070	1221
0.00818123	um^3	Spot	95	1000000075	1222
0.00818123	um^3	Spot	95	1000000076	1223
0.00818123	um^3	Spot	95	1000000059	1224
0.00818123	um^3	Spot	95	1000000074	1225
0.00818123	um^3	Spot	96	1000000077	1226
0.00818123	um^3	Spot	96	1000000078	1227
0.00818123	um^3	Spot	96	1000000035	1228
0.00818123	um^3	Spot	96	1000000073	1229
0.00818123	um^3	Spot	96	1000000070	1230
0.00818123	um^3	Spot	96	1000000075	1231
0.00818123	um^3	Spot	96	1000000076	1232
0.00818123	um^3	Spot	96	1000000059	1233
0.00818123	um^3	Spot	96	1000000074	1234
0.00818123	um^3	Spot	97	1000000079	1235
0.00818123	um^3	Spot	97	1000000077	1236
0.00818123	um^3	Spot	97	1000000078	1237
0.00818123	um^3	Spot	97	1000000035	1238
0.00818123	um^3	Spot	97	1000000073	1239
0.00818123	um^3	Spot	97	1000000070	1240
0.00818123	um^3	Spot	97	1000000075	1241
0.00818123	um^3	Spot	97	1000000076	1242
0.00818123	um^3	Spot	97	1000000059	1243
0.00818123	um^3	Spot	97	1000000074	1244
0.00818123	um^3	Spot	98	1000000079	1245
0.00818123	um^3	Spot	98	1000000077	1246
0.00818123	um^3	Spot	98	1000000078	1247
0.00818123	um^3	Spot	98	1000000035	1248
0.00818123	um^3	Spot	98	1000000073	1249
0.00818123	um^3	Spot	98	1000000070	1250
0.00818123	um^3	Spot	98	1000000080	1251
0.00818123	um^3	Spot	98	1000000075	1252
0.00818123	um^3	Spot	98	1000000076	1253
0.00818123	um^3	Spot	98	1000000059	1254
0.00818123	um^3	Spot	98	1000000074	1255
0.00818123	um^3	Spot	99	1000000079	1256
0.00818123	um^3	Spot	99	1000000077	1257
0.00818123	um^3	Spot	99	1000000078	1258
0.00818123	um^3	Spot	99	1000000035	1259
0.00818123	um^3	Spot	99	1000000073	1260
0.00818123	um^3	Spot	99	1000000081	1261
0.00818123	um^3	Spot	99	1000000070	1262
0.00818123	um^3	Spot	99	1000000080	1263
0.00818123	um^3	Spot	99	1000000075	1264
0.00818123	um^3	Spot	99	1000000076	1265
0.00818123	um^3	Spot	99	1000000059	1266
0.00818123	um^3	Spot	99	1000000074	1267
0.00818123	um^3	Spot	99	1000000082	1268
0.00818123	um^3	Spot	100	1000000079	1269
0.00818123	um^3	Spot	100	1000000077	1270
0.00818123	um^3	Spot	100	1000000078	1271
0.00818123	um^3	Spot	100	1000000035	1272
0.00818123	um^3	Spot	100	1000000073	1273
0.00818123	um^3	Spot	100	1000000081	1274
0.00818123	um^3	Spot	100	1000000070	1275
0.00818123	um^3	Spot	100	1000000083	1276
0.00818123	um^3	Spot	100	1000000080	1277
0.00818123	um^3	Spot	100	1000000075	1278
0.00818123	um^3	Spot	100	1000000076	1279
0.00818123	um^3	Spot	100	1000000074	1280
0.00818123	um^3	Spot	100	1000000082	1281
0.00818123	um^3	Spot	100	1000000084	1282
0.00818123	um^3	Spot	101	1000000077	1283
0.00818123	um^3	Spot	101	1000000079	1284
0.00818123	um^3	Spot	101	1000000078	1285
0.00818123	um^3	Spot	101	1000000035	1286
0.00818123	um^3	Spot	101	1000000081	1287
0.00818123	um^3	Spot	101	1000000070	1288
0.00818123	um^3	Spot	101	1000000083	1289
0.00818123	um^3	Spot	101	1000000080	1290
0.00818123	um^3	Spot	101	1000000075	1291
0.00818123	um^3	Spot	101	1000000076	1292
0.00818123	um^3	Spot	101	1000000082	1293
0.00818123	um^3	Spot	101	1000000084	1294
0.00818123	um^3	Spot	102	1000000077	1295
0.00818123	um^3	Spot	102	1000000079	1296
0.00818123	um^3	Spot	102	1000000078	1297
0.00818123	um^3	Spot	102	1000000035	1298
0.00818123	um^3	Spot	102	1000000081	1299
0.00818123	um^3	Spot	102	1000000070	1300
0.00818123	um^3	Spot	102	1000000083	1301
0.00818123	um^3	Spot	102	1000000080	1302
0.00818123	um^3	Spot	102	1000000075	1303
0.00818123	um^3	Spot	102	1000000076	1304
0.00818123	um^3	Spot	102	1000000082	1305
0.00818123	um^3	Spot	102	1000000084	1306
0.00818123	um^3	Spot	103	1000000079	1307
0.00818123	um^3	Spot	103	1000000077	1308
0.00818123	um^3	Spot	103	1000000085	1309
0.00818123	um^3	Spot	103	1000000078	1310
0.00818123	um^3	Spot	103	1000000035	1311
0.00818123	um^3	Spot	103	1000000081	1312
0.00818123	um^3	Spot	103	1000000070	1313
0.00818123	um^3	Spot	103	1000000083	1314
0.00818123	um^3	Spot	103	1000000080	1315
0.00818123	um^3	Spot	103	1000000076	1316
0.00818123	um^3	Spot	103	1000000082	1317
0.00818123	um^3	Spot	103	1000000084	1318
0.00818123	um^3	Spot	104	1000000077	1319
0.00818123	um^3	Spot	104	1000000079	1320
0.00818123	um^3	Spot	104	1000000085	1321
0.00818123	um^3	Spot	104	1000000078	1322
0.00818123	um^3	Spot	104	1000000035	1323
0.00818123	um^3	Spot	104	1000000081	1324
0.00818123	um^3	Spot	104	1000000070	1325
0.00818123	um^3	Spot	104	1000000083	1326
0.00818123	um^3	Spot	104	1000000080	1327
0.00818123	um^3	Spot	104	1000000086	1328
0.00818123	um^3	Spot	104	1000000076	1329
0.00818123	um^3	Spot	104	1000000082	1330
0.00818123	um^3	Spot	104	1000000084	1331
0.00818123	um^3	Spot	105	1000000077	1332
0.00818123	um^3	Spot	105	1000000079	1333
0.00818123	um^3	Spot	105	1000000085	1334
0.00818123	um^3	Spot	105	1000000078	1335
0.00818123	um^3	Spot	105	1000000035	1336
0.00818123	um^3	Spot	105	1000000081	1337
0.00818123	um^3	Spot	105	1000000070	1338
0.00818123	um^3	Spot	105	1000000083	1339
0.00818123	um^3	Spot	105	1000000080	1340
0.00818123	um^3	Spot	105	1000000086	1341
0.00818123	um^3	Spot	105	1000000076	1342
0.00818123	um^3	Spot	105	1000000082	1343
0.00818123	um^3	Spot	105	1000000084	1344
0.00818123	um^3	Spot	106	1000000077	1345
0.00818123	um^3	Spot	106	1000000079	1346
0.00818123	um^3	Spot	106	1000000085	1347
0.00818123	um^3	Spot	106	1000000078	1348
0.00818123	um^3	Spot	106	1000000035	1349
0.00818123	um^3	Spot	106	1000000081	1350
0.00818123	um^3	Spot	106	1000000070	1351
0.00818123	um^3	Spot	106	1000000083	1352
0.00818123	um^3	Spot	106	1000000080	1353
0.00818123	um^3	Spot	106	1000000086	1354
0.00818123	um^3	Spot	106	1000000076	1355
0.00818123	um^3	Spot	106	1000000082	1356
0.00818123	um^3	Spot	106	1000000084	1357
0.00818123	um^3	Spot	107	1000000079	1358
0.00818123	um^3	Spot	107	1000000085	1359
0.00818123	um^3	Spot	107	1000000078	1360
0.00818123	um^3	Spot	107	1000000035	1361
0.00818123	um^3	Spot	107	1000000081	1362
0.00818123	um^3	Spot	107	1000000070	1363
0.00818123	um^3	Spot	107	1000000083	1364
0.00818123	um^3	Spot	107	1000000087	1365
0.00818123	um^3	Spot	107	1000000080	1366
0.00818123	um^3	Spot	107	1000000086	1367
0.00818123	um^3	Spot	107	1000000076	1368
0.00818123	um^3	Spot	107	1000000082	1369
0.00818123	um^3	Spot	107	1000000084	1370
0.00818123	um^3	Spot	108	1000000079	1371
0.00818123	um^3	Spot	108	1000000085	1372
0.00818123	um^3	Spot	108	1000000078	1373
0.00818123	um^3	Spot	108	1000000035	1374
0.00818123	um^3	Spot	108	1000000081	1375
0.00818123	um^3	Spot	108	1000000070	1376
0.00818123	um^3	Spot	108	1000000087	1377
0.00818123	um^3	Spot	108	1000000083	1378
0.00818123	um^3	Spot	108	1000000080	1379
0.00818123	um^3	Spot	108	1000000086	1380
0.00818123	um^3	Spot	108	1000000076	1381
0.00818123	um^3	Spot	108	1000000082	1382
0.00818123	um^3	Spot	108	1000000088	1383
0.00818123	um^3	Spot	108	1000000084	1384
0.00818123	um^3	Spot	109	1000000085	1385
0.00818123	um^3	Spot	109	1000000035	1386
0.00818123	um^3	Spot	109	1000000081	1387
0.00818123	um^3	Spot	109	1000000070	1388
0.00818123	um^3	Spot	109	1000000087	1389
0.00818123	um^3	Spot	109	1000000083	1390
0.00818123	um^3	Spot	109	1000000080	1391
0.00818123	um^3	Spot	109	1000000086	1392
0.00818123	um^3	Spot	109	1000000089	1393
0.00818123	um^3	Spot	109	1000000082	1394
0.00818123	um^3	Spot	109	1000000088	1395
0.00818123	um^3	Spot	109	1000000084	1396
0.00818123	um^3	Spot	110	1000000085	1397
0.00818123	um^3	Spot	110	1000000035	1398
0.00818123	um^3	Spot	110	1000000081	1399
0.00818123	um^3	Spot	110	1000000070	1400
0.00818123	um^3	Spot	110	1000000087	1401
0.00818123	um^3	Spot	110	1000000083	1402
0.00818123	um^3	Spot	110	1000000080	1403
0.00818123	um^3	Spot	110	1000000086	1404
0.00818123	um^3	Spot	110	1000000089	1405
0.00818123	um^3	Spot	110	1000000082	1406
0.00818123	um^3	Spot	110	1000000088	1407
0.00818123	um^3	Spot	110	1000000084	1408
0.00818123	um^3	Spot	111	1000000085	1409
0.00818123	um^3	Spot	111	1000000035	1410
0.00818123	um^3	Spot	111	1000000070	1411
0.00818123	um^3	Spot	111	1000000087	1412
0.00818123	um^3	Spot	111	1000000083	1413
0.00818123	um^3	Spot	111	1000000080	1414
0.00818123	um^3	Spot	111	1000000086	1415
0.00818123	um^3	Spot	111	1000000089	1416
0.00818123	um^3	Spot	111	1000000082	1417
0.00818123	um^3	Spot	111	1000000088	1418
0.00818123	um^3	Spot	111	1000000084	1419
0.00818123	um^3	Spot	112	1000000090	1420
0.00818123	um^3	Spot	112	1000000085	1421
0.00818123	um^3	Spot	112	1000000035	1422
0.00818123	um^3	Spot	112	1000000070	1423
0.00818123	um^3	Spot	112	1000000087	1424
0.00818123	um^3	Spot	112	1000000083	1425
0.00818123	um^3	Spot	112	1000000080	1426
0.00818123	um^3	Spot	112	1000000086	1427
0.00818123	um^3	Spot	112	1000000089	1428
0.00818123	um^3	Spot	112	1000000082	1429
0.00818123	um^3	Spot	112	1000000088	1430
0.00818123	um^3	Spot	112	1000000084	1431
0.00818123	um^3	Spot	113	1000000090	1432
0.00818123	um^3	Spot	113	1000000085	1433
0.00818123	um^3	Spot	113	1000000035	1434
0.00818123	um^3	Spot	113	1000000070	1435
0.00818123	um^3	Spot	113	1000000087	1436
0.00818123	um^3	Spot	113	1000000083	1437
0.00818123	um^3	Spot	113	1000000086	1438
0.00818123	um^3	Spot	113	1000000089	1439
0.00818123	um^3	Spot	113	1000000088	1440
0.00818123	um^3	Spot	113	1000000084	1441
0.00818123	um^3	Spot	114	1000000090	1442
0.00818123	um^3	Spot	114	1000000035	1443
0.00818123	um^3	Spot	114	1000000070	1444
0.00818123	um^3	Spot	114	1000000087	1445
0.00818123	um^3	Spot	114	1000000083	1446
0.00818123	um^3	Spot	114	1000000086	1447
0.00818123	um^3	Spot	114	1000000089	1448
0.00818123	um^3	Spot	114	1000000088	1449
0.00818123	um^3	Spot	114	1000000084	1450
0.00818123	um^3	Spot	115	1000000090	1451
0.00818123	um^3	Spot	115	1000000035	1452
0.00818123	um^3	Spot	115	1000000070	1453
0.00818123	um^3	Spot	115	1000000087	1454
0.00818123	um^3	Spot	115	1000000083	1455
0.00818123	um^3	Spot	115	1000000089	1456
0.00818123	um^3	Spot	115	1000000088	1457
0.00818123	um^3	Spot	115	1000000084	1458
0.00818123	um^3	Spot	116	1000000090	1459
0.00818123	um^3	Spot	116	1000000035	1460
0.00818123	um^3	Spot	116	1000000070	1461
0.00818123	um^3	Spot	116	1000000087	1462
0.00818123	um^3	Spot	116	1000000083	1463
0.00818123	um^3	Spot	116	1000000089	1464
0.00818123	um^3	Spot	116	1000000088	1465
0.00818123	um^3	Spot	116	1000000084	1466
0.00818123	um^3	Spot	117	1000000090	1467
0.00818123	um^3	Spot	117	1000000035	1468
0.00818123	um^3	Spot	117	1000000070	1469
0.00818123	um^3	Spot	117	1000000087	1470
0.00818123	um^3	Spot	117	1000000083	1471
0.00818123	um^3	Spot	117	1000000089	1472
0.00818123	um^3	Spot	117	1000000088	1473
0.00818123	um^3	Spot	117	1000000084	1474
0.00818123	um^3	Spot	118	1000000090	1475
0.00818123	um^3	Spot	118	1000000035	1476
0.00818123	um^3	Spot	118	1000000070	1477
0.00818123	um^3	Spot	118	1000000087	1478
0.00818123	um^3	Spot	118	1000000089	1479
0.00818123	um^3	Spot	118	1000000088	1480
0.00818123	um^3	Spot	118	1000000084	1481
0.00818123	um^3	Spot	119	1000000090	1482
0.00818123	um^3	Spot	119	1000000091	1483
0.00818123	um^3	Spot	119	1000000035	1484
0.00818123	um^3	Spot	119	1000000070	1485
0.00818123	um^3	Spot	119	1000000087	1486
0.00818123	um^3	Spot	119	1000000089	1487
0.00818123	um^3	Spot	119	1000000088	1488
0.00818123	um^3	Spot	119	1000000084	1489
0.00818123	um^3	Spot	120	1000000090	1490
0.00818123	um^3	Spot	120	1000000091	1491
0.00818123	um^3	Spot	120	1000000070	1492
0.00818123	um^3	Spot	120	1000000087	1493
0.00818123	um^3	Spot	120	1000000089	1494
0.00818123	um^3	Spot	120	1000000088	1495
0.00818123	um^3	Spot	120	1000000092	1496
0.00818123	um^3	Spot	120	1000000084	1497
0.00818123	um^3	Spot	121	1000000090	1498
0.00818123	um^3	Spot	121	1000000091	1499
0.00818123	um^3	Spot	121	1000000070	1500
0.00818123	um^3	Spot	121	1000000087	1501
0.00818123	um^3	Spot	121	1000000089	1502
0.00818123	um^3	Spot	121	1000000092	1503
0.00818123	um^3	Spot	121	1000000084	1504
0.00818123	um^3	Spot	122	1000000090	1505
0.00818123	um^3	Spot	122	1000000091	1506
0.00818123	um^3	Spot	122	1000000070	1507
0.00818123	um^3	Spot	122	1000000089	1508
0.00818123	um^3	Spot	122	1000000092	1509
0.00818123	um^3	Spot	122	1000000084	1510
0.00818123	um^3	Spot	123	1000000090	1511
0.00818123	um^3	Spot	123	1000000091	1512
0.00818123	um^3	Spot	123	1000000070	1513
0.00818123	um^3	Spot	123	1000000089	1514
0.00818123	um^3	Spot	123	1000000092	1515
0.00818123	um^3	Spot	123	1000000084	1516
0.00818123	um^3	Spot	124	1000000090	1517
0.00818123	um^3	Spot	124	1000000091	1518
0.00818123	um^3	Spot	124	1000000093	1519
0.00818123	um^3	Spot	124	1000000070	1520
0.00818123	um^3	Spot	124	1000000089	1521
0.00818123	um^3	Spot	124	1000000092	1522
0.00818123	um^3	Spot	124	1000000084	1523
0.00818123	um^3	Spot	125	1000000090	1524
0.00818123	um^3	Spot	125	1000000091	1525
0.00818123	um^3	Spot	125	1000000093	1526
0.00818123	um^3	Spot	125	1000000070	1527
0.00818123	um^3	Spot	125	1000000089	1528
0.00818123	um^3	Spot	125	1000000094	1529
0.00818123	um^3	Spot	125	1000000092	1530
0.00818123	um^3	Spot	125	1000000084	1531
0.00818123	um^3	Spot	126	1000000090	1532
0.00818123	um^3	Spot	126	1000000091	1533
0.00818123	um^3	Spot	126	1000000093	1534
0.00818123	um^3	Spot	126	1000000070	1535
0.00818123	um^3	Spot	126	1000000095	1536
0.00818123	um^3	Spot	126	1000000089	1537
0.00818123	um^3	Spot	126	1000000094	1538
0.00818123	um^3	Spot	126	1000000092	1539
0.00818123	um^3	Spot	126	1000000084	1540
0.00818123	um^3	Spot	127	1000000090	1541
0.00818123	um^3	Spot	127	1000000091	1542
0.00818123	um^3	Spot	127	1000000093	1543
0.00818123	um^3	Spot	127	1000000070	1544
0.00818123	um^3	Spot	127	1000000095	1545
0.00818123	um^3	Spot	127	1000000089	1546
0.00818123	um^3	Spot	127	1000000094	1547
0.00818123	um^3	Spot	127	1000000092	1548
0.00818123	um^3	Spot	127	1000000084	1549
0.00818123	um^3	Spot	128	1000000090	1550
0.00818123	um^3	Spot	128	1000000091	1551
0.00818123	um^3	Spot	128	1000000093	1552
0.00818123	um^3	Spot	128	1000000070	1553
0.00818123	um^3	Spot	128	1000000095	1554
0.00818123	um^3	Spot	128	1000000089	1555
0.00818123	um^3	Spot	128	1000000096	1556
0.00818123	um^3	Spot	128	1000000094	1557
0.00818123	um^3	Spot	128	1000000092	1558
0.00818123	um^3	Spot	128	1000000084	1559
0.00818123	um^3	Spot	129	1000000090	1560
0.00818123	um^3	Spot	129	1000000091	1561
0.00818123	um^3	Spot	129	1000000093	1562
0.00818123	um^3	Spot	129	1000000070	1563
0.00818123	um^3	Spot	129	1000000095	1564
0.00818123	um^3	Spot	129	1000000089	1565
0.00818123	um^3	Spot	129	1000000096	1566
0.00818123	um^3	Spot	129	1000000094	1567
0.00818123	um^3	Spot	129	1000000092	1568
0.00818123	um^3	Spot	129	1000000084	1569
0.00818123	um^3	Spot	130	1000000090	1570
0.00818123	um^3	Spot	130	1000000091	1571
0.00818123	um^3	Spot	130	1000000093	1572
0.00818123	um^3	Spot	130	1000000070	1573
0.00818123	um^3	Spot	130	1000000095	1574
0.00818123	um^3	Spot	130	1000000089	1575
0.00818123	um^3	Spot	130	1000000096	1576
0.00818123	um^3	Spot	130	1000000094	1577
0.00818123	um^3	Spot	130	1000000092	1578
0.00818123	um^3	Spot	130	1000000084	1579
0.00818123	um^3	Spot	131	1000000090	1580
0.00818123	um^3	Spot	131	1000000091	1581
0.00818123	um^3	Spot	131	1000000093	1582
0.00818123	um^3	Spot	131	1000000070	1583
0.00818123	um^3	Spot	131	1000000095	1584
0.00818123	um^3	Spot	131	1000000089	1585
0.00818123	um^3	Spot	131	1000000096	1586
0.00818123	um^3	Spot	131	1000000094	1587
0.00818123	um^3	Spot	131	1000000084	1588
0.00818123	um^3	Spot	132	1000000090	1589
0.00818123	um^3	Spot	132	1000000091	1590
0.00818123	um^3	Spot	132	1000000093	1591
0.00818123	um^3	Spot	132	1000000097	1592
0.00818123	um^3	Spot	132	1000000070	1593
0.00818123	um^3	Spot	132	1000000095	1594
0.00818123	um^3	Spot	132	1000000089	1595
0.00818123	um^3	Spot	132	1000000096	1596
0.00818123	um^3	Spot	132	1000000094	1597
0.00818123	um^3	Spot	132	1000000084	1598
0.00818123	um^3	Spot	133	1000000090	1599
0.00818123	um^3	Spot	133	1000000091	1600
0.00818123	um^3	Spot	133	1000000093	1601
0.00818123	um^3	Spot	133	1000000097	1602
0.00818123	um^3	Spot	133	1000000070	1603
0.00818123	um^3	Spot	133	1000000095	1604
0.00818123	um^3	Spot	133	1000000089	1605
0.00818123	um^3	Spot	133	1000000096	1606
0.00818123	um^3	Spot	133	1000000094	1607
0.00818123	um^3	Spot	134	1000000090	1608
0.00818123	um^3	Spot	134	1000000091	1609
0.00818123	um^3	Spot	134	1000000093	1610
0.00818123	um^3	Spot	134	1000000097	1611
0.00818123	um^3	Spot	134	1000000070	1612
0.00818123	um^3	Spot	134	1000000095	1613
0.00818123	um^3	Spot	134	1000000089	1614
0.00818123	um^3	Spot	134	1000000096	1615
0.00818123	um^3	Spot	134	1000000094	1616
0.00818123	um^3	Spot	135	1000000090	1617
0.00818123	um^3	Spot	135	1000000091	1618
0.00818123	um^3	Spot	135	1000000093	1619
0.00818123	um^3	Spot	135	1000000097	1620
0.00818123	um^3	Spot	135	1000000070	1621
0.00818123	um^3	Spot	135	1000000095	1622
0.00818123	um^3	Spot	135	1000000089	1623
0.00818123	um^3	Spot	135	1000000096	1624
0.00818123	um^3	Spot	135	1000000094	1625
0.00818123	um^3	Spot	136	1000000090	1626
0.00818123	um^3	Spot	136	1000000091	1627
0.00818123	um^3	Spot	136	1000000093	1628
0.00818123	um^3	Spot	136	1000000097	1629
0.00818123	um^3	Spot	136	1000000070	1630
0.00818123	um^3	Spot	136	1000000095	1631
0.00818123	um^3	Spot	136	1000000089	1632
0.00818123	um^3	Spot	136	1000000096	1633
0.00818123	um^3	Spot	136	1000000094	1634
0.00818123	um^3	Spot	137	1000000090	1635
0.00818123	um^3	Spot	137	1000000091	1636
0.00818123	um^3	Spot	137	1000000097	1637
0.00818123	um^3	Spot	137	1000000093	1638
0.00818123	um^3	Spot	137	1000000070	1639
0.00818123	um^3	Spot	137	1000000095	1640
0.00818123	um^3	Spot	137	1000000096	1641
0.00818123	um^3	Spot	137	1000000089	1642
0.00818123	um^3	Spot	137	1000000094	1643
0.00818123	um^3	Spot	138	1000000090	1644
0.00818123	um^3	Spot	138	1000000091	1645
0.00818123	um^3	Spot	138	1000000097	1646
0.00818123	um^3	Spot	138	1000000098	1647
0.00818123	um^3	Spot	138	1000000099	1648
0.00818123	um^3	Spot	138	1000000095	1649
0.00818123	um^3	Spot	138	1000000089	1650
0.00818123	um^3	Spot	138	1000000096	1651
0.00818123	um^3	Spot	138	1000000094	1652
0.00818123	um^3	Spot	139	1000000091	1653
0.00818123	um^3	Spot	139	1000000097	1654
0.00818123	um^3	Spot	139	1000000098	1655
0.00818123	um^3	Spot	139	1000000099	1656
0.00818123	um^3	Spot	139	1000000096	1657
0.00818123	um^3	Spot	139	1000000094	1658
0.00818123	um^3	Spot	140	1000000091	1659
0.00818123	um^3	Spot	140	1000000097	1660
0.00818123	um^3	Spot	140	1000000098	1661
0.00818123	um^3	Spot	140	1000000099	1662
0.00818123	um^3	Spot	140	1000000094	1663
0.00818123	um^3	Spot	141	1000000091	1664
0.00818123	um^3	Spot	141	1000000097	1665
0.00818123	um^3	Spot	141	1000000098	1666
0.00818123	um^3	Spot	141	1000000099	1667
0.00818123	um^3	Spot	141	1000000094	1668
0.00818123	um^3	Spot	141	1000000100	1669
0.00818123	um^3	Spot	142	1000000091	1670
0.00818123	um^3	Spot	142	1000000097	1671
0.00818123	um^3	Spot	142	1000000098	1672
0.00818123	um^3	Spot	142	1000000099	1673
0.00818123	um^3	Spot	142	1000000094	1674
0.00818123	um^3	Spot	142	1000000100	1675
0.00818123	um^3	Spot	143	1000000091	1676
0.00818123	um^3	Spot	143	1000000097	1677
0.00818123	um^3	Spot	143	1000000098	1678
0.00818123	um^3	Spot	143	1000000099	1679
0.00818123	um^3	Spot	143	1000000094	1680
0.00818123	um^3	Spot	143	1000000100	1681
0.00818123	um^3	Spot	144	1000000091	1682
0.00818123	um^3	Spot	144	1000000097	1683
0.00818123	um^3	Spot	144	1000000098	1684
0.00818123	um^3	Spot	144	1000000099	1685
0.00818123	um^3	Spot	144	1000000094	1686
0.00818123	um^3	Spot	144	1000000100	1687
0.00818123	um^3	Spot	145	1000000091	1688
0.00818123	um^3	Spot	145	1000000098	1689
0.00818123	um^3	Spot	145	1000000099	1690
0.00818123	um^3	Spot	145	1000000094	1691
0.00818123	um^3	Spot	145	1000000100	1692
0.00818123	um^3	Spot	146	1000000091	1693
0.00818123	um^3	Spot	146	1000000098	1694
0.00818123	um^3	Spot	146	1000000099	1695
0.00818123	um^3	Spot	146	1000000094	1696
0.00818123	um^3	Spot	146	1000000100	1697
0.00818123	um^3	Spot	147	1000000091	1698
0.00818123	um^3	Spot	147	1000000098	1699
0.00818123	um^3	Spot	147	1000000099	1700
0.00818123	um^3	Spot	147	1000000094	1701
0.00818123	um^3	Spot	147	1000000100	1702
0.00818123	um^3	Spot	148	1000000098	1703
0.00818123	um^3	Spot	148	1000000099	1704
0.00818123	um^3	Spot	148	1000000094	1705
0.00818123	um^3	Spot	148	1000000100	1706
0.00818123	um^3	Spot	149	1000000098	1707
0.00818123	um^3	Spot	149	1000000099	1708
0.00818123	um^3	Spot	149	1000000101	1709
0.00818123	um^3	Spot	149	1000000094	1710
0.00818123	um^3	Spot	149	1000000100	1711
0.00818123	um^3	Spot	150	1000000098	1712
0.00818123	um^3	Spot	150	1000000099	1713
0.00818123	um^3	Spot	150	1000000101	1714
0.00818123	um^3	Spot	150	1000000094	1715
0.00818123	um^3	Spot	150	1000000100	1716
0.00818123	um^3	Spot	151	1000000098	1717
0.00818123	um^3	Spot	151	1000000099	1718
0.00818123	um^3	Spot	151	1000000101	1719
0.00818123	um^3	Spot	151	1000000094	1720
0.00818123	um^3	Spot	151	1000000100	1721
0.00818123	um^3	Spot	152	1000000102	1722
0.00818123	um^3	Spot	152	1000000099	1723
0.00818123	um^3	Spot	152	1000000101	1724
0.00818123	um^3	Spot	152	1000000094	1725
0.00818123	um^3	Spot	153	1000000103	1726
0.00818123	um^3	Spot	153	1000000102	1727
0.00818123	um^3	Spot	153	1000000099	1728
0.00818123	um^3	Spot	153	1000000101	1729
0.00818123	um^3	Spot	153	1000000094	1730
0.00818123	um^3	Spot	154	1000000104	1731
0.00818123	um^3	Spot	154	1000000103	1732
0.00818123	um^3	Spot	154	1000000102	1733
0.00818123	um^3	Spot	154	1000000099	1734
0.00818123	um^3	Spot	154	1000000101	1735
0.00818123	um^3	Spot	154	1000000094	1736
0.00818123	um^3	Spot	155	1000000104	1737
0.00818123	um^3	Spot	155	1000000103	1738
0.00818123	um^3	Spot	155	1000000105	1739
0.00818123	um^3	Spot	155	1000000102	1740
0.00818123	um^3	Spot	155	1000000101	1741
0.00818123	um^3	Spot	155	1000000094	1742
0.00818123	um^3	Spot	156	1000000104	1743
0.00818123	um^3	Spot	156	1000000103	1744
0.00818123	um^3	Spot	156	1000000105	1745
0.00818123	um^3	Spot	156	1000000102	1746
0.00818123	um^3	Spot	156	1000000101	1747
0.00818123	um^3	Spot	156	1000000094	1748
0.00818123	um^3	Spot	157	1000000104	1749
0.00818123	um^3	Spot	157	1000000103	1750
0.00818123	um^3	Spot	157	1000000105	1751
0.00818123	um^3	Spot	157	1000000102	1752
0.00818123	um^3	Spot	157	1000000101	1753
0.00818123	um^3	Spot	157	1000000094	1754
0.00818123	um^3	Spot	157	1000000106	1755
0.00818123	um^3	Spot	158	1000000104	1756
0.00818123	um^3	Spot	158	1000000103	1757
0.00818123	um^3	Spot	158	1000000105	1758
0.00818123	um^3	Spot	158	1000000107	1759
0.00818123	um^3	Spot	158	1000000102	1760
0.00818123	um^3	Spot	158	1000000101	1761
0.00818123	um^3	Spot	158	1000000094	1762
0.00818123	um^3	Spot	158	1000000106	1763
0.00818123	um^3	Spot	159	1000000104	1764
0.00818123	um^3	Spot	159	1000000103	1765
0.00818123	um^3	Spot	159	1000000105	1766
0.00818123	um^3	Spot	159	1000000107	1767
0.00818123	um^3	Spot	159	1000000102	1768
0.00818123	um^3	Spot	159	1000000101	1769
0.00818123	um^3	Spot	159	1000000094	1770
0.00818123	um^3	Spot	159	1000000106	1771
0.00818123	um^3	Spot	160	1000000104	1772
0.00818123	um^3	Spot	160	1000000103	1773
0.00818123	um^3	Spot	160	1000000105	1774
0.00818123	um^3	Spot	160	1000000107	1775
0.00818123	um^3	Spot	160	1000000102	1776
0.00818123	um^3	Spot	160	1000000101	1777
0.00818123	um^3	Spot	160	1000000094	1778
0.00818123	um^3	Spot	160	1000000106	1779
0.00818123	um^3	Spot	161	1000000104	1780
0.00818123	um^3	Spot	161	1000000108	1781
0.00818123	um^3	Spot	161	1000000103	1782
0.00818123	um^3	Spot	161	1000000105	1783
0.00818123	um^3	Spot	161	1000000107	1784
0.00818123	um^3	Spot	161	1000000102	1785
0.00818123	um^3	Spot	161	1000000109	1786
0.00818123	um^3	Spot	161	1000000101	1787
0.00818123	um^3	Spot	161	1000000094	1788
0.00818123	um^3	Spot	161	1000000106	1789
0.00818123	um^3	Spot	162	1000000104	1790
0.00818123	um^3	Spot	162	1000000103	1791
0.00818123	um^3	Spot	162	1000000108	1792
0.00818123	um^3	Spot	162	1000000105	1793
0.00818123	um^3	Spot	162	1000000107	1794
0.00818123	um^3	Spot	162	1000000102	1795
0.00818123	um^3	Spot	162	1000000109	1796
0.00818123	um^3	Spot	162	1000000101	1797
0.00818123	um^3	Spot	162	1000000106	1798
0.00818123	um^3	Spot	163	1000000104	1799
0.00818123	um^3	Spot	163	1000000103	1800
0.00818123	um^3	Spot	163	1000000108	1801
0.00818123	um^3	Spot	163	1000000110	1802
0.00818123	um^3	Spot	163	1000000105	1803
0.00818123	um^3	Spot	163	1000000107	1804
0.00818123	um^3	Spot	163	1000000109	1805
0.00818123	um^3	Spot	163	1000000101	1806
0.00818123	um^3	Spot	163	1000000106	1807
0.00818123	um^3	Spot	164	1000000104	1808
0.00818123	um^3	Spot	164	1000000108	1809
0.00818123	um^3	Spot	164	1000000110	1810
0.00818123	um^3	Spot	164	1000000105	1811
0.00818123	um^3	Spot	164	1000000107	1812
0.00818123	um^3	Spot	164	1000000109	1813
0.00818123	um^3	Spot	164	1000000101	1814
0.00818123	um^3	Spot	164	1000000106	1815
0.00818123	um^3	Spot	165	1000000104	1816
0.00818123	um^3	Spot	165	1000000108	1817
0.00818123	um^3	Spot	165	1000000110	1818
0.00818123	um^3	Spot	165	1000000105	1819
0.00818123	um^3	Spot	165	1000000107	1820
0.00818123	um^3	Spot	165	1000000109	1821
0.00818123	um^3	Spot	165	1000000101	1822
0.00818123	um^3	Spot	165	1000000106	1823
0.00818123	um^3	Spot	166	1000000108	1824
0.00818123	um^3	Spot	166	1000000110	1825
0.00818123	um^3	Spot	166	1000000107	1826
0.00818123	um^3	Spot	166	1000000109	1827
0.00818123	um^3	Spot	166	1000000106	1828
0.00818123	um^3	Spot	167	1000000108	1829
0.00818123	um^3	Spot	167	1000000110	1830
0.00818123	um^3	Spot	167	1000000107	1831
0.00818123	um^3	Spot	167	1000000109	1832
0.00818123	um^3	Spot	167	1000000106	1833
0.00818123	um^3	Spot	168	1000000108	1834
0.00818123	um^3	Spot	168	1000000110	1835
0.00818123	um^3	Spot	168	1000000107	1836
0.00818123	um^3	Spot	168	1000000109	1837
0.00818123	um^3	Spot	168	1000000106	1838
0.00818123	um^3	Spot	169	1000000108	1839
0.00818123	um^3	Spot	169	1000000110	1840
0.00818123	um^3	Spot	169	1000000107	1841
0.00818123	um^3	Spot	169	1000000109	1842
0.00818123	um^3	Spot	169	1000000106	1843
0.00818123	um^3	Spot	170	1000000108	1844
0.00818123	um^3	Spot	170	1000000110	1845
0.00818123	um^3	Spot	170	1000000107	1846
0.00818123	um^3	Spot	170	1000000109	1847
0.00818123	um^3	Spot	170	1000000106	1848
0.00818123	um^3	Spot	171	1000000108	1849
0.00818123	um^3	Spot	171	1000000110	1850
0.00818123	um^3	Spot	171	1000000111	1851
0.00818123	um^3	Spot	171	1000000107	1852
0.00818123	um^3	Spot	171	1000000109	1853
0.00818123	um^3	Spot	171	1000000106	1854
0.00818123	um^3	Spot	172	1000000108	1855
0.00818123	um^3	Spot	172	1000000110	1856
0.00818123	um^3	Spot	172	1000000111	1857
0.00818123	um^3	Spot	172	1000000107	1858
0.00818123	um^3	Spot	172	1000000112	1859
0.00818123	um^3	Spot	172	1000000109	1860
0.00818123	um^3	Spot	172	1000000106	1861
0.00818123	um^3	Spot	173	1000000110	1862
0.00818123	um^3	Spot	173	1000000111	1863
0.00818123	um^3	Spot	173	1000000107	1864
0.00818123	um^3	Spot	173	1000000112	1865
0.00818123	um^3	Spot	173	1000000109	1866
0.00818123	um^3	Spot	173	1000000106	1867
0.00818123	um^3	Spot	174	1000000110	1868
0.00818123	um^3	Spot	174	1000000111	1869
0.00818123	um^3	Spot	174	1000000112	1870
0.00818123	um^3	Spot	174	1000000109	1871
0.00818123	um^3	Spot	174	1000000106	1872
0.00818123	um^3	Spot	175	1000000110	1873
0.00818123	um^3	Spot	175	1000000111	1874
0.00818123	um^3	Spot	175	1000000112	1875
0.00818123	um^3	Spot	175	1000000109	1876
0.00818123	um^3	Spot	175	1000000106	1877
0.00818123	um^3	Spot	176	1000000110	1878
0.00818123	um^3	Spot	176	1000000111	1879
0.00818123	um^3	Spot	176	1000000112	1880
0.00818123	um^3	Spot	176	1000000109	1881
0.00818123	um^3	Spot	176	1000000113	1882
0.00818123	um^3	Spot	176	1000000114	1883
0.00818123	um^3	Spot	176	1000000106	1884
0.00818123	um^3	Spot	177	1000000110	1885
0.00818123	um^3	Spot	177	1000000111	1886
0.00818123	um^3	Spot	177	1000000112	1887
0.00818123	um^3	Spot	177	1000000109	1888
0.00818123	um^3	Spot	177	1000000113	1889
0.00818123	um^3	Spot	177	1000000114	1890
0.00818123	um^3	Spot	177	1000000106	1891
0.00818123	um^3	Spot	178	1000000110	1892
0.00818123	um^3	Spot	178	1000000111	1893
0.00818123	um^3	Spot	178	1000000112	1894
0.00818123	um^3	Spot	178	1000000109	1895
0.00818123	um^3	Spot	178	1000000113	1896
0.00818123	um^3	Spot	178	1000000114	1897
0.00818123	um^3	Spot	178	1000000106	1898
0.00818123	um^3	Spot	179	1000000111	1899
0.00818123	um^3	Spot	179	1000000112	1900
0.00818123	um^3	Spot	179	1000000109	1901
0.00818123	um^3	Spot	179	1000000113	1902
0.00818123	um^3	Spot	179	1000000106	1903
0.00818123	um^3	Spot	179	1000000114	1904
0.00818123	um^3	Spot	180	1000000115	1905
0.00818123	um^3	Spot	180	1000000111	1906
0.00818123	um^3	Spot	180	1000000112	1907
0.00818123	um^3	Spot	180	1000000109	1908
0.00818123	um^3	Spot	180	1000000113	1909
0.00818123	um^3	Spot	180	1000000114	1910
0.00818123	um^3	Spot	180	1000000106	1911
0.00818123	um^3	Spot	181	1000000115	1912
0.00818123	um^3	Spot	181	1000000111	1913
0.00818123	um^3	Spot	181	1000000112	1914
0.00818123	um^3	Spot	181	1000000113	1915
0.00818123	um^3	Spot	181	1000000114	1916
0.00818123	um^3	Spot	181	1000000106	1917
0.00818123	um^3	Spot	182	1000000115	1918
0.00818123	um^3	Spot	182	1000000112	1919
0.00818123	um^3	Spot	182	1000000113	1920
0.00818123	um^3	Spot	182	1000000114	1921
0.00818123	um^3	Spot	182	1000000106	1922
0.00818123	um^3	Spot	183	1000000115	1923
0.00818123	um^3	Spot	183	1000000116	1924
0.00818123	um^3	Spot	183	1000000113	1925
0.00818123	um^3	Spot	183	1000000106	1926
0.00818123	um^3	Spot	183	1000000114	1927
0.00818123	um^3	Spot	184	1000000115	1928
0.00818123	um^3	Spot	184	1000000116	1929
0.00818123	um^3	Spot	184	1000000113	1930
0.00818123	um^3	Spot	184	1000000114	1931
0.00818123	um^3	Spot	184	1000000106	1932
0.00818123	um^3	Spot	185	1000000115	1933
0.00818123	um^3	Spot	185	1000000116	1934
0.00818123	um^3	Spot	185	1000000113	1935
0.00818123	um^3	Spot	185	1000000114	1936
0.00818123	um^3	Spot	185	1000000106	1937
0.00818123	um^3	Spot	186	1000000115	1938
0.00818123	um^3	Spot	186	1000000116	1939
0.00818123	um^3	Spot	186	1000000113	1940
0.00818123	um^3	Spot	186	1000000114	1941
0.00818123	um^3	Spot	187	1000000115	1942
0.00818123	um^3	Spot	187	1000000116	1943
0.00818123	um^3	Spot	187	1000000113	1944
0.00818123	um^3	Spot	187	1000000114	1945
0.00818123	um^3	Spot	188	1000000115	1946
0.00818123	um^3	Spot	188	1000000116	1947
0.00818123	um^3	Spot	188	1000000113	1948
0.00818123	um^3	Spot	188	1000000114	1949
0.00818123	um^3	Spot	189	1000000115	1950
0.00818123	um^3	Spot	189	1000000116	1951
0.00818123	um^3	Spot	189	1000000113	1952
0.00818123	um^3	Spot	189	1000000114	1953
0.00818123	um^3	Spot	190	1000000115	1954
0.00818123	um^3	Spot	190	1000000116	1955
0.00818123	um^3	Spot	190	1000000113	1956
0.00818123	um^3	Spot	190	1000000114	1957
0.00818123	um^3	Spot	191	1000000115	1958
0.00818123	um^3	Spot	191	1000000116	1959
0.00818123	um^3	Spot	191	1000000113	1960
0.00818123	um^3	Spot	191	1000000114	1961
0.00818123	um^3	Spot	192	1000000115	1962
0.00818123	um^3	Spot	192	1000000116	1963
0.00818123	um^3	Spot	192	1000000113	1964
0.00818123	um^3	Spot	192	1000000114	1965
0.00818123	um^3	Spot	193	1000000115	1966
0.00818123	um^3	Spot	193	1000000116	1967
0.00818123	um^3	Spot	193	1000000113	1968
0.00818123	um^3	Spot	193	1000000114	1969
0.00818123	um^3	Spot	194	1000000115	1970
0.00818123	um^3	Spot	194	1000000116	1971
0.00818123	um^3	Spot	194	1000000113	1972
0.00818123	um^3	Spot	194	1000000114	1973
0.00818123	um^3	Spot	195	1000000115	1974
0.00818123	um^3	Spot	195	1000000116	1975
0.00818123	um^3	Spot	195	1000000113	1976
0.00818123	um^3	Spot	195	1000000114	1977
0.00818123	um^3	Spot	196	1000000115	1978
0.00818123	um^3	Spot	196	1000000116	1979
0.00818123	um^3	Spot	196	1000000114	1980
0.00818123	um^3	Spot	197	1000000115	1981
0.00818123	um^3	Spot	197	1000000116	1982
0.00818123	um^3	Spot	197	1000000114	1983
0.00818123	um^3	Spot	198	1000000115	1984
0.00818123	um^3	Spot	198	1000000116	1985
0.00818123	um^3	Spot	199	1000000115	1986
0.00818123	um^3	Spot	199	1000000116	1987
0.00818123	um^3	Spot	200	1000000115	1988
0.00818123	um^3	Spot	200	1000000116	1989
0.00818123	um^3	Spot	201	1000000115	1990
0.00818123	um^3	Spot	201	1000000116	1991
0.00818123	um^3	Spot	202	1000000115	1992
0.00818123	um^3	Spot	202	1000000116	1993
0.00818123	um^3	Spot	203	1000000115	1994
0.00818123	um^3	Spot	203	1000000116	1995
0.00818123	um^3	Spot	204	1000000115	1996
[truncated: 674 more rows]
