# Supplementary material for: Satb1 integrates DNA binding site geometry and torsional stress to differentially target nucleosome-dense regions
Source: Nat Commun. 2019 Jul 19;10:3221. doi: 10.1038/s41467-019-11118-8 (PMC6642133; doi:10.1038/s41467-019-11118-8)
Supplement: Supplementary file 10 — Source Data [file 41467_2019_11118_MOESM10_ESM.zip › Source data/Single Molecule Tracking/single molecule tracks/del HD analysis/PDZ-CUT1-CUT2-STABLE-AC_292c9_TRIAL 2_Statistics/PDZ-CUT1-CUT2-STABLE-AC_292c9_TRIAL 2_Area.csv]

Area
====================
Area	Unit	Category	Time	TrackID	ID
0.19635	um^2	Spot	1	1000000000	0
0.19635	um^2	Spot	1	1000000001	1
0.19635	um^2	Spot	1	1000000002	2
0.19635	um^2	Spot	1	1000000003	3
0.19635	um^2	Spot	1	1000000004	4
0.19635	um^2	Spot	2	1000000000	5
0.19635	um^2	Spot	2	1000000005	6
0.19635	um^2	Spot	2	1000000001	7
0.19635	um^2	Spot	2	1000000002	8
0.19635	um^2	Spot	2	1000000003	9
0.19635	um^2	Spot	2	1000000004	10
0.19635	um^2	Spot	3	1000000006	11
0.19635	um^2	Spot	3	1000000007	12
0.19635	um^2	Spot	3	1000000000	13
0.19635	um^2	Spot	3	1000000005	14
0.19635	um^2	Spot	3	1000000001	15
0.19635	um^2	Spot	3	1000000002	16
0.19635	um^2	Spot	3	1000000003	17
0.19635	um^2	Spot	3	1000000004	18
0.19635	um^2	Spot	4	1000000008	19
0.19635	um^2	Spot	4	1000000000	20
0.19635	um^2	Spot	4	1000000005	21
0.19635	um^2	Spot	4	1000000001	22
0.19635	um^2	Spot	4	1000000002	23
0.19635	um^2	Spot	4	1000000009	24
0.19635	um^2	Spot	4	1000000010	25
0.19635	um^2	Spot	4	1000000003	26
0.19635	um^2	Spot	4	1000000004	27
0.19635	um^2	Spot	5	1000000006	28
0.19635	um^2	Spot	5	1000000008	29
0.19635	um^2	Spot	5	1000000011	30
0.19635	um^2	Spot	5	1000000007	31
0.19635	um^2	Spot	5	1000000000	32
0.19635	um^2	Spot	5	1000000005	33
0.19635	um^2	Spot	5	1000000012	34
0.19635	um^2	Spot	5	1000000001	35
0.19635	um^2	Spot	5	1000000013	36
0.19635	um^2	Spot	5	1000000002	37
0.19635	um^2	Spot	5	1000000009	38
0.19635	um^2	Spot	5	1000000010	39
0.19635	um^2	Spot	5	1000000003	40
0.19635	um^2	Spot	6	1000000006	41
0.19635	um^2	Spot	6	1000000014	42
0.19635	um^2	Spot	6	1000000008	43
0.19635	um^2	Spot	6	1000000011	44
0.19635	um^2	Spot	6	1000000007	45
0.19635	um^2	Spot	6	1000000005	46
0.19635	um^2	Spot	6	1000000012	47
0.19635	um^2	Spot	6	1000000001	48
0.19635	um^2	Spot	6	1000000013	49
0.19635	um^2	Spot	6	1000000002	50
0.19635	um^2	Spot	6	1000000009	51
0.19635	um^2	Spot	6	1000000010	52
0.19635	um^2	Spot	6	1000000003	53
0.19635	um^2	Spot	6	1000000004	54
0.19635	um^2	Spot	7	1000000006	55
0.19635	um^2	Spot	7	1000000008	56
0.19635	um^2	Spot	7	1000000015	57
0.19635	um^2	Spot	7	1000000011	58
0.19635	um^2	Spot	7	1000000007	59
0.19635	um^2	Spot	7	1000000000	60
0.19635	um^2	Spot	7	1000000005	61
0.19635	um^2	Spot	7	1000000012	62
0.19635	um^2	Spot	7	1000000001	63
0.19635	um^2	Spot	7	1000000002	64
0.19635	um^2	Spot	7	1000000009	65
0.19635	um^2	Spot	7	1000000010	66
0.19635	um^2	Spot	7	1000000003	67
0.19635	um^2	Spot	7	1000000016	68
0.19635	um^2	Spot	7	1000000004	69
0.19635	um^2	Spot	8	1000000006	70
0.19635	um^2	Spot	8	1000000014	71
0.19635	um^2	Spot	8	1000000008	72
0.19635	um^2	Spot	8	1000000015	73
0.19635	um^2	Spot	8	1000000011	74
0.19635	um^2	Spot	8	1000000007	75
0.19635	um^2	Spot	8	1000000000	76
0.19635	um^2	Spot	8	1000000005	77
0.19635	um^2	Spot	8	1000000012	78
0.19635	um^2	Spot	8	1000000001	79
0.19635	um^2	Spot	8	1000000013	80
0.19635	um^2	Spot	8	1000000009	81
0.19635	um^2	Spot	8	1000000016	82
0.19635	um^2	Spot	8	1000000004	83
0.19635	um^2	Spot	9	1000000006	84
0.19635	um^2	Spot	9	1000000014	85
0.19635	um^2	Spot	9	1000000008	86
0.19635	um^2	Spot	9	1000000015	87
0.19635	um^2	Spot	9	1000000011	88
0.19635	um^2	Spot	9	1000000007	89
0.19635	um^2	Spot	9	1000000000	90
0.19635	um^2	Spot	9	1000000005	91
0.19635	um^2	Spot	9	1000000012	92
0.19635	um^2	Spot	9	1000000001	93
0.19635	um^2	Spot	9	1000000002	94
0.19635	um^2	Spot	9	1000000013	95
0.19635	um^2	Spot	9	1000000009	96
0.19635	um^2	Spot	9	1000000010	97
0.19635	um^2	Spot	9	1000000003	98
0.19635	um^2	Spot	9	1000000016	99
0.19635	um^2	Spot	9	1000000017	100
0.19635	um^2	Spot	9	1000000004	101
0.19635	um^2	Spot	10	1000000006	102
0.19635	um^2	Spot	10	1000000008	103
0.19635	um^2	Spot	10	1000000014	104
0.19635	um^2	Spot	10	1000000015	105
0.19635	um^2	Spot	10	1000000011	106
0.19635	um^2	Spot	10	1000000007	107
0.19635	um^2	Spot	10	1000000018	108
0.19635	um^2	Spot	10	1000000000	109
0.19635	um^2	Spot	10	1000000005	110
0.19635	um^2	Spot	10	1000000012	111
0.19635	um^2	Spot	10	1000000001	112
0.19635	um^2	Spot	10	1000000013	113
0.19635	um^2	Spot	10	1000000009	114
0.19635	um^2	Spot	10	1000000010	115
0.19635	um^2	Spot	10	1000000003	116
0.19635	um^2	Spot	10	1000000016	117
0.19635	um^2	Spot	10	1000000017	118
0.19635	um^2	Spot	10	1000000004	119
0.19635	um^2	Spot	11	1000000006	120
0.19635	um^2	Spot	11	1000000008	121
0.19635	um^2	Spot	11	1000000014	122
0.19635	um^2	Spot	11	1000000015	123
0.19635	um^2	Spot	11	1000000011	124
0.19635	um^2	Spot	11	1000000007	125
0.19635	um^2	Spot	11	1000000018	126
0.19635	um^2	Spot	11	1000000000	127
0.19635	um^2	Spot	11	1000000005	128
0.19635	um^2	Spot	11	1000000012	129
0.19635	um^2	Spot	11	1000000001	130
0.19635	um^2	Spot	11	1000000002	131
0.19635	um^2	Spot	11	1000000009	132
0.19635	um^2	Spot	11	1000000010	133
0.19635	um^2	Spot	11	1000000003	134
0.19635	um^2	Spot	11	1000000016	135
0.19635	um^2	Spot	11	1000000019	136
0.19635	um^2	Spot	11	1000000020	137
0.19635	um^2	Spot	11	1000000017	138
0.19635	um^2	Spot	11	1000000004	139
0.19635	um^2	Spot	12	1000000006	140
0.19635	um^2	Spot	12	1000000014	141
0.19635	um^2	Spot	12	1000000008	142
0.19635	um^2	Spot	12	1000000015	143
0.19635	um^2	Spot	12	1000000011	144
0.19635	um^2	Spot	12	1000000007	145
0.19635	um^2	Spot	12	1000000018	146
0.19635	um^2	Spot	12	1000000005	147
0.19635	um^2	Spot	12	1000000012	148
0.19635	um^2	Spot	12	1000000001	149
0.19635	um^2	Spot	12	1000000021	150
0.19635	um^2	Spot	12	1000000013	151
0.19635	um^2	Spot	12	1000000009	152
0.19635	um^2	Spot	12	1000000010	153
0.19635	um^2	Spot	12	1000000003	154
0.19635	um^2	Spot	12	1000000016	155
0.19635	um^2	Spot	12	1000000020	156
0.19635	um^2	Spot	12	1000000019	157
0.19635	um^2	Spot	12	1000000017	158
0.19635	um^2	Spot	12	1000000004	159
0.19635	um^2	Spot	13	1000000006	160
0.19635	um^2	Spot	13	1000000014	161
0.19635	um^2	Spot	13	1000000008	162
0.19635	um^2	Spot	13	1000000015	163
0.19635	um^2	Spot	13	1000000022	164
0.19635	um^2	Spot	13	1000000011	165
0.19635	um^2	Spot	13	1000000007	166
0.19635	um^2	Spot	13	1000000018	167
0.19635	um^2	Spot	13	1000000005	168
0.19635	um^2	Spot	13	1000000012	169
0.19635	um^2	Spot	13	1000000001	170
0.19635	um^2	Spot	13	1000000021	171
0.19635	um^2	Spot	13	1000000013	172
0.19635	um^2	Spot	13	1000000009	173
0.19635	um^2	Spot	13	1000000010	174
0.19635	um^2	Spot	13	1000000016	175
0.19635	um^2	Spot	13	1000000020	176
0.19635	um^2	Spot	13	1000000019	177
0.19635	um^2	Spot	13	1000000017	178
0.19635	um^2	Spot	13	1000000004	179
0.19635	um^2	Spot	14	1000000006	180
0.19635	um^2	Spot	14	1000000014	181
0.19635	um^2	Spot	14	1000000008	182
0.19635	um^2	Spot	14	1000000015	183
0.19635	um^2	Spot	14	1000000022	184
0.19635	um^2	Spot	14	1000000011	185
0.19635	um^2	Spot	14	1000000007	186
0.19635	um^2	Spot	14	1000000018	187
0.19635	um^2	Spot	14	1000000023	188
0.19635	um^2	Spot	14	1000000005	189
0.19635	um^2	Spot	14	1000000012	190
0.19635	um^2	Spot	14	1000000001	191
0.19635	um^2	Spot	14	1000000021	192
0.19635	um^2	Spot	14	1000000013	193
0.19635	um^2	Spot	14	1000000009	194
0.19635	um^2	Spot	14	1000000010	195
0.19635	um^2	Spot	14	1000000003	196
0.19635	um^2	Spot	14	1000000016	197
0.19635	um^2	Spot	14	1000000020	198
0.19635	um^2	Spot	14	1000000019	199
0.19635	um^2	Spot	14	1000000024	200
0.19635	um^2	Spot	14	1000000017	201
0.19635	um^2	Spot	14	1000000004	202
0.19635	um^2	Spot	15	1000000006	203
0.19635	um^2	Spot	15	1000000008	204
0.19635	um^2	Spot	15	1000000014	205
0.19635	um^2	Spot	15	1000000015	206
0.19635	um^2	Spot	15	1000000011	207
0.19635	um^2	Spot	15	1000000022	208
0.19635	um^2	Spot	15	1000000007	209
0.19635	um^2	Spot	15	1000000023	210
0.19635	um^2	Spot	15	1000000018	211
0.19635	um^2	Spot	15	1000000012	212
0.19635	um^2	Spot	15	1000000001	213
0.19635	um^2	Spot	15	1000000021	214
0.19635	um^2	Spot	15	1000000013	215
0.19635	um^2	Spot	15	1000000009	216
0.19635	um^2	Spot	15	1000000010	217
0.19635	um^2	Spot	15	1000000003	218
0.19635	um^2	Spot	15	1000000016	219
0.19635	um^2	Spot	15	1000000020	220
0.19635	um^2	Spot	15	1000000019	221
0.19635	um^2	Spot	15	1000000024	222
0.19635	um^2	Spot	15	1000000017	223
0.19635	um^2	Spot	15	1000000004	224
0.19635	um^2	Spot	16	1000000006	225
0.19635	um^2	Spot	16	1000000008	226
0.19635	um^2	Spot	16	1000000015	227
0.19635	um^2	Spot	16	1000000022	228
0.19635	um^2	Spot	16	1000000007	229
0.19635	um^2	Spot	16	1000000023	230
0.19635	um^2	Spot	16	1000000012	231
0.19635	um^2	Spot	16	1000000001	232
0.19635	um^2	Spot	16	1000000021	233
0.19635	um^2	Spot	16	1000000009	234
0.19635	um^2	Spot	16	1000000010	235
0.19635	um^2	Spot	16	1000000003	236
0.19635	um^2	Spot	16	1000000016	237
0.19635	um^2	Spot	16	1000000020	238
0.19635	um^2	Spot	16	1000000019	239
0.19635	um^2	Spot	16	1000000024	240
0.19635	um^2	Spot	16	1000000017	241
0.19635	um^2	Spot	16	1000000004	242
0.19635	um^2	Spot	17	1000000006	243
0.19635	um^2	Spot	17	1000000008	244
0.19635	um^2	Spot	17	1000000014	245
0.19635	um^2	Spot	17	1000000015	246
0.19635	um^2	Spot	17	1000000022	247
0.19635	um^2	Spot	17	1000000007	248
0.19635	um^2	Spot	17	1000000023	249
0.19635	um^2	Spot	17	1000000018	250
0.19635	um^2	Spot	17	1000000012	251
0.19635	um^2	Spot	17	1000000001	252
0.19635	um^2	Spot	17	1000000021	253
0.19635	um^2	Spot	17	1000000009	254
0.19635	um^2	Spot	17	1000000010	255
0.19635	um^2	Spot	17	1000000003	256
0.19635	um^2	Spot	17	1000000016	257
0.19635	um^2	Spot	17	1000000020	258
0.19635	um^2	Spot	17	1000000019	259
0.19635	um^2	Spot	17	1000000017	260
0.19635	um^2	Spot	17	1000000004	261
0.19635	um^2	Spot	18	1000000006	262
0.19635	um^2	Spot	18	1000000008	263
0.19635	um^2	Spot	18	1000000014	264
0.19635	um^2	Spot	18	1000000022	265
0.19635	um^2	Spot	18	1000000007	266
0.19635	um^2	Spot	18	1000000023	267
0.19635	um^2	Spot	18	1000000018	268
0.19635	um^2	Spot	18	1000000025	269
0.19635	um^2	Spot	18	1000000012	270
0.19635	um^2	Spot	18	1000000001	271
0.19635	um^2	Spot	18	1000000021	272
0.19635	um^2	Spot	18	1000000009	273
0.19635	um^2	Spot	18	1000000010	274
0.19635	um^2	Spot	18	1000000003	275
0.19635	um^2	Spot	18	1000000016	276
0.19635	um^2	Spot	18	1000000020	277
0.19635	um^2	Spot	18	1000000019	278
0.19635	um^2	Spot	18	1000000024	279
0.19635	um^2	Spot	18	1000000017	280
0.19635	um^2	Spot	19	1000000006	281
0.19635	um^2	Spot	19	1000000008	282
0.19635	um^2	Spot	19	1000000022	283
0.19635	um^2	Spot	19	1000000007	284
0.19635	um^2	Spot	19	1000000023	285
0.19635	um^2	Spot	19	1000000018	286
0.19635	um^2	Spot	19	1000000025	287
0.19635	um^2	Spot	19	1000000012	288
0.19635	um^2	Spot	19	1000000001	289
0.19635	um^2	Spot	19	1000000021	290
0.19635	um^2	Spot	19	1000000009	291
0.19635	um^2	Spot	19	1000000010	292
0.19635	um^2	Spot	19	1000000003	293
0.19635	um^2	Spot	19	1000000020	294
0.19635	um^2	Spot	19	1000000019	295
0.19635	um^2	Spot	19	1000000004	296
0.19635	um^2	Spot	20	1000000006	297
0.19635	um^2	Spot	20	1000000008	298
0.19635	um^2	Spot	20	1000000022	299
0.19635	um^2	Spot	20	1000000007	300
0.19635	um^2	Spot	20	1000000023	301
0.19635	um^2	Spot	20	1000000018	302
0.19635	um^2	Spot	20	1000000025	303
0.19635	um^2	Spot	20	1000000012	304
0.19635	um^2	Spot	20	1000000001	305
0.19635	um^2	Spot	20	1000000021	306
0.19635	um^2	Spot	20	1000000009	307
0.19635	um^2	Spot	20	1000000010	308
0.19635	um^2	Spot	20	1000000003	309
0.19635	um^2	Spot	20	1000000020	310
0.19635	um^2	Spot	20	1000000019	311
0.19635	um^2	Spot	20	1000000024	312
0.19635	um^2	Spot	20	1000000017	313
0.19635	um^2	Spot	20	1000000004	314
0.19635	um^2	Spot	21	1000000006	315
0.19635	um^2	Spot	21	1000000008	316
0.19635	um^2	Spot	21	1000000022	317
0.19635	um^2	Spot	21	1000000007	318
0.19635	um^2	Spot	21	1000000018	319
0.19635	um^2	Spot	21	1000000025	320
0.19635	um^2	Spot	21	1000000001	321
0.19635	um^2	Spot	21	1000000021	322
0.19635	um^2	Spot	21	1000000009	323
0.19635	um^2	Spot	21	1000000010	324
0.19635	um^2	Spot	21	1000000003	325
0.19635	um^2	Spot	21	1000000020	326
0.19635	um^2	Spot	21	1000000019	327
0.19635	um^2	Spot	21	1000000024	328
0.19635	um^2	Spot	21	1000000017	329
0.19635	um^2	Spot	22	1000000006	330
0.19635	um^2	Spot	22	1000000008	331
0.19635	um^2	Spot	22	1000000022	332
0.19635	um^2	Spot	22	1000000007	333
0.19635	um^2	Spot	22	1000000023	334
0.19635	um^2	Spot	22	1000000025	335
0.19635	um^2	Spot	22	1000000012	336
0.19635	um^2	Spot	22	1000000021	337
0.19635	um^2	Spot	22	1000000009	338
0.19635	um^2	Spot	22	1000000010	339
0.19635	um^2	Spot	22	1000000003	340
0.19635	um^2	Spot	22	1000000020	341
0.19635	um^2	Spot	22	1000000019	342
0.19635	um^2	Spot	22	1000000024	343
0.19635	um^2	Spot	22	1000000017	344
0.19635	um^2	Spot	22	1000000004	345
0.19635	um^2	Spot	22	1000000026	346
0.19635	um^2	Spot	23	1000000006	347
0.19635	um^2	Spot	23	1000000008	348
0.19635	um^2	Spot	23	1000000027	349
0.19635	um^2	Spot	23	1000000022	350
0.19635	um^2	Spot	23	1000000023	351
0.19635	um^2	Spot	23	1000000025	352
0.19635	um^2	Spot	23	1000000001	353
0.19635	um^2	Spot	23	1000000021	354
0.19635	um^2	Spot	23	1000000009	355
0.19635	um^2	Spot	23	1000000010	356
0.19635	um^2	Spot	23	1000000020	357
0.19635	um^2	Spot	23	1000000019	358
0.19635	um^2	Spot	23	1000000024	359
0.19635	um^2	Spot	23	1000000017	360
0.19635	um^2	Spot	23	1000000028	361
0.19635	um^2	Spot	23	1000000026	362
0.19635	um^2	Spot	24	1000000006	363
0.19635	um^2	Spot	24	1000000008	364
0.19635	um^2	Spot	24	1000000027	365
0.19635	um^2	Spot	24	1000000022	366
0.19635	um^2	Spot	24	1000000007	367
0.19635	um^2	Spot	24	1000000029	368
0.19635	um^2	Spot	24	1000000025	369
0.19635	um^2	Spot	24	1000000001	370
0.19635	um^2	Spot	24	1000000009	371
0.19635	um^2	Spot	24	1000000010	372
0.19635	um^2	Spot	24	1000000020	373
0.19635	um^2	Spot	24	1000000019	374
0.19635	um^2	Spot	24	1000000024	375
0.19635	um^2	Spot	24	1000000017	376
0.19635	um^2	Spot	24	1000000030	377
0.19635	um^2	Spot	24	1000000028	378
0.19635	um^2	Spot	24	1000000026	379
0.19635	um^2	Spot	25	1000000006	380
0.19635	um^2	Spot	25	1000000008	381
0.19635	um^2	Spot	25	1000000027	382
0.19635	um^2	Spot	25	1000000022	383
0.19635	um^2	Spot	25	1000000007	384
0.19635	um^2	Spot	25	1000000023	385
0.19635	um^2	Spot	25	1000000029	386
0.19635	um^2	Spot	25	1000000025	387
0.19635	um^2	Spot	25	1000000009	388
0.19635	um^2	Spot	25	1000000010	389
0.19635	um^2	Spot	25	1000000020	390
0.19635	um^2	Spot	25	1000000024	391
0.19635	um^2	Spot	25	1000000017	392
0.19635	um^2	Spot	25	1000000030	393
0.19635	um^2	Spot	25	1000000026	394
0.19635	um^2	Spot	26	1000000006	395
0.19635	um^2	Spot	26	1000000008	396
0.19635	um^2	Spot	26	1000000027	397
0.19635	um^2	Spot	26	1000000022	398
0.19635	um^2	Spot	26	1000000007	399
0.19635	um^2	Spot	26	1000000025	400
0.19635	um^2	Spot	26	1000000001	401
0.19635	um^2	Spot	26	1000000009	402
0.19635	um^2	Spot	26	1000000020	403
0.19635	um^2	Spot	26	1000000024	404
0.19635	um^2	Spot	26	1000000030	405
0.19635	um^2	Spot	26	1000000028	406
0.19635	um^2	Spot	26	1000000026	407
0.19635	um^2	Spot	27	1000000006	408
0.19635	um^2	Spot	27	1000000008	409
0.19635	um^2	Spot	27	1000000022	410
0.19635	um^2	Spot	27	1000000007	411
0.19635	um^2	Spot	27	1000000029	412
0.19635	um^2	Spot	27	1000000001	413
0.19635	um^2	Spot	27	1000000009	414
0.19635	um^2	Spot	27	1000000020	415
0.19635	um^2	Spot	27	1000000024	416
0.19635	um^2	Spot	27	1000000017	417
0.19635	um^2	Spot	27	1000000030	418
0.19635	um^2	Spot	27	1000000028	419
0.19635	um^2	Spot	27	1000000026	420
0.19635	um^2	Spot	28	1000000006	421
0.19635	um^2	Spot	28	1000000008	422
0.19635	um^2	Spot	28	1000000027	423
0.19635	um^2	Spot	28	1000000022	424
0.19635	um^2	Spot	28	1000000007	425
0.19635	um^2	Spot	28	1000000029	426
0.19635	um^2	Spot	28	1000000025	427
0.19635	um^2	Spot	28	1000000001	428
0.19635	um^2	Spot	28	1000000009	429
0.19635	um^2	Spot	28	1000000020	430
0.19635	um^2	Spot	28	1000000024	431
0.19635	um^2	Spot	28	1000000017	432
0.19635	um^2	Spot	28	1000000030	433
0.19635	um^2	Spot	28	1000000028	434
0.19635	um^2	Spot	28	1000000026	435
0.19635	um^2	Spot	29	1000000006	436
0.19635	um^2	Spot	29	1000000008	437
0.19635	um^2	Spot	29	1000000027	438
0.19635	um^2	Spot	29	1000000022	439
0.19635	um^2	Spot	29	1000000031	440
0.19635	um^2	Spot	29	1000000029	441
0.19635	um^2	Spot	29	1000000025	442
0.19635	um^2	Spot	29	1000000001	443
0.19635	um^2	Spot	29	1000000009	444
0.19635	um^2	Spot	29	1000000020	445
0.19635	um^2	Spot	29	1000000017	446
0.19635	um^2	Spot	29	1000000030	447
0.19635	um^2	Spot	29	1000000026	448
0.19635	um^2	Spot	30	1000000006	449
0.19635	um^2	Spot	30	1000000008	450
0.19635	um^2	Spot	30	1000000027	451
0.19635	um^2	Spot	30	1000000022	452
0.19635	um^2	Spot	30	1000000031	453
0.19635	um^2	Spot	30	1000000007	454
0.19635	um^2	Spot	30	1000000029	455
0.19635	um^2	Spot	30	1000000025	456
0.19635	um^2	Spot	30	1000000001	457
0.19635	um^2	Spot	30	1000000009	458
0.19635	um^2	Spot	30	1000000020	459
0.19635	um^2	Spot	30	1000000017	460
0.19635	um^2	Spot	30	1000000030	461
0.19635	um^2	Spot	30	1000000028	462
0.19635	um^2	Spot	30	1000000026	463
0.19635	um^2	Spot	31	1000000006	464
0.19635	um^2	Spot	31	1000000032	465
0.19635	um^2	Spot	31	1000000008	466
0.19635	um^2	Spot	31	1000000027	467
0.19635	um^2	Spot	31	1000000031	468
0.19635	um^2	Spot	31	1000000022	469
0.19635	um^2	Spot	31	1000000007	470
0.19635	um^2	Spot	31	1000000029	471
0.19635	um^2	Spot	31	1000000025	472
0.19635	um^2	Spot	31	1000000001	473
0.19635	um^2	Spot	31	1000000009	474
0.19635	um^2	Spot	31	1000000020	475
0.19635	um^2	Spot	31	1000000017	476
0.19635	um^2	Spot	31	1000000030	477
0.19635	um^2	Spot	31	1000000026	478
0.19635	um^2	Spot	32	1000000006	479
0.19635	um^2	Spot	32	1000000032	480
0.19635	um^2	Spot	32	1000000008	481
0.19635	um^2	Spot	32	1000000027	482
0.19635	um^2	Spot	32	1000000022	483
0.19635	um^2	Spot	32	1000000031	484
0.19635	um^2	Spot	32	1000000007	485
0.19635	um^2	Spot	32	1000000029	486
0.19635	um^2	Spot	32	1000000025	487
0.19635	um^2	Spot	32	1000000001	488
0.19635	um^2	Spot	32	1000000009	489
0.19635	um^2	Spot	32	1000000020	490
0.19635	um^2	Spot	32	1000000017	491
0.19635	um^2	Spot	32	1000000030	492
0.19635	um^2	Spot	32	1000000028	493
0.19635	um^2	Spot	32	1000000026	494
0.19635	um^2	Spot	33	1000000006	495
0.19635	um^2	Spot	33	1000000032	496
0.19635	um^2	Spot	33	1000000008	497
0.19635	um^2	Spot	33	1000000027	498
0.19635	um^2	Spot	33	1000000031	499
0.19635	um^2	Spot	33	1000000007	500
0.19635	um^2	Spot	33	1000000025	501
0.19635	um^2	Spot	33	1000000009	502
0.19635	um^2	Spot	33	1000000020	503
0.19635	um^2	Spot	33	1000000017	504
0.19635	um^2	Spot	33	1000000030	505
0.19635	um^2	Spot	33	1000000028	506
0.19635	um^2	Spot	33	1000000026	507
0.19635	um^2	Spot	34	1000000006	508
0.19635	um^2	Spot	34	1000000032	509
0.19635	um^2	Spot	34	1000000027	510
0.19635	um^2	Spot	34	1000000031	511
0.19635	um^2	Spot	34	1000000007	512
0.19635	um^2	Spot	34	1000000029	513
0.19635	um^2	Spot	34	1000000033	514
0.19635	um^2	Spot	34	1000000025	515
0.19635	um^2	Spot	34	1000000034	516
0.19635	um^2	Spot	34	1000000009	517
0.19635	um^2	Spot	34	1000000020	518
0.19635	um^2	Spot	34	1000000017	519
0.19635	um^2	Spot	34	1000000030	520
0.19635	um^2	Spot	34	1000000028	521
0.19635	um^2	Spot	34	1000000026	522
0.19635	um^2	Spot	35	1000000006	523
0.19635	um^2	Spot	35	1000000032	524
0.19635	um^2	Spot	35	1000000027	525
0.19635	um^2	Spot	35	1000000031	526
0.19635	um^2	Spot	35	1000000007	527
0.19635	um^2	Spot	35	1000000029	528
0.19635	um^2	Spot	35	1000000035	529
0.19635	um^2	Spot	35	1000000033	530
0.19635	um^2	Spot	35	1000000025	531
0.19635	um^2	Spot	35	1000000034	532
0.19635	um^2	Spot	35	1000000009	533
0.19635	um^2	Spot	35	1000000020	534
0.19635	um^2	Spot	35	1000000017	535
0.19635	um^2	Spot	35	1000000030	536
0.19635	um^2	Spot	35	1000000026	537
0.19635	um^2	Spot	36	1000000006	538
0.19635	um^2	Spot	36	1000000032	539
0.19635	um^2	Spot	36	1000000036	540
0.19635	um^2	Spot	36	1000000027	541
0.19635	um^2	Spot	36	1000000031	542
0.19635	um^2	Spot	36	1000000007	543
0.19635	um^2	Spot	36	1000000035	544
0.19635	um^2	Spot	36	1000000033	545
0.19635	um^2	Spot	36	1000000025	546
0.19635	um^2	Spot	36	1000000034	547
0.19635	um^2	Spot	36	1000000009	548
0.19635	um^2	Spot	36	1000000020	549
0.19635	um^2	Spot	36	1000000017	550
0.19635	um^2	Spot	36	1000000030	551
0.19635	um^2	Spot	36	1000000026	552
0.19635	um^2	Spot	37	1000000006	553
0.19635	um^2	Spot	37	1000000032	554
0.19635	um^2	Spot	37	1000000036	555
0.19635	um^2	Spot	37	1000000031	556
0.19635	um^2	Spot	37	1000000007	557
0.19635	um^2	Spot	37	1000000035	558
0.19635	um^2	Spot	37	1000000033	559
0.19635	um^2	Spot	37	1000000025	560
0.19635	um^2	Spot	37	1000000034	561
0.19635	um^2	Spot	37	1000000009	562
0.19635	um^2	Spot	37	1000000017	563
0.19635	um^2	Spot	37	1000000026	564
0.19635	um^2	Spot	38	1000000006	565
0.19635	um^2	Spot	38	1000000032	566
0.19635	um^2	Spot	38	1000000036	567
0.19635	um^2	Spot	38	1000000027	568
0.19635	um^2	Spot	38	1000000007	569
0.19635	um^2	Spot	38	1000000035	570
0.19635	um^2	Spot	38	1000000033	571
0.19635	um^2	Spot	38	1000000025	572
0.19635	um^2	Spot	38	1000000034	573
0.19635	um^2	Spot	38	1000000009	574
0.19635	um^2	Spot	38	1000000020	575
0.19635	um^2	Spot	38	1000000037	576
0.19635	um^2	Spot	38	1000000030	577
0.19635	um^2	Spot	39	1000000032	578
0.19635	um^2	Spot	39	1000000006	579
0.19635	um^2	Spot	39	1000000036	580
0.19635	um^2	Spot	39	1000000027	581
0.19635	um^2	Spot	39	1000000031	582
0.19635	um^2	Spot	39	1000000007	583
0.19635	um^2	Spot	39	1000000035	584
0.19635	um^2	Spot	39	1000000033	585
0.19635	um^2	Spot	39	1000000025	586
0.19635	um^2	Spot	39	1000000034	587
0.19635	um^2	Spot	39	1000000038	588
0.19635	um^2	Spot	39	1000000039	589
0.19635	um^2	Spot	39	1000000020	590
0.19635	um^2	Spot	39	1000000037	591
0.19635	um^2	Spot	39	1000000017	592
0.19635	um^2	Spot	39	1000000030	593
0.19635	um^2	Spot	39	1000000026	594
0.19635	um^2	Spot	40	1000000006	595
0.19635	um^2	Spot	40	1000000032	596
0.19635	um^2	Spot	40	1000000036	597
0.19635	um^2	Spot	40	1000000027	598
0.19635	um^2	Spot	40	1000000007	599
0.19635	um^2	Spot	40	1000000035	600
0.19635	um^2	Spot	40	1000000033	601
0.19635	um^2	Spot	40	1000000034	602
0.19635	um^2	Spot	40	1000000038	603
0.19635	um^2	Spot	40	1000000039	604
0.19635	um^2	Spot	40	1000000040	605
0.19635	um^2	Spot	40	1000000020	606
0.19635	um^2	Spot	40	1000000037	607
0.19635	um^2	Spot	40	1000000017	608
0.19635	um^2	Spot	40	1000000030	609
0.19635	um^2	Spot	40	1000000026	610
0.19635	um^2	Spot	41	1000000006	611
0.19635	um^2	Spot	41	1000000027	612
0.19635	um^2	Spot	41	1000000007	613
0.19635	um^2	Spot	41	1000000035	614
0.19635	um^2	Spot	41	1000000033	615
0.19635	um^2	Spot	41	1000000034	616
0.19635	um^2	Spot	41	1000000038	617
0.19635	um^2	Spot	41	1000000039	618
0.19635	um^2	Spot	41	1000000040	619
0.19635	um^2	Spot	41	1000000020	620
0.19635	um^2	Spot	41	1000000037	621
0.19635	um^2	Spot	41	1000000017	622
0.19635	um^2	Spot	41	1000000030	623
0.19635	um^2	Spot	41	1000000026	624
0.19635	um^2	Spot	42	1000000006	625
0.19635	um^2	Spot	42	1000000032	626
0.19635	um^2	Spot	42	1000000036	627
0.19635	um^2	Spot	42	1000000007	628
0.19635	um^2	Spot	42	1000000035	629
0.19635	um^2	Spot	42	1000000033	630
0.19635	um^2	Spot	42	1000000034	631
0.19635	um^2	Spot	42	1000000038	632
0.19635	um^2	Spot	42	1000000039	633
0.19635	um^2	Spot	42	1000000040	634
0.19635	um^2	Spot	42	1000000020	635
0.19635	um^2	Spot	42	1000000037	636
0.19635	um^2	Spot	42	1000000017	637
0.19635	um^2	Spot	42	1000000030	638
0.19635	um^2	Spot	42	1000000026	639
0.19635	um^2	Spot	43	1000000006	640
0.19635	um^2	Spot	43	1000000036	641
0.19635	um^2	Spot	43	1000000007	642
0.19635	um^2	Spot	43	1000000035	643
0.19635	um^2	Spot	43	1000000033	644
0.19635	um^2	Spot	43	1000000034	645
0.19635	um^2	Spot	43	1000000038	646
0.19635	um^2	Spot	43	1000000039	647
0.19635	um^2	Spot	43	1000000020	648
0.19635	um^2	Spot	43	1000000037	649
0.19635	um^2	Spot	43	1000000017	650
0.19635	um^2	Spot	43	1000000030	651
0.19635	um^2	Spot	43	1000000026	652
0.19635	um^2	Spot	44	1000000006	653
0.19635	um^2	Spot	44	1000000032	654
0.19635	um^2	Spot	44	1000000036	655
0.19635	um^2	Spot	44	1000000007	656
0.19635	um^2	Spot	44	1000000035	657
0.19635	um^2	Spot	44	1000000033	658
0.19635	um^2	Spot	44	1000000034	659
0.19635	um^2	Spot	44	1000000038	660
0.19635	um^2	Spot	44	1000000039	661
0.19635	um^2	Spot	44	1000000020	662
0.19635	um^2	Spot	44	1000000040	663
0.19635	um^2	Spot	44	1000000037	664
0.19635	um^2	Spot	44	1000000017	665
0.19635	um^2	Spot	44	1000000030	666
0.19635	um^2	Spot	44	1000000026	667
0.19635	um^2	Spot	45	1000000006	668
0.19635	um^2	Spot	45	1000000032	669
0.19635	um^2	Spot	45	1000000036	670
0.19635	um^2	Spot	45	1000000007	671
0.19635	um^2	Spot	45	1000000035	672
0.19635	um^2	Spot	45	1000000033	673
0.19635	um^2	Spot	45	1000000034	674
0.19635	um^2	Spot	45	1000000039	675
0.19635	um^2	Spot	45	1000000020	676
0.19635	um^2	Spot	45	1000000040	677
0.19635	um^2	Spot	45	1000000037	678
0.19635	um^2	Spot	45	1000000017	679
0.19635	um^2	Spot	45	1000000030	680
0.19635	um^2	Spot	45	1000000026	681
0.19635	um^2	Spot	46	1000000006	682
0.19635	um^2	Spot	46	1000000036	683
0.19635	um^2	Spot	46	1000000007	684
0.19635	um^2	Spot	46	1000000035	685
0.19635	um^2	Spot	46	1000000033	686
0.19635	um^2	Spot	46	1000000034	687
0.19635	um^2	Spot	46	1000000038	688
0.19635	um^2	Spot	46	1000000039	689
0.19635	um^2	Spot	46	1000000041	690
0.19635	um^2	Spot	46	1000000020	691
0.19635	um^2	Spot	46	1000000040	692
0.19635	um^2	Spot	46	1000000037	693
0.19635	um^2	Spot	46	1000000017	694
0.19635	um^2	Spot	46	1000000030	695
0.19635	um^2	Spot	46	1000000026	696
0.19635	um^2	Spot	47	1000000006	697
0.19635	um^2	Spot	47	1000000032	698
0.19635	um^2	Spot	47	1000000036	699
0.19635	um^2	Spot	47	1000000007	700
0.19635	um^2	Spot	47	1000000035	701
0.19635	um^2	Spot	47	1000000033	702
0.19635	um^2	Spot	47	1000000034	703
0.19635	um^2	Spot	47	1000000038	704
0.19635	um^2	Spot	47	1000000039	705
0.19635	um^2	Spot	47	1000000041	706
0.19635	um^2	Spot	47	1000000040	707
0.19635	um^2	Spot	47	1000000037	708
0.19635	um^2	Spot	47	1000000017	709
0.19635	um^2	Spot	47	1000000030	710
0.19635	um^2	Spot	47	1000000042	711
0.19635	um^2	Spot	48	1000000006	712
0.19635	um^2	Spot	48	1000000036	713
0.19635	um^2	Spot	48	1000000007	714
0.19635	um^2	Spot	48	1000000035	715
0.19635	um^2	Spot	48	1000000034	716
0.19635	um^2	Spot	48	1000000038	717
0.19635	um^2	Spot	48	1000000039	718
0.19635	um^2	Spot	48	1000000041	719
0.19635	um^2	Spot	48	1000000020	720
0.19635	um^2	Spot	48	1000000040	721
0.19635	um^2	Spot	48	1000000037	722
0.19635	um^2	Spot	48	1000000017	723
0.19635	um^2	Spot	49	1000000006	724
0.19635	um^2	Spot	49	1000000036	725
0.19635	um^2	Spot	49	1000000007	726
0.19635	um^2	Spot	49	1000000035	727
0.19635	um^2	Spot	49	1000000033	728
0.19635	um^2	Spot	49	1000000034	729
0.19635	um^2	Spot	49	1000000038	730
0.19635	um^2	Spot	49	1000000039	731
0.19635	um^2	Spot	49	1000000041	732
0.19635	um^2	Spot	49	1000000040	733
0.19635	um^2	Spot	49	1000000037	734
0.19635	um^2	Spot	49	1000000017	735
0.19635	um^2	Spot	49	1000000042	736
0.19635	um^2	Spot	50	1000000006	737
0.19635	um^2	Spot	50	1000000036	738
0.19635	um^2	Spot	50	1000000007	739
0.19635	um^2	Spot	50	1000000043	740
0.19635	um^2	Spot	50	1000000033	741
0.19635	um^2	Spot	50	1000000034	742
0.19635	um^2	Spot	50	1000000038	743
0.19635	um^2	Spot	50	1000000039	744
0.19635	um^2	Spot	50	1000000041	745
0.19635	um^2	Spot	50	1000000020	746
0.19635	um^2	Spot	50	1000000040	747
0.19635	um^2	Spot	50	1000000037	748
0.19635	um^2	Spot	50	1000000017	749
0.19635	um^2	Spot	50	1000000042	750
0.19635	um^2	Spot	51	1000000006	751
0.19635	um^2	Spot	51	1000000036	752
0.19635	um^2	Spot	51	1000000007	753
0.19635	um^2	Spot	51	1000000043	754
0.19635	um^2	Spot	51	1000000035	755
0.19635	um^2	Spot	51	1000000034	756
0.19635	um^2	Spot	51	1000000038	757
0.19635	um^2	Spot	51	1000000039	758
0.19635	um^2	Spot	51	1000000041	759
0.19635	um^2	Spot	51	1000000020	760
0.19635	um^2	Spot	51	1000000040	761
0.19635	um^2	Spot	51	1000000037	762
0.19635	um^2	Spot	51	1000000017	763
0.19635	um^2	Spot	51	1000000042	764
0.19635	um^2	Spot	52	1000000006	765
0.19635	um^2	Spot	52	1000000036	766
0.19635	um^2	Spot	52	1000000044	767
0.19635	um^2	Spot	52	1000000043	768
0.19635	um^2	Spot	52	1000000033	769
0.19635	um^2	Spot	52	1000000034	770
0.19635	um^2	Spot	52	1000000038	771
0.19635	um^2	Spot	52	1000000045	772
0.19635	um^2	Spot	52	1000000046	773
0.19635	um^2	Spot	52	1000000039	774
0.19635	um^2	Spot	52	1000000041	775
0.19635	um^2	Spot	52	1000000040	776
0.19635	um^2	Spot	52	1000000037	777
0.19635	um^2	Spot	52	1000000017	778
0.19635	um^2	Spot	52	1000000042	779
0.19635	um^2	Spot	53	1000000006	780
0.19635	um^2	Spot	53	1000000044	781
0.19635	um^2	Spot	53	1000000043	782
0.19635	um^2	Spot	53	1000000033	783
0.19635	um^2	Spot	53	1000000034	784
0.19635	um^2	Spot	53	1000000038	785
0.19635	um^2	Spot	53	1000000045	786
0.19635	um^2	Spot	53	1000000046	787
0.19635	um^2	Spot	53	1000000039	788
0.19635	um^2	Spot	53	1000000041	789
0.19635	um^2	Spot	53	1000000040	790
0.19635	um^2	Spot	53	1000000037	791
0.19635	um^2	Spot	53	1000000017	792
0.19635	um^2	Spot	53	1000000042	793
0.19635	um^2	Spot	54	1000000006	794
0.19635	um^2	Spot	54	1000000036	795
0.19635	um^2	Spot	54	1000000044	796
0.19635	um^2	Spot	54	1000000043	797
0.19635	um^2	Spot	54	1000000033	798
0.19635	um^2	Spot	54	1000000034	799
0.19635	um^2	Spot	54	1000000038	800
0.19635	um^2	Spot	54	1000000045	801
0.19635	um^2	Spot	54	1000000039	802
0.19635	um^2	Spot	54	1000000046	803
0.19635	um^2	Spot	54	1000000041	804
0.19635	um^2	Spot	54	1000000037	805
0.19635	um^2	Spot	54	1000000017	806
0.19635	um^2	Spot	54	1000000042	807
0.19635	um^2	Spot	55	1000000006	808
0.19635	um^2	Spot	55	1000000036	809
0.19635	um^2	Spot	55	1000000044	810
0.19635	um^2	Spot	55	1000000043	811
0.19635	um^2	Spot	55	1000000034	812
0.19635	um^2	Spot	55	1000000045	813
0.19635	um^2	Spot	55	1000000046	814
0.19635	um^2	Spot	55	1000000041	815
0.19635	um^2	Spot	55	1000000037	816
0.19635	um^2	Spot	55	1000000017	817
0.19635	um^2	Spot	55	1000000042	818
0.19635	um^2	Spot	56	1000000006	819
0.19635	um^2	Spot	56	1000000043	820
0.19635	um^2	Spot	56	1000000047	821
0.19635	um^2	Spot	56	1000000033	822
0.19635	um^2	Spot	56	1000000045	823
0.19635	um^2	Spot	56	1000000046	824
0.19635	um^2	Spot	56	1000000041	825
0.19635	um^2	Spot	56	1000000037	826
0.19635	um^2	Spot	56	1000000017	827
0.19635	um^2	Spot	56	1000000042	828
0.19635	um^2	Spot	57	1000000006	829
0.19635	um^2	Spot	57	1000000036	830
0.19635	um^2	Spot	57	1000000044	831
0.19635	um^2	Spot	57	1000000043	832
0.19635	um^2	Spot	57	1000000047	833
0.19635	um^2	Spot	57	1000000033	834
0.19635	um^2	Spot	57	1000000045	835
0.19635	um^2	Spot	57	1000000046	836
0.19635	um^2	Spot	57	1000000017	837
0.19635	um^2	Spot	57	1000000042	838
0.19635	um^2	Spot	58	1000000006	839
0.19635	um^2	Spot	58	1000000036	840
0.19635	um^2	Spot	58	1000000044	841
0.19635	um^2	Spot	58	1000000043	842
0.19635	um^2	Spot	58	1000000047	843
0.19635	um^2	Spot	58	1000000033	844
0.19635	um^2	Spot	58	1000000045	845
0.19635	um^2	Spot	58	1000000046	846
0.19635	um^2	Spot	58	1000000037	847
0.19635	um^2	Spot	58	1000000017	848
0.19635	um^2	Spot	58	1000000042	849
0.19635	um^2	Spot	59	1000000006	850
0.19635	um^2	Spot	59	1000000048	851
0.19635	um^2	Spot	59	1000000044	852
0.19635	um^2	Spot	59	1000000043	853
0.19635	um^2	Spot	59	1000000047	854
0.19635	um^2	Spot	59	1000000045	855
0.19635	um^2	Spot	59	1000000046	856
0.19635	um^2	Spot	59	1000000037	857
0.19635	um^2	Spot	59	1000000017	858
0.19635	um^2	Spot	59	1000000042	859
0.19635	um^2	Spot	60	1000000006	860
0.19635	um^2	Spot	60	1000000048	861
0.19635	um^2	Spot	60	1000000044	862
0.19635	um^2	Spot	60	1000000043	863
0.19635	um^2	Spot	60	1000000033	864
0.19635	um^2	Spot	60	1000000045	865
0.19635	um^2	Spot	60	1000000046	866
0.19635	um^2	Spot	60	1000000037	867
0.19635	um^2	Spot	60	1000000017	868
0.19635	um^2	Spot	60	1000000042	869
0.19635	um^2	Spot	61	1000000006	870
0.19635	um^2	Spot	61	1000000048	871
0.19635	um^2	Spot	61	1000000044	872
0.19635	um^2	Spot	61	1000000043	873
0.19635	um^2	Spot	61	1000000047	874
0.19635	um^2	Spot	61	1000000045	875
0.19635	um^2	Spot	61	1000000046	876
0.19635	um^2	Spot	61	1000000037	877
0.19635	um^2	Spot	61	1000000017	878
0.19635	um^2	Spot	61	1000000042	879
0.19635	um^2	Spot	62	1000000006	880
0.19635	um^2	Spot	62	1000000048	881
0.19635	um^2	Spot	62	1000000044	882
0.19635	um^2	Spot	62	1000000043	883
0.19635	um^2	Spot	62	1000000047	884
0.19635	um^2	Spot	62	1000000045	885
0.19635	um^2	Spot	62	1000000046	886
0.19635	um^2	Spot	62	1000000037	887
0.19635	um^2	Spot	62	1000000017	888
0.19635	um^2	Spot	62	1000000042	889
0.19635	um^2	Spot	63	1000000006	890
0.19635	um^2	Spot	63	1000000048	891
0.19635	um^2	Spot	63	1000000044	892
0.19635	um^2	Spot	63	1000000047	893
0.19635	um^2	Spot	63	1000000043	894
0.19635	um^2	Spot	63	1000000046	895
0.19635	um^2	Spot	63	1000000037	896
0.19635	um^2	Spot	63	1000000017	897
0.19635	um^2	Spot	64	1000000006	898
0.19635	um^2	Spot	64	1000000048	899
0.19635	um^2	Spot	64	1000000044	900
0.19635	um^2	Spot	64	1000000043	901
0.19635	um^2	Spot	64	1000000045	902
0.19635	um^2	Spot	64	1000000049	903
0.19635	um^2	Spot	64	1000000046	904
0.19635	um^2	Spot	64	1000000037	905
0.19635	um^2	Spot	64	1000000017	906
0.19635	um^2	Spot	64	1000000042	907
0.19635	um^2	Spot	65	1000000006	908
0.19635	um^2	Spot	65	1000000044	909
0.19635	um^2	Spot	65	1000000047	910
0.19635	um^2	Spot	65	1000000050	911
0.19635	um^2	Spot	65	1000000043	912
0.19635	um^2	Spot	65	1000000049	913
0.19635	um^2	Spot	65	1000000046	914
0.19635	um^2	Spot	65	1000000051	915
0.19635	um^2	Spot	65	1000000017	916
0.19635	um^2	Spot	65	1000000042	917
0.19635	um^2	Spot	66	1000000006	918
0.19635	um^2	Spot	66	1000000048	919
0.19635	um^2	Spot	66	1000000047	920
0.19635	um^2	Spot	66	1000000050	921
0.19635	um^2	Spot	66	1000000043	922
0.19635	um^2	Spot	66	1000000049	923
0.19635	um^2	Spot	66	1000000046	924
0.19635	um^2	Spot	66	1000000051	925
0.19635	um^2	Spot	66	1000000052	926
0.19635	um^2	Spot	66	1000000017	927
0.19635	um^2	Spot	67	1000000006	928
0.19635	um^2	Spot	67	1000000048	929
0.19635	um^2	Spot	67	1000000053	930
0.19635	um^2	Spot	67	1000000044	931
0.19635	um^2	Spot	67	1000000047	932
0.19635	um^2	Spot	67	1000000050	933
0.19635	um^2	Spot	67	1000000043	934
0.19635	um^2	Spot	67	1000000049	935
0.19635	um^2	Spot	67	1000000046	936
0.19635	um^2	Spot	67	1000000054	937
0.19635	um^2	Spot	67	1000000051	938
0.19635	um^2	Spot	67	1000000052	939
0.19635	um^2	Spot	67	1000000017	940
0.19635	um^2	Spot	67	1000000042	941
0.19635	um^2	Spot	68	1000000006	942
0.19635	um^2	Spot	68	1000000048	943
0.19635	um^2	Spot	68	1000000053	944
0.19635	um^2	Spot	68	1000000044	945
0.19635	um^2	Spot	68	1000000047	946
0.19635	um^2	Spot	68	1000000050	947
0.19635	um^2	Spot	68	1000000043	948
0.19635	um^2	Spot	68	1000000055	949
0.19635	um^2	Spot	68	1000000049	950
0.19635	um^2	Spot	68	1000000046	951
0.19635	um^2	Spot	68	1000000051	952
0.19635	um^2	Spot	68	1000000052	953
0.19635	um^2	Spot	68	1000000017	954
0.19635	um^2	Spot	68	1000000042	955
0.19635	um^2	Spot	69	1000000006	956
0.19635	um^2	Spot	69	1000000048	957
0.19635	um^2	Spot	69	1000000053	958
0.19635	um^2	Spot	69	1000000050	959
0.19635	um^2	Spot	69	1000000043	960
0.19635	um^2	Spot	69	1000000055	961
0.19635	um^2	Spot	69	1000000049	962
0.19635	um^2	Spot	69	1000000046	963
0.19635	um^2	Spot	69	1000000054	964
0.19635	um^2	Spot	69	1000000051	965
0.19635	um^2	Spot	69	1000000052	966
0.19635	um^2	Spot	69	1000000042	967
0.19635	um^2	Spot	70	1000000006	968
0.19635	um^2	Spot	70	1000000048	969
0.19635	um^2	Spot	70	1000000053	970
0.19635	um^2	Spot	70	1000000050	971
0.19635	um^2	Spot	70	1000000043	972
0.19635	um^2	Spot	70	1000000055	973
0.19635	um^2	Spot	70	1000000049	974
0.19635	um^2	Spot	70	1000000046	975
0.19635	um^2	Spot	70	1000000054	976
0.19635	um^2	Spot	70	1000000051	977
0.19635	um^2	Spot	70	1000000052	978
0.19635	um^2	Spot	70	1000000042	979
0.19635	um^2	Spot	71	1000000006	980
0.19635	um^2	Spot	71	1000000048	981
0.19635	um^2	Spot	71	1000000053	982
0.19635	um^2	Spot	71	1000000050	983
0.19635	um^2	Spot	71	1000000055	984
0.19635	um^2	Spot	71	1000000049	985
0.19635	um^2	Spot	71	1000000046	986
0.19635	um^2	Spot	71	1000000054	987
0.19635	um^2	Spot	71	1000000051	988
0.19635	um^2	Spot	71	1000000052	989
0.19635	um^2	Spot	71	1000000042	990
0.19635	um^2	Spot	72	1000000006	991
0.19635	um^2	Spot	72	1000000048	992
0.19635	um^2	Spot	72	1000000050	993
0.19635	um^2	Spot	72	1000000055	994
0.19635	um^2	Spot	72	1000000049	995
0.19635	um^2	Spot	72	1000000046	996
0.19635	um^2	Spot	72	1000000054	997
0.19635	um^2	Spot	72	1000000051	998
0.19635	um^2	Spot	72	1000000052	999
0.19635	um^2	Spot	72	1000000042	1000
0.19635	um^2	Spot	73	1000000006	1001
0.19635	um^2	Spot	73	1000000048	1002
0.19635	um^2	Spot	73	1000000053	1003
0.19635	um^2	Spot	73	1000000050	1004
0.19635	um^2	Spot	73	1000000055	1005
0.19635	um^2	Spot	73	1000000056	1006
0.19635	um^2	Spot	73	1000000049	1007
0.19635	um^2	Spot	73	1000000046	1008
0.19635	um^2	Spot	73	1000000054	1009
0.19635	um^2	Spot	73	1000000051	1010
0.19635	um^2	Spot	73	1000000052	1011
0.19635	um^2	Spot	73	1000000042	1012
0.19635	um^2	Spot	74	1000000006	1013
0.19635	um^2	Spot	74	1000000048	1014
0.19635	um^2	Spot	74	1000000053	1015
0.19635	um^2	Spot	74	1000000050	1016
0.19635	um^2	Spot	74	1000000055	1017
0.19635	um^2	Spot	74	1000000057	1018
0.19635	um^2	Spot	74	1000000056	1019
0.19635	um^2	Spot	74	1000000049	1020
0.19635	um^2	Spot	74	1000000046	1021
0.19635	um^2	Spot	74	1000000054	1022
0.19635	um^2	Spot	74	1000000051	1023
0.19635	um^2	Spot	74	1000000052	1024
0.19635	um^2	Spot	74	1000000042	1025
0.19635	um^2	Spot	75	1000000006	1026
0.19635	um^2	Spot	75	1000000048	1027
0.19635	um^2	Spot	75	1000000053	1028
0.19635	um^2	Spot	75	1000000050	1029
0.19635	um^2	Spot	75	1000000057	1030
0.19635	um^2	Spot	75	1000000055	1031
0.19635	um^2	Spot	75	1000000056	1032
0.19635	um^2	Spot	75	1000000046	1033
0.19635	um^2	Spot	75	1000000054	1034
0.19635	um^2	Spot	75	1000000051	1035
0.19635	um^2	Spot	75	1000000052	1036
0.19635	um^2	Spot	75	1000000042	1037
0.19635	um^2	Spot	76	1000000006	1038
0.19635	um^2	Spot	76	1000000048	1039
0.19635	um^2	Spot	76	1000000053	1040
0.19635	um^2	Spot	76	1000000050	1041
0.19635	um^2	Spot	76	1000000055	1042
0.19635	um^2	Spot	76	1000000057	1043
0.19635	um^2	Spot	76	1000000056	1044
0.19635	um^2	Spot	76	1000000049	1045
0.19635	um^2	Spot	76	1000000046	1046
0.19635	um^2	Spot	76	1000000054	1047
0.19635	um^2	Spot	76	1000000051	1048
0.19635	um^2	Spot	76	1000000052	1049
0.19635	um^2	Spot	76	1000000042	1050
0.19635	um^2	Spot	77	1000000006	1051
0.19635	um^2	Spot	77	1000000048	1052
0.19635	um^2	Spot	77	1000000053	1053
0.19635	um^2	Spot	77	1000000050	1054
0.19635	um^2	Spot	77	1000000057	1055
0.19635	um^2	Spot	77	1000000055	1056
0.19635	um^2	Spot	77	1000000056	1057
0.19635	um^2	Spot	77	1000000049	1058
0.19635	um^2	Spot	77	1000000054	1059
0.19635	um^2	Spot	77	1000000051	1060
0.19635	um^2	Spot	77	1000000052	1061
0.19635	um^2	Spot	77	1000000042	1062
0.19635	um^2	Spot	78	1000000048	1063
0.19635	um^2	Spot	78	1000000057	1064
0.19635	um^2	Spot	78	1000000055	1065
0.19635	um^2	Spot	78	1000000056	1066
0.19635	um^2	Spot	78	1000000049	1067
0.19635	um^2	Spot	78	1000000054	1068
0.19635	um^2	Spot	78	1000000051	1069
0.19635	um^2	Spot	78	1000000052	1070
0.19635	um^2	Spot	78	1000000042	1071
0.19635	um^2	Spot	79	1000000053	1072
0.19635	um^2	Spot	79	1000000057	1073
0.19635	um^2	Spot	79	1000000056	1074
0.19635	um^2	Spot	79	1000000054	1075
0.19635	um^2	Spot	79	1000000051	1076
0.19635	um^2	Spot	79	1000000052	1077
0.19635	um^2	Spot	79	1000000042	1078
0.19635	um^2	Spot	80	1000000057	1079
0.19635	um^2	Spot	80	1000000056	1080
0.19635	um^2	Spot	80	1000000058	1081
0.19635	um^2	Spot	80	1000000054	1082
0.19635	um^2	Spot	80	1000000052	1083
0.19635	um^2	Spot	80	1000000042	1084
0.19635	um^2	Spot	81	1000000057	1085
0.19635	um^2	Spot	81	1000000056	1086
0.19635	um^2	Spot	81	1000000058	1087
0.19635	um^2	Spot	81	1000000054	1088
0.19635	um^2	Spot	81	1000000051	1089
0.19635	um^2	Spot	81	1000000052	1090
0.19635	um^2	Spot	81	1000000042	1091
0.19635	um^2	Spot	82	1000000059	1092
0.19635	um^2	Spot	82	1000000057	1093
0.19635	um^2	Spot	82	1000000056	1094
0.19635	um^2	Spot	82	1000000058	1095
0.19635	um^2	Spot	82	1000000051	1096
0.19635	um^2	Spot	82	1000000052	1097
0.19635	um^2	Spot	82	1000000042	1098
0.19635	um^2	Spot	83	1000000059	1099
0.19635	um^2	Spot	83	1000000057	1100
0.19635	um^2	Spot	83	1000000056	1101
0.19635	um^2	Spot	83	1000000052	1102
0.19635	um^2	Spot	83	1000000042	1103
0.19635	um^2	Spot	84	1000000059	1104
0.19635	um^2	Spot	84	1000000057	1105
0.19635	um^2	Spot	84	1000000056	1106
0.19635	um^2	Spot	84	1000000058	1107
0.19635	um^2	Spot	84	1000000051	1108
0.19635	um^2	Spot	84	1000000052	1109
0.19635	um^2	Spot	84	1000000042	1110
0.19635	um^2	Spot	85	1000000059	1111
0.19635	um^2	Spot	85	1000000057	1112
0.19635	um^2	Spot	85	1000000056	1113
0.19635	um^2	Spot	85	1000000058	1114
0.19635	um^2	Spot	85	1000000051	1115
0.19635	um^2	Spot	85	1000000052	1116
0.19635	um^2	Spot	86	1000000059	1117
0.19635	um^2	Spot	86	1000000060	1118
0.19635	um^2	Spot	86	1000000057	1119
0.19635	um^2	Spot	86	1000000056	1120
0.19635	um^2	Spot	86	1000000058	1121
0.19635	um^2	Spot	86	1000000051	1122
0.19635	um^2	Spot	86	1000000052	1123
0.19635	um^2	Spot	87	1000000059	1124
0.19635	um^2	Spot	87	1000000060	1125
0.19635	um^2	Spot	87	1000000057	1126
0.19635	um^2	Spot	87	1000000058	1127
0.19635	um^2	Spot	87	1000000051	1128
0.19635	um^2	Spot	87	1000000052	1129
0.19635	um^2	Spot	88	1000000059	1130
0.19635	um^2	Spot	88	1000000060	1131
0.19635	um^2	Spot	88	1000000057	1132
0.19635	um^2	Spot	88	1000000056	1133
0.19635	um^2	Spot	88	1000000058	1134
0.19635	um^2	Spot	88	1000000051	1135
0.19635	um^2	Spot	88	1000000052	1136
0.19635	um^2	Spot	89	1000000059	1137
0.19635	um^2	Spot	89	1000000060	1138
0.19635	um^2	Spot	89	1000000057	1139
0.19635	um^2	Spot	89	1000000056	1140
0.19635	um^2	Spot	89	1000000058	1141
0.19635	um^2	Spot	89	1000000051	1142
0.19635	um^2	Spot	89	1000000052	1143
0.19635	um^2	Spot	90	1000000059	1144
0.19635	um^2	Spot	90	1000000060	1145
0.19635	um^2	Spot	90	1000000057	1146
0.19635	um^2	Spot	90	1000000056	1147
0.19635	um^2	Spot	90	1000000058	1148
0.19635	um^2	Spot	90	1000000052	1149
0.19635	um^2	Spot	91	1000000059	1150
0.19635	um^2	Spot	91	1000000060	1151
0.19635	um^2	Spot	91	1000000057	1152
0.19635	um^2	Spot	91	1000000058	1153
0.19635	um^2	Spot	91	1000000051	1154
0.19635	um^2	Spot	91	1000000052	1155
0.19635	um^2	Spot	92	1000000059	1156
0.19635	um^2	Spot	92	1000000060	1157
0.19635	um^2	Spot	92	1000000061	1158
0.19635	um^2	Spot	92	1000000057	1159
0.19635	um^2	Spot	92	1000000058	1160
0.19635	um^2	Spot	92	1000000051	1161
0.19635	um^2	Spot	92	1000000052	1162
0.19635	um^2	Spot	93	1000000059	1163
0.19635	um^2	Spot	93	1000000060	1164
0.19635	um^2	Spot	93	1000000061	1165
0.19635	um^2	Spot	93	1000000057	1166
0.19635	um^2	Spot	93	1000000051	1167
0.19635	um^2	Spot	93	1000000052	1168
0.19635	um^2	Spot	94	1000000059	1169
0.19635	um^2	Spot	94	1000000060	1170
0.19635	um^2	Spot	94	1000000061	1171
0.19635	um^2	Spot	94	1000000057	1172
0.19635	um^2	Spot	94	1000000051	1173
0.19635	um^2	Spot	94	1000000052	1174
0.19635	um^2	Spot	95	1000000060	1175
0.19635	um^2	Spot	95	1000000061	1176
0.19635	um^2	Spot	95	1000000057	1177
0.19635	um^2	Spot	95	1000000062	1178
0.19635	um^2	Spot	95	1000000051	1179
0.19635	um^2	Spot	95	1000000052	1180
0.19635	um^2	Spot	96	1000000059	1181
0.19635	um^2	Spot	96	1000000060	1182
0.19635	um^2	Spot	96	1000000061	1183
0.19635	um^2	Spot	96	1000000057	1184
0.19635	um^2	Spot	96	1000000063	1185
0.19635	um^2	Spot	96	1000000062	1186
0.19635	um^2	Spot	96	1000000051	1187
0.19635	um^2	Spot	96	1000000052	1188
0.19635	um^2	Spot	97	1000000060	1189
0.19635	um^2	Spot	97	1000000061	1190
0.19635	um^2	Spot	97	1000000057	1191
0.19635	um^2	Spot	97	1000000063	1192
0.19635	um^2	Spot	97	1000000062	1193
0.19635	um^2	Spot	97	1000000051	1194
0.19635	um^2	Spot	97	1000000052	1195
0.19635	um^2	Spot	98	1000000059	1196
0.19635	um^2	Spot	98	1000000061	1197
0.19635	um^2	Spot	98	1000000057	1198
0.19635	um^2	Spot	98	1000000063	1199
0.19635	um^2	Spot	98	1000000062	1200
0.19635	um^2	Spot	98	1000000052	1201
0.19635	um^2	Spot	99	1000000059	1202
0.19635	um^2	Spot	99	1000000061	1203
0.19635	um^2	Spot	99	1000000057	1204
0.19635	um^2	Spot	99	1000000063	1205
0.19635	um^2	Spot	99	1000000062	1206
0.19635	um^2	Spot	99	1000000051	1207
0.19635	um^2	Spot	100	1000000059	1208
0.19635	um^2	Spot	100	1000000061	1209
0.19635	um^2	Spot	100	1000000057	1210
0.19635	um^2	Spot	100	1000000063	1211
0.19635	um^2	Spot	100	1000000062	1212
0.19635	um^2	Spot	100	1000000052	1213
0.19635	um^2	Spot	101	1000000059	1214
0.19635	um^2	Spot	101	1000000061	1215
0.19635	um^2	Spot	101	1000000057	1216
0.19635	um^2	Spot	101	1000000063	1217
0.19635	um^2	Spot	101	1000000062	1218
0.19635	um^2	Spot	101	1000000052	1219
0.19635	um^2	Spot	102	1000000059	1220
0.19635	um^2	Spot	102	1000000061	1221
0.19635	um^2	Spot	102	1000000057	1222
0.19635	um^2	Spot	102	1000000063	1223
0.19635	um^2	Spot	102	1000000062	1224
0.19635	um^2	Spot	102	1000000052	1225
0.19635	um^2	Spot	103	1000000059	1226
0.19635	um^2	Spot	103	1000000061	1227
0.19635	um^2	Spot	103	1000000057	1228
0.19635	um^2	Spot	103	1000000062	1229
0.19635	um^2	Spot	103	1000000052	1230
0.19635	um^2	Spot	104	1000000059	1231
0.19635	um^2	Spot	104	1000000057	1232
0.19635	um^2	Spot	104	1000000063	1233
0.19635	um^2	Spot	104	1000000062	1234
0.19635	um^2	Spot	104	1000000052	1235
0.19635	um^2	Spot	105	1000000059	1236
0.19635	um^2	Spot	105	1000000057	1237
0.19635	um^2	Spot	105	1000000063	1238
0.19635	um^2	Spot	105	1000000062	1239
0.19635	um^2	Spot	105	1000000052	1240
0.19635	um^2	Spot	106	1000000059	1241
0.19635	um^2	Spot	106	1000000057	1242
0.19635	um^2	Spot	106	1000000063	1243
0.19635	um^2	Spot	106	1000000062	1244
0.19635	um^2	Spot	107	1000000059	1245
0.19635	um^2	Spot	107	1000000057	1246
0.19635	um^2	Spot	107	1000000063	1247
0.19635	um^2	Spot	107	1000000062	1248
0.19635	um^2	Spot	108	1000000059	1249
0.19635	um^2	Spot	108	1000000057	1250
0.19635	um^2	Spot	108	1000000063	1251
0.19635	um^2	Spot	108	1000000062	1252
0.19635	um^2	Spot	109	1000000059	1253
0.19635	um^2	Spot	109	1000000063	1254
0.19635	um^2	Spot	109	1000000062	1255
0.19635	um^2	Spot	110	1000000059	1256
0.19635	um^2	Spot	110	1000000063	1257
0.19635	um^2	Spot	110	1000000062	1258
0.19635	um^2	Spot	111	1000000059	1259
0.19635	um^2	Spot	111	1000000063	1260
0.19635	um^2	Spot	112	1000000059	1261
0.19635	um^2	Spot	112	1000000063	1262
0.19635	um^2	Spot	113	1000000059	1263
0.19635	um^2	Spot	113	1000000063	1264
0.19635	um^2	Spot	114	1000000059	1265
0.19635	um^2	Spot	114	1000000063	1266
0.19635	um^2	Spot	114	1000000064	1267
0.19635	um^2	Spot	115	1000000059	1268
0.19635	um^2	Spot	115	1000000063	1269
0.19635	um^2	Spot	115	1000000064	1270
0.19635	um^2	Spot	115	1000000065	1271
0.19635	um^2	Spot	116	1000000059	1272
0.19635	um^2	Spot	116	1000000064	1273
0.19635	um^2	Spot	116	1000000065	1274
0.19635	um^2	Spot	117	1000000059	1275
0.19635	um^2	Spot	117	1000000063	1276
0.19635	um^2	Spot	117	1000000064	1277
0.19635	um^2	Spot	117	1000000065	1278
0.19635	um^2	Spot	118	1000000059	1279
0.19635	um^2	Spot	118	1000000063	1280
0.19635	um^2	Spot	118	1000000064	1281
0.19635	um^2	Spot	118	1000000065	1282
0.19635	um^2	Spot	119	1000000059	1283
0.19635	um^2	Spot	119	1000000063	1284
0.19635	um^2	Spot	119	1000000064	1285
0.19635	um^2	Spot	119	1000000065	1286
0.19635	um^2	Spot	120	1000000059	1287
0.19635	um^2	Spot	120	1000000063	1288
0.19635	um^2	Spot	120	1000000064	1289
0.19635	um^2	Spot	120	1000000065	1290
0.19635	um^2	Spot	121	1000000063	1291
0.19635	um^2	Spot	121	1000000064	1292
0.19635	um^2	Spot	121	1000000065	1293
0.19635	um^2	Spot	122	1000000059	1294
0.19635	um^2	Spot	122	1000000063	1295
0.19635	um^2	Spot	122	1000000064	1296
0.19635	um^2	Spot	122	1000000065	1297
0.19635	um^2	Spot	122	1000000066	1298
0.19635	um^2	Spot	123	1000000059	1299
0.19635	um^2	Spot	123	1000000063	1300
0.19635	um^2	Spot	123	1000000064	1301
0.19635	um^2	Spot	123	1000000065	1302
0.19635	um^2	Spot	123	1000000066	1303
0.19635	um^2	Spot	124	1000000063	1304
0.19635	um^2	Spot	124	1000000064	1305
0.19635	um^2	Spot	124	1000000065	1306
0.19635	um^2	Spot	124	1000000066	1307
0.19635	um^2	Spot	125	1000000063	1308
0.19635	um^2	Spot	125	1000000064	1309
0.19635	um^2	Spot	125	1000000065	1310
0.19635	um^2	Spot	125	1000000066	1311
0.19635	um^2	Spot	126	1000000063	1312
0.19635	um^2	Spot	126	1000000064	1313
0.19635	um^2	Spot	126	1000000065	1314
0.19635	um^2	Spot	126	1000000066	1315
0.19635	um^2	Spot	127	1000000063	1316
0.19635	um^2	Spot	127	1000000064	1317
0.19635	um^2	Spot	127	1000000065	1318
0.19635	um^2	Spot	127	1000000066	1319
0.19635	um^2	Spot	128	1000000063	1320
0.19635	um^2	Spot	128	1000000064	1321
0.19635	um^2	Spot	128	1000000065	1322
0.19635	um^2	Spot	128	1000000066	1323
0.19635	um^2	Spot	129	1000000063	1324
0.19635	um^2	Spot	129	1000000064	1325
0.19635	um^2	Spot	129	1000000065	1326
0.19635	um^2	Spot	129	1000000066	1327
0.19635	um^2	Spot	130	1000000063	1328
0.19635	um^2	Spot	130	1000000067	1329
0.19635	um^2	Spot	130	1000000064	1330
0.19635	um^2	Spot	130	1000000065	1331
0.19635	um^2	Spot	130	1000000066	1332
0.19635	um^2	Spot	131	1000000068	1333
0.19635	um^2	Spot	131	1000000067	1334
0.19635	um^2	Spot	131	1000000064	1335
0.19635	um^2	Spot	131	1000000069	1336
0.19635	um^2	Spot	131	1000000070	1337
0.19635	um^2	Spot	131	1000000066	1338
0.19635	um^2	Spot	132	1000000068	1339
0.19635	um^2	Spot	132	1000000063	1340
0.19635	um^2	Spot	132	1000000067	1341
0.19635	um^2	Spot	132	1000000064	1342
0.19635	um^2	Spot	132	1000000069	1343
0.19635	um^2	Spot	132	1000000070	1344
0.19635	um^2	Spot	132	1000000065	1345
0.19635	um^2	Spot	132	1000000066	1346
0.19635	um^2	Spot	133	1000000068	1347
0.19635	um^2	Spot	133	1000000063	1348
0.19635	um^2	Spot	133	1000000067	1349
0.19635	um^2	Spot	133	1000000064	1350
0.19635	um^2	Spot	133	1000000069	1351
0.19635	um^2	Spot	133	1000000070	1352
0.19635	um^2	Spot	133	1000000065	1353
0.19635	um^2	Spot	133	1000000066	1354
0.19635	um^2	Spot	134	1000000068	1355
0.19635	um^2	Spot	134	1000000063	1356
0.19635	um^2	Spot	134	1000000067	1357
0.19635	um^2	Spot	134	1000000064	1358
0.19635	um^2	Spot	134	1000000069	1359
0.19635	um^2	Spot	134	1000000070	1360
0.19635	um^2	Spot	134	1000000065	1361
0.19635	um^2	Spot	135	1000000068	1362
0.19635	um^2	Spot	135	1000000063	1363
0.19635	um^2	Spot	135	1000000067	1364
0.19635	um^2	Spot	135	1000000064	1365
0.19635	um^2	Spot	135	1000000069	1366
0.19635	um^2	Spot	135	1000000070	1367
0.19635	um^2	Spot	135	1000000065	1368
0.19635	um^2	Spot	136	1000000068	1369
0.19635	um^2	Spot	136	1000000063	1370
0.19635	um^2	Spot	136	1000000067	1371
0.19635	um^2	Spot	136	1000000064	1372
0.19635	um^2	Spot	136	1000000069	1373
0.19635	um^2	Spot	136	1000000070	1374
0.19635	um^2	Spot	136	1000000065	1375
0.19635	um^2	Spot	137	1000000068	1376
0.19635	um^2	Spot	137	1000000063	1377
0.19635	um^2	Spot	137	1000000067	1378
0.19635	um^2	Spot	137	1000000064	1379
0.19635	um^2	Spot	137	1000000069	1380
0.19635	um^2	Spot	137	1000000070	1381
0.19635	um^2	Spot	137	1000000065	1382
0.19635	um^2	Spot	138	1000000068	1383
0.19635	um^2	Spot	138	1000000067	1384
0.19635	um^2	Spot	138	1000000064	1385
0.19635	um^2	Spot	138	1000000069	1386
0.19635	um^2	Spot	138	1000000070	1387
0.19635	um^2	Spot	139	1000000068	1388
0.19635	um^2	Spot	139	1000000063	1389
0.19635	um^2	Spot	139	1000000071	1390
0.19635	um^2	Spot	139	1000000067	1391
0.19635	um^2	Spot	139	1000000064	1392
0.19635	um^2	Spot	139	1000000069	1393
0.19635	um^2	Spot	139	1000000070	1394
0.19635	um^2	Spot	140	1000000068	1395
0.19635	um^2	Spot	140	1000000072	1396
0.19635	um^2	Spot	140	1000000063	1397
0.19635	um^2	Spot	140	1000000071	1398
0.19635	um^2	Spot	140	1000000067	1399
0.19635	um^2	Spot	140	1000000069	1400
0.19635	um^2	Spot	140	1000000070	1401
0.19635	um^2	Spot	141	1000000073	1402
0.19635	um^2	Spot	141	1000000068	1403
0.19635	um^2	Spot	141	1000000072	1404
0.19635	um^2	Spot	141	1000000071	1405
0.19635	um^2	Spot	141	1000000067	1406
0.19635	um^2	Spot	141	1000000069	1407
0.19635	um^2	Spot	141	1000000070	1408
0.19635	um^2	Spot	142	1000000073	1409
0.19635	um^2	Spot	142	1000000072	1410
0.19635	um^2	Spot	142	1000000063	1411
0.19635	um^2	Spot	142	1000000071	1412
0.19635	um^2	Spot	142	1000000067	1413
0.19635	um^2	Spot	142	1000000069	1414
0.19635	um^2	Spot	142	1000000070	1415
0.19635	um^2	Spot	143	1000000072	1416
0.19635	um^2	Spot	143	1000000071	1417
0.19635	um^2	Spot	143	1000000067	1418
0.19635	um^2	Spot	143	1000000069	1419
0.19635	um^2	Spot	143	1000000070	1420
0.19635	um^2	Spot	144	1000000073	1421
0.19635	um^2	Spot	144	1000000072	1422
0.19635	um^2	Spot	144	1000000063	1423
0.19635	um^2	Spot	144	1000000071	1424
0.19635	um^2	Spot	144	1000000067	1425
0.19635	um^2	Spot	144	1000000069	1426
0.19635	um^2	Spot	144	1000000070	1427
0.19635	um^2	Spot	145	1000000073	1428
0.19635	um^2	Spot	145	1000000072	1429
0.19635	um^2	Spot	145	1000000063	1430
0.19635	um^2	Spot	145	1000000071	1431
0.19635	um^2	Spot	145	1000000067	1432
0.19635	um^2	Spot	145	1000000069	1433
0.19635	um^2	Spot	146	1000000073	1434
0.19635	um^2	Spot	146	1000000072	1435
0.19635	um^2	Spot	146	1000000071	1436
0.19635	um^2	Spot	146	1000000063	1437
0.19635	um^2	Spot	146	1000000067	1438
0.19635	um^2	Spot	146	1000000069	1439
0.19635	um^2	Spot	147	1000000073	1440
0.19635	um^2	Spot	147	1000000072	1441
0.19635	um^2	Spot	147	1000000071	1442
0.19635	um^2	Spot	147	1000000067	1443
0.19635	um^2	Spot	147	1000000069	1444
0.19635	um^2	Spot	148	1000000073	1445
0.19635	um^2	Spot	148	1000000072	1446
0.19635	um^2	Spot	148	1000000071	1447
0.19635	um^2	Spot	148	1000000063	1448
0.19635	um^2	Spot	148	1000000067	1449
0.19635	um^2	Spot	148	1000000069	1450
0.19635	um^2	Spot	149	1000000073	1451
0.19635	um^2	Spot	149	1000000072	1452
0.19635	um^2	Spot	149	1000000071	1453
0.19635	um^2	Spot	149	1000000067	1454
0.19635	um^2	Spot	149	1000000069	1455
0.19635	um^2	Spot	150	1000000072	1456
0.19635	um^2	Spot	150	1000000063	1457
0.19635	um^2	Spot	150	1000000071	1458
0.19635	um^2	Spot	150	1000000067	1459
0.19635	um^2	Spot	151	1000000073	1460
0.19635	um^2	Spot	151	1000000072	1461
0.19635	um^2	Spot	151	1000000071	1462
0.19635	um^2	Spot	151	1000000063	1463
0.19635	um^2	Spot	151	1000000067	1464
0.19635	um^2	Spot	151	1000000069	1465
0.19635	um^2	Spot	151	1000000074	1466
0.19635	um^2	Spot	151	1000000075	1467
0.19635	um^2	Spot	152	1000000073	1468
0.19635	um^2	Spot	152	1000000072	1469
0.19635	um^2	Spot	152	1000000071	1470
0.19635	um^2	Spot	152	1000000067	1471
0.19635	um^2	Spot	152	1000000076	1472
0.19635	um^2	Spot	152	1000000069	1473
0.19635	um^2	Spot	152	1000000074	1474
0.19635	um^2	Spot	152	1000000077	1475
0.19635	um^2	Spot	152	1000000075	1476
0.19635	um^2	Spot	153	1000000072	1477
0.19635	um^2	Spot	153	1000000071	1478
0.19635	um^2	Spot	153	1000000067	1479
0.19635	um^2	Spot	153	1000000076	1480
0.19635	um^2	Spot	153	1000000069	1481
0.19635	um^2	Spot	153	1000000078	1482
0.19635	um^2	Spot	153	1000000074	1483
0.19635	um^2	Spot	153	1000000077	1484
0.19635	um^2	Spot	153	1000000075	1485
0.19635	um^2	Spot	154	1000000073	1486
0.19635	um^2	Spot	154	1000000072	1487
0.19635	um^2	Spot	154	1000000071	1488
0.19635	um^2	Spot	154	1000000067	1489
0.19635	um^2	Spot	154	1000000076	1490
0.19635	um^2	Spot	154	1000000074	1491
0.19635	um^2	Spot	154	1000000075	1492
0.19635	um^2	Spot	155	1000000073	1493
0.19635	um^2	Spot	155	1000000072	1494
0.19635	um^2	Spot	155	1000000071	1495
0.19635	um^2	Spot	155	1000000067	1496
0.19635	um^2	Spot	155	1000000076	1497
0.19635	um^2	Spot	155	1000000078	1498
0.19635	um^2	Spot	155	1000000074	1499
0.19635	um^2	Spot	155	1000000077	1500
0.19635	um^2	Spot	155	1000000075	1501
0.19635	um^2	Spot	156	1000000073	1502
0.19635	um^2	Spot	156	1000000072	1503
0.19635	um^2	Spot	156	1000000067	1504
0.19635	um^2	Spot	156	1000000071	1505
0.19635	um^2	Spot	156	1000000076	1506
0.19635	um^2	Spot	156	1000000078	1507
0.19635	um^2	Spot	156	1000000074	1508
0.19635	um^2	Spot	156	1000000075	1509
0.19635	um^2	Spot	156	1000000077	1510
0.19635	um^2	Spot	157	1000000073	1511
0.19635	um^2	Spot	157	1000000072	1512
0.19635	um^2	Spot	157	1000000067	1513
0.19635	um^2	Spot	157	1000000071	1514
0.19635	um^2	Spot	157	1000000076	1515
0.19635	um^2	Spot	157	1000000078	1516
0.19635	um^2	Spot	157	1000000074	1517
0.19635	um^2	Spot	157	1000000075	1518
0.19635	um^2	Spot	157	1000000077	1519
0.19635	um^2	Spot	158	1000000073	1520
0.19635	um^2	Spot	158	1000000067	1521
0.19635	um^2	Spot	158	1000000071	1522
0.19635	um^2	Spot	158	1000000076	1523
0.19635	um^2	Spot	158	1000000078	1524
0.19635	um^2	Spot	158	1000000074	1525
0.19635	um^2	Spot	158	1000000075	1526
0.19635	um^2	Spot	158	1000000077	1527
0.19635	um^2	Spot	159	1000000073	1528
0.19635	um^2	Spot	159	1000000071	1529
0.19635	um^2	Spot	159	1000000076	1530
0.19635	um^2	Spot	159	1000000078	1531
0.19635	um^2	Spot	159	1000000074	1532
0.19635	um^2	Spot	159	1000000077	1533
0.19635	um^2	Spot	160	1000000073	1534
0.19635	um^2	Spot	160	1000000071	1535
0.19635	um^2	Spot	160	1000000076	1536
0.19635	um^2	Spot	160	1000000078	1537
0.19635	um^2	Spot	160	1000000074	1538
0.19635	um^2	Spot	160	1000000075	1539
0.19635	um^2	Spot	160	1000000077	1540
0.19635	um^2	Spot	161	1000000073	1541
0.19635	um^2	Spot	161	1000000071	1542
0.19635	um^2	Spot	161	1000000076	1543
0.19635	um^2	Spot	161	1000000078	1544
0.19635	um^2	Spot	161	1000000074	1545
0.19635	um^2	Spot	161	1000000075	1546
0.19635	um^2	Spot	161	1000000077	1547
0.19635	um^2	Spot	162	1000000073	1548
0.19635	um^2	Spot	162	1000000071	1549
0.19635	um^2	Spot	162	1000000076	1550
0.19635	um^2	Spot	162	1000000078	1551
0.19635	um^2	Spot	162	1000000074	1552
0.19635	um^2	Spot	162	1000000075	1553
0.19635	um^2	Spot	162	1000000077	1554
0.19635	um^2	Spot	163	1000000073	1555
0.19635	um^2	Spot	163	1000000071	1556
0.19635	um^2	Spot	163	1000000076	1557
0.19635	um^2	Spot	163	1000000078	1558
0.19635	um^2	Spot	163	1000000074	1559
0.19635	um^2	Spot	163	1000000077	1560
0.19635	um^2	Spot	164	1000000073	1561
0.19635	um^2	Spot	164	1000000071	1562
0.19635	um^2	Spot	164	1000000076	1563
0.19635	um^2	Spot	164	1000000078	1564
0.19635	um^2	Spot	164	1000000074	1565
0.19635	um^2	Spot	164	1000000077	1566
0.19635	um^2	Spot	165	1000000073	1567
0.19635	um^2	Spot	165	1000000071	1568
0.19635	um^2	Spot	165	1000000076	1569
0.19635	um^2	Spot	165	1000000078	1570
0.19635	um^2	Spot	165	1000000074	1571
0.19635	um^2	Spot	166	1000000073	1572
0.19635	um^2	Spot	166	1000000071	1573
0.19635	um^2	Spot	166	1000000076	1574
0.19635	um^2	Spot	166	1000000078	1575
0.19635	um^2	Spot	167	1000000073	1576
0.19635	um^2	Spot	167	1000000078	1577
0.19635	um^2	Spot	167	1000000074	1578
0.19635	um^2	Spot	168	1000000073	1579
0.19635	um^2	Spot	168	1000000071	1580
0.19635	um^2	Spot	168	1000000078	1581
0.19635	um^2	Spot	169	1000000073	1582
0.19635	um^2	Spot	169	1000000078	1583
0.19635	um^2	Spot	170	1000000073	1584
0.19635	um^2	Spot	170	1000000071	1585
0.19635	um^2	Spot	170	1000000078	1586
0.19635	um^2	Spot	171	1000000073	1587
0.19635	um^2	Spot	171	1000000078	1588
0.19635	um^2	Spot	172	1000000073	1589
0.19635	um^2	Spot	172	1000000071	1590
0.19635	um^2	Spot	172	1000000078	1591
0.19635	um^2	Spot	173	1000000073	1592
0.19635	um^2	Spot	173	1000000071	1593
0.19635	um^2	Spot	174	1000000073	1594
0.19635	um^2	Spot	174	1000000071	1595
0.19635	um^2	Spot	174	1000000078	1596
0.19635	um^2	Spot	174	1000000079	1597
0.19635	um^2	Spot	175	1000000078	1598
0.19635	um^2	Spot	175	1000000079	1599
0.19635	um^2	Spot	176	1000000073	1600
0.19635	um^2	Spot	176	1000000071	1601
0.19635	um^2	Spot	176	1000000078	1602
0.19635	um^2	Spot	176	1000000079	1603
0.19635	um^2	Spot	176	1000000080	1604
0.19635	um^2	Spot	177	1000000073	1605
0.19635	um^2	Spot	177	1000000071	1606
0.19635	um^2	Spot	177	1000000078	1607
0.19635	um^2	Spot	177	1000000080	1608
0.19635	um^2	Spot	178	1000000073	1609
0.19635	um^2	Spot	178	1000000081	1610
0.19635	um^2	Spot	178	1000000071	1611
0.19635	um^2	Spot	178	1000000078	1612
0.19635	um^2	Spot	178	1000000079	1613
0.19635	um^2	Spot	178	1000000080	1614
0.19635	um^2	Spot	179	1000000073	1615
0.19635	um^2	Spot	179	1000000081	1616
0.19635	um^2	Spot	179	1000000071	1617
0.19635	um^2	Spot	179	1000000078	1618
0.19635	um^2	Spot	179	1000000079	1619
0.19635	um^2	Spot	180	1000000073	1620
0.19635	um^2	Spot	180	1000000081	1621
0.19635	um^2	Spot	180	1000000071	1622
0.19635	um^2	Spot	180	1000000078	1623
0.19635	um^2	Spot	180	1000000079	1624
0.19635	um^2	Spot	180	1000000080	1625
0.19635	um^2	Spot	181	1000000073	1626
0.19635	um^2	Spot	181	1000000081	1627
0.19635	um^2	Spot	181	1000000071	1628
0.19635	um^2	Spot	181	1000000078	1629
0.19635	um^2	Spot	181	1000000079	1630
0.19635	um^2	Spot	181	1000000080	1631
0.19635	um^2	Spot	182	1000000073	1632
0.19635	um^2	Spot	182	1000000081	1633
0.19635	um^2	Spot	182	1000000071	1634
0.19635	um^2	Spot	182	1000000078	1635
0.19635	um^2	Spot	182	1000000079	1636
0.19635	um^2	Spot	182	1000000080	1637
0.19635	um^2	Spot	183	1000000082	1638
0.19635	um^2	Spot	183	1000000081	1639
0.19635	um^2	Spot	183	1000000071	1640
0.19635	um^2	Spot	183	1000000079	1641
0.19635	um^2	Spot	183	1000000080	1642
0.19635	um^2	Spot	184	1000000082	1643
0.19635	um^2	Spot	184	1000000081	1644
0.19635	um^2	Spot	184	1000000071	1645
0.19635	um^2	Spot	184	1000000078	1646
0.19635	um^2	Spot	184	1000000079	1647
0.19635	um^2	Spot	185	1000000082	1648
0.19635	um^2	Spot	185	1000000083	1649
0.19635	um^2	Spot	185	1000000081	1650
0.19635	um^2	Spot	185	1000000071	1651
0.19635	um^2	Spot	185	1000000078	1652
0.19635	um^2	Spot	185	1000000080	1653
0.19635	um^2	Spot	186	1000000082	1654
0.19635	um^2	Spot	186	1000000083	1655
0.19635	um^2	Spot	186	1000000081	1656
0.19635	um^2	Spot	186	1000000071	1657
0.19635	um^2	Spot	186	1000000078	1658
0.19635	um^2	Spot	186	1000000080	1659
0.19635	um^2	Spot	187	1000000082	1660
0.19635	um^2	Spot	187	1000000083	1661
0.19635	um^2	Spot	187	1000000081	1662
0.19635	um^2	Spot	187	1000000071	1663
0.19635	um^2	Spot	187	1000000078	1664
0.19635	um^2	Spot	187	1000000080	1665
0.19635	um^2	Spot	188	1000000082	1666
0.19635	um^2	Spot	188	1000000083	1667
0.19635	um^2	Spot	188	1000000081	1668
0.19635	um^2	Spot	188	1000000078	1669
0.19635	um^2	Spot	189	1000000082	1670
0.19635	um^2	Spot	189	1000000083	1671
0.19635	um^2	Spot	189	1000000081	1672
0.19635	um^2	Spot	189	1000000078	1673
0.19635	um^2	Spot	189	1000000080	1674
0.19635	um^2	Spot	190	1000000082	1675
0.19635	um^2	Spot	190	1000000083	1676
0.19635	um^2	Spot	190	1000000081	1677
0.19635	um^2	Spot	190	1000000078	1678
0.19635	um^2	Spot	190	1000000080	1679
0.19635	um^2	Spot	191	1000000082	1680
0.19635	um^2	Spot	191	1000000083	1681
0.19635	um^2	Spot	191	1000000081	1682
0.19635	um^2	Spot	191	1000000078	1683
0.19635	um^2	Spot	191	1000000080	1684
0.19635	um^2	Spot	192	1000000082	1685
0.19635	um^2	Spot	192	1000000081	1686
0.19635	um^2	Spot	192	1000000078	1687
0.19635	um^2	Spot	192	1000000080	1688
0.19635	um^2	Spot	193	1000000082	1689
0.19635	um^2	Spot	193	1000000083	1690
0.19635	um^2	Spot	193	1000000081	1691
0.19635	um^2	Spot	193	1000000078	1692
0.19635	um^2	Spot	194	1000000082	1693
0.19635	um^2	Spot	194	1000000083	1694
0.19635	um^2	Spot	194	1000000081	1695
0.19635	um^2	Spot	194	1000000078	1696
0.19635	um^2	Spot	194	1000000080	1697
0.19635	um^2	Spot	195	1000000082	1698
0.19635	um^2	Spot	195	1000000083	1699
0.19635	um^2	Spot	195	1000000081	1700
0.19635	um^2	Spot	195	1000000078	1701
0.19635	um^2	Spot	196	1000000082	1702
0.19635	um^2	Spot	196	1000000083	1703
0.19635	um^2	Spot	196	1000000081	1704
0.19635	um^2	Spot	196	1000000078	1705
0.19635	um^2	Spot	196	1000000080	1706
0.19635	um^2	Spot	197	1000000082	1707
0.19635	um^2	Spot	197	1000000081	1708
0.19635	um^2	Spot	197	1000000078	1709
0.19635	um^2	Spot	198	1000000082	1710
0.19635	um^2	Spot	198	1000000081	1711
0.19635	um^2	Spot	198	1000000084	1712
0.19635	um^2	Spot	198	1000000078	1713
0.19635	um^2	Spot	198	1000000085	1714
0.19635	um^2	Spot	199	1000000082	1715
0.19635	um^2	Spot	199	1000000081	1716
0.19635	um^2	Spot	199	1000000084	1717
0.19635	um^2	Spot	199	1000000078	1718
0.19635	um^2	Spot	199	1000000085	1719
0.19635	um^2	Spot	200	1000000082	1720
0.19635	um^2	Spot	200	1000000081	1721
0.19635	um^2	Spot	200	1000000084	1722
0.19635	um^2	Spot	200	1000000078	1723
0.19635	um^2	Spot	200	1000000085	1724
0.19635	um^2	Spot	201	1000000082	1725
0.19635	um^2	Spot	201	1000000081	1726
0.19635	um^2	Spot	201	1000000084	1727
0.19635	um^2	Spot	201	1000000085	1728
0.19635	um^2	Spot	202	1000000082	1729
0.19635	um^2	Spot	202	1000000081	1730
0.19635	um^2	Spot	202	1000000084	1731
0.19635	um^2	Spot	202	1000000085	1732
0.19635	um^2	Spot	203	1000000082	1733
0.19635	um^2	Spot	203	1000000081	1734
0.19635	um^2	Spot	203	1000000084	1735
0.19635	um^2	Spot	203	1000000085	1736
0.19635	um^2	Spot	204	1000000082	1737
0.19635	um^2	Spot	204	1000000081	1738
0.19635	um^2	Spot	204	1000000084	1739
0.19635	um^2	Spot	204	1000000085	1740
0.19635	um^2	Spot	205	1000000082	1741
0.19635	um^2	Spot	205	1000000081	1742
0.19635	um^2	Spot	205	1000000084	1743
0.19635	um^2	Spot	205	1000000085	1744
0.19635	um^2	Spot	206	1000000082	1745
0.19635	um^2	Spot	206	1000000081	1746
0.19635	um^2	Spot	206	1000000084	1747
0.19635	um^2	Spot	206	1000000085	1748
0.19635	um^2	Spot	207	1000000082	1749
0.19635	um^2	Spot	207	1000000081	1750
0.19635	um^2	Spot	207	1000000084	1751
0.19635	um^2	Spot	208	1000000082	1752
0.19635	um^2	Spot	208	1000000084	1753
0.19635	um^2	Spot	208	1000000085	1754
0.19635	um^2	Spot	209	1000000084	1755
0.19635	um^2	Spot	210	1000000082	1756
0.19635	um^2	Spot	211	1000000082	1757
0.19635	um^2	Spot	211	1000000086	1758
0.19635	um^2	Spot	212	1000000082	1759
0.19635	um^2	Spot	212	1000000086	1760
0.19635	um^2	Spot	213	1000000082	1761
0.19635	um^2	Spot	213	1000000086	1762
0.19635	um^2	Spot	214	1000000082	1763
0.19635	um^2	Spot	214	1000000087	1764
0.19635	um^2	Spot	214	1000000086	1765
0.19635	um^2	Spot	215	1000000082	1766
0.19635	um^2	Spot	215	1000000087	1767
0.19635	um^2	Spot	215	1000000086	1768
0.19635	um^2	Spot	216	1000000088	1769
0.19635	um^2	Spot	216	1000000082	1770
0.19635	um^2	Spot	216	1000000089	1771
0.19635	um^2	Spot	216	1000000087	1772
0.19635	um^2	Spot	216	1000000086	1773
0.19635	um^2	Spot	217	1000000088	1774
0.19635	um^2	Spot	217	1000000082	1775
0.19635	um^2	Spot	217	1000000087	1776
0.19635	um^2	Spot	217	1000000086	1777
0.19635	um^2	Spot	218	1000000088	1778
0.19635	um^2	Spot	218	1000000082	1779
0.19635	um^2	Spot	218	1000000089	1780
0.19635	um^2	Spot	218	1000000087	1781
0.19635	um^2	Spot	218	1000000086	1782
0.19635	um^2	Spot	219	1000000090	1783
0.19635	um^2	Spot	219	1000000089	1784
0.19635	um^2	Spot	219	1000000087	1785
0.19635	um^2	Spot	219	1000000086	1786
0.19635	um^2	Spot	220	1000000088	1787
0.19635	um^2	Spot	220	1000000090	1788
0.19635	um^2	Spot	220	1000000091	1789
0.19635	um^2	Spot	220	1000000089	1790
0.19635	um^2	Spot	220	1000000087	1791
0.19635	um^2	Spot	220	1000000086	1792
0.19635	um^2	Spot	221	1000000088	1793
0.19635	um^2	Spot	221	1000000090	1794
0.19635	um^2	Spot	221	1000000091	1795
0.19635	um^2	Spot	221	1000000089	1796
0.19635	um^2	Spot	221	1000000087	1797
0.19635	um^2	Spot	221	1000000086	1798
0.19635	um^2	Spot	222	1000000092	1799
0.19635	um^2	Spot	222	1000000090	1800
0.19635	um^2	Spot	222	1000000091	1801
0.19635	um^2	Spot	222	1000000089	1802
0.19635	um^2	Spot	222	1000000087	1803
0.19635	um^2	Spot	222	1000000086	1804
0.19635	um^2	Spot	223	1000000088	1805
0.19635	um^2	Spot	223	1000000092	1806
0.19635	um^2	Spot	223	1000000090	1807
0.19635	um^2	Spot	223	1000000091	1808
0.19635	um^2	Spot	223	1000000089	1809
0.19635	um^2	Spot	223	1000000093	1810
0.19635	um^2	Spot	223	1000000087	1811
0.19635	um^2	Spot	223	1000000086	1812
0.19635	um^2	Spot	224	1000000092	1813
0.19635	um^2	Spot	224	1000000094	1814
0.19635	um^2	Spot	224	1000000091	1815
0.19635	um^2	Spot	224	1000000089	1816
0.19635	um^2	Spot	224	1000000093	1817
0.19635	um^2	Spot	224	1000000087	1818
0.19635	um^2	Spot	224	1000000086	1819
0.19635	um^2	Spot	225	1000000088	1820
0.19635	um^2	Spot	225	1000000092	1821
0.19635	um^2	Spot	225	1000000090	1822
0.19635	um^2	Spot	225	1000000094	1823
0.19635	um^2	Spot	225	1000000091	1824
0.19635	um^2	Spot	225	1000000093	1825
0.19635	um^2	Spot	225	1000000087	1826
0.19635	um^2	Spot	225	1000000086	1827
0.19635	um^2	Spot	226	1000000088	1828
0.19635	um^2	Spot	226	1000000092	1829
0.19635	um^2	Spot	226	1000000090	1830
0.19635	um^2	Spot	226	1000000094	1831
0.19635	um^2	Spot	226	1000000091	1832
0.19635	um^2	Spot	226	1000000089	1833
0.19635	um^2	Spot	226	1000000093	1834
0.19635	um^2	Spot	226	1000000086	1835
0.19635	um^2	Spot	227	1000000092	1836
0.19635	um^2	Spot	227	1000000090	1837
0.19635	um^2	Spot	227	1000000094	1838
0.19635	um^2	Spot	227	1000000091	1839
0.19635	um^2	Spot	227	1000000089	1840
0.19635	um^2	Spot	228	1000000088	1841
0.19635	um^2	Spot	228	1000000092	1842
0.19635	um^2	Spot	228	1000000090	1843
0.19635	um^2	Spot	228	1000000094	1844
0.19635	um^2	Spot	228	1000000091	1845
0.19635	um^2	Spot	228	1000000093	1846
0.19635	um^2	Spot	228	1000000089	1847
0.19635	um^2	Spot	229	1000000092	1848
0.19635	um^2	Spot	229	1000000090	1849
0.19635	um^2	Spot	229	1000000094	1850
0.19635	um^2	Spot	229	1000000091	1851
0.19635	um^2	Spot	229	1000000093	1852
0.19635	um^2	Spot	229	1000000089	1853
0.19635	um^2	Spot	230	1000000092	1854
0.19635	um^2	Spot	230	1000000090	1855
0.19635	um^2	Spot	230	1000000094	1856
0.19635	um^2	Spot	230	1000000091	1857
0.19635	um^2	Spot	230	1000000089	1858
0.19635	um^2	Spot	230	1000000095	1859
0.19635	um^2	Spot	231	1000000092	1860
0.19635	um^2	Spot	231	1000000094	1861
0.19635	um^2	Spot	231	1000000091	1862
0.19635	um^2	Spot	231	1000000093	1863
0.19635	um^2	Spot	231	1000000089	1864
0.19635	um^2	Spot	231	1000000095	1865
0.19635	um^2	Spot	232	1000000092	1866
0.19635	um^2	Spot	232	1000000094	1867
0.19635	um^2	Spot	232	1000000091	1868
0.19635	um^2	Spot	232	1000000093	1869
0.19635	um^2	Spot	232	1000000089	1870
0.19635	um^2	Spot	232	1000000095	1871
0.19635	um^2	Spot	233	1000000092	1872
0.19635	um^2	Spot	233	1000000094	1873
0.19635	um^2	Spot	233	1000000093	1874
0.19635	um^2	Spot	233	1000000095	1875
0.19635	um^2	Spot	234	1000000092	1876
0.19635	um^2	Spot	234	1000000094	1877
0.19635	um^2	Spot	234	1000000091	1878
0.19635	um^2	Spot	234	1000000093	1879
0.19635	um^2	Spot	234	1000000095	1880
0.19635	um^2	Spot	235	1000000092	1881
0.19635	um^2	Spot	235	1000000091	1882
0.19635	um^2	Spot	235	1000000095	1883
0.19635	um^2	Spot	236	1000000092	1884
0.19635	um^2	Spot	236	1000000094	1885
0.19635	um^2	Spot	236	1000000096	1886
0.19635	um^2	Spot	236	1000000095	1887
0.19635	um^2	Spot	237	1000000092	1888
0.19635	um^2	Spot	237	1000000096	1889
0.19635	um^2	Spot	237	1000000094	1890
0.19635	um^2	Spot	237	1000000095	1891
0.19635	um^2	Spot	238	1000000092	1892
0.19635	um^2	Spot	238	1000000096	1893
0.19635	um^2	Spot	238	1000000094	1894
0.19635	um^2	Spot	238	1000000095	1895
0.19635	um^2	Spot	239	1000000092	1896
0.19635	um^2	Spot	239	1000000096	1897
0.19635	um^2	Spot	239	1000000094	1898
0.19635	um^2	Spot	239	1000000095	1899
0.19635	um^2	Spot	240	1000000092	1900
0.19635	um^2	Spot	240	1000000096	1901
0.19635	um^2	Spot	240	1000000094	1902
0.19635	um^2	Spot	240	1000000095	1903
0.19635	um^2	Spot	241	1000000092	1904
0.19635	um^2	Spot	241	1000000096	1905
0.19635	um^2	Spot	241	1000000094	1906
0.19635	um^2	Spot	241	1000000095	1907
0.19635	um^2	Spot	242	1000000092	1908
0.19635	um^2	Spot	242	1000000096	1909
0.19635	um^2	Spot	242	1000000095	1910
0.19635	um^2	Spot	242	1000000097	1911
0.19635	um^2	Spot	243	1000000092	1912
0.19635	um^2	Spot	243	1000000096	1913
0.19635	um^2	Spot	243	1000000095	1914
0.19635	um^2	Spot	243	1000000097	1915
0.19635	um^2	Spot	243	1000000098	1916
0.19635	um^2	Spot	244	1000000092	1917
0.19635	um^2	Spot	244	1000000096	1918
0.19635	um^2	Spot	244	1000000095	1919
0.19635	um^2	Spot	244	1000000097	1920
0.19635	um^2	Spot	244	1000000098	1921
0.19635	um^2	Spot	245	1000000092	1922
0.19635	um^2	Spot	245	1000000096	1923
0.19635	um^2	Spot	245	1000000095	1924
0.19635	um^2	Spot	245	1000000097	1925
0.19635	um^2	Spot	245	1000000098	1926
0.19635	um^2	Spot	246	1000000092	1927
0.19635	um^2	Spot	246	1000000096	1928
0.19635	um^2	Spot	246	1000000098	1929
0.19635	um^2	Spot	247	1000000092	1930
0.19635	um^2	Spot	247	1000000096	1931
0.19635	um^2	Spot	247	1000000097	1932
0.19635	um^2	Spot	247	1000000098	1933
0.19635	um^2	Spot	248	1000000092	1934
0.19635	um^2	Spot	248	1000000096	1935
0.19635	um^2	Spot	248	1000000097	1936
0.19635	um^2	Spot	248	1000000098	1937
0.19635	um^2	Spot	249	1000000092	1938
0.19635	um^2	Spot	249	1000000096	1939
0.19635	um^2	Spot	249	1000000097	1940
0.19635	um^2	Spot	249	1000000098	1941
0.19635	um^2	Spot	250	1000000092	1942
0.19635	um^2	Spot	250	1000000096	1943
0.19635	um^2	Spot	250	1000000098	1944
0.19635	um^2	Spot	251	1000000092	1945
0.19635	um^2	Spot	251	1000000096	1946
0.19635	um^2	Spot	251	1000000097	1947
0.19635	um^2	Spot	251	1000000098	1948
0.19635	um^2	Spot	252	1000000096	1949
0.19635	um^2	Spot	252	1000000097	1950
0.19635	um^2	Spot	252	1000000098	1951
0.19635	um^2	Spot	253	1000000097	1952
0.19635	um^2	Spot	253	1000000098	1953
0.19635	um^2	Spot	254	1000000097	1954
0.19635	um^2	Spot	254	1000000098	1955
0.19635	um^2	Spot	255	1000000097	1956
0.19635	um^2	Spot	255	1000000098	1957
0.19635	um^2	Spot	256	1000000097	1958
0.19635	um^2	Spot	257	1000000099	1959
0.19635	um^2	Spot	257	1000000097	1960
0.19635	um^2	Spot	258	1000000099	1961
0.19635	um^2	Spot	258	1000000097	1962
0.19635	um^2	Spot	259	1000000097	1963
0.19635	um^2	Spot	260	1000000099	1964
0.19635	um^2	Spot	260	1000000097	1965
0.19635	um^2	Spot	261	1000000099	1966
0.19635	um^2	Spot	261	1000000097	1967
0.19635	um^2	Spot	262	1000000099	1968
0.19635	um^2	Spot	262	1000000097	1969
0.19635	um^2	Spot	263	1000000100	1970
0.19635	um^2	Spot	263	1000000097	1971
0.19635	um^2	Spot	264	1000000099	1972
0.19635	um^2	Spot	264	1000000100	1973
0.19635	um^2	Spot	264	1000000097	1974
0.19635	um^2	Spot	265	1000000099	1975
0.19635	um^2	Spot	265	1000000100	1976
0.19635	um^2	Spot	265	1000000101	1977
0.19635	um^2	Spot	265	1000000097	1978
0.19635	um^2	Spot	266	1000000099	1979
0.19635	um^2	Spot	266	1000000100	1980
0.19635	um^2	Spot	266	1000000101	1981
0.19635	um^2	Spot	266	1000000097	1982
0.19635	um^2	Spot	267	1000000099	1983
0.19635	um^2	Spot	267	1000000100	1984
0.19635	um^2	Spot	267	1000000101	1985
0.19635	um^2	Spot	267	1000000097	1986
0.19635	um^2	Spot	268	1000000102	1987
0.19635	um^2	Spot	268	1000000100	1988
0.19635	um^2	Spot	268	1000000097	1989
0.19635	um^2	Spot	269	1000000102	1990
0.19635	um^2	Spot	269	1000000100	1991
0.19635	um^2	Spot	269	1000000101	1992
0.19635	um^2	Spot	270	1000000102	1993
0.19635	um^2	Spot	270	1000000100	1994
0.19635	um^2	Spot	270	1000000101	1995
0.19635	um^2	Spot	271	1000000102	1996
[truncated: 1,088 more rows]
