# Supplementary material for: Satb1 integrates DNA binding site geometry and torsional stress to differentially target nucleosome-dense regions
Source: Nat Commun. 2019 Jul 19;10:3221. doi: 10.1038/s41467-019-11118-8 (PMC6642133; doi:10.1038/s41467-019-11118-8)
Supplement: Supplementary file 10 — Source Data [file 41467_2019_11118_MOESM10_ESM.zip › Source data/Single Molecule Tracking/single molecule tracks/del HD analysis/PDZ-CUT1-CUT2-STABLE-AC_292c9_TRIAL 2_Statistics/PDZ-CUT1-CUT2-STABLE-AC_292c9_TRIAL 2_Diameter.csv]

Diameter
====================
Diameter X	Diameter Y	Diameter Z	Unit	Category	Collection	Time	TrackID	ID
0.25	0.25	0.25	um	Spot	Diameter	1	1000000000	0
0.25	0.25	0.25	um	Spot	Diameter	1	1000000001	1
0.25	0.25	0.25	um	Spot	Diameter	1	1000000002	2
0.25	0.25	0.25	um	Spot	Diameter	1	1000000003	3
0.25	0.25	0.25	um	Spot	Diameter	1	1000000004	4
0.25	0.25	0.25	um	Spot	Diameter	2	1000000000	5
0.25	0.25	0.25	um	Spot	Diameter	2	1000000005	6
0.25	0.25	0.25	um	Spot	Diameter	2	1000000001	7
0.25	0.25	0.25	um	Spot	Diameter	2	1000000002	8
0.25	0.25	0.25	um	Spot	Diameter	2	1000000003	9
0.25	0.25	0.25	um	Spot	Diameter	2	1000000004	10
0.25	0.25	0.25	um	Spot	Diameter	3	1000000006	11
0.25	0.25	0.25	um	Spot	Diameter	3	1000000007	12
0.25	0.25	0.25	um	Spot	Diameter	3	1000000000	13
0.25	0.25	0.25	um	Spot	Diameter	3	1000000005	14
0.25	0.25	0.25	um	Spot	Diameter	3	1000000001	15
0.25	0.25	0.25	um	Spot	Diameter	3	1000000002	16
0.25	0.25	0.25	um	Spot	Diameter	3	1000000003	17
0.25	0.25	0.25	um	Spot	Diameter	3	1000000004	18
0.25	0.25	0.25	um	Spot	Diameter	4	1000000008	19
0.25	0.25	0.25	um	Spot	Diameter	4	1000000000	20
0.25	0.25	0.25	um	Spot	Diameter	4	1000000005	21
0.25	0.25	0.25	um	Spot	Diameter	4	1000000001	22
0.25	0.25	0.25	um	Spot	Diameter	4	1000000002	23
0.25	0.25	0.25	um	Spot	Diameter	4	1000000009	24
0.25	0.25	0.25	um	Spot	Diameter	4	1000000010	25
0.25	0.25	0.25	um	Spot	Diameter	4	1000000003	26
0.25	0.25	0.25	um	Spot	Diameter	4	1000000004	27
0.25	0.25	0.25	um	Spot	Diameter	5	1000000006	28
0.25	0.25	0.25	um	Spot	Diameter	5	1000000008	29
0.25	0.25	0.25	um	Spot	Diameter	5	1000000011	30
0.25	0.25	0.25	um	Spot	Diameter	5	1000000007	31
0.25	0.25	0.25	um	Spot	Diameter	5	1000000000	32
0.25	0.25	0.25	um	Spot	Diameter	5	1000000005	33
0.25	0.25	0.25	um	Spot	Diameter	5	1000000012	34
0.25	0.25	0.25	um	Spot	Diameter	5	1000000001	35
0.25	0.25	0.25	um	Spot	Diameter	5	1000000013	36
0.25	0.25	0.25	um	Spot	Diameter	5	1000000002	37
0.25	0.25	0.25	um	Spot	Diameter	5	1000000009	38
0.25	0.25	0.25	um	Spot	Diameter	5	1000000010	39
0.25	0.25	0.25	um	Spot	Diameter	5	1000000003	40
0.25	0.25	0.25	um	Spot	Diameter	6	1000000006	41
0.25	0.25	0.25	um	Spot	Diameter	6	1000000014	42
0.25	0.25	0.25	um	Spot	Diameter	6	1000000008	43
0.25	0.25	0.25	um	Spot	Diameter	6	1000000011	44
0.25	0.25	0.25	um	Spot	Diameter	6	1000000007	45
0.25	0.25	0.25	um	Spot	Diameter	6	1000000005	46
0.25	0.25	0.25	um	Spot	Diameter	6	1000000012	47
0.25	0.25	0.25	um	Spot	Diameter	6	1000000001	48
0.25	0.25	0.25	um	Spot	Diameter	6	1000000013	49
0.25	0.25	0.25	um	Spot	Diameter	6	1000000002	50
0.25	0.25	0.25	um	Spot	Diameter	6	1000000009	51
0.25	0.25	0.25	um	Spot	Diameter	6	1000000010	52
0.25	0.25	0.25	um	Spot	Diameter	6	1000000003	53
0.25	0.25	0.25	um	Spot	Diameter	6	1000000004	54
0.25	0.25	0.25	um	Spot	Diameter	7	1000000006	55
0.25	0.25	0.25	um	Spot	Diameter	7	1000000008	56
0.25	0.25	0.25	um	Spot	Diameter	7	1000000015	57
0.25	0.25	0.25	um	Spot	Diameter	7	1000000011	58
0.25	0.25	0.25	um	Spot	Diameter	7	1000000007	59
0.25	0.25	0.25	um	Spot	Diameter	7	1000000000	60
0.25	0.25	0.25	um	Spot	Diameter	7	1000000005	61
0.25	0.25	0.25	um	Spot	Diameter	7	1000000012	62
0.25	0.25	0.25	um	Spot	Diameter	7	1000000001	63
0.25	0.25	0.25	um	Spot	Diameter	7	1000000002	64
0.25	0.25	0.25	um	Spot	Diameter	7	1000000009	65
0.25	0.25	0.25	um	Spot	Diameter	7	1000000010	66
0.25	0.25	0.25	um	Spot	Diameter	7	1000000003	67
0.25	0.25	0.25	um	Spot	Diameter	7	1000000016	68
0.25	0.25	0.25	um	Spot	Diameter	7	1000000004	69
0.25	0.25	0.25	um	Spot	Diameter	8	1000000006	70
0.25	0.25	0.25	um	Spot	Diameter	8	1000000014	71
0.25	0.25	0.25	um	Spot	Diameter	8	1000000008	72
0.25	0.25	0.25	um	Spot	Diameter	8	1000000015	73
0.25	0.25	0.25	um	Spot	Diameter	8	1000000011	74
0.25	0.25	0.25	um	Spot	Diameter	8	1000000007	75
0.25	0.25	0.25	um	Spot	Diameter	8	1000000000	76
0.25	0.25	0.25	um	Spot	Diameter	8	1000000005	77
0.25	0.25	0.25	um	Spot	Diameter	8	1000000012	78
0.25	0.25	0.25	um	Spot	Diameter	8	1000000001	79
0.25	0.25	0.25	um	Spot	Diameter	8	1000000013	80
0.25	0.25	0.25	um	Spot	Diameter	8	1000000009	81
0.25	0.25	0.25	um	Spot	Diameter	8	1000000016	82
0.25	0.25	0.25	um	Spot	Diameter	8	1000000004	83
0.25	0.25	0.25	um	Spot	Diameter	9	1000000006	84
0.25	0.25	0.25	um	Spot	Diameter	9	1000000014	85
0.25	0.25	0.25	um	Spot	Diameter	9	1000000008	86
0.25	0.25	0.25	um	Spot	Diameter	9	1000000015	87
0.25	0.25	0.25	um	Spot	Diameter	9	1000000011	88
0.25	0.25	0.25	um	Spot	Diameter	9	1000000007	89
0.25	0.25	0.25	um	Spot	Diameter	9	1000000000	90
0.25	0.25	0.25	um	Spot	Diameter	9	1000000005	91
0.25	0.25	0.25	um	Spot	Diameter	9	1000000012	92
0.25	0.25	0.25	um	Spot	Diameter	9	1000000001	93
0.25	0.25	0.25	um	Spot	Diameter	9	1000000002	94
0.25	0.25	0.25	um	Spot	Diameter	9	1000000013	95
0.25	0.25	0.25	um	Spot	Diameter	9	1000000009	96
0.25	0.25	0.25	um	Spot	Diameter	9	1000000010	97
0.25	0.25	0.25	um	Spot	Diameter	9	1000000003	98
0.25	0.25	0.25	um	Spot	Diameter	9	1000000016	99
0.25	0.25	0.25	um	Spot	Diameter	9	1000000017	100
0.25	0.25	0.25	um	Spot	Diameter	9	1000000004	101
0.25	0.25	0.25	um	Spot	Diameter	10	1000000006	102
0.25	0.25	0.25	um	Spot	Diameter	10	1000000008	103
0.25	0.25	0.25	um	Spot	Diameter	10	1000000014	104
0.25	0.25	0.25	um	Spot	Diameter	10	1000000015	105
0.25	0.25	0.25	um	Spot	Diameter	10	1000000011	106
0.25	0.25	0.25	um	Spot	Diameter	10	1000000007	107
0.25	0.25	0.25	um	Spot	Diameter	10	1000000018	108
0.25	0.25	0.25	um	Spot	Diameter	10	1000000000	109
0.25	0.25	0.25	um	Spot	Diameter	10	1000000005	110
0.25	0.25	0.25	um	Spot	Diameter	10	1000000012	111
0.25	0.25	0.25	um	Spot	Diameter	10	1000000001	112
0.25	0.25	0.25	um	Spot	Diameter	10	1000000013	113
0.25	0.25	0.25	um	Spot	Diameter	10	1000000009	114
0.25	0.25	0.25	um	Spot	Diameter	10	1000000010	115
0.25	0.25	0.25	um	Spot	Diameter	10	1000000003	116
0.25	0.25	0.25	um	Spot	Diameter	10	1000000016	117
0.25	0.25	0.25	um	Spot	Diameter	10	1000000017	118
0.25	0.25	0.25	um	Spot	Diameter	10	1000000004	119
0.25	0.25	0.25	um	Spot	Diameter	11	1000000006	120
0.25	0.25	0.25	um	Spot	Diameter	11	1000000008	121
0.25	0.25	0.25	um	Spot	Diameter	11	1000000014	122
0.25	0.25	0.25	um	Spot	Diameter	11	1000000015	123
0.25	0.25	0.25	um	Spot	Diameter	11	1000000011	124
0.25	0.25	0.25	um	Spot	Diameter	11	1000000007	125
0.25	0.25	0.25	um	Spot	Diameter	11	1000000018	126
0.25	0.25	0.25	um	Spot	Diameter	11	1000000000	127
0.25	0.25	0.25	um	Spot	Diameter	11	1000000005	128
0.25	0.25	0.25	um	Spot	Diameter	11	1000000012	129
0.25	0.25	0.25	um	Spot	Diameter	11	1000000001	130
0.25	0.25	0.25	um	Spot	Diameter	11	1000000002	131
0.25	0.25	0.25	um	Spot	Diameter	11	1000000009	132
0.25	0.25	0.25	um	Spot	Diameter	11	1000000010	133
0.25	0.25	0.25	um	Spot	Diameter	11	1000000003	134
0.25	0.25	0.25	um	Spot	Diameter	11	1000000016	135
0.25	0.25	0.25	um	Spot	Diameter	11	1000000019	136
0.25	0.25	0.25	um	Spot	Diameter	11	1000000020	137
0.25	0.25	0.25	um	Spot	Diameter	11	1000000017	138
0.25	0.25	0.25	um	Spot	Diameter	11	1000000004	139
0.25	0.25	0.25	um	Spot	Diameter	12	1000000006	140
0.25	0.25	0.25	um	Spot	Diameter	12	1000000014	141
0.25	0.25	0.25	um	Spot	Diameter	12	1000000008	142
0.25	0.25	0.25	um	Spot	Diameter	12	1000000015	143
0.25	0.25	0.25	um	Spot	Diameter	12	1000000011	144
0.25	0.25	0.25	um	Spot	Diameter	12	1000000007	145
0.25	0.25	0.25	um	Spot	Diameter	12	1000000018	146
0.25	0.25	0.25	um	Spot	Diameter	12	1000000005	147
0.25	0.25	0.25	um	Spot	Diameter	12	1000000012	148
0.25	0.25	0.25	um	Spot	Diameter	12	1000000001	149
0.25	0.25	0.25	um	Spot	Diameter	12	1000000021	150
0.25	0.25	0.25	um	Spot	Diameter	12	1000000013	151
0.25	0.25	0.25	um	Spot	Diameter	12	1000000009	152
0.25	0.25	0.25	um	Spot	Diameter	12	1000000010	153
0.25	0.25	0.25	um	Spot	Diameter	12	1000000003	154
0.25	0.25	0.25	um	Spot	Diameter	12	1000000016	155
0.25	0.25	0.25	um	Spot	Diameter	12	1000000020	156
0.25	0.25	0.25	um	Spot	Diameter	12	1000000019	157
0.25	0.25	0.25	um	Spot	Diameter	12	1000000017	158
0.25	0.25	0.25	um	Spot	Diameter	12	1000000004	159
0.25	0.25	0.25	um	Spot	Diameter	13	1000000006	160
0.25	0.25	0.25	um	Spot	Diameter	13	1000000014	161
0.25	0.25	0.25	um	Spot	Diameter	13	1000000008	162
0.25	0.25	0.25	um	Spot	Diameter	13	1000000015	163
0.25	0.25	0.25	um	Spot	Diameter	13	1000000022	164
0.25	0.25	0.25	um	Spot	Diameter	13	1000000011	165
0.25	0.25	0.25	um	Spot	Diameter	13	1000000007	166
0.25	0.25	0.25	um	Spot	Diameter	13	1000000018	167
0.25	0.25	0.25	um	Spot	Diameter	13	1000000005	168
0.25	0.25	0.25	um	Spot	Diameter	13	1000000012	169
0.25	0.25	0.25	um	Spot	Diameter	13	1000000001	170
0.25	0.25	0.25	um	Spot	Diameter	13	1000000021	171
0.25	0.25	0.25	um	Spot	Diameter	13	1000000013	172
0.25	0.25	0.25	um	Spot	Diameter	13	1000000009	173
0.25	0.25	0.25	um	Spot	Diameter	13	1000000010	174
0.25	0.25	0.25	um	Spot	Diameter	13	1000000016	175
0.25	0.25	0.25	um	Spot	Diameter	13	1000000020	176
0.25	0.25	0.25	um	Spot	Diameter	13	1000000019	177
0.25	0.25	0.25	um	Spot	Diameter	13	1000000017	178
0.25	0.25	0.25	um	Spot	Diameter	13	1000000004	179
0.25	0.25	0.25	um	Spot	Diameter	14	1000000006	180
0.25	0.25	0.25	um	Spot	Diameter	14	1000000014	181
0.25	0.25	0.25	um	Spot	Diameter	14	1000000008	182
0.25	0.25	0.25	um	Spot	Diameter	14	1000000015	183
0.25	0.25	0.25	um	Spot	Diameter	14	1000000022	184
0.25	0.25	0.25	um	Spot	Diameter	14	1000000011	185
0.25	0.25	0.25	um	Spot	Diameter	14	1000000007	186
0.25	0.25	0.25	um	Spot	Diameter	14	1000000018	187
0.25	0.25	0.25	um	Spot	Diameter	14	1000000023	188
0.25	0.25	0.25	um	Spot	Diameter	14	1000000005	189
0.25	0.25	0.25	um	Spot	Diameter	14	1000000012	190
0.25	0.25	0.25	um	Spot	Diameter	14	1000000001	191
0.25	0.25	0.25	um	Spot	Diameter	14	1000000021	192
0.25	0.25	0.25	um	Spot	Diameter	14	1000000013	193
0.25	0.25	0.25	um	Spot	Diameter	14	1000000009	194
0.25	0.25	0.25	um	Spot	Diameter	14	1000000010	195
0.25	0.25	0.25	um	Spot	Diameter	14	1000000003	196
0.25	0.25	0.25	um	Spot	Diameter	14	1000000016	197
0.25	0.25	0.25	um	Spot	Diameter	14	1000000020	198
0.25	0.25	0.25	um	Spot	Diameter	14	1000000019	199
0.25	0.25	0.25	um	Spot	Diameter	14	1000000024	200
0.25	0.25	0.25	um	Spot	Diameter	14	1000000017	201
0.25	0.25	0.25	um	Spot	Diameter	14	1000000004	202
0.25	0.25	0.25	um	Spot	Diameter	15	1000000006	203
0.25	0.25	0.25	um	Spot	Diameter	15	1000000008	204
0.25	0.25	0.25	um	Spot	Diameter	15	1000000014	205
0.25	0.25	0.25	um	Spot	Diameter	15	1000000015	206
0.25	0.25	0.25	um	Spot	Diameter	15	1000000011	207
0.25	0.25	0.25	um	Spot	Diameter	15	1000000022	208
0.25	0.25	0.25	um	Spot	Diameter	15	1000000007	209
0.25	0.25	0.25	um	Spot	Diameter	15	1000000023	210
0.25	0.25	0.25	um	Spot	Diameter	15	1000000018	211
0.25	0.25	0.25	um	Spot	Diameter	15	1000000012	212
0.25	0.25	0.25	um	Spot	Diameter	15	1000000001	213
0.25	0.25	0.25	um	Spot	Diameter	15	1000000021	214
0.25	0.25	0.25	um	Spot	Diameter	15	1000000013	215
0.25	0.25	0.25	um	Spot	Diameter	15	1000000009	216
0.25	0.25	0.25	um	Spot	Diameter	15	1000000010	217
0.25	0.25	0.25	um	Spot	Diameter	15	1000000003	218
0.25	0.25	0.25	um	Spot	Diameter	15	1000000016	219
0.25	0.25	0.25	um	Spot	Diameter	15	1000000020	220
0.25	0.25	0.25	um	Spot	Diameter	15	1000000019	221
0.25	0.25	0.25	um	Spot	Diameter	15	1000000024	222
0.25	0.25	0.25	um	Spot	Diameter	15	1000000017	223
0.25	0.25	0.25	um	Spot	Diameter	15	1000000004	224
0.25	0.25	0.25	um	Spot	Diameter	16	1000000006	225
0.25	0.25	0.25	um	Spot	Diameter	16	1000000008	226
0.25	0.25	0.25	um	Spot	Diameter	16	1000000015	227
0.25	0.25	0.25	um	Spot	Diameter	16	1000000022	228
0.25	0.25	0.25	um	Spot	Diameter	16	1000000007	229
0.25	0.25	0.25	um	Spot	Diameter	16	1000000023	230
0.25	0.25	0.25	um	Spot	Diameter	16	1000000012	231
0.25	0.25	0.25	um	Spot	Diameter	16	1000000001	232
0.25	0.25	0.25	um	Spot	Diameter	16	1000000021	233
0.25	0.25	0.25	um	Spot	Diameter	16	1000000009	234
0.25	0.25	0.25	um	Spot	Diameter	16	1000000010	235
0.25	0.25	0.25	um	Spot	Diameter	16	1000000003	236
0.25	0.25	0.25	um	Spot	Diameter	16	1000000016	237
0.25	0.25	0.25	um	Spot	Diameter	16	1000000020	238
0.25	0.25	0.25	um	Spot	Diameter	16	1000000019	239
0.25	0.25	0.25	um	Spot	Diameter	16	1000000024	240
0.25	0.25	0.25	um	Spot	Diameter	16	1000000017	241
0.25	0.25	0.25	um	Spot	Diameter	16	1000000004	242
0.25	0.25	0.25	um	Spot	Diameter	17	1000000006	243
0.25	0.25	0.25	um	Spot	Diameter	17	1000000008	244
0.25	0.25	0.25	um	Spot	Diameter	17	1000000014	245
0.25	0.25	0.25	um	Spot	Diameter	17	1000000015	246
0.25	0.25	0.25	um	Spot	Diameter	17	1000000022	247
0.25	0.25	0.25	um	Spot	Diameter	17	1000000007	248
0.25	0.25	0.25	um	Spot	Diameter	17	1000000023	249
0.25	0.25	0.25	um	Spot	Diameter	17	1000000018	250
0.25	0.25	0.25	um	Spot	Diameter	17	1000000012	251
0.25	0.25	0.25	um	Spot	Diameter	17	1000000001	252
0.25	0.25	0.25	um	Spot	Diameter	17	1000000021	253
0.25	0.25	0.25	um	Spot	Diameter	17	1000000009	254
0.25	0.25	0.25	um	Spot	Diameter	17	1000000010	255
0.25	0.25	0.25	um	Spot	Diameter	17	1000000003	256
0.25	0.25	0.25	um	Spot	Diameter	17	1000000016	257
0.25	0.25	0.25	um	Spot	Diameter	17	1000000020	258
0.25	0.25	0.25	um	Spot	Diameter	17	1000000019	259
0.25	0.25	0.25	um	Spot	Diameter	17	1000000017	260
0.25	0.25	0.25	um	Spot	Diameter	17	1000000004	261
0.25	0.25	0.25	um	Spot	Diameter	18	1000000006	262
0.25	0.25	0.25	um	Spot	Diameter	18	1000000008	263
0.25	0.25	0.25	um	Spot	Diameter	18	1000000014	264
0.25	0.25	0.25	um	Spot	Diameter	18	1000000022	265
0.25	0.25	0.25	um	Spot	Diameter	18	1000000007	266
0.25	0.25	0.25	um	Spot	Diameter	18	1000000023	267
0.25	0.25	0.25	um	Spot	Diameter	18	1000000018	268
0.25	0.25	0.25	um	Spot	Diameter	18	1000000025	269
0.25	0.25	0.25	um	Spot	Diameter	18	1000000012	270
0.25	0.25	0.25	um	Spot	Diameter	18	1000000001	271
0.25	0.25	0.25	um	Spot	Diameter	18	1000000021	272
0.25	0.25	0.25	um	Spot	Diameter	18	1000000009	273
0.25	0.25	0.25	um	Spot	Diameter	18	1000000010	274
0.25	0.25	0.25	um	Spot	Diameter	18	1000000003	275
0.25	0.25	0.25	um	Spot	Diameter	18	1000000016	276
0.25	0.25	0.25	um	Spot	Diameter	18	1000000020	277
0.25	0.25	0.25	um	Spot	Diameter	18	1000000019	278
0.25	0.25	0.25	um	Spot	Diameter	18	1000000024	279
0.25	0.25	0.25	um	Spot	Diameter	18	1000000017	280
0.25	0.25	0.25	um	Spot	Diameter	19	1000000006	281
0.25	0.25	0.25	um	Spot	Diameter	19	1000000008	282
0.25	0.25	0.25	um	Spot	Diameter	19	1000000022	283
0.25	0.25	0.25	um	Spot	Diameter	19	1000000007	284
0.25	0.25	0.25	um	Spot	Diameter	19	1000000023	285
0.25	0.25	0.25	um	Spot	Diameter	19	1000000018	286
0.25	0.25	0.25	um	Spot	Diameter	19	1000000025	287
0.25	0.25	0.25	um	Spot	Diameter	19	1000000012	288
0.25	0.25	0.25	um	Spot	Diameter	19	1000000001	289
0.25	0.25	0.25	um	Spot	Diameter	19	1000000021	290
0.25	0.25	0.25	um	Spot	Diameter	19	1000000009	291
0.25	0.25	0.25	um	Spot	Diameter	19	1000000010	292
0.25	0.25	0.25	um	Spot	Diameter	19	1000000003	293
0.25	0.25	0.25	um	Spot	Diameter	19	1000000020	294
0.25	0.25	0.25	um	Spot	Diameter	19	1000000019	295
0.25	0.25	0.25	um	Spot	Diameter	19	1000000004	296
0.25	0.25	0.25	um	Spot	Diameter	20	1000000006	297
0.25	0.25	0.25	um	Spot	Diameter	20	1000000008	298
0.25	0.25	0.25	um	Spot	Diameter	20	1000000022	299
0.25	0.25	0.25	um	Spot	Diameter	20	1000000007	300
0.25	0.25	0.25	um	Spot	Diameter	20	1000000023	301
0.25	0.25	0.25	um	Spot	Diameter	20	1000000018	302
0.25	0.25	0.25	um	Spot	Diameter	20	1000000025	303
0.25	0.25	0.25	um	Spot	Diameter	20	1000000012	304
0.25	0.25	0.25	um	Spot	Diameter	20	1000000001	305
0.25	0.25	0.25	um	Spot	Diameter	20	1000000021	306
0.25	0.25	0.25	um	Spot	Diameter	20	1000000009	307
0.25	0.25	0.25	um	Spot	Diameter	20	1000000010	308
0.25	0.25	0.25	um	Spot	Diameter	20	1000000003	309
0.25	0.25	0.25	um	Spot	Diameter	20	1000000020	310
0.25	0.25	0.25	um	Spot	Diameter	20	1000000019	311
0.25	0.25	0.25	um	Spot	Diameter	20	1000000024	312
0.25	0.25	0.25	um	Spot	Diameter	20	1000000017	313
0.25	0.25	0.25	um	Spot	Diameter	20	1000000004	314
0.25	0.25	0.25	um	Spot	Diameter	21	1000000006	315
0.25	0.25	0.25	um	Spot	Diameter	21	1000000008	316
0.25	0.25	0.25	um	Spot	Diameter	21	1000000022	317
0.25	0.25	0.25	um	Spot	Diameter	21	1000000007	318
0.25	0.25	0.25	um	Spot	Diameter	21	1000000018	319
0.25	0.25	0.25	um	Spot	Diameter	21	1000000025	320
0.25	0.25	0.25	um	Spot	Diameter	21	1000000001	321
0.25	0.25	0.25	um	Spot	Diameter	21	1000000021	322
0.25	0.25	0.25	um	Spot	Diameter	21	1000000009	323
0.25	0.25	0.25	um	Spot	Diameter	21	1000000010	324
0.25	0.25	0.25	um	Spot	Diameter	21	1000000003	325
0.25	0.25	0.25	um	Spot	Diameter	21	1000000020	326
0.25	0.25	0.25	um	Spot	Diameter	21	1000000019	327
0.25	0.25	0.25	um	Spot	Diameter	21	1000000024	328
0.25	0.25	0.25	um	Spot	Diameter	21	1000000017	329
0.25	0.25	0.25	um	Spot	Diameter	22	1000000006	330
0.25	0.25	0.25	um	Spot	Diameter	22	1000000008	331
0.25	0.25	0.25	um	Spot	Diameter	22	1000000022	332
0.25	0.25	0.25	um	Spot	Diameter	22	1000000007	333
0.25	0.25	0.25	um	Spot	Diameter	22	1000000023	334
0.25	0.25	0.25	um	Spot	Diameter	22	1000000025	335
0.25	0.25	0.25	um	Spot	Diameter	22	1000000012	336
0.25	0.25	0.25	um	Spot	Diameter	22	1000000021	337
0.25	0.25	0.25	um	Spot	Diameter	22	1000000009	338
0.25	0.25	0.25	um	Spot	Diameter	22	1000000010	339
0.25	0.25	0.25	um	Spot	Diameter	22	1000000003	340
0.25	0.25	0.25	um	Spot	Diameter	22	1000000020	341
0.25	0.25	0.25	um	Spot	Diameter	22	1000000019	342
0.25	0.25	0.25	um	Spot	Diameter	22	1000000024	343
0.25	0.25	0.25	um	Spot	Diameter	22	1000000017	344
0.25	0.25	0.25	um	Spot	Diameter	22	1000000004	345
0.25	0.25	0.25	um	Spot	Diameter	22	1000000026	346
0.25	0.25	0.25	um	Spot	Diameter	23	1000000006	347
0.25	0.25	0.25	um	Spot	Diameter	23	1000000008	348
0.25	0.25	0.25	um	Spot	Diameter	23	1000000027	349
0.25	0.25	0.25	um	Spot	Diameter	23	1000000022	350
0.25	0.25	0.25	um	Spot	Diameter	23	1000000023	351
0.25	0.25	0.25	um	Spot	Diameter	23	1000000025	352
0.25	0.25	0.25	um	Spot	Diameter	23	1000000001	353
0.25	0.25	0.25	um	Spot	Diameter	23	1000000021	354
0.25	0.25	0.25	um	Spot	Diameter	23	1000000009	355
0.25	0.25	0.25	um	Spot	Diameter	23	1000000010	356
0.25	0.25	0.25	um	Spot	Diameter	23	1000000020	357
0.25	0.25	0.25	um	Spot	Diameter	23	1000000019	358
0.25	0.25	0.25	um	Spot	Diameter	23	1000000024	359
0.25	0.25	0.25	um	Spot	Diameter	23	1000000017	360
0.25	0.25	0.25	um	Spot	Diameter	23	1000000028	361
0.25	0.25	0.25	um	Spot	Diameter	23	1000000026	362
0.25	0.25	0.25	um	Spot	Diameter	24	1000000006	363
0.25	0.25	0.25	um	Spot	Diameter	24	1000000008	364
0.25	0.25	0.25	um	Spot	Diameter	24	1000000027	365
0.25	0.25	0.25	um	Spot	Diameter	24	1000000022	366
0.25	0.25	0.25	um	Spot	Diameter	24	1000000007	367
0.25	0.25	0.25	um	Spot	Diameter	24	1000000029	368
0.25	0.25	0.25	um	Spot	Diameter	24	1000000025	369
0.25	0.25	0.25	um	Spot	Diameter	24	1000000001	370
0.25	0.25	0.25	um	Spot	Diameter	24	1000000009	371
0.25	0.25	0.25	um	Spot	Diameter	24	1000000010	372
0.25	0.25	0.25	um	Spot	Diameter	24	1000000020	373
0.25	0.25	0.25	um	Spot	Diameter	24	1000000019	374
0.25	0.25	0.25	um	Spot	Diameter	24	1000000024	375
0.25	0.25	0.25	um	Spot	Diameter	24	1000000017	376
0.25	0.25	0.25	um	Spot	Diameter	24	1000000030	377
0.25	0.25	0.25	um	Spot	Diameter	24	1000000028	378
0.25	0.25	0.25	um	Spot	Diameter	24	1000000026	379
0.25	0.25	0.25	um	Spot	Diameter	25	1000000006	380
0.25	0.25	0.25	um	Spot	Diameter	25	1000000008	381
0.25	0.25	0.25	um	Spot	Diameter	25	1000000027	382
0.25	0.25	0.25	um	Spot	Diameter	25	1000000022	383
0.25	0.25	0.25	um	Spot	Diameter	25	1000000007	384
0.25	0.25	0.25	um	Spot	Diameter	25	1000000023	385
0.25	0.25	0.25	um	Spot	Diameter	25	1000000029	386
0.25	0.25	0.25	um	Spot	Diameter	25	1000000025	387
0.25	0.25	0.25	um	Spot	Diameter	25	1000000009	388
0.25	0.25	0.25	um	Spot	Diameter	25	1000000010	389
0.25	0.25	0.25	um	Spot	Diameter	25	1000000020	390
0.25	0.25	0.25	um	Spot	Diameter	25	1000000024	391
0.25	0.25	0.25	um	Spot	Diameter	25	1000000017	392
0.25	0.25	0.25	um	Spot	Diameter	25	1000000030	393
0.25	0.25	0.25	um	Spot	Diameter	25	1000000026	394
0.25	0.25	0.25	um	Spot	Diameter	26	1000000006	395
0.25	0.25	0.25	um	Spot	Diameter	26	1000000008	396
0.25	0.25	0.25	um	Spot	Diameter	26	1000000027	397
0.25	0.25	0.25	um	Spot	Diameter	26	1000000022	398
0.25	0.25	0.25	um	Spot	Diameter	26	1000000007	399
0.25	0.25	0.25	um	Spot	Diameter	26	1000000025	400
0.25	0.25	0.25	um	Spot	Diameter	26	1000000001	401
0.25	0.25	0.25	um	Spot	Diameter	26	1000000009	402
0.25	0.25	0.25	um	Spot	Diameter	26	1000000020	403
0.25	0.25	0.25	um	Spot	Diameter	26	1000000024	404
0.25	0.25	0.25	um	Spot	Diameter	26	1000000030	405
0.25	0.25	0.25	um	Spot	Diameter	26	1000000028	406
0.25	0.25	0.25	um	Spot	Diameter	26	1000000026	407
0.25	0.25	0.25	um	Spot	Diameter	27	1000000006	408
0.25	0.25	0.25	um	Spot	Diameter	27	1000000008	409
0.25	0.25	0.25	um	Spot	Diameter	27	1000000022	410
0.25	0.25	0.25	um	Spot	Diameter	27	1000000007	411
0.25	0.25	0.25	um	Spot	Diameter	27	1000000029	412
0.25	0.25	0.25	um	Spot	Diameter	27	1000000001	413
0.25	0.25	0.25	um	Spot	Diameter	27	1000000009	414
0.25	0.25	0.25	um	Spot	Diameter	27	1000000020	415
0.25	0.25	0.25	um	Spot	Diameter	27	1000000024	416
0.25	0.25	0.25	um	Spot	Diameter	27	1000000017	417
0.25	0.25	0.25	um	Spot	Diameter	27	1000000030	418
0.25	0.25	0.25	um	Spot	Diameter	27	1000000028	419
0.25	0.25	0.25	um	Spot	Diameter	27	1000000026	420
0.25	0.25	0.25	um	Spot	Diameter	28	1000000006	421
0.25	0.25	0.25	um	Spot	Diameter	28	1000000008	422
0.25	0.25	0.25	um	Spot	Diameter	28	1000000027	423
0.25	0.25	0.25	um	Spot	Diameter	28	1000000022	424
0.25	0.25	0.25	um	Spot	Diameter	28	1000000007	425
0.25	0.25	0.25	um	Spot	Diameter	28	1000000029	426
0.25	0.25	0.25	um	Spot	Diameter	28	1000000025	427
0.25	0.25	0.25	um	Spot	Diameter	28	1000000001	428
0.25	0.25	0.25	um	Spot	Diameter	28	1000000009	429
0.25	0.25	0.25	um	Spot	Diameter	28	1000000020	430
0.25	0.25	0.25	um	Spot	Diameter	28	1000000024	431
0.25	0.25	0.25	um	Spot	Diameter	28	1000000017	432
0.25	0.25	0.25	um	Spot	Diameter	28	1000000030	433
0.25	0.25	0.25	um	Spot	Diameter	28	1000000028	434
0.25	0.25	0.25	um	Spot	Diameter	28	1000000026	435
0.25	0.25	0.25	um	Spot	Diameter	29	1000000006	436
0.25	0.25	0.25	um	Spot	Diameter	29	1000000008	437
0.25	0.25	0.25	um	Spot	Diameter	29	1000000027	438
0.25	0.25	0.25	um	Spot	Diameter	29	1000000022	439
0.25	0.25	0.25	um	Spot	Diameter	29	1000000031	440
0.25	0.25	0.25	um	Spot	Diameter	29	1000000029	441
0.25	0.25	0.25	um	Spot	Diameter	29	1000000025	442
0.25	0.25	0.25	um	Spot	Diameter	29	1000000001	443
0.25	0.25	0.25	um	Spot	Diameter	29	1000000009	444
0.25	0.25	0.25	um	Spot	Diameter	29	1000000020	445
0.25	0.25	0.25	um	Spot	Diameter	29	1000000017	446
0.25	0.25	0.25	um	Spot	Diameter	29	1000000030	447
0.25	0.25	0.25	um	Spot	Diameter	29	1000000026	448
0.25	0.25	0.25	um	Spot	Diameter	30	1000000006	449
0.25	0.25	0.25	um	Spot	Diameter	30	1000000008	450
0.25	0.25	0.25	um	Spot	Diameter	30	1000000027	451
0.25	0.25	0.25	um	Spot	Diameter	30	1000000022	452
0.25	0.25	0.25	um	Spot	Diameter	30	1000000031	453
0.25	0.25	0.25	um	Spot	Diameter	30	1000000007	454
0.25	0.25	0.25	um	Spot	Diameter	30	1000000029	455
0.25	0.25	0.25	um	Spot	Diameter	30	1000000025	456
0.25	0.25	0.25	um	Spot	Diameter	30	1000000001	457
0.25	0.25	0.25	um	Spot	Diameter	30	1000000009	458
0.25	0.25	0.25	um	Spot	Diameter	30	1000000020	459
0.25	0.25	0.25	um	Spot	Diameter	30	1000000017	460
0.25	0.25	0.25	um	Spot	Diameter	30	1000000030	461
0.25	0.25	0.25	um	Spot	Diameter	30	1000000028	462
0.25	0.25	0.25	um	Spot	Diameter	30	1000000026	463
0.25	0.25	0.25	um	Spot	Diameter	31	1000000006	464
0.25	0.25	0.25	um	Spot	Diameter	31	1000000032	465
0.25	0.25	0.25	um	Spot	Diameter	31	1000000008	466
0.25	0.25	0.25	um	Spot	Diameter	31	1000000027	467
0.25	0.25	0.25	um	Spot	Diameter	31	1000000031	468
0.25	0.25	0.25	um	Spot	Diameter	31	1000000022	469
0.25	0.25	0.25	um	Spot	Diameter	31	1000000007	470
0.25	0.25	0.25	um	Spot	Diameter	31	1000000029	471
0.25	0.25	0.25	um	Spot	Diameter	31	1000000025	472
0.25	0.25	0.25	um	Spot	Diameter	31	1000000001	473
0.25	0.25	0.25	um	Spot	Diameter	31	1000000009	474
0.25	0.25	0.25	um	Spot	Diameter	31	1000000020	475
0.25	0.25	0.25	um	Spot	Diameter	31	1000000017	476
0.25	0.25	0.25	um	Spot	Diameter	31	1000000030	477
0.25	0.25	0.25	um	Spot	Diameter	31	1000000026	478
0.25	0.25	0.25	um	Spot	Diameter	32	1000000006	479
0.25	0.25	0.25	um	Spot	Diameter	32	1000000032	480
0.25	0.25	0.25	um	Spot	Diameter	32	1000000008	481
0.25	0.25	0.25	um	Spot	Diameter	32	1000000027	482
0.25	0.25	0.25	um	Spot	Diameter	32	1000000022	483
0.25	0.25	0.25	um	Spot	Diameter	32	1000000031	484
0.25	0.25	0.25	um	Spot	Diameter	32	1000000007	485
0.25	0.25	0.25	um	Spot	Diameter	32	1000000029	486
0.25	0.25	0.25	um	Spot	Diameter	32	1000000025	487
0.25	0.25	0.25	um	Spot	Diameter	32	1000000001	488
0.25	0.25	0.25	um	Spot	Diameter	32	1000000009	489
0.25	0.25	0.25	um	Spot	Diameter	32	1000000020	490
0.25	0.25	0.25	um	Spot	Diameter	32	1000000017	491
0.25	0.25	0.25	um	Spot	Diameter	32	1000000030	492
0.25	0.25	0.25	um	Spot	Diameter	32	1000000028	493
0.25	0.25	0.25	um	Spot	Diameter	32	1000000026	494
0.25	0.25	0.25	um	Spot	Diameter	33	1000000006	495
0.25	0.25	0.25	um	Spot	Diameter	33	1000000032	496
0.25	0.25	0.25	um	Spot	Diameter	33	1000000008	497
0.25	0.25	0.25	um	Spot	Diameter	33	1000000027	498
0.25	0.25	0.25	um	Spot	Diameter	33	1000000031	499
0.25	0.25	0.25	um	Spot	Diameter	33	1000000007	500
0.25	0.25	0.25	um	Spot	Diameter	33	1000000025	501
0.25	0.25	0.25	um	Spot	Diameter	33	1000000009	502
0.25	0.25	0.25	um	Spot	Diameter	33	1000000020	503
0.25	0.25	0.25	um	Spot	Diameter	33	1000000017	504
0.25	0.25	0.25	um	Spot	Diameter	33	1000000030	505
0.25	0.25	0.25	um	Spot	Diameter	33	1000000028	506
0.25	0.25	0.25	um	Spot	Diameter	33	1000000026	507
0.25	0.25	0.25	um	Spot	Diameter	34	1000000006	508
0.25	0.25	0.25	um	Spot	Diameter	34	1000000032	509
0.25	0.25	0.25	um	Spot	Diameter	34	1000000027	510
0.25	0.25	0.25	um	Spot	Diameter	34	1000000031	511
0.25	0.25	0.25	um	Spot	Diameter	34	1000000007	512
0.25	0.25	0.25	um	Spot	Diameter	34	1000000029	513
0.25	0.25	0.25	um	Spot	Diameter	34	1000000033	514
0.25	0.25	0.25	um	Spot	Diameter	34	1000000025	515
0.25	0.25	0.25	um	Spot	Diameter	34	1000000034	516
0.25	0.25	0.25	um	Spot	Diameter	34	1000000009	517
0.25	0.25	0.25	um	Spot	Diameter	34	1000000020	518
0.25	0.25	0.25	um	Spot	Diameter	34	1000000017	519
0.25	0.25	0.25	um	Spot	Diameter	34	1000000030	520
0.25	0.25	0.25	um	Spot	Diameter	34	1000000028	521
0.25	0.25	0.25	um	Spot	Diameter	34	1000000026	522
0.25	0.25	0.25	um	Spot	Diameter	35	1000000006	523
0.25	0.25	0.25	um	Spot	Diameter	35	1000000032	524
0.25	0.25	0.25	um	Spot	Diameter	35	1000000027	525
0.25	0.25	0.25	um	Spot	Diameter	35	1000000031	526
0.25	0.25	0.25	um	Spot	Diameter	35	1000000007	527
0.25	0.25	0.25	um	Spot	Diameter	35	1000000029	528
0.25	0.25	0.25	um	Spot	Diameter	35	1000000035	529
0.25	0.25	0.25	um	Spot	Diameter	35	1000000033	530
0.25	0.25	0.25	um	Spot	Diameter	35	1000000025	531
0.25	0.25	0.25	um	Spot	Diameter	35	1000000034	532
0.25	0.25	0.25	um	Spot	Diameter	35	1000000009	533
0.25	0.25	0.25	um	Spot	Diameter	35	1000000020	534
0.25	0.25	0.25	um	Spot	Diameter	35	1000000017	535
0.25	0.25	0.25	um	Spot	Diameter	35	1000000030	536
0.25	0.25	0.25	um	Spot	Diameter	35	1000000026	537
0.25	0.25	0.25	um	Spot	Diameter	36	1000000006	538
0.25	0.25	0.25	um	Spot	Diameter	36	1000000032	539
0.25	0.25	0.25	um	Spot	Diameter	36	1000000036	540
0.25	0.25	0.25	um	Spot	Diameter	36	1000000027	541
0.25	0.25	0.25	um	Spot	Diameter	36	1000000031	542
0.25	0.25	0.25	um	Spot	Diameter	36	1000000007	543
0.25	0.25	0.25	um	Spot	Diameter	36	1000000035	544
0.25	0.25	0.25	um	Spot	Diameter	36	1000000033	545
0.25	0.25	0.25	um	Spot	Diameter	36	1000000025	546
0.25	0.25	0.25	um	Spot	Diameter	36	1000000034	547
0.25	0.25	0.25	um	Spot	Diameter	36	1000000009	548
0.25	0.25	0.25	um	Spot	Diameter	36	1000000020	549
0.25	0.25	0.25	um	Spot	Diameter	36	1000000017	550
0.25	0.25	0.25	um	Spot	Diameter	36	1000000030	551
0.25	0.25	0.25	um	Spot	Diameter	36	1000000026	552
0.25	0.25	0.25	um	Spot	Diameter	37	1000000006	553
0.25	0.25	0.25	um	Spot	Diameter	37	1000000032	554
0.25	0.25	0.25	um	Spot	Diameter	37	1000000036	555
0.25	0.25	0.25	um	Spot	Diameter	37	1000000031	556
0.25	0.25	0.25	um	Spot	Diameter	37	1000000007	557
0.25	0.25	0.25	um	Spot	Diameter	37	1000000035	558
0.25	0.25	0.25	um	Spot	Diameter	37	1000000033	559
0.25	0.25	0.25	um	Spot	Diameter	37	1000000025	560
0.25	0.25	0.25	um	Spot	Diameter	37	1000000034	561
0.25	0.25	0.25	um	Spot	Diameter	37	1000000009	562
0.25	0.25	0.25	um	Spot	Diameter	37	1000000017	563
0.25	0.25	0.25	um	Spot	Diameter	37	1000000026	564
0.25	0.25	0.25	um	Spot	Diameter	38	1000000006	565
0.25	0.25	0.25	um	Spot	Diameter	38	1000000032	566
0.25	0.25	0.25	um	Spot	Diameter	38	1000000036	567
0.25	0.25	0.25	um	Spot	Diameter	38	1000000027	568
0.25	0.25	0.25	um	Spot	Diameter	38	1000000007	569
0.25	0.25	0.25	um	Spot	Diameter	38	1000000035	570
0.25	0.25	0.25	um	Spot	Diameter	38	1000000033	571
0.25	0.25	0.25	um	Spot	Diameter	38	1000000025	572
0.25	0.25	0.25	um	Spot	Diameter	38	1000000034	573
0.25	0.25	0.25	um	Spot	Diameter	38	1000000009	574
0.25	0.25	0.25	um	Spot	Diameter	38	1000000020	575
0.25	0.25	0.25	um	Spot	Diameter	38	1000000037	576
0.25	0.25	0.25	um	Spot	Diameter	38	1000000030	577
0.25	0.25	0.25	um	Spot	Diameter	39	1000000032	578
0.25	0.25	0.25	um	Spot	Diameter	39	1000000006	579
0.25	0.25	0.25	um	Spot	Diameter	39	1000000036	580
0.25	0.25	0.25	um	Spot	Diameter	39	1000000027	581
0.25	0.25	0.25	um	Spot	Diameter	39	1000000031	582
0.25	0.25	0.25	um	Spot	Diameter	39	1000000007	583
0.25	0.25	0.25	um	Spot	Diameter	39	1000000035	584
0.25	0.25	0.25	um	Spot	Diameter	39	1000000033	585
0.25	0.25	0.25	um	Spot	Diameter	39	1000000025	586
0.25	0.25	0.25	um	Spot	Diameter	39	1000000034	587
0.25	0.25	0.25	um	Spot	Diameter	39	1000000038	588
0.25	0.25	0.25	um	Spot	Diameter	39	1000000039	589
0.25	0.25	0.25	um	Spot	Diameter	39	1000000020	590
0.25	0.25	0.25	um	Spot	Diameter	39	1000000037	591
0.25	0.25	0.25	um	Spot	Diameter	39	1000000017	592
0.25	0.25	0.25	um	Spot	Diameter	39	1000000030	593
0.25	0.25	0.25	um	Spot	Diameter	39	1000000026	594
0.25	0.25	0.25	um	Spot	Diameter	40	1000000006	595
0.25	0.25	0.25	um	Spot	Diameter	40	1000000032	596
0.25	0.25	0.25	um	Spot	Diameter	40	1000000036	597
0.25	0.25	0.25	um	Spot	Diameter	40	1000000027	598
0.25	0.25	0.25	um	Spot	Diameter	40	1000000007	599
0.25	0.25	0.25	um	Spot	Diameter	40	1000000035	600
0.25	0.25	0.25	um	Spot	Diameter	40	1000000033	601
0.25	0.25	0.25	um	Spot	Diameter	40	1000000034	602
0.25	0.25	0.25	um	Spot	Diameter	40	1000000038	603
0.25	0.25	0.25	um	Spot	Diameter	40	1000000039	604
0.25	0.25	0.25	um	Spot	Diameter	40	1000000040	605
0.25	0.25	0.25	um	Spot	Diameter	40	1000000020	606
0.25	0.25	0.25	um	Spot	Diameter	40	1000000037	607
0.25	0.25	0.25	um	Spot	Diameter	40	1000000017	608
0.25	0.25	0.25	um	Spot	Diameter	40	1000000030	609
0.25	0.25	0.25	um	Spot	Diameter	40	1000000026	610
0.25	0.25	0.25	um	Spot	Diameter	41	1000000006	611
0.25	0.25	0.25	um	Spot	Diameter	41	1000000027	612
0.25	0.25	0.25	um	Spot	Diameter	41	1000000007	613
0.25	0.25	0.25	um	Spot	Diameter	41	1000000035	614
0.25	0.25	0.25	um	Spot	Diameter	41	1000000033	615
0.25	0.25	0.25	um	Spot	Diameter	41	1000000034	616
0.25	0.25	0.25	um	Spot	Diameter	41	1000000038	617
0.25	0.25	0.25	um	Spot	Diameter	41	1000000039	618
0.25	0.25	0.25	um	Spot	Diameter	41	1000000040	619
0.25	0.25	0.25	um	Spot	Diameter	41	1000000020	620
0.25	0.25	0.25	um	Spot	Diameter	41	1000000037	621
0.25	0.25	0.25	um	Spot	Diameter	41	1000000017	622
0.25	0.25	0.25	um	Spot	Diameter	41	1000000030	623
0.25	0.25	0.25	um	Spot	Diameter	41	1000000026	624
0.25	0.25	0.25	um	Spot	Diameter	42	1000000006	625
0.25	0.25	0.25	um	Spot	Diameter	42	1000000032	626
0.25	0.25	0.25	um	Spot	Diameter	42	1000000036	627
0.25	0.25	0.25	um	Spot	Diameter	42	1000000007	628
0.25	0.25	0.25	um	Spot	Diameter	42	1000000035	629
0.25	0.25	0.25	um	Spot	Diameter	42	1000000033	630
0.25	0.25	0.25	um	Spot	Diameter	42	1000000034	631
0.25	0.25	0.25	um	Spot	Diameter	42	1000000038	632
0.25	0.25	0.25	um	Spot	Diameter	42	1000000039	633
0.25	0.25	0.25	um	Spot	Diameter	42	1000000040	634
0.25	0.25	0.25	um	Spot	Diameter	42	1000000020	635
0.25	0.25	0.25	um	Spot	Diameter	42	1000000037	636
0.25	0.25	0.25	um	Spot	Diameter	42	1000000017	637
0.25	0.25	0.25	um	Spot	Diameter	42	1000000030	638
0.25	0.25	0.25	um	Spot	Diameter	42	1000000026	639
0.25	0.25	0.25	um	Spot	Diameter	43	1000000006	640
0.25	0.25	0.25	um	Spot	Diameter	43	1000000036	641
0.25	0.25	0.25	um	Spot	Diameter	43	1000000007	642
0.25	0.25	0.25	um	Spot	Diameter	43	1000000035	643
0.25	0.25	0.25	um	Spot	Diameter	43	1000000033	644
0.25	0.25	0.25	um	Spot	Diameter	43	1000000034	645
0.25	0.25	0.25	um	Spot	Diameter	43	1000000038	646
0.25	0.25	0.25	um	Spot	Diameter	43	1000000039	647
0.25	0.25	0.25	um	Spot	Diameter	43	1000000020	648
0.25	0.25	0.25	um	Spot	Diameter	43	1000000037	649
0.25	0.25	0.25	um	Spot	Diameter	43	1000000017	650
0.25	0.25	0.25	um	Spot	Diameter	43	1000000030	651
0.25	0.25	0.25	um	Spot	Diameter	43	1000000026	652
0.25	0.25	0.25	um	Spot	Diameter	44	1000000006	653
0.25	0.25	0.25	um	Spot	Diameter	44	1000000032	654
0.25	0.25	0.25	um	Spot	Diameter	44	1000000036	655
0.25	0.25	0.25	um	Spot	Diameter	44	1000000007	656
0.25	0.25	0.25	um	Spot	Diameter	44	1000000035	657
0.25	0.25	0.25	um	Spot	Diameter	44	1000000033	658
0.25	0.25	0.25	um	Spot	Diameter	44	1000000034	659
0.25	0.25	0.25	um	Spot	Diameter	44	1000000038	660
0.25	0.25	0.25	um	Spot	Diameter	44	1000000039	661
0.25	0.25	0.25	um	Spot	Diameter	44	1000000020	662
0.25	0.25	0.25	um	Spot	Diameter	44	1000000040	663
0.25	0.25	0.25	um	Spot	Diameter	44	1000000037	664
0.25	0.25	0.25	um	Spot	Diameter	44	1000000017	665
0.25	0.25	0.25	um	Spot	Diameter	44	1000000030	666
0.25	0.25	0.25	um	Spot	Diameter	44	1000000026	667
0.25	0.25	0.25	um	Spot	Diameter	45	1000000006	668
0.25	0.25	0.25	um	Spot	Diameter	45	1000000032	669
0.25	0.25	0.25	um	Spot	Diameter	45	1000000036	670
0.25	0.25	0.25	um	Spot	Diameter	45	1000000007	671
0.25	0.25	0.25	um	Spot	Diameter	45	1000000035	672
0.25	0.25	0.25	um	Spot	Diameter	45	1000000033	673
0.25	0.25	0.25	um	Spot	Diameter	45	1000000034	674
0.25	0.25	0.25	um	Spot	Diameter	45	1000000039	675
0.25	0.25	0.25	um	Spot	Diameter	45	1000000020	676
0.25	0.25	0.25	um	Spot	Diameter	45	1000000040	677
0.25	0.25	0.25	um	Spot	Diameter	45	1000000037	678
0.25	0.25	0.25	um	Spot	Diameter	45	1000000017	679
0.25	0.25	0.25	um	Spot	Diameter	45	1000000030	680
0.25	0.25	0.25	um	Spot	Diameter	45	1000000026	681
0.25	0.25	0.25	um	Spot	Diameter	46	1000000006	682
0.25	0.25	0.25	um	Spot	Diameter	46	1000000036	683
0.25	0.25	0.25	um	Spot	Diameter	46	1000000007	684
0.25	0.25	0.25	um	Spot	Diameter	46	1000000035	685
0.25	0.25	0.25	um	Spot	Diameter	46	1000000033	686
0.25	0.25	0.25	um	Spot	Diameter	46	1000000034	687
0.25	0.25	0.25	um	Spot	Diameter	46	1000000038	688
0.25	0.25	0.25	um	Spot	Diameter	46	1000000039	689
0.25	0.25	0.25	um	Spot	Diameter	46	1000000041	690
0.25	0.25	0.25	um	Spot	Diameter	46	1000000020	691
0.25	0.25	0.25	um	Spot	Diameter	46	1000000040	692
0.25	0.25	0.25	um	Spot	Diameter	46	1000000037	693
0.25	0.25	0.25	um	Spot	Diameter	46	1000000017	694
0.25	0.25	0.25	um	Spot	Diameter	46	1000000030	695
0.25	0.25	0.25	um	Spot	Diameter	46	1000000026	696
0.25	0.25	0.25	um	Spot	Diameter	47	1000000006	697
0.25	0.25	0.25	um	Spot	Diameter	47	1000000032	698
0.25	0.25	0.25	um	Spot	Diameter	47	1000000036	699
0.25	0.25	0.25	um	Spot	Diameter	47	1000000007	700
0.25	0.25	0.25	um	Spot	Diameter	47	1000000035	701
0.25	0.25	0.25	um	Spot	Diameter	47	1000000033	702
0.25	0.25	0.25	um	Spot	Diameter	47	1000000034	703
0.25	0.25	0.25	um	Spot	Diameter	47	1000000038	704
0.25	0.25	0.25	um	Spot	Diameter	47	1000000039	705
0.25	0.25	0.25	um	Spot	Diameter	47	1000000041	706
0.25	0.25	0.25	um	Spot	Diameter	47	1000000040	707
0.25	0.25	0.25	um	Spot	Diameter	47	1000000037	708
0.25	0.25	0.25	um	Spot	Diameter	47	1000000017	709
0.25	0.25	0.25	um	Spot	Diameter	47	1000000030	710
0.25	0.25	0.25	um	Spot	Diameter	47	1000000042	711
0.25	0.25	0.25	um	Spot	Diameter	48	1000000006	712
0.25	0.25	0.25	um	Spot	Diameter	48	1000000036	713
0.25	0.25	0.25	um	Spot	Diameter	48	1000000007	714
0.25	0.25	0.25	um	Spot	Diameter	48	1000000035	715
0.25	0.25	0.25	um	Spot	Diameter	48	1000000034	716
0.25	0.25	0.25	um	Spot	Diameter	48	1000000038	717
0.25	0.25	0.25	um	Spot	Diameter	48	1000000039	718
0.25	0.25	0.25	um	Spot	Diameter	48	1000000041	719
0.25	0.25	0.25	um	Spot	Diameter	48	1000000020	720
0.25	0.25	0.25	um	Spot	Diameter	48	1000000040	721
0.25	0.25	0.25	um	Spot	Diameter	48	1000000037	722
0.25	0.25	0.25	um	Spot	Diameter	48	1000000017	723
0.25	0.25	0.25	um	Spot	Diameter	49	1000000006	724
0.25	0.25	0.25	um	Spot	Diameter	49	1000000036	725
0.25	0.25	0.25	um	Spot	Diameter	49	1000000007	726
0.25	0.25	0.25	um	Spot	Diameter	49	1000000035	727
0.25	0.25	0.25	um	Spot	Diameter	49	1000000033	728
0.25	0.25	0.25	um	Spot	Diameter	49	1000000034	729
0.25	0.25	0.25	um	Spot	Diameter	49	1000000038	730
0.25	0.25	0.25	um	Spot	Diameter	49	1000000039	731
0.25	0.25	0.25	um	Spot	Diameter	49	1000000041	732
0.25	0.25	0.25	um	Spot	Diameter	49	1000000040	733
0.25	0.25	0.25	um	Spot	Diameter	49	1000000037	734
0.25	0.25	0.25	um	Spot	Diameter	49	1000000017	735
0.25	0.25	0.25	um	Spot	Diameter	49	1000000042	736
0.25	0.25	0.25	um	Spot	Diameter	50	1000000006	737
0.25	0.25	0.25	um	Spot	Diameter	50	1000000036	738
0.25	0.25	0.25	um	Spot	Diameter	50	1000000007	739
0.25	0.25	0.25	um	Spot	Diameter	50	1000000043	740
0.25	0.25	0.25	um	Spot	Diameter	50	1000000033	741
0.25	0.25	0.25	um	Spot	Diameter	50	1000000034	742
0.25	0.25	0.25	um	Spot	Diameter	50	1000000038	743
0.25	0.25	0.25	um	Spot	Diameter	50	1000000039	744
0.25	0.25	0.25	um	Spot	Diameter	50	1000000041	745
0.25	0.25	0.25	um	Spot	Diameter	50	1000000020	746
0.25	0.25	0.25	um	Spot	Diameter	50	1000000040	747
0.25	0.25	0.25	um	Spot	Diameter	50	1000000037	748
0.25	0.25	0.25	um	Spot	Diameter	50	1000000017	749
0.25	0.25	0.25	um	Spot	Diameter	50	1000000042	750
0.25	0.25	0.25	um	Spot	Diameter	51	1000000006	751
0.25	0.25	0.25	um	Spot	Diameter	51	1000000036	752
0.25	0.25	0.25	um	Spot	Diameter	51	1000000007	753
0.25	0.25	0.25	um	Spot	Diameter	51	1000000043	754
0.25	0.25	0.25	um	Spot	Diameter	51	1000000035	755
0.25	0.25	0.25	um	Spot	Diameter	51	1000000034	756
0.25	0.25	0.25	um	Spot	Diameter	51	1000000038	757
0.25	0.25	0.25	um	Spot	Diameter	51	1000000039	758
0.25	0.25	0.25	um	Spot	Diameter	51	1000000041	759
0.25	0.25	0.25	um	Spot	Diameter	51	1000000020	760
0.25	0.25	0.25	um	Spot	Diameter	51	1000000040	761
0.25	0.25	0.25	um	Spot	Diameter	51	1000000037	762
0.25	0.25	0.25	um	Spot	Diameter	51	1000000017	763
0.25	0.25	0.25	um	Spot	Diameter	51	1000000042	764
0.25	0.25	0.25	um	Spot	Diameter	52	1000000006	765
0.25	0.25	0.25	um	Spot	Diameter	52	1000000036	766
0.25	0.25	0.25	um	Spot	Diameter	52	1000000044	767
0.25	0.25	0.25	um	Spot	Diameter	52	1000000043	768
0.25	0.25	0.25	um	Spot	Diameter	52	1000000033	769
0.25	0.25	0.25	um	Spot	Diameter	52	1000000034	770
0.25	0.25	0.25	um	Spot	Diameter	52	1000000038	771
0.25	0.25	0.25	um	Spot	Diameter	52	1000000045	772
0.25	0.25	0.25	um	Spot	Diameter	52	1000000046	773
0.25	0.25	0.25	um	Spot	Diameter	52	1000000039	774
0.25	0.25	0.25	um	Spot	Diameter	52	1000000041	775
0.25	0.25	0.25	um	Spot	Diameter	52	1000000040	776
0.25	0.25	0.25	um	Spot	Diameter	52	1000000037	777
0.25	0.25	0.25	um	Spot	Diameter	52	1000000017	778
0.25	0.25	0.25	um	Spot	Diameter	52	1000000042	779
0.25	0.25	0.25	um	Spot	Diameter	53	1000000006	780
0.25	0.25	0.25	um	Spot	Diameter	53	1000000044	781
0.25	0.25	0.25	um	Spot	Diameter	53	1000000043	782
0.25	0.25	0.25	um	Spot	Diameter	53	1000000033	783
0.25	0.25	0.25	um	Spot	Diameter	53	1000000034	784
0.25	0.25	0.25	um	Spot	Diameter	53	1000000038	785
0.25	0.25	0.25	um	Spot	Diameter	53	1000000045	786
0.25	0.25	0.25	um	Spot	Diameter	53	1000000046	787
0.25	0.25	0.25	um	Spot	Diameter	53	1000000039	788
0.25	0.25	0.25	um	Spot	Diameter	53	1000000041	789
0.25	0.25	0.25	um	Spot	Diameter	53	1000000040	790
0.25	0.25	0.25	um	Spot	Diameter	53	1000000037	791
0.25	0.25	0.25	um	Spot	Diameter	53	1000000017	792
0.25	0.25	0.25	um	Spot	Diameter	53	1000000042	793
0.25	0.25	0.25	um	Spot	Diameter	54	1000000006	794
0.25	0.25	0.25	um	Spot	Diameter	54	1000000036	795
0.25	0.25	0.25	um	Spot	Diameter	54	1000000044	796
0.25	0.25	0.25	um	Spot	Diameter	54	1000000043	797
0.25	0.25	0.25	um	Spot	Diameter	54	1000000033	798
0.25	0.25	0.25	um	Spot	Diameter	54	1000000034	799
0.25	0.25	0.25	um	Spot	Diameter	54	1000000038	800
0.25	0.25	0.25	um	Spot	Diameter	54	1000000045	801
0.25	0.25	0.25	um	Spot	Diameter	54	1000000039	802
0.25	0.25	0.25	um	Spot	Diameter	54	1000000046	803
0.25	0.25	0.25	um	Spot	Diameter	54	1000000041	804
0.25	0.25	0.25	um	Spot	Diameter	54	1000000037	805
0.25	0.25	0.25	um	Spot	Diameter	54	1000000017	806
0.25	0.25	0.25	um	Spot	Diameter	54	1000000042	807
0.25	0.25	0.25	um	Spot	Diameter	55	1000000006	808
0.25	0.25	0.25	um	Spot	Diameter	55	1000000036	809
0.25	0.25	0.25	um	Spot	Diameter	55	1000000044	810
0.25	0.25	0.25	um	Spot	Diameter	55	1000000043	811
0.25	0.25	0.25	um	Spot	Diameter	55	1000000034	812
0.25	0.25	0.25	um	Spot	Diameter	55	1000000045	813
0.25	0.25	0.25	um	Spot	Diameter	55	1000000046	814
0.25	0.25	0.25	um	Spot	Diameter	55	1000000041	815
0.25	0.25	0.25	um	Spot	Diameter	55	1000000037	816
0.25	0.25	0.25	um	Spot	Diameter	55	1000000017	817
0.25	0.25	0.25	um	Spot	Diameter	55	1000000042	818
0.25	0.25	0.25	um	Spot	Diameter	56	1000000006	819
0.25	0.25	0.25	um	Spot	Diameter	56	1000000043	820
0.25	0.25	0.25	um	Spot	Diameter	56	1000000047	821
0.25	0.25	0.25	um	Spot	Diameter	56	1000000033	822
0.25	0.25	0.25	um	Spot	Diameter	56	1000000045	823
0.25	0.25	0.25	um	Spot	Diameter	56	1000000046	824
0.25	0.25	0.25	um	Spot	Diameter	56	1000000041	825
0.25	0.25	0.25	um	Spot	Diameter	56	1000000037	826
0.25	0.25	0.25	um	Spot	Diameter	56	1000000017	827
0.25	0.25	0.25	um	Spot	Diameter	56	1000000042	828
0.25	0.25	0.25	um	Spot	Diameter	57	1000000006	829
0.25	0.25	0.25	um	Spot	Diameter	57	1000000036	830
0.25	0.25	0.25	um	Spot	Diameter	57	1000000044	831
0.25	0.25	0.25	um	Spot	Diameter	57	1000000043	832
0.25	0.25	0.25	um	Spot	Diameter	57	1000000047	833
0.25	0.25	0.25	um	Spot	Diameter	57	1000000033	834
0.25	0.25	0.25	um	Spot	Diameter	57	1000000045	835
0.25	0.25	0.25	um	Spot	Diameter	57	1000000046	836
0.25	0.25	0.25	um	Spot	Diameter	57	1000000017	837
0.25	0.25	0.25	um	Spot	Diameter	57	1000000042	838
0.25	0.25	0.25	um	Spot	Diameter	58	1000000006	839
0.25	0.25	0.25	um	Spot	Diameter	58	1000000036	840
0.25	0.25	0.25	um	Spot	Diameter	58	1000000044	841
0.25	0.25	0.25	um	Spot	Diameter	58	1000000043	842
0.25	0.25	0.25	um	Spot	Diameter	58	1000000047	843
0.25	0.25	0.25	um	Spot	Diameter	58	1000000033	844
0.25	0.25	0.25	um	Spot	Diameter	58	1000000045	845
0.25	0.25	0.25	um	Spot	Diameter	58	1000000046	846
0.25	0.25	0.25	um	Spot	Diameter	58	1000000037	847
0.25	0.25	0.25	um	Spot	Diameter	58	1000000017	848
0.25	0.25	0.25	um	Spot	Diameter	58	1000000042	849
0.25	0.25	0.25	um	Spot	Diameter	59	1000000006	850
0.25	0.25	0.25	um	Spot	Diameter	59	1000000048	851
0.25	0.25	0.25	um	Spot	Diameter	59	1000000044	852
0.25	0.25	0.25	um	Spot	Diameter	59	1000000043	853
0.25	0.25	0.25	um	Spot	Diameter	59	1000000047	854
0.25	0.25	0.25	um	Spot	Diameter	59	1000000045	855
0.25	0.25	0.25	um	Spot	Diameter	59	1000000046	856
0.25	0.25	0.25	um	Spot	Diameter	59	1000000037	857
0.25	0.25	0.25	um	Spot	Diameter	59	1000000017	858
0.25	0.25	0.25	um	Spot	Diameter	59	1000000042	859
0.25	0.25	0.25	um	Spot	Diameter	60	1000000006	860
0.25	0.25	0.25	um	Spot	Diameter	60	1000000048	861
0.25	0.25	0.25	um	Spot	Diameter	60	1000000044	862
0.25	0.25	0.25	um	Spot	Diameter	60	1000000043	863
0.25	0.25	0.25	um	Spot	Diameter	60	1000000033	864
0.25	0.25	0.25	um	Spot	Diameter	60	1000000045	865
0.25	0.25	0.25	um	Spot	Diameter	60	1000000046	866
0.25	0.25	0.25	um	Spot	Diameter	60	1000000037	867
0.25	0.25	0.25	um	Spot	Diameter	60	1000000017	868
0.25	0.25	0.25	um	Spot	Diameter	60	1000000042	869
0.25	0.25	0.25	um	Spot	Diameter	61	1000000006	870
0.25	0.25	0.25	um	Spot	Diameter	61	1000000048	871
0.25	0.25	0.25	um	Spot	Diameter	61	1000000044	872
0.25	0.25	0.25	um	Spot	Diameter	61	1000000043	873
0.25	0.25	0.25	um	Spot	Diameter	61	1000000047	874
0.25	0.25	0.25	um	Spot	Diameter	61	1000000045	875
0.25	0.25	0.25	um	Spot	Diameter	61	1000000046	876
0.25	0.25	0.25	um	Spot	Diameter	61	1000000037	877
0.25	0.25	0.25	um	Spot	Diameter	61	1000000017	878
0.25	0.25	0.25	um	Spot	Diameter	61	1000000042	879
0.25	0.25	0.25	um	Spot	Diameter	62	1000000006	880
0.25	0.25	0.25	um	Spot	Diameter	62	1000000048	881
0.25	0.25	0.25	um	Spot	Diameter	62	1000000044	882
0.25	0.25	0.25	um	Spot	Diameter	62	1000000043	883
0.25	0.25	0.25	um	Spot	Diameter	62	1000000047	884
0.25	0.25	0.25	um	Spot	Diameter	62	1000000045	885
0.25	0.25	0.25	um	Spot	Diameter	62	1000000046	886
0.25	0.25	0.25	um	Spot	Diameter	62	1000000037	887
0.25	0.25	0.25	um	Spot	Diameter	62	1000000017	888
0.25	0.25	0.25	um	Spot	Diameter	62	1000000042	889
0.25	0.25	0.25	um	Spot	Diameter	63	1000000006	890
0.25	0.25	0.25	um	Spot	Diameter	63	1000000048	891
0.25	0.25	0.25	um	Spot	Diameter	63	1000000044	892
0.25	0.25	0.25	um	Spot	Diameter	63	1000000047	893
0.25	0.25	0.25	um	Spot	Diameter	63	1000000043	894
0.25	0.25	0.25	um	Spot	Diameter	63	1000000046	895
0.25	0.25	0.25	um	Spot	Diameter	63	1000000037	896
0.25	0.25	0.25	um	Spot	Diameter	63	1000000017	897
0.25	0.25	0.25	um	Spot	Diameter	64	1000000006	898
0.25	0.25	0.25	um	Spot	Diameter	64	1000000048	899
0.25	0.25	0.25	um	Spot	Diameter	64	1000000044	900
0.25	0.25	0.25	um	Spot	Diameter	64	1000000043	901
0.25	0.25	0.25	um	Spot	Diameter	64	1000000045	902
0.25	0.25	0.25	um	Spot	Diameter	64	1000000049	903
0.25	0.25	0.25	um	Spot	Diameter	64	1000000046	904
0.25	0.25	0.25	um	Spot	Diameter	64	1000000037	905
0.25	0.25	0.25	um	Spot	Diameter	64	1000000017	906
0.25	0.25	0.25	um	Spot	Diameter	64	1000000042	907
0.25	0.25	0.25	um	Spot	Diameter	65	1000000006	908
0.25	0.25	0.25	um	Spot	Diameter	65	1000000044	909
0.25	0.25	0.25	um	Spot	Diameter	65	1000000047	910
0.25	0.25	0.25	um	Spot	Diameter	65	1000000050	911
0.25	0.25	0.25	um	Spot	Diameter	65	1000000043	912
0.25	0.25	0.25	um	Spot	Diameter	65	1000000049	913
0.25	0.25	0.25	um	Spot	Diameter	65	1000000046	914
0.25	0.25	0.25	um	Spot	Diameter	65	1000000051	915
0.25	0.25	0.25	um	Spot	Diameter	65	1000000017	916
0.25	0.25	0.25	um	Spot	Diameter	65	1000000042	917
0.25	0.25	0.25	um	Spot	Diameter	66	1000000006	918
0.25	0.25	0.25	um	Spot	Diameter	66	1000000048	919
0.25	0.25	0.25	um	Spot	Diameter	66	1000000047	920
0.25	0.25	0.25	um	Spot	Diameter	66	1000000050	921
0.25	0.25	0.25	um	Spot	Diameter	66	1000000043	922
0.25	0.25	0.25	um	Spot	Diameter	66	1000000049	923
0.25	0.25	0.25	um	Spot	Diameter	66	1000000046	924
0.25	0.25	0.25	um	Spot	Diameter	66	1000000051	925
0.25	0.25	0.25	um	Spot	Diameter	66	1000000052	926
0.25	0.25	0.25	um	Spot	Diameter	66	1000000017	927
0.25	0.25	0.25	um	Spot	Diameter	67	1000000006	928
0.25	0.25	0.25	um	Spot	Diameter	67	1000000048	929
0.25	0.25	0.25	um	Spot	Diameter	67	1000000053	930
0.25	0.25	0.25	um	Spot	Diameter	67	1000000044	931
0.25	0.25	0.25	um	Spot	Diameter	67	1000000047	932
0.25	0.25	0.25	um	Spot	Diameter	67	1000000050	933
0.25	0.25	0.25	um	Spot	Diameter	67	1000000043	934
0.25	0.25	0.25	um	Spot	Diameter	67	1000000049	935
0.25	0.25	0.25	um	Spot	Diameter	67	1000000046	936
0.25	0.25	0.25	um	Spot	Diameter	67	1000000054	937
0.25	0.25	0.25	um	Spot	Diameter	67	1000000051	938
0.25	0.25	0.25	um	Spot	Diameter	67	1000000052	939
0.25	0.25	0.25	um	Spot	Diameter	67	1000000017	940
0.25	0.25	0.25	um	Spot	Diameter	67	1000000042	941
0.25	0.25	0.25	um	Spot	Diameter	68	1000000006	942
0.25	0.25	0.25	um	Spot	Diameter	68	1000000048	943
0.25	0.25	0.25	um	Spot	Diameter	68	1000000053	944
0.25	0.25	0.25	um	Spot	Diameter	68	1000000044	945
0.25	0.25	0.25	um	Spot	Diameter	68	1000000047	946
0.25	0.25	0.25	um	Spot	Diameter	68	1000000050	947
0.25	0.25	0.25	um	Spot	Diameter	68	1000000043	948
0.25	0.25	0.25	um	Spot	Diameter	68	1000000055	949
0.25	0.25	0.25	um	Spot	Diameter	68	1000000049	950
0.25	0.25	0.25	um	Spot	Diameter	68	1000000046	951
0.25	0.25	0.25	um	Spot	Diameter	68	1000000051	952
0.25	0.25	0.25	um	Spot	Diameter	68	1000000052	953
0.25	0.25	0.25	um	Spot	Diameter	68	1000000017	954
0.25	0.25	0.25	um	Spot	Diameter	68	1000000042	955
0.25	0.25	0.25	um	Spot	Diameter	69	1000000006	956
0.25	0.25	0.25	um	Spot	Diameter	69	1000000048	957
0.25	0.25	0.25	um	Spot	Diameter	69	1000000053	958
0.25	0.25	0.25	um	Spot	Diameter	69	1000000050	959
0.25	0.25	0.25	um	Spot	Diameter	69	1000000043	960
0.25	0.25	0.25	um	Spot	Diameter	69	1000000055	961
0.25	0.25	0.25	um	Spot	Diameter	69	1000000049	962
0.25	0.25	0.25	um	Spot	Diameter	69	1000000046	963
0.25	0.25	0.25	um	Spot	Diameter	69	1000000054	964
0.25	0.25	0.25	um	Spot	Diameter	69	1000000051	965
0.25	0.25	0.25	um	Spot	Diameter	69	1000000052	966
0.25	0.25	0.25	um	Spot	Diameter	69	1000000042	967
0.25	0.25	0.25	um	Spot	Diameter	70	1000000006	968
0.25	0.25	0.25	um	Spot	Diameter	70	1000000048	969
0.25	0.25	0.25	um	Spot	Diameter	70	1000000053	970
0.25	0.25	0.25	um	Spot	Diameter	70	1000000050	971
0.25	0.25	0.25	um	Spot	Diameter	70	1000000043	972
0.25	0.25	0.25	um	Spot	Diameter	70	1000000055	973
0.25	0.25	0.25	um	Spot	Diameter	70	1000000049	974
0.25	0.25	0.25	um	Spot	Diameter	70	1000000046	975
0.25	0.25	0.25	um	Spot	Diameter	70	1000000054	976
0.25	0.25	0.25	um	Spot	Diameter	70	1000000051	977
0.25	0.25	0.25	um	Spot	Diameter	70	1000000052	978
0.25	0.25	0.25	um	Spot	Diameter	70	1000000042	979
0.25	0.25	0.25	um	Spot	Diameter	71	1000000006	980
0.25	0.25	0.25	um	Spot	Diameter	71	1000000048	981
0.25	0.25	0.25	um	Spot	Diameter	71	1000000053	982
0.25	0.25	0.25	um	Spot	Diameter	71	1000000050	983
0.25	0.25	0.25	um	Spot	Diameter	71	1000000055	984
0.25	0.25	0.25	um	Spot	Diameter	71	1000000049	985
0.25	0.25	0.25	um	Spot	Diameter	71	1000000046	986
0.25	0.25	0.25	um	Spot	Diameter	71	1000000054	987
0.25	0.25	0.25	um	Spot	Diameter	71	1000000051	988
0.25	0.25	0.25	um	Spot	Diameter	71	1000000052	989
0.25	0.25	0.25	um	Spot	Diameter	71	1000000042	990
0.25	0.25	0.25	um	Spot	Diameter	72	1000000006	991
0.25	0.25	0.25	um	Spot	Diameter	72	1000000048	992
0.25	0.25	0.25	um	Spot	Diameter	72	1000000050	993
0.25	0.25	0.25	um	Spot	Diameter	72	1000000055	994
0.25	0.25	0.25	um	Spot	Diameter	72	1000000049	995
0.25	0.25	0.25	um	Spot	Diameter	72	1000000046	996
0.25	0.25	0.25	um	Spot	Diameter	72	1000000054	997
0.25	0.25	0.25	um	Spot	Diameter	72	1000000051	998
0.25	0.25	0.25	um	Spot	Diameter	72	1000000052	999
0.25	0.25	0.25	um	Spot	Diameter	72	1000000042	1000
0.25	0.25	0.25	um	Spot	Diameter	73	1000000006	1001
0.25	0.25	0.25	um	Spot	Diameter	73	1000000048	1002
0.25	0.25	0.25	um	Spot	Diameter	73	1000000053	1003
0.25	0.25	0.25	um	Spot	Diameter	73	1000000050	1004
0.25	0.25	0.25	um	Spot	Diameter	73	1000000055	1005
0.25	0.25	0.25	um	Spot	Diameter	73	1000000056	1006
0.25	0.25	0.25	um	Spot	Diameter	73	1000000049	1007
0.25	0.25	0.25	um	Spot	Diameter	73	1000000046	1008
0.25	0.25	0.25	um	Spot	Diameter	73	1000000054	1009
0.25	0.25	0.25	um	Spot	Diameter	73	1000000051	1010
0.25	0.25	0.25	um	Spot	Diameter	73	1000000052	1011
0.25	0.25	0.25	um	Spot	Diameter	73	1000000042	1012
0.25	0.25	0.25	um	Spot	Diameter	74	1000000006	1013
0.25	0.25	0.25	um	Spot	Diameter	74	1000000048	1014
0.25	0.25	0.25	um	Spot	Diameter	74	1000000053	1015
0.25	0.25	0.25	um	Spot	Diameter	74	1000000050	1016
0.25	0.25	0.25	um	Spot	Diameter	74	1000000055	1017
0.25	0.25	0.25	um	Spot	Diameter	74	1000000057	1018
0.25	0.25	0.25	um	Spot	Diameter	74	1000000056	1019
0.25	0.25	0.25	um	Spot	Diameter	74	1000000049	1020
0.25	0.25	0.25	um	Spot	Diameter	74	1000000046	1021
0.25	0.25	0.25	um	Spot	Diameter	74	1000000054	1022
0.25	0.25	0.25	um	Spot	Diameter	74	1000000051	1023
0.25	0.25	0.25	um	Spot	Diameter	74	1000000052	1024
0.25	0.25	0.25	um	Spot	Diameter	74	1000000042	1025
0.25	0.25	0.25	um	Spot	Diameter	75	1000000006	1026
0.25	0.25	0.25	um	Spot	Diameter	75	1000000048	1027
0.25	0.25	0.25	um	Spot	Diameter	75	1000000053	1028
0.25	0.25	0.25	um	Spot	Diameter	75	1000000050	1029
0.25	0.25	0.25	um	Spot	Diameter	75	1000000057	1030
0.25	0.25	0.25	um	Spot	Diameter	75	1000000055	1031
0.25	0.25	0.25	um	Spot	Diameter	75	1000000056	1032
0.25	0.25	0.25	um	Spot	Diameter	75	1000000046	1033
0.25	0.25	0.25	um	Spot	Diameter	75	1000000054	1034
0.25	0.25	0.25	um	Spot	Diameter	75	1000000051	1035
0.25	0.25	0.25	um	Spot	Diameter	75	1000000052	1036
0.25	0.25	0.25	um	Spot	Diameter	75	1000000042	1037
0.25	0.25	0.25	um	Spot	Diameter	76	1000000006	1038
0.25	0.25	0.25	um	Spot	Diameter	76	1000000048	1039
0.25	0.25	0.25	um	Spot	Diameter	76	1000000053	1040
0.25	0.25	0.25	um	Spot	Diameter	76	1000000050	1041
0.25	0.25	0.25	um	Spot	Diameter	76	1000000055	1042
0.25	0.25	0.25	um	Spot	Diameter	76	1000000057	1043
0.25	0.25	0.25	um	Spot	Diameter	76	1000000056	1044
0.25	0.25	0.25	um	Spot	Diameter	76	1000000049	1045
0.25	0.25	0.25	um	Spot	Diameter	76	1000000046	1046
0.25	0.25	0.25	um	Spot	Diameter	76	1000000054	1047
0.25	0.25	0.25	um	Spot	Diameter	76	1000000051	1048
0.25	0.25	0.25	um	Spot	Diameter	76	1000000052	1049
0.25	0.25	0.25	um	Spot	Diameter	76	1000000042	1050
0.25	0.25	0.25	um	Spot	Diameter	77	1000000006	1051
0.25	0.25	0.25	um	Spot	Diameter	77	1000000048	1052
0.25	0.25	0.25	um	Spot	Diameter	77	1000000053	1053
0.25	0.25	0.25	um	Spot	Diameter	77	1000000050	1054
0.25	0.25	0.25	um	Spot	Diameter	77	1000000057	1055
0.25	0.25	0.25	um	Spot	Diameter	77	1000000055	1056
0.25	0.25	0.25	um	Spot	Diameter	77	1000000056	1057
0.25	0.25	0.25	um	Spot	Diameter	77	1000000049	1058
0.25	0.25	0.25	um	Spot	Diameter	77	1000000054	1059
0.25	0.25	0.25	um	Spot	Diameter	77	1000000051	1060
0.25	0.25	0.25	um	Spot	Diameter	77	1000000052	1061
0.25	0.25	0.25	um	Spot	Diameter	77	1000000042	1062
0.25	0.25	0.25	um	Spot	Diameter	78	1000000048	1063
0.25	0.25	0.25	um	Spot	Diameter	78	1000000057	1064
0.25	0.25	0.25	um	Spot	Diameter	78	1000000055	1065
0.25	0.25	0.25	um	Spot	Diameter	78	1000000056	1066
0.25	0.25	0.25	um	Spot	Diameter	78	1000000049	1067
0.25	0.25	0.25	um	Spot	Diameter	78	1000000054	1068
0.25	0.25	0.25	um	Spot	Diameter	78	1000000051	1069
0.25	0.25	0.25	um	Spot	Diameter	78	1000000052	1070
0.25	0.25	0.25	um	Spot	Diameter	78	1000000042	1071
0.25	0.25	0.25	um	Spot	Diameter	79	1000000053	1072
0.25	0.25	0.25	um	Spot	Diameter	79	1000000057	1073
0.25	0.25	0.25	um	Spot	Diameter	79	1000000056	1074
0.25	0.25	0.25	um	Spot	Diameter	79	1000000054	1075
0.25	0.25	0.25	um	Spot	Diameter	79	1000000051	1076
0.25	0.25	0.25	um	Spot	Diameter	79	1000000052	1077
0.25	0.25	0.25	um	Spot	Diameter	79	1000000042	1078
0.25	0.25	0.25	um	Spot	Diameter	80	1000000057	1079
0.25	0.25	0.25	um	Spot	Diameter	80	1000000056	1080
0.25	0.25	0.25	um	Spot	Diameter	80	1000000058	1081
0.25	0.25	0.25	um	Spot	Diameter	80	1000000054	1082
0.25	0.25	0.25	um	Spot	Diameter	80	1000000052	1083
0.25	0.25	0.25	um	Spot	Diameter	80	1000000042	1084
0.25	0.25	0.25	um	Spot	Diameter	81	1000000057	1085
0.25	0.25	0.25	um	Spot	Diameter	81	1000000056	1086
0.25	0.25	0.25	um	Spot	Diameter	81	1000000058	1087
0.25	0.25	0.25	um	Spot	Diameter	81	1000000054	1088
0.25	0.25	0.25	um	Spot	Diameter	81	1000000051	1089
0.25	0.25	0.25	um	Spot	Diameter	81	1000000052	1090
0.25	0.25	0.25	um	Spot	Diameter	81	1000000042	1091
0.25	0.25	0.25	um	Spot	Diameter	82	1000000059	1092
0.25	0.25	0.25	um	Spot	Diameter	82	1000000057	1093
0.25	0.25	0.25	um	Spot	Diameter	82	1000000056	1094
0.25	0.25	0.25	um	Spot	Diameter	82	1000000058	1095
0.25	0.25	0.25	um	Spot	Diameter	82	1000000051	1096
0.25	0.25	0.25	um	Spot	Diameter	82	1000000052	1097
0.25	0.25	0.25	um	Spot	Diameter	82	1000000042	1098
0.25	0.25	0.25	um	Spot	Diameter	83	1000000059	1099
0.25	0.25	0.25	um	Spot	Diameter	83	1000000057	1100
0.25	0.25	0.25	um	Spot	Diameter	83	1000000056	1101
0.25	0.25	0.25	um	Spot	Diameter	83	1000000052	1102
0.25	0.25	0.25	um	Spot	Diameter	83	1000000042	1103
0.25	0.25	0.25	um	Spot	Diameter	84	1000000059	1104
0.25	0.25	0.25	um	Spot	Diameter	84	1000000057	1105
0.25	0.25	0.25	um	Spot	Diameter	84	1000000056	1106
0.25	0.25	0.25	um	Spot	Diameter	84	1000000058	1107
0.25	0.25	0.25	um	Spot	Diameter	84	1000000051	1108
0.25	0.25	0.25	um	Spot	Diameter	84	1000000052	1109
0.25	0.25	0.25	um	Spot	Diameter	84	1000000042	1110
0.25	0.25	0.25	um	Spot	Diameter	85	1000000059	1111
0.25	0.25	0.25	um	Spot	Diameter	85	1000000057	1112
0.25	0.25	0.25	um	Spot	Diameter	85	1000000056	1113
0.25	0.25	0.25	um	Spot	Diameter	85	1000000058	1114
0.25	0.25	0.25	um	Spot	Diameter	85	1000000051	1115
0.25	0.25	0.25	um	Spot	Diameter	85	1000000052	1116
0.25	0.25	0.25	um	Spot	Diameter	86	1000000059	1117
0.25	0.25	0.25	um	Spot	Diameter	86	1000000060	1118
0.25	0.25	0.25	um	Spot	Diameter	86	1000000057	1119
0.25	0.25	0.25	um	Spot	Diameter	86	1000000056	1120
0.25	0.25	0.25	um	Spot	Diameter	86	1000000058	1121
0.25	0.25	0.25	um	Spot	Diameter	86	1000000051	1122
0.25	0.25	0.25	um	Spot	Diameter	86	1000000052	1123
0.25	0.25	0.25	um	Spot	Diameter	87	1000000059	1124
0.25	0.25	0.25	um	Spot	Diameter	87	1000000060	1125
0.25	0.25	0.25	um	Spot	Diameter	87	1000000057	1126
0.25	0.25	0.25	um	Spot	Diameter	87	1000000058	1127
0.25	0.25	0.25	um	Spot	Diameter	87	1000000051	1128
0.25	0.25	0.25	um	Spot	Diameter	87	1000000052	1129
0.25	0.25	0.25	um	Spot	Diameter	88	1000000059	1130
0.25	0.25	0.25	um	Spot	Diameter	88	1000000060	1131
0.25	0.25	0.25	um	Spot	Diameter	88	1000000057	1132
0.25	0.25	0.25	um	Spot	Diameter	88	1000000056	1133
0.25	0.25	0.25	um	Spot	Diameter	88	1000000058	1134
0.25	0.25	0.25	um	Spot	Diameter	88	1000000051	1135
0.25	0.25	0.25	um	Spot	Diameter	88	1000000052	1136
0.25	0.25	0.25	um	Spot	Diameter	89	1000000059	1137
0.25	0.25	0.25	um	Spot	Diameter	89	1000000060	1138
0.25	0.25	0.25	um	Spot	Diameter	89	1000000057	1139
0.25	0.25	0.25	um	Spot	Diameter	89	1000000056	1140
0.25	0.25	0.25	um	Spot	Diameter	89	1000000058	1141
0.25	0.25	0.25	um	Spot	Diameter	89	1000000051	1142
0.25	0.25	0.25	um	Spot	Diameter	89	1000000052	1143
0.25	0.25	0.25	um	Spot	Diameter	90	1000000059	1144
0.25	0.25	0.25	um	Spot	Diameter	90	1000000060	1145
0.25	0.25	0.25	um	Spot	Diameter	90	1000000057	1146
0.25	0.25	0.25	um	Spot	Diameter	90	1000000056	1147
0.25	0.25	0.25	um	Spot	Diameter	90	1000000058	1148
0.25	0.25	0.25	um	Spot	Diameter	90	1000000052	1149
0.25	0.25	0.25	um	Spot	Diameter	91	1000000059	1150
0.25	0.25	0.25	um	Spot	Diameter	91	1000000060	1151
0.25	0.25	0.25	um	Spot	Diameter	91	1000000057	1152
0.25	0.25	0.25	um	Spot	Diameter	91	1000000058	1153
0.25	0.25	0.25	um	Spot	Diameter	91	1000000051	1154
0.25	0.25	0.25	um	Spot	Diameter	91	1000000052	1155
0.25	0.25	0.25	um	Spot	Diameter	92	1000000059	1156
0.25	0.25	0.25	um	Spot	Diameter	92	1000000060	1157
0.25	0.25	0.25	um	Spot	Diameter	92	1000000061	1158
0.25	0.25	0.25	um	Spot	Diameter	92	1000000057	1159
0.25	0.25	0.25	um	Spot	Diameter	92	1000000058	1160
0.25	0.25	0.25	um	Spot	Diameter	92	1000000051	1161
0.25	0.25	0.25	um	Spot	Diameter	92	1000000052	1162
0.25	0.25	0.25	um	Spot	Diameter	93	1000000059	1163
0.25	0.25	0.25	um	Spot	Diameter	93	1000000060	1164
0.25	0.25	0.25	um	Spot	Diameter	93	1000000061	1165
0.25	0.25	0.25	um	Spot	Diameter	93	1000000057	1166
0.25	0.25	0.25	um	Spot	Diameter	93	1000000051	1167
0.25	0.25	0.25	um	Spot	Diameter	93	1000000052	1168
0.25	0.25	0.25	um	Spot	Diameter	94	1000000059	1169
0.25	0.25	0.25	um	Spot	Diameter	94	1000000060	1170
0.25	0.25	0.25	um	Spot	Diameter	94	1000000061	1171
0.25	0.25	0.25	um	Spot	Diameter	94	1000000057	1172
0.25	0.25	0.25	um	Spot	Diameter	94	1000000051	1173
0.25	0.25	0.25	um	Spot	Diameter	94	1000000052	1174
0.25	0.25	0.25	um	Spot	Diameter	95	1000000060	1175
0.25	0.25	0.25	um	Spot	Diameter	95	1000000061	1176
0.25	0.25	0.25	um	Spot	Diameter	95	1000000057	1177
0.25	0.25	0.25	um	Spot	Diameter	95	1000000062	1178
0.25	0.25	0.25	um	Spot	Diameter	95	1000000051	1179
0.25	0.25	0.25	um	Spot	Diameter	95	1000000052	1180
0.25	0.25	0.25	um	Spot	Diameter	96	1000000059	1181
0.25	0.25	0.25	um	Spot	Diameter	96	1000000060	1182
0.25	0.25	0.25	um	Spot	Diameter	96	1000000061	1183
0.25	0.25	0.25	um	Spot	Diameter	96	1000000057	1184
0.25	0.25	0.25	um	Spot	Diameter	96	1000000063	1185
0.25	0.25	0.25	um	Spot	Diameter	96	1000000062	1186
0.25	0.25	0.25	um	Spot	Diameter	96	1000000051	1187
0.25	0.25	0.25	um	Spot	Diameter	96	1000000052	1188
0.25	0.25	0.25	um	Spot	Diameter	97	1000000060	1189
0.25	0.25	0.25	um	Spot	Diameter	97	1000000061	1190
0.25	0.25	0.25	um	Spot	Diameter	97	1000000057	1191
0.25	0.25	0.25	um	Spot	Diameter	97	1000000063	1192
0.25	0.25	0.25	um	Spot	Diameter	97	1000000062	1193
0.25	0.25	0.25	um	Spot	Diameter	97	1000000051	1194
0.25	0.25	0.25	um	Spot	Diameter	97	1000000052	1195
0.25	0.25	0.25	um	Spot	Diameter	98	1000000059	1196
0.25	0.25	0.25	um	Spot	Diameter	98	1000000061	1197
0.25	0.25	0.25	um	Spot	Diameter	98	1000000057	1198
0.25	0.25	0.25	um	Spot	Diameter	98	1000000063	1199
0.25	0.25	0.25	um	Spot	Diameter	98	1000000062	1200
0.25	0.25	0.25	um	Spot	Diameter	98	1000000052	1201
0.25	0.25	0.25	um	Spot	Diameter	99	1000000059	1202
0.25	0.25	0.25	um	Spot	Diameter	99	1000000061	1203
0.25	0.25	0.25	um	Spot	Diameter	99	1000000057	1204
0.25	0.25	0.25	um	Spot	Diameter	99	1000000063	1205
0.25	0.25	0.25	um	Spot	Diameter	99	1000000062	1206
0.25	0.25	0.25	um	Spot	Diameter	99	1000000051	1207
0.25	0.25	0.25	um	Spot	Diameter	100	1000000059	1208
0.25	0.25	0.25	um	Spot	Diameter	100	1000000061	1209
0.25	0.25	0.25	um	Spot	Diameter	100	1000000057	1210
0.25	0.25	0.25	um	Spot	Diameter	100	1000000063	1211
0.25	0.25	0.25	um	Spot	Diameter	100	1000000062	1212
0.25	0.25	0.25	um	Spot	Diameter	100	1000000052	1213
0.25	0.25	0.25	um	Spot	Diameter	101	1000000059	1214
0.25	0.25	0.25	um	Spot	Diameter	101	1000000061	1215
0.25	0.25	0.25	um	Spot	Diameter	101	1000000057	1216
0.25	0.25	0.25	um	Spot	Diameter	101	1000000063	1217
0.25	0.25	0.25	um	Spot	Diameter	101	1000000062	1218
0.25	0.25	0.25	um	Spot	Diameter	101	1000000052	1219
0.25	0.25	0.25	um	Spot	Diameter	102	1000000059	1220
0.25	0.25	0.25	um	Spot	Diameter	102	1000000061	1221
0.25	0.25	0.25	um	Spot	Diameter	102	1000000057	1222
0.25	0.25	0.25	um	Spot	Diameter	102	1000000063	1223
0.25	0.25	0.25	um	Spot	Diameter	102	1000000062	1224
0.25	0.25	0.25	um	Spot	Diameter	102	1000000052	1225
0.25	0.25	0.25	um	Spot	Diameter	103	1000000059	1226
0.25	0.25	0.25	um	Spot	Diameter	103	1000000061	1227
0.25	0.25	0.25	um	Spot	Diameter	103	1000000057	1228
0.25	0.25	0.25	um	Spot	Diameter	103	1000000062	1229
0.25	0.25	0.25	um	Spot	Diameter	103	1000000052	1230
0.25	0.25	0.25	um	Spot	Diameter	104	1000000059	1231
0.25	0.25	0.25	um	Spot	Diameter	104	1000000057	1232
0.25	0.25	0.25	um	Spot	Diameter	104	1000000063	1233
0.25	0.25	0.25	um	Spot	Diameter	104	1000000062	1234
0.25	0.25	0.25	um	Spot	Diameter	104	1000000052	1235
0.25	0.25	0.25	um	Spot	Diameter	105	1000000059	1236
0.25	0.25	0.25	um	Spot	Diameter	105	1000000057	1237
0.25	0.25	0.25	um	Spot	Diameter	105	1000000063	1238
0.25	0.25	0.25	um	Spot	Diameter	105	1000000062	1239
0.25	0.25	0.25	um	Spot	Diameter	105	1000000052	1240
0.25	0.25	0.25	um	Spot	Diameter	106	1000000059	1241
0.25	0.25	0.25	um	Spot	Diameter	106	1000000057	1242
0.25	0.25	0.25	um	Spot	Diameter	106	1000000063	1243
0.25	0.25	0.25	um	Spot	Diameter	106	1000000062	1244
0.25	0.25	0.25	um	Spot	Diameter	107	1000000059	1245
0.25	0.25	0.25	um	Spot	Diameter	107	1000000057	1246
0.25	0.25	0.25	um	Spot	Diameter	107	1000000063	1247
0.25	0.25	0.25	um	Spot	Diameter	107	1000000062	1248
0.25	0.25	0.25	um	Spot	Diameter	108	1000000059	1249
0.25	0.25	0.25	um	Spot	Diameter	108	1000000057	1250
0.25	0.25	0.25	um	Spot	Diameter	108	1000000063	1251
0.25	0.25	0.25	um	Spot	Diameter	108	1000000062	1252
0.25	0.25	0.25	um	Spot	Diameter	109	1000000059	1253
0.25	0.25	0.25	um	Spot	Diameter	109	1000000063	1254
0.25	0.25	0.25	um	Spot	Diameter	109	1000000062	1255
0.25	0.25	0.25	um	Spot	Diameter	110	1000000059	1256
0.25	0.25	0.25	um	Spot	Diameter	110	1000000063	1257
0.25	0.25	0.25	um	Spot	Diameter	110	1000000062	1258
0.25	0.25	0.25	um	Spot	Diameter	111	1000000059	1259
0.25	0.25	0.25	um	Spot	Diameter	111	1000000063	1260
0.25	0.25	0.25	um	Spot	Diameter	112	1000000059	1261
0.25	0.25	0.25	um	Spot	Diameter	112	1000000063	1262
0.25	0.25	0.25	um	Spot	Diameter	113	1000000059	1263
0.25	0.25	0.25	um	Spot	Diameter	113	1000000063	1264
0.25	0.25	0.25	um	Spot	Diameter	114	1000000059	1265
0.25	0.25	0.25	um	Spot	Diameter	114	1000000063	1266
0.25	0.25	0.25	um	Spot	Diameter	114	1000000064	1267
0.25	0.25	0.25	um	Spot	Diameter	115	1000000059	1268
0.25	0.25	0.25	um	Spot	Diameter	115	1000000063	1269
0.25	0.25	0.25	um	Spot	Diameter	115	1000000064	1270
0.25	0.25	0.25	um	Spot	Diameter	115	1000000065	1271
0.25	0.25	0.25	um	Spot	Diameter	116	1000000059	1272
0.25	0.25	0.25	um	Spot	Diameter	116	1000000064	1273
0.25	0.25	0.25	um	Spot	Diameter	116	1000000065	1274
0.25	0.25	0.25	um	Spot	Diameter	117	1000000059	1275
0.25	0.25	0.25	um	Spot	Diameter	117	1000000063	1276
0.25	0.25	0.25	um	Spot	Diameter	117	1000000064	1277
0.25	0.25	0.25	um	Spot	Diameter	117	1000000065	1278
0.25	0.25	0.25	um	Spot	Diameter	118	1000000059	1279
0.25	0.25	0.25	um	Spot	Diameter	118	1000000063	1280
0.25	0.25	0.25	um	Spot	Diameter	118	1000000064	1281
0.25	0.25	0.25	um	Spot	Diameter	118	1000000065	1282
0.25	0.25	0.25	um	Spot	Diameter	119	1000000059	1283
0.25	0.25	0.25	um	Spot	Diameter	119	1000000063	1284
0.25	0.25	0.25	um	Spot	Diameter	119	1000000064	1285
0.25	0.25	0.25	um	Spot	Diameter	119	1000000065	1286
0.25	0.25	0.25	um	Spot	Diameter	120	1000000059	1287
0.25	0.25	0.25	um	Spot	Diameter	120	1000000063	1288
0.25	0.25	0.25	um	Spot	Diameter	120	1000000064	1289
0.25	0.25	0.25	um	Spot	Diameter	120	1000000065	1290
0.25	0.25	0.25	um	Spot	Diameter	121	1000000063	1291
0.25	0.25	0.25	um	Spot	Diameter	121	1000000064	1292
0.25	0.25	0.25	um	Spot	Diameter	121	1000000065	1293
0.25	0.25	0.25	um	Spot	Diameter	122	1000000059	1294
0.25	0.25	0.25	um	Spot	Diameter	122	1000000063	1295
0.25	0.25	0.25	um	Spot	Diameter	122	1000000064	1296
0.25	0.25	0.25	um	Spot	Diameter	122	1000000065	1297
0.25	0.25	0.25	um	Spot	Diameter	122	1000000066	1298
0.25	0.25	0.25	um	Spot	Diameter	123	1000000059	1299
0.25	0.25	0.25	um	Spot	Diameter	123	1000000063	1300
0.25	0.25	0.25	um	Spot	Diameter	123	1000000064	1301
0.25	0.25	0.25	um	Spot	Diameter	123	1000000065	1302
0.25	0.25	0.25	um	Spot	Diameter	123	1000000066	1303
0.25	0.25	0.25	um	Spot	Diameter	124	1000000063	1304
0.25	0.25	0.25	um	Spot	Diameter	124	1000000064	1305
0.25	0.25	0.25	um	Spot	Diameter	124	1000000065	1306
0.25	0.25	0.25	um	Spot	Diameter	124	1000000066	1307
0.25	0.25	0.25	um	Spot	Diameter	125	1000000063	1308
0.25	0.25	0.25	um	Spot	Diameter	125	1000000064	1309
0.25	0.25	0.25	um	Spot	Diameter	125	1000000065	1310
0.25	0.25	0.25	um	Spot	Diameter	125	1000000066	1311
0.25	0.25	0.25	um	Spot	Diameter	126	1000000063	1312
0.25	0.25	0.25	um	Spot	Diameter	126	1000000064	1313
0.25	0.25	0.25	um	Spot	Diameter	126	1000000065	1314
0.25	0.25	0.25	um	Spot	Diameter	126	1000000066	1315
0.25	0.25	0.25	um	Spot	Diameter	127	1000000063	1316
0.25	0.25	0.25	um	Spot	Diameter	127	1000000064	1317
0.25	0.25	0.25	um	Spot	Diameter	127	1000000065	1318
0.25	0.25	0.25	um	Spot	Diameter	127	1000000066	1319
0.25	0.25	0.25	um	Spot	Diameter	128	1000000063	1320
0.25	0.25	0.25	um	Spot	Diameter	128	1000000064	1321
0.25	0.25	0.25	um	Spot	Diameter	128	1000000065	1322
0.25	0.25	0.25	um	Spot	Diameter	128	1000000066	1323
0.25	0.25	0.25	um	Spot	Diameter	129	1000000063	1324
0.25	0.25	0.25	um	Spot	Diameter	129	1000000064	1325
0.25	0.25	0.25	um	Spot	Diameter	129	1000000065	1326
0.25	0.25	0.25	um	Spot	Diameter	129	1000000066	1327
0.25	0.25	0.25	um	Spot	Diameter	130	1000000063	1328
0.25	0.25	0.25	um	Spot	Diameter	130	1000000067	1329
0.25	0.25	0.25	um	Spot	Diameter	130	1000000064	1330
0.25	0.25	0.25	um	Spot	Diameter	130	1000000065	1331
0.25	0.25	0.25	um	Spot	Diameter	130	1000000066	1332
0.25	0.25	0.25	um	Spot	Diameter	131	1000000068	1333
0.25	0.25	0.25	um	Spot	Diameter	131	1000000067	1334
0.25	0.25	0.25	um	Spot	Diameter	131	1000000064	1335
0.25	0.25	0.25	um	Spot	Diameter	131	1000000069	1336
0.25	0.25	0.25	um	Spot	Diameter	131	1000000070	1337
0.25	0.25	0.25	um	Spot	Diameter	131	1000000066	1338
0.25	0.25	0.25	um	Spot	Diameter	132	1000000068	1339
0.25	0.25	0.25	um	Spot	Diameter	132	1000000063	1340
0.25	0.25	0.25	um	Spot	Diameter	132	1000000067	1341
0.25	0.25	0.25	um	Spot	Diameter	132	1000000064	1342
0.25	0.25	0.25	um	Spot	Diameter	132	1000000069	1343
0.25	0.25	0.25	um	Spot	Diameter	132	1000000070	1344
0.25	0.25	0.25	um	Spot	Diameter	132	1000000065	1345
0.25	0.25	0.25	um	Spot	Diameter	132	1000000066	1346
0.25	0.25	0.25	um	Spot	Diameter	133	1000000068	1347
0.25	0.25	0.25	um	Spot	Diameter	133	1000000063	1348
0.25	0.25	0.25	um	Spot	Diameter	133	1000000067	1349
0.25	0.25	0.25	um	Spot	Diameter	133	1000000064	1350
0.25	0.25	0.25	um	Spot	Diameter	133	1000000069	1351
0.25	0.25	0.25	um	Spot	Diameter	133	1000000070	1352
0.25	0.25	0.25	um	Spot	Diameter	133	1000000065	1353
0.25	0.25	0.25	um	Spot	Diameter	133	1000000066	1354
0.25	0.25	0.25	um	Spot	Diameter	134	1000000068	1355
0.25	0.25	0.25	um	Spot	Diameter	134	1000000063	1356
0.25	0.25	0.25	um	Spot	Diameter	134	1000000067	1357
0.25	0.25	0.25	um	Spot	Diameter	134	1000000064	1358
0.25	0.25	0.25	um	Spot	Diameter	134	1000000069	1359
0.25	0.25	0.25	um	Spot	Diameter	134	1000000070	1360
0.25	0.25	0.25	um	Spot	Diameter	134	1000000065	1361
0.25	0.25	0.25	um	Spot	Diameter	135	1000000068	1362
0.25	0.25	0.25	um	Spot	Diameter	135	1000000063	1363
0.25	0.25	0.25	um	Spot	Diameter	135	1000000067	1364
0.25	0.25	0.25	um	Spot	Diameter	135	1000000064	1365
0.25	0.25	0.25	um	Spot	Diameter	135	1000000069	1366
0.25	0.25	0.25	um	Spot	Diameter	135	1000000070	1367
0.25	0.25	0.25	um	Spot	Diameter	135	1000000065	1368
0.25	0.25	0.25	um	Spot	Diameter	136	1000000068	1369
0.25	0.25	0.25	um	Spot	Diameter	136	1000000063	1370
0.25	0.25	0.25	um	Spot	Diameter	136	1000000067	1371
0.25	0.25	0.25	um	Spot	Diameter	136	1000000064	1372
0.25	0.25	0.25	um	Spot	Diameter	136	1000000069	1373
0.25	0.25	0.25	um	Spot	Diameter	136	1000000070	1374
0.25	0.25	0.25	um	Spot	Diameter	136	1000000065	1375
0.25	0.25	0.25	um	Spot	Diameter	137	1000000068	1376
0.25	0.25	0.25	um	Spot	Diameter	137	1000000063	1377
0.25	0.25	0.25	um	Spot	Diameter	137	1000000067	1378
0.25	0.25	0.25	um	Spot	Diameter	137	1000000064	1379
0.25	0.25	0.25	um	Spot	Diameter	137	1000000069	1380
0.25	0.25	0.25	um	Spot	Diameter	137	1000000070	1381
0.25	0.25	0.25	um	Spot	Diameter	137	1000000065	1382
0.25	0.25	0.25	um	Spot	Diameter	138	1000000068	1383
0.25	0.25	0.25	um	Spot	Diameter	138	1000000067	1384
0.25	0.25	0.25	um	Spot	Diameter	138	1000000064	1385
0.25	0.25	0.25	um	Spot	Diameter	138	1000000069	1386
0.25	0.25	0.25	um	Spot	Diameter	138	1000000070	1387
0.25	0.25	0.25	um	Spot	Diameter	139	1000000068	1388
0.25	0.25	0.25	um	Spot	Diameter	139	1000000063	1389
0.25	0.25	0.25	um	Spot	Diameter	139	1000000071	1390
0.25	0.25	0.25	um	Spot	Diameter	139	1000000067	1391
0.25	0.25	0.25	um	Spot	Diameter	139	1000000064	1392
0.25	0.25	0.25	um	Spot	Diameter	139	1000000069	1393
0.25	0.25	0.25	um	Spot	Diameter	139	1000000070	1394
0.25	0.25	0.25	um	Spot	Diameter	140	1000000068	1395
0.25	0.25	0.25	um	Spot	Diameter	140	1000000072	1396
0.25	0.25	0.25	um	Spot	Diameter	140	1000000063	1397
0.25	0.25	0.25	um	Spot	Diameter	140	1000000071	1398
0.25	0.25	0.25	um	Spot	Diameter	140	1000000067	1399
0.25	0.25	0.25	um	Spot	Diameter	140	1000000069	1400
0.25	0.25	0.25	um	Spot	Diameter	140	1000000070	1401
0.25	0.25	0.25	um	Spot	Diameter	141	1000000073	1402
0.25	0.25	0.25	um	Spot	Diameter	141	1000000068	1403
0.25	0.25	0.25	um	Spot	Diameter	141	1000000072	1404
0.25	0.25	0.25	um	Spot	Diameter	141	1000000071	1405
0.25	0.25	0.25	um	Spot	Diameter	141	1000000067	1406
0.25	0.25	0.25	um	Spot	Diameter	141	1000000069	1407
0.25	0.25	0.25	um	Spot	Diameter	141	1000000070	1408
0.25	0.25	0.25	um	Spot	Diameter	142	1000000073	1409
0.25	0.25	0.25	um	Spot	Diameter	142	1000000072	1410
0.25	0.25	0.25	um	Spot	Diameter	142	1000000063	1411
0.25	0.25	0.25	um	Spot	Diameter	142	1000000071	1412
0.25	0.25	0.25	um	Spot	Diameter	142	1000000067	1413
0.25	0.25	0.25	um	Spot	Diameter	142	1000000069	1414
0.25	0.25	0.25	um	Spot	Diameter	142	1000000070	1415
0.25	0.25	0.25	um	Spot	Diameter	143	1000000072	1416
0.25	0.25	0.25	um	Spot	Diameter	143	1000000071	1417
0.25	0.25	0.25	um	Spot	Diameter	143	1000000067	1418
0.25	0.25	0.25	um	Spot	Diameter	143	1000000069	1419
0.25	0.25	0.25	um	Spot	Diameter	143	1000000070	1420
0.25	0.25	0.25	um	Spot	Diameter	144	1000000073	1421
0.25	0.25	0.25	um	Spot	Diameter	144	1000000072	1422
0.25	0.25	0.25	um	Spot	Diameter	144	1000000063	1423
0.25	0.25	0.25	um	Spot	Diameter	144	1000000071	1424
0.25	0.25	0.25	um	Spot	Diameter	144	1000000067	1425
0.25	0.25	0.25	um	Spot	Diameter	144	1000000069	1426
0.25	0.25	0.25	um	Spot	Diameter	144	1000000070	1427
0.25	0.25	0.25	um	Spot	Diameter	145	1000000073	1428
0.25	0.25	0.25	um	Spot	Diameter	145	1000000072	1429
0.25	0.25	0.25	um	Spot	Diameter	145	1000000063	1430
0.25	0.25	0.25	um	Spot	Diameter	145	1000000071	1431
0.25	0.25	0.25	um	Spot	Diameter	145	1000000067	1432
0.25	0.25	0.25	um	Spot	Diameter	145	1000000069	1433
0.25	0.25	0.25	um	Spot	Diameter	146	1000000073	1434
0.25	0.25	0.25	um	Spot	Diameter	146	1000000072	1435
0.25	0.25	0.25	um	Spot	Diameter	146	1000000071	1436
0.25	0.25	0.25	um	Spot	Diameter	146	1000000063	1437
0.25	0.25	0.25	um	Spot	Diameter	146	1000000067	1438
0.25	0.25	0.25	um	Spot	Diameter	146	1000000069	1439
0.25	0.25	0.25	um	Spot	Diameter	147	1000000073	1440
0.25	0.25	0.25	um	Spot	Diameter	147	1000000072	1441
0.25	0.25	0.25	um	Spot	Diameter	147	1000000071	1442
0.25	0.25	0.25	um	Spot	Diameter	147	1000000067	1443
0.25	0.25	0.25	um	Spot	Diameter	147	1000000069	1444
0.25	0.25	0.25	um	Spot	Diameter	148	1000000073	1445
0.25	0.25	0.25	um	Spot	Diameter	148	1000000072	1446
0.25	0.25	0.25	um	Spot	Diameter	148	1000000071	1447
0.25	0.25	0.25	um	Spot	Diameter	148	1000000063	1448
0.25	0.25	0.25	um	Spot	Diameter	148	1000000067	1449
0.25	0.25	0.25	um	Spot	Diameter	148	1000000069	1450
0.25	0.25	0.25	um	Spot	Diameter	149	1000000073	1451
0.25	0.25	0.25	um	Spot	Diameter	149	1000000072	1452
0.25	0.25	0.25	um	Spot	Diameter	149	1000000071	1453
0.25	0.25	0.25	um	Spot	Diameter	149	1000000067	1454
0.25	0.25	0.25	um	Spot	Diameter	149	1000000069	1455
0.25	0.25	0.25	um	Spot	Diameter	150	1000000072	1456
0.25	0.25	0.25	um	Spot	Diameter	150	1000000063	1457
0.25	0.25	0.25	um	Spot	Diameter	150	1000000071	1458
0.25	0.25	0.25	um	Spot	Diameter	150	1000000067	1459
0.25	0.25	0.25	um	Spot	Diameter	151	1000000073	1460
0.25	0.25	0.25	um	Spot	Diameter	151	1000000072	1461
0.25	0.25	0.25	um	Spot	Diameter	151	1000000071	1462
0.25	0.25	0.25	um	Spot	Diameter	151	1000000063	1463
0.25	0.25	0.25	um	Spot	Diameter	151	1000000067	1464
0.25	0.25	0.25	um	Spot	Diameter	151	1000000069	1465
0.25	0.25	0.25	um	Spot	Diameter	151	1000000074	1466
0.25	0.25	0.25	um	Spot	Diameter	151	1000000075	1467
0.25	0.25	0.25	um	Spot	Diameter	152	1000000073	1468
0.25	0.25	0.25	um	Spot	Diameter	152	1000000072	1469
0.25	0.25	0.25	um	Spot	Diameter	152	1000000071	1470
0.25	0.25	0.25	um	Spot	Diameter	152	1000000067	1471
0.25	0.25	0.25	um	Spot	Diameter	152	1000000076	1472
0.25	0.25	0.25	um	Spot	Diameter	152	1000000069	1473
0.25	0.25	0.25	um	Spot	Diameter	152	1000000074	1474
0.25	0.25	0.25	um	Spot	Diameter	152	1000000077	1475
0.25	0.25	0.25	um	Spot	Diameter	152	1000000075	1476
0.25	0.25	0.25	um	Spot	Diameter	153	1000000072	1477
0.25	0.25	0.25	um	Spot	Diameter	153	1000000071	1478
0.25	0.25	0.25	um	Spot	Diameter	153	1000000067	1479
0.25	0.25	0.25	um	Spot	Diameter	153	1000000076	1480
0.25	0.25	0.25	um	Spot	Diameter	153	1000000069	1481
0.25	0.25	0.25	um	Spot	Diameter	153	1000000078	1482
0.25	0.25	0.25	um	Spot	Diameter	153	1000000074	1483
0.25	0.25	0.25	um	Spot	Diameter	153	1000000077	1484
0.25	0.25	0.25	um	Spot	Diameter	153	1000000075	1485
0.25	0.25	0.25	um	Spot	Diameter	154	1000000073	1486
0.25	0.25	0.25	um	Spot	Diameter	154	1000000072	1487
0.25	0.25	0.25	um	Spot	Diameter	154	1000000071	1488
0.25	0.25	0.25	um	Spot	Diameter	154	1000000067	1489
0.25	0.25	0.25	um	Spot	Diameter	154	1000000076	1490
0.25	0.25	0.25	um	Spot	Diameter	154	1000000074	1491
0.25	0.25	0.25	um	Spot	Diameter	154	1000000075	1492
0.25	0.25	0.25	um	Spot	Diameter	155	1000000073	1493
0.25	0.25	0.25	um	Spot	Diameter	155	1000000072	1494
0.25	0.25	0.25	um	Spot	Diameter	155	1000000071	1495
0.25	0.25	0.25	um	Spot	Diameter	155	1000000067	1496
0.25	0.25	0.25	um	Spot	Diameter	155	1000000076	1497
0.25	0.25	0.25	um	Spot	Diameter	155	1000000078	1498
0.25	0.25	0.25	um	Spot	Diameter	155	1000000074	1499
0.25	0.25	0.25	um	Spot	Diameter	155	1000000077	1500
0.25	0.25	0.25	um	Spot	Diameter	155	1000000075	1501
0.25	0.25	0.25	um	Spot	Diameter	156	1000000073	1502
0.25	0.25	0.25	um	Spot	Diameter	156	1000000072	1503
0.25	0.25	0.25	um	Spot	Diameter	156	1000000067	1504
0.25	0.25	0.25	um	Spot	Diameter	156	1000000071	1505
0.25	0.25	0.25	um	Spot	Diameter	156	1000000076	1506
0.25	0.25	0.25	um	Spot	Diameter	156	1000000078	1507
0.25	0.25	0.25	um	Spot	Diameter	156	1000000074	1508
0.25	0.25	0.25	um	Spot	Diameter	156	1000000075	1509
0.25	0.25	0.25	um	Spot	Diameter	156	1000000077	1510
0.25	0.25	0.25	um	Spot	Diameter	157	1000000073	1511
0.25	0.25	0.25	um	Spot	Diameter	157	1000000072	1512
0.25	0.25	0.25	um	Spot	Diameter	157	1000000067	1513
0.25	0.25	0.25	um	Spot	Diameter	157	1000000071	1514
0.25	0.25	0.25	um	Spot	Diameter	157	1000000076	1515
0.25	0.25	0.25	um	Spot	Diameter	157	1000000078	1516
0.25	0.25	0.25	um	Spot	Diameter	157	1000000074	1517
0.25	0.25	0.25	um	Spot	Diameter	157	1000000075	1518
0.25	0.25	0.25	um	Spot	Diameter	157	1000000077	1519
0.25	0.25	0.25	um	Spot	Diameter	158	1000000073	1520
0.25	0.25	0.25	um	Spot	Diameter	158	1000000067	1521
0.25	0.25	0.25	um	Spot	Diameter	158	1000000071	1522
0.25	0.25	0.25	um	Spot	Diameter	158	1000000076	1523
0.25	0.25	0.25	um	Spot	Diameter	158	1000000078	1524
0.25	0.25	0.25	um	Spot	Diameter	158	1000000074	1525
0.25	0.25	0.25	um	Spot	Diameter	158	1000000075	1526
0.25	0.25	0.25	um	Spot	Diameter	158	1000000077	1527
0.25	0.25	0.25	um	Spot	Diameter	159	1000000073	1528
0.25	0.25	0.25	um	Spot	Diameter	159	1000000071	1529
0.25	0.25	0.25	um	Spot	Diameter	159	1000000076	1530
0.25	0.25	0.25	um	Spot	Diameter	159	1000000078	1531
0.25	0.25	0.25	um	Spot	Diameter	159	1000000074	1532
0.25	0.25	0.25	um	Spot	Diameter	159	1000000077	1533
0.25	0.25	0.25	um	Spot	Diameter	160	1000000073	1534
0.25	0.25	0.25	um	Spot	Diameter	160	1000000071	1535
0.25	0.25	0.25	um	Spot	Diameter	160	1000000076	1536
0.25	0.25	0.25	um	Spot	Diameter	160	1000000078	1537
0.25	0.25	0.25	um	Spot	Diameter	160	1000000074	1538
0.25	0.25	0.25	um	Spot	Diameter	160	1000000075	1539
0.25	0.25	0.25	um	Spot	Diameter	160	1000000077	1540
0.25	0.25	0.25	um	Spot	Diameter	161	1000000073	1541
0.25	0.25	0.25	um	Spot	Diameter	161	1000000071	1542
0.25	0.25	0.25	um	Spot	Diameter	161	1000000076	1543
0.25	0.25	0.25	um	Spot	Diameter	161	1000000078	1544
0.25	0.25	0.25	um	Spot	Diameter	161	1000000074	1545
0.25	0.25	0.25	um	Spot	Diameter	161	1000000075	1546
0.25	0.25	0.25	um	Spot	Diameter	161	1000000077	1547
0.25	0.25	0.25	um	Spot	Diameter	162	1000000073	1548
0.25	0.25	0.25	um	Spot	Diameter	162	1000000071	1549
0.25	0.25	0.25	um	Spot	Diameter	162	1000000076	1550
0.25	0.25	0.25	um	Spot	Diameter	162	1000000078	1551
0.25	0.25	0.25	um	Spot	Diameter	162	1000000074	1552
0.25	0.25	0.25	um	Spot	Diameter	162	1000000075	1553
0.25	0.25	0.25	um	Spot	Diameter	162	1000000077	1554
0.25	0.25	0.25	um	Spot	Diameter	163	1000000073	1555
0.25	0.25	0.25	um	Spot	Diameter	163	1000000071	1556
0.25	0.25	0.25	um	Spot	Diameter	163	1000000076	1557
0.25	0.25	0.25	um	Spot	Diameter	163	1000000078	1558
0.25	0.25	0.25	um	Spot	Diameter	163	1000000074	1559
0.25	0.25	0.25	um	Spot	Diameter	163	1000000077	1560
0.25	0.25	0.25	um	Spot	Diameter	164	1000000073	1561
0.25	0.25	0.25	um	Spot	Diameter	164	1000000071	1562
0.25	0.25	0.25	um	Spot	Diameter	164	1000000076	1563
0.25	0.25	0.25	um	Spot	Diameter	164	1000000078	1564
0.25	0.25	0.25	um	Spot	Diameter	164	1000000074	1565
0.25	0.25	0.25	um	Spot	Diameter	164	1000000077	1566
0.25	0.25	0.25	um	Spot	Diameter	165	1000000073	1567
0.25	0.25	0.25	um	Spot	Diameter	165	1000000071	1568
0.25	0.25	0.25	um	Spot	Diameter	165	1000000076	1569
0.25	0.25	0.25	um	Spot	Diameter	165	1000000078	1570
0.25	0.25	0.25	um	Spot	Diameter	165	1000000074	1571
0.25	0.25	0.25	um	Spot	Diameter	166	1000000073	1572
0.25	0.25	0.25	um	Spot	Diameter	166	1000000071	1573
0.25	0.25	0.25	um	Spot	Diameter	166	1000000076	1574
0.25	0.25	0.25	um	Spot	Diameter	166	1000000078	1575
0.25	0.25	0.25	um	Spot	Diameter	167	1000000073	1576
0.25	0.25	0.25	um	Spot	Diameter	167	1000000078	1577
0.25	0.25	0.25	um	Spot	Diameter	167	1000000074	1578
0.25	0.25	0.25	um	Spot	Diameter	168	1000000073	1579
0.25	0.25	0.25	um	Spot	Diameter	168	1000000071	1580
0.25	0.25	0.25	um	Spot	Diameter	168	1000000078	1581
0.25	0.25	0.25	um	Spot	Diameter	169	1000000073	1582
0.25	0.25	0.25	um	Spot	Diameter	169	1000000078	1583
0.25	0.25	0.25	um	Spot	Diameter	170	1000000073	1584
0.25	0.25	0.25	um	Spot	Diameter	170	1000000071	1585
0.25	0.25	0.25	um	Spot	Diameter	170	1000000078	1586
0.25	0.25	0.25	um	Spot	Diameter	171	1000000073	1587
0.25	0.25	0.25	um	Spot	Diameter	171	1000000078	1588
0.25	0.25	0.25	um	Spot	Diameter	172	1000000073	1589
0.25	0.25	0.25	um	Spot	Diameter	172	1000000071	1590
0.25	0.25	0.25	um	Spot	Diameter	172	1000000078	1591
0.25	0.25	0.25	um	Spot	Diameter	173	1000000073	1592
0.25	0.25	0.25	um	Spot	Diameter	173	1000000071	1593
0.25	0.25	0.25	um	Spot	Diameter	174	1000000073	1594
0.25	0.25	0.25	um	Spot	Diameter	174	1000000071	1595
0.25	0.25	0.25	um	Spot	Diameter	174	1000000078	1596
0.25	0.25	0.25	um	Spot	Diameter	174	1000000079	1597
0.25	0.25	0.25	um	Spot	Diameter	175	1000000078	1598
0.25	0.25	0.25	um	Spot	Diameter	175	1000000079	1599
0.25	0.25	0.25	um	Spot	Diameter	176	1000000073	1600
0.25	0.25	0.25	um	Spot	Diameter	176	1000000071	1601
0.25	0.25	0.25	um	Spot	Diameter	176	1000000078	1602
0.25	0.25	0.25	um	Spot	Diameter	176	1000000079	1603
0.25	0.25	0.25	um	Spot	Diameter	176	1000000080	1604
0.25	0.25	0.25	um	Spot	Diameter	177	1000000073	1605
0.25	0.25	0.25	um	Spot	Diameter	177	1000000071	1606
0.25	0.25	0.25	um	Spot	Diameter	177	1000000078	1607
0.25	0.25	0.25	um	Spot	Diameter	177	1000000080	1608
0.25	0.25	0.25	um	Spot	Diameter	178	1000000073	1609
0.25	0.25	0.25	um	Spot	Diameter	178	1000000081	1610
0.25	0.25	0.25	um	Spot	Diameter	178	1000000071	1611
0.25	0.25	0.25	um	Spot	Diameter	178	1000000078	1612
0.25	0.25	0.25	um	Spot	Diameter	178	1000000079	1613
0.25	0.25	0.25	um	Spot	Diameter	178	1000000080	1614
0.25	0.25	0.25	um	Spot	Diameter	179	1000000073	1615
0.25	0.25	0.25	um	Spot	Diameter	179	1000000081	1616
0.25	0.25	0.25	um	Spot	Diameter	179	1000000071	1617
0.25	0.25	0.25	um	Spot	Diameter	179	1000000078	1618
0.25	0.25	0.25	um	Spot	Diameter	179	1000000079	1619
0.25	0.25	0.25	um	Spot	Diameter	180	1000000073	1620
0.25	0.25	0.25	um	Spot	Diameter	180	1000000081	1621
0.25	0.25	0.25	um	Spot	Diameter	180	1000000071	1622
0.25	0.25	0.25	um	Spot	Diameter	180	1000000078	1623
0.25	0.25	0.25	um	Spot	Diameter	180	1000000079	1624
0.25	0.25	0.25	um	Spot	Diameter	180	1000000080	1625
0.25	0.25	0.25	um	Spot	Diameter	181	1000000073	1626
0.25	0.25	0.25	um	Spot	Diameter	181	1000000081	1627
0.25	0.25	0.25	um	Spot	Diameter	181	1000000071	1628
0.25	0.25	0.25	um	Spot	Diameter	181	1000000078	1629
0.25	0.25	0.25	um	Spot	Diameter	181	1000000079	1630
0.25	0.25	0.25	um	Spot	Diameter	181	1000000080	1631
0.25	0.25	0.25	um	Spot	Diameter	182	1000000073	1632
0.25	0.25	0.25	um	Spot	Diameter	182	1000000081	1633
0.25	0.25	0.25	um	Spot	Diameter	182	1000000071	1634
0.25	0.25	0.25	um	Spot	Diameter	182	1000000078	1635
0.25	0.25	0.25	um	Spot	Diameter	182	1000000079	1636
0.25	0.25	0.25	um	Spot	Diameter	182	1000000080	1637
0.25	0.25	0.25	um	Spot	Diameter	183	1000000082	1638
0.25	0.25	0.25	um	Spot	Diameter	183	1000000081	1639
0.25	0.25	0.25	um	Spot	Diameter	183	1000000071	1640
0.25	0.25	0.25	um	Spot	Diameter	183	1000000079	1641
0.25	0.25	0.25	um	Spot	Diameter	183	1000000080	1642
0.25	0.25	0.25	um	Spot	Diameter	184	1000000082	1643
0.25	0.25	0.25	um	Spot	Diameter	184	1000000081	1644
0.25	0.25	0.25	um	Spot	Diameter	184	1000000071	1645
0.25	0.25	0.25	um	Spot	Diameter	184	1000000078	1646
0.25	0.25	0.25	um	Spot	Diameter	184	1000000079	1647
0.25	0.25	0.25	um	Spot	Diameter	185	1000000082	1648
0.25	0.25	0.25	um	Spot	Diameter	185	1000000083	1649
0.25	0.25	0.25	um	Spot	Diameter	185	1000000081	1650
0.25	0.25	0.25	um	Spot	Diameter	185	1000000071	1651
0.25	0.25	0.25	um	Spot	Diameter	185	1000000078	1652
0.25	0.25	0.25	um	Spot	Diameter	185	1000000080	1653
0.25	0.25	0.25	um	Spot	Diameter	186	1000000082	1654
0.25	0.25	0.25	um	Spot	Diameter	186	1000000083	1655
0.25	0.25	0.25	um	Spot	Diameter	186	1000000081	1656
0.25	0.25	0.25	um	Spot	Diameter	186	1000000071	1657
0.25	0.25	0.25	um	Spot	Diameter	186	1000000078	1658
0.25	0.25	0.25	um	Spot	Diameter	186	1000000080	1659
0.25	0.25	0.25	um	Spot	Diameter	187	1000000082	1660
0.25	0.25	0.25	um	Spot	Diameter	187	1000000083	1661
0.25	0.25	0.25	um	Spot	Diameter	187	1000000081	1662
0.25	0.25	0.25	um	Spot	Diameter	187	1000000071	1663
0.25	0.25	0.25	um	Spot	Diameter	187	1000000078	1664
0.25	0.25	0.25	um	Spot	Diameter	187	1000000080	1665
0.25	0.25	0.25	um	Spot	Diameter	188	1000000082	1666
0.25	0.25	0.25	um	Spot	Diameter	188	1000000083	1667
0.25	0.25	0.25	um	Spot	Diameter	188	1000000081	1668
0.25	0.25	0.25	um	Spot	Diameter	188	1000000078	1669
0.25	0.25	0.25	um	Spot	Diameter	189	1000000082	1670
0.25	0.25	0.25	um	Spot	Diameter	189	1000000083	1671
0.25	0.25	0.25	um	Spot	Diameter	189	1000000081	1672
0.25	0.25	0.25	um	Spot	Diameter	189	1000000078	1673
0.25	0.25	0.25	um	Spot	Diameter	189	1000000080	1674
0.25	0.25	0.25	um	Spot	Diameter	190	1000000082	1675
0.25	0.25	0.25	um	Spot	Diameter	190	1000000083	1676
0.25	0.25	0.25	um	Spot	Diameter	190	1000000081	1677
0.25	0.25	0.25	um	Spot	Diameter	190	1000000078	1678
0.25	0.25	0.25	um	Spot	Diameter	190	1000000080	1679
0.25	0.25	0.25	um	Spot	Diameter	191	1000000082	1680
0.25	0.25	0.25	um	Spot	Diameter	191	1000000083	1681
0.25	0.25	0.25	um	Spot	Diameter	191	1000000081	1682
0.25	0.25	0.25	um	Spot	Diameter	191	1000000078	1683
0.25	0.25	0.25	um	Spot	Diameter	191	1000000080	1684
0.25	0.25	0.25	um	Spot	Diameter	192	1000000082	1685
0.25	0.25	0.25	um	Spot	Diameter	192	1000000081	1686
0.25	0.25	0.25	um	Spot	Diameter	192	1000000078	1687
0.25	0.25	0.25	um	Spot	Diameter	192	1000000080	1688
0.25	0.25	0.25	um	Spot	Diameter	193	1000000082	1689
0.25	0.25	0.25	um	Spot	Diameter	193	1000000083	1690
0.25	0.25	0.25	um	Spot	Diameter	193	1000000081	1691
0.25	0.25	0.25	um	Spot	Diameter	193	1000000078	1692
0.25	0.25	0.25	um	Spot	Diameter	194	1000000082	1693
0.25	0.25	0.25	um	Spot	Diameter	194	1000000083	1694
0.25	0.25	0.25	um	Spot	Diameter	194	1000000081	1695
0.25	0.25	0.25	um	Spot	Diameter	194	1000000078	1696
0.25	0.25	0.25	um	Spot	Diameter	194	1000000080	1697
0.25	0.25	0.25	um	Spot	Diameter	195	1000000082	1698
0.25	0.25	0.25	um	Spot	Diameter	195	1000000083	1699
0.25	0.25	0.25	um	Spot	Diameter	195	1000000081	1700
0.25	0.25	0.25	um	Spot	Diameter	195	1000000078	1701
0.25	0.25	0.25	um	Spot	Diameter	196	1000000082	1702
0.25	0.25	0.25	um	Spot	Diameter	196	1000000083	1703
0.25	0.25	0.25	um	Spot	Diameter	196	1000000081	1704
0.25	0.25	0.25	um	Spot	Diameter	196	1000000078	1705
0.25	0.25	0.25	um	Spot	Diameter	196	1000000080	1706
0.25	0.25	0.25	um	Spot	Diameter	197	1000000082	1707
0.25	0.25	0.25	um	Spot	Diameter	197	1000000081	1708
0.25	0.25	0.25	um	Spot	Diameter	197	1000000078	1709
0.25	0.25	0.25	um	Spot	Diameter	198	1000000082	1710
0.25	0.25	0.25	um	Spot	Diameter	198	1000000081	1711
0.25	0.25	0.25	um	Spot	Diameter	198	1000000084	1712
0.25	0.25	0.25	um	Spot	Diameter	198	1000000078	1713
0.25	0.25	0.25	um	Spot	Diameter	198	1000000085	1714
0.25	0.25	0.25	um	Spot	Diameter	199	1000000082	1715
0.25	0.25	0.25	um	Spot	Diameter	199	1000000081	1716
0.25	0.25	0.25	um	Spot	Diameter	199	1000000084	1717
0.25	0.25	0.25	um	Spot	Diameter	199	1000000078	1718
0.25	0.25	0.25	um	Spot	Diameter	199	1000000085	1719
0.25	0.25	0.25	um	Spot	Diameter	200	1000000082	1720
0.25	0.25	0.25	um	Spot	Diameter	200	1000000081	1721
0.25	0.25	0.25	um	Spot	Diameter	200	1000000084	1722
0.25	0.25	0.25	um	Spot	Diameter	200	1000000078	1723
0.25	0.25	0.25	um	Spot	Diameter	200	1000000085	1724
0.25	0.25	0.25	um	Spot	Diameter	201	1000000082	1725
0.25	0.25	0.25	um	Spot	Diameter	201	1000000081	1726
0.25	0.25	0.25	um	Spot	Diameter	201	1000000084	1727
0.25	0.25	0.25	um	Spot	Diameter	201	1000000085	1728
0.25	0.25	0.25	um	Spot	Diameter	202	1000000082	1729
0.25	0.25	0.25	um	Spot	Diameter	202	1000000081	1730
0.25	0.25	0.25	um	Spot	Diameter	202	1000000084	1731
0.25	0.25	0.25	um	Spot	Diameter	202	1000000085	1732
0.25	0.25	0.25	um	Spot	Diameter	203	1000000082	1733
0.25	0.25	0.25	um	Spot	Diameter	203	1000000081	1734
0.25	0.25	0.25	um	Spot	Diameter	203	1000000084	1735
0.25	0.25	0.25	um	Spot	Diameter	203	1000000085	1736
0.25	0.25	0.25	um	Spot	Diameter	204	1000000082	1737
0.25	0.25	0.25	um	Spot	Diameter	204	1000000081	1738
0.25	0.25	0.25	um	Spot	Diameter	204	1000000084	1739
0.25	0.25	0.25	um	Spot	Diameter	204	1000000085	1740
0.25	0.25	0.25	um	Spot	Diameter	205	1000000082	1741
0.25	0.25	0.25	um	Spot	Diameter	205	1000000081	1742
0.25	0.25	0.25	um	Spot	Diameter	205	1000000084	1743
0.25	0.25	0.25	um	Spot	Diameter	205	1000000085	1744
0.25	0.25	0.25	um	Spot	Diameter	206	1000000082	1745
0.25	0.25	0.25	um	Spot	Diameter	206	1000000081	1746
0.25	0.25	0.25	um	Spot	Diameter	206	1000000084	1747
0.25	0.25	0.25	um	Spot	Diameter	206	1000000085	1748
0.25	0.25	0.25	um	Spot	Diameter	207	1000000082	1749
0.25	0.25	0.25	um	Spot	Diameter	207	1000000081	1750
0.25	0.25	0.25	um	Spot	Diameter	207	1000000084	1751
0.25	0.25	0.25	um	Spot	Diameter	208	1000000082	1752
0.25	0.25	0.25	um	Spot	Diameter	208	1000000084	1753
0.25	0.25	0.25	um	Spot	Diameter	208	1000000085	1754
0.25	0.25	0.25	um	Spot	Diameter	209	1000000084	1755
0.25	0.25	0.25	um	Spot	Diameter	210	1000000082	1756
0.25	0.25	0.25	um	Spot	Diameter	211	1000000082	1757
0.25	0.25	0.25	um	Spot	Diameter	211	1000000086	1758
0.25	0.25	0.25	um	Spot	Diameter	212	1000000082	1759
0.25	0.25	0.25	um	Spot	Diameter	212	1000000086	1760
0.25	0.25	0.25	um	Spot	Diameter	213	1000000082	1761
0.25	0.25	0.25	um	Spot	Diameter	213	1000000086	1762
0.25	0.25	0.25	um	Spot	Diameter	214	1000000082	1763
0.25	0.25	0.25	um	Spot	Diameter	214	1000000087	1764
0.25	0.25	0.25	um	Spot	Diameter	214	1000000086	1765
0.25	0.25	0.25	um	Spot	Diameter	215	1000000082	1766
0.25	0.25	0.25	um	Spot	Diameter	215	1000000087	1767
0.25	0.25	0.25	um	Spot	Diameter	215	1000000086	1768
0.25	0.25	0.25	um	Spot	Diameter	216	1000000088	1769
0.25	0.25	0.25	um	Spot	Diameter	216	1000000082	1770
0.25	0.25	0.25	um	Spot	Diameter	216	1000000089	1771
0.25	0.25	0.25	um	Spot	Diameter	216	1000000087	1772
0.25	0.25	0.25	um	Spot	Diameter	216	1000000086	1773
0.25	0.25	0.25	um	Spot	Diameter	217	1000000088	1774
0.25	0.25	0.25	um	Spot	Diameter	217	1000000082	1775
0.25	0.25	0.25	um	Spot	Diameter	217	1000000087	1776
0.25	0.25	0.25	um	Spot	Diameter	217	1000000086	1777
0.25	0.25	0.25	um	Spot	Diameter	218	1000000088	1778
0.25	0.25	0.25	um	Spot	Diameter	218	1000000082	1779
0.25	0.25	0.25	um	Spot	Diameter	218	1000000089	1780
0.25	0.25	0.25	um	Spot	Diameter	218	1000000087	1781
0.25	0.25	0.25	um	Spot	Diameter	218	1000000086	1782
0.25	0.25	0.25	um	Spot	Diameter	219	1000000090	1783
0.25	0.25	0.25	um	Spot	Diameter	219	1000000089	1784
0.25	0.25	0.25	um	Spot	Diameter	219	1000000087	1785
0.25	0.25	0.25	um	Spot	Diameter	219	1000000086	1786
0.25	0.25	0.25	um	Spot	Diameter	220	1000000088	1787
0.25	0.25	0.25	um	Spot	Diameter	220	1000000090	1788
0.25	0.25	0.25	um	Spot	Diameter	220	1000000091	1789
0.25	0.25	0.25	um	Spot	Diameter	220	1000000089	1790
0.25	0.25	0.25	um	Spot	Diameter	220	1000000087	1791
0.25	0.25	0.25	um	Spot	Diameter	220	1000000086	1792
0.25	0.25	0.25	um	Spot	Diameter	221	1000000088	1793
0.25	0.25	0.25	um	Spot	Diameter	221	1000000090	1794
0.25	0.25	0.25	um	Spot	Diameter	221	1000000091	1795
0.25	0.25	0.25	um	Spot	Diameter	221	1000000089	1796
0.25	0.25	0.25	um	Spot	Diameter	221	1000000087	1797
0.25	0.25	0.25	um	Spot	Diameter	221	1000000086	1798
0.25	0.25	0.25	um	Spot	Diameter	222	1000000092	1799
0.25	0.25	0.25	um	Spot	Diameter	222	1000000090	1800
0.25	0.25	0.25	um	Spot	Diameter	222	1000000091	1801
0.25	0.25	0.25	um	Spot	Diameter	222	1000000089	1802
0.25	0.25	0.25	um	Spot	Diameter	222	1000000087	1803
0.25	0.25	0.25	um	Spot	Diameter	222	1000000086	1804
0.25	0.25	0.25	um	Spot	Diameter	223	1000000088	1805
0.25	0.25	0.25	um	Spot	Diameter	223	1000000092	1806
0.25	0.25	0.25	um	Spot	Diameter	223	1000000090	1807
0.25	0.25	0.25	um	Spot	Diameter	223	1000000091	1808
0.25	0.25	0.25	um	Spot	Diameter	223	1000000089	1809
0.25	0.25	0.25	um	Spot	Diameter	223	1000000093	1810
0.25	0.25	0.25	um	Spot	Diameter	223	1000000087	1811
0.25	0.25	0.25	um	Spot	Diameter	223	1000000086	1812
0.25	0.25	0.25	um	Spot	Diameter	224	1000000092	1813
0.25	0.25	0.25	um	Spot	Diameter	224	1000000094	1814
0.25	0.25	0.25	um	Spot	Diameter	224	1000000091	1815
0.25	0.25	0.25	um	Spot	Diameter	224	1000000089	1816
0.25	0.25	0.25	um	Spot	Diameter	224	1000000093	1817
0.25	0.25	0.25	um	Spot	Diameter	224	1000000087	1818
0.25	0.25	0.25	um	Spot	Diameter	224	1000000086	1819
0.25	0.25	0.25	um	Spot	Diameter	225	1000000088	1820
0.25	0.25	0.25	um	Spot	Diameter	225	1000000092	1821
0.25	0.25	0.25	um	Spot	Diameter	225	1000000090	1822
0.25	0.25	0.25	um	Spot	Diameter	225	1000000094	1823
0.25	0.25	0.25	um	Spot	Diameter	225	1000000091	1824
0.25	0.25	0.25	um	Spot	Diameter	225	1000000093	1825
0.25	0.25	0.25	um	Spot	Diameter	225	1000000087	1826
0.25	0.25	0.25	um	Spot	Diameter	225	1000000086	1827
0.25	0.25	0.25	um	Spot	Diameter	226	1000000088	1828
0.25	0.25	0.25	um	Spot	Diameter	226	1000000092	1829
0.25	0.25	0.25	um	Spot	Diameter	226	1000000090	1830
0.25	0.25	0.25	um	Spot	Diameter	226	1000000094	1831
0.25	0.25	0.25	um	Spot	Diameter	226	1000000091	1832
0.25	0.25	0.25	um	Spot	Diameter	226	1000000089	1833
0.25	0.25	0.25	um	Spot	Diameter	226	1000000093	1834
0.25	0.25	0.25	um	Spot	Diameter	226	1000000086	1835
0.25	0.25	0.25	um	Spot	Diameter	227	1000000092	1836
0.25	0.25	0.25	um	Spot	Diameter	227	1000000090	1837
0.25	0.25	0.25	um	Spot	Diameter	227	1000000094	1838
0.25	0.25	0.25	um	Spot	Diameter	227	1000000091	1839
0.25	0.25	0.25	um	Spot	Diameter	227	1000000089	1840
0.25	0.25	0.25	um	Spot	Diameter	228	1000000088	1841
0.25	0.25	0.25	um	Spot	Diameter	228	1000000092	1842
0.25	0.25	0.25	um	Spot	Diameter	228	1000000090	1843
0.25	0.25	0.25	um	Spot	Diameter	228	1000000094	1844
0.25	0.25	0.25	um	Spot	Diameter	228	1000000091	1845
0.25	0.25	0.25	um	Spot	Diameter	228	1000000093	1846
0.25	0.25	0.25	um	Spot	Diameter	228	1000000089	1847
0.25	0.25	0.25	um	Spot	Diameter	229	1000000092	1848
0.25	0.25	0.25	um	Spot	Diameter	229	1000000090	1849
0.25	0.25	0.25	um	Spot	Diameter	229	1000000094	1850
0.25	0.25	0.25	um	Spot	Diameter	229	1000000091	1851
0.25	0.25	0.25	um	Spot	Diameter	229	1000000093	1852
0.25	0.25	0.25	um	Spot	Diameter	229	1000000089	1853
0.25	0.25	0.25	um	Spot	Diameter	230	1000000092	1854
0.25	0.25	0.25	um	Spot	Diameter	230	1000000090	1855
0.25	0.25	0.25	um	Spot	Diameter	230	1000000094	1856
0.25	0.25	0.25	um	Spot	Diameter	230	1000000091	1857
0.25	0.25	0.25	um	Spot	Diameter	230	1000000089	1858
0.25	0.25	0.25	um	Spot	Diameter	230	1000000095	1859
0.25	0.25	0.25	um	Spot	Diameter	231	1000000092	1860
0.25	0.25	0.25	um	Spot	Diameter	231	1000000094	1861
0.25	0.25	0.25	um	Spot	Diameter	231	1000000091	1862
0.25	0.25	0.25	um	Spot	Diameter	231	1000000093	1863
0.25	0.25	0.25	um	Spot	Diameter	231	1000000089	1864
0.25	0.25	0.25	um	Spot	Diameter	231	1000000095	1865
0.25	0.25	0.25	um	Spot	Diameter	232	1000000092	1866
0.25	0.25	0.25	um	Spot	Diameter	232	1000000094	1867
0.25	0.25	0.25	um	Spot	Diameter	232	1000000091	1868
0.25	0.25	0.25	um	Spot	Diameter	232	1000000093	1869
0.25	0.25	0.25	um	Spot	Diameter	232	1000000089	1870
0.25	0.25	0.25	um	Spot	Diameter	232	1000000095	1871
0.25	0.25	0.25	um	Spot	Diameter	233	1000000092	1872
0.25	0.25	0.25	um	Spot	Diameter	233	1000000094	1873
0.25	0.25	0.25	um	Spot	Diameter	233	1000000093	1874
0.25	0.25	0.25	um	Spot	Diameter	233	1000000095	1875
0.25	0.25	0.25	um	Spot	Diameter	234	1000000092	1876
0.25	0.25	0.25	um	Spot	Diameter	234	1000000094	1877
0.25	0.25	0.25	um	Spot	Diameter	234	1000000091	1878
0.25	0.25	0.25	um	Spot	Diameter	234	1000000093	1879
0.25	0.25	0.25	um	Spot	Diameter	234	1000000095	1880
0.25	0.25	0.25	um	Spot	Diameter	235	1000000092	1881
0.25	0.25	0.25	um	Spot	Diameter	235	1000000091	1882
0.25	0.25	0.25	um	Spot	Diameter	235	1000000095	1883
0.25	0.25	0.25	um	Spot	Diameter	236	1000000092	1884
0.25	0.25	0.25	um	Spot	Diameter	236	1000000094	1885
0.25	0.25	0.25	um	Spot	Diameter	236	1000000096	1886
0.25	0.25	0.25	um	Spot	Diameter	236	1000000095	1887
0.25	0.25	0.25	um	Spot	Diameter	237	1000000092	1888
0.25	0.25	0.25	um	Spot	Diameter	237	1000000096	1889
0.25	0.25	0.25	um	Spot	Diameter	237	1000000094	1890
0.25	0.25	0.25	um	Spot	Diameter	237	1000000095	1891
0.25	0.25	0.25	um	Spot	Diameter	238	1000000092	1892
0.25	0.25	0.25	um	Spot	Diameter	238	1000000096	1893
0.25	0.25	0.25	um	Spot	Diameter	238	1000000094	1894
0.25	0.25	0.25	um	Spot	Diameter	238	1000000095	1895
0.25	0.25	0.25	um	Spot	Diameter	239	1000000092	1896
0.25	0.25	0.25	um	Spot	Diameter	239	1000000096	1897
0.25	0.25	0.25	um	Spot	Diameter	239	1000000094	1898
0.25	0.25	0.25	um	Spot	Diameter	239	1000000095	1899
0.25	0.25	0.25	um	Spot	Diameter	240	1000000092	1900
0.25	0.25	0.25	um	Spot	Diameter	240	1000000096	1901
0.25	0.25	0.25	um	Spot	Diameter	240	1000000094	1902
0.25	0.25	0.25	um	Spot	Diameter	240	1000000095	1903
0.25	0.25	0.25	um	Spot	Diameter	241	1000000092	1904
0.25	0.25	0.25	um	Spot	Diameter	241	1000000096	1905
0.25	0.25	0.25	um	Spot	Diameter	241	1000000094	1906
0.25	0.25	0.25	um	Spot	Diameter	241	1000000095	1907
0.25	0.25	0.25	um	Spot	Diameter	242	1000000092	1908
0.25	0.25	0.25	um	Spot	Diameter	242	1000000096	1909
0.25	0.25	0.25	um	Spot	Diameter	242	1000000095	1910
0.25	0.25	0.25	um	Spot	Diameter	242	1000000097	1911
0.25	0.25	0.25	um	Spot	Diameter	243	1000000092	1912
0.25	0.25	0.25	um	Spot	Diameter	243	1000000096	1913
0.25	0.25	0.25	um	Spot	Diameter	243	1000000095	1914
0.25	0.25	0.25	um	Spot	Diameter	243	1000000097	1915
0.25	0.25	0.25	um	Spot	Diameter	243	1000000098	1916
0.25	0.25	0.25	um	Spot	Diameter	244	1000000092	1917
0.25	0.25	0.25	um	Spot	Diameter	244	1000000096	1918
0.25	0.25	0.25	um	Spot	Diameter	244	1000000095	1919
0.25	0.25	0.25	um	Spot	Diameter	244	1000000097	1920
0.25	0.25	0.25	um	Spot	Diameter	244	1000000098	1921
0.25	0.25	0.25	um	Spot	Diameter	245	1000000092	1922
0.25	0.25	0.25	um	Spot	Diameter	245	1000000096	1923
0.25	0.25	0.25	um	Spot	Diameter	245	1000000095	1924
0.25	0.25	0.25	um	Spot	Diameter	245	1000000097	1925
0.25	0.25	0.25	um	Spot	Diameter	245	1000000098	1926
0.25	0.25	0.25	um	Spot	Diameter	246	1000000092	1927
0.25	0.25	0.25	um	Spot	Diameter	246	1000000096	1928
0.25	0.25	0.25	um	Spot	Diameter	246	1000000098	1929
0.25	0.25	0.25	um	Spot	Diameter	247	1000000092	1930
0.25	0.25	0.25	um	Spot	Diameter	247	1000000096	1931
0.25	0.25	0.25	um	Spot	Diameter	247	1000000097	1932
0.25	0.25	0.25	um	Spot	Diameter	247	1000000098	1933
0.25	0.25	0.25	um	Spot	Diameter	248	1000000092	1934
0.25	0.25	0.25	um	Spot	Diameter	248	1000000096	1935
0.25	0.25	0.25	um	Spot	Diameter	248	1000000097	1936
0.25	0.25	0.25	um	Spot	Diameter	248	1000000098	1937
0.25	0.25	0.25	um	Spot	Diameter	249	1000000092	1938
0.25	0.25	0.25	um	Spot	Diameter	249	1000000096	1939
0.25	0.25	0.25	um	Spot	Diameter	249	1000000097	1940
0.25	0.25	0.25	um	Spot	Diameter	249	1000000098	1941
0.25	0.25	0.25	um	Spot	Diameter	250	1000000092	1942
0.25	0.25	0.25	um	Spot	Diameter	250	1000000096	1943
0.25	0.25	0.25	um	Spot	Diameter	250	1000000098	1944
0.25	0.25	0.25	um	Spot	Diameter	251	1000000092	1945
0.25	0.25	0.25	um	Spot	Diameter	251	1000000096	1946
0.25	0.25	0.25	um	Spot	Diameter	251	1000000097	1947
0.25	0.25	0.25	um	Spot	Diameter	251	1000000098	1948
0.25	0.25	0.25	um	Spot	Diameter	252	1000000096	1949
0.25	0.25	0.25	um	Spot	Diameter	252	1000000097	1950
0.25	0.25	0.25	um	Spot	Diameter	252	1000000098	1951
0.25	0.25	0.25	um	Spot	Diameter	253	1000000097	1952
0.25	0.25	0.25	um	Spot	Diameter	253	1000000098	1953
0.25	0.25	0.25	um	Spot	Diameter	254	1000000097	1954
0.25	0.25	0.25	um	Spot	Diameter	254	1000000098	1955
0.25	0.25	0.25	um	Spot	Diameter	255	1000000097	1956
0.25	0.25	0.25	um	Spot	Diameter	255	1000000098	1957
0.25	0.25	0.25	um	Spot	Diameter	256	1000000097	1958
0.25	0.25	0.25	um	Spot	Diameter	257	1000000099	1959
0.25	0.25	0.25	um	Spot	Diameter	257	1000000097	1960
0.25	0.25	0.25	um	Spot	Diameter	258	1000000099	1961
0.25	0.25	0.25	um	Spot	Diameter	258	1000000097	1962
0.25	0.25	0.25	um	Spot	Diameter	259	1000000097	1963
0.25	0.25	0.25	um	Spot	Diameter	260	1000000099	1964
0.25	0.25	0.25	um	Spot	Diameter	260	1000000097	1965
0.25	0.25	0.25	um	Spot	Diameter	261	1000000099	1966
0.25	0.25	0.25	um	Spot	Diameter	261	1000000097	1967
0.25	0.25	0.25	um	Spot	Diameter	262	1000000099	1968
0.25	0.25	0.25	um	Spot	Diameter	262	1000000097	1969
0.25	0.25	0.25	um	Spot	Diameter	263	1000000100	1970
0.25	0.25	0.25	um	Spot	Diameter	263	1000000097	1971
0.25	0.25	0.25	um	Spot	Diameter	264	1000000099	1972
0.25	0.25	0.25	um	Spot	Diameter	264	1000000100	1973
0.25	0.25	0.25	um	Spot	Diameter	264	1000000097	1974
0.25	0.25	0.25	um	Spot	Diameter	265	1000000099	1975
0.25	0.25	0.25	um	Spot	Diameter	265	1000000100	1976
0.25	0.25	0.25	um	Spot	Diameter	265	1000000101	1977
0.25	0.25	0.25	um	Spot	Diameter	265	1000000097	1978
0.25	0.25	0.25	um	Spot	Diameter	266	1000000099	1979
0.25	0.25	0.25	um	Spot	Diameter	266	1000000100	1980
0.25	0.25	0.25	um	Spot	Diameter	266	1000000101	1981
0.25	0.25	0.25	um	Spot	Diameter	266	1000000097	1982
0.25	0.25	0.25	um	Spot	Diameter	267	1000000099	1983
0.25	0.25	0.25	um	Spot	Diameter	267	1000000100	1984
0.25	0.25	0.25	um	Spot	Diameter	267	1000000101	1985
0.25	0.25	0.25	um	Spot	Diameter	267	1000000097	1986
0.25	0.25	0.25	um	Spot	Diameter	268	1000000102	1987
0.25	0.25	0.25	um	Spot	Diameter	268	1000000100	1988
0.25	0.25	0.25	um	Spot	Diameter	268	1000000097	1989
0.25	0.25	0.25	um	Spot	Diameter	269	1000000102	1990
0.25	0.25	0.25	um	Spot	Diameter	269	1000000100	1991
0.25	0.25	0.25	um	Spot	Diameter	269	1000000101	1992
0.25	0.25	0.25	um	Spot	Diameter	270	1000000102	1993
0.25	0.25	0.25	um	Spot	Diameter	270	1000000100	1994
0.25	0.25	0.25	um	Spot	Diameter	270	1000000101	1995
0.25	0.25	0.25	um	Spot	Diameter	271	1000000102	1996
[truncated: 1,088 more rows]
