# Supplementary material for: Satb1 integrates DNA binding site geometry and torsional stress to differentially target nucleosome-dense regions
Source: Nat Commun. 2019 Jul 19;10:3221. doi: 10.1038/s41467-019-11118-8 (PMC6642133; doi:10.1038/s41467-019-11118-8)
Supplement: Supplementary file 10 — Source Data [file 41467_2019_11118_MOESM10_ESM.zip › Source data/Single Molecule Tracking/single molecule tracks/del HD analysis/PDZ-CUT1-CUT2-STABLE-AC_292c9_TRIAL 2_Statistics/PDZ-CUT1-CUT2-STABLE-AC_292c9_TRIAL 2_Distance_from_Origin.csv]

Distance from Origin
====================
Distance from Origin	Unit	Category	Collection	Time	TrackID	ID
4.04719	um	Spot	Distance from Origin	1	1000000000	0
9.50964	um	Spot	Distance from Origin	1	1000000001	1
6.42449	um	Spot	Distance from Origin	1	1000000002	2
6.21474	um	Spot	Distance from Origin	1	1000000003	3
9.16391	um	Spot	Distance from Origin	1	1000000004	4
4.04788	um	Spot	Distance from Origin	2	1000000000	5
8.84164	um	Spot	Distance from Origin	2	1000000005	6
9.5259	um	Spot	Distance from Origin	2	1000000001	7
6.4071	um	Spot	Distance from Origin	2	1000000002	8
6.19134	um	Spot	Distance from Origin	2	1000000003	9
8.97797	um	Spot	Distance from Origin	2	1000000004	10
4.83315	um	Spot	Distance from Origin	3	1000000006	11
9.97641	um	Spot	Distance from Origin	3	1000000007	12
4.05095	um	Spot	Distance from Origin	3	1000000000	13
8.85223	um	Spot	Distance from Origin	3	1000000005	14
9.56064	um	Spot	Distance from Origin	3	1000000001	15
6.38219	um	Spot	Distance from Origin	3	1000000002	16
6.20216	um	Spot	Distance from Origin	3	1000000003	17
8.89251	um	Spot	Distance from Origin	3	1000000004	18
6.55193	um	Spot	Distance from Origin	4	1000000008	19
4.05674	um	Spot	Distance from Origin	4	1000000000	20
8.83624	um	Spot	Distance from Origin	4	1000000005	21
9.56842	um	Spot	Distance from Origin	4	1000000001	22
6.34137	um	Spot	Distance from Origin	4	1000000002	23
6.67671	um	Spot	Distance from Origin	4	1000000009	24
6.48751	um	Spot	Distance from Origin	4	1000000010	25
6.22683	um	Spot	Distance from Origin	4	1000000003	26
8.88789	um	Spot	Distance from Origin	4	1000000004	27
4.82625	um	Spot	Distance from Origin	5	1000000006	28
6.54179	um	Spot	Distance from Origin	5	1000000008	29
7.21836	um	Spot	Distance from Origin	5	1000000011	30
9.97037	um	Spot	Distance from Origin	5	1000000007	31
4.02302	um	Spot	Distance from Origin	5	1000000000	32
8.84671	um	Spot	Distance from Origin	5	1000000005	33
7.45348	um	Spot	Distance from Origin	5	1000000012	34
9.54537	um	Spot	Distance from Origin	5	1000000001	35
5.71113	um	Spot	Distance from Origin	5	1000000013	36
6.30179	um	Spot	Distance from Origin	5	1000000002	37
6.74399	um	Spot	Distance from Origin	5	1000000009	38
6.48146	um	Spot	Distance from Origin	5	1000000010	39
6.30962	um	Spot	Distance from Origin	5	1000000003	40
4.83275	um	Spot	Distance from Origin	6	1000000006	41
3.60094	um	Spot	Distance from Origin	6	1000000014	42
6.5527	um	Spot	Distance from Origin	6	1000000008	43
7.10601	um	Spot	Distance from Origin	6	1000000011	44
9.9633	um	Spot	Distance from Origin	6	1000000007	45
8.82705	um	Spot	Distance from Origin	6	1000000005	46
7.39101	um	Spot	Distance from Origin	6	1000000012	47
9.53423	um	Spot	Distance from Origin	6	1000000001	48
5.53322	um	Spot	Distance from Origin	6	1000000013	49
6.27816	um	Spot	Distance from Origin	6	1000000002	50
6.72918	um	Spot	Distance from Origin	6	1000000009	51
6.4611	um	Spot	Distance from Origin	6	1000000010	52
6.28196	um	Spot	Distance from Origin	6	1000000003	53
8.88053	um	Spot	Distance from Origin	6	1000000004	54
4.78677	um	Spot	Distance from Origin	7	1000000006	55
6.53889	um	Spot	Distance from Origin	7	1000000008	56
9.47992	um	Spot	Distance from Origin	7	1000000015	57
7.10076	um	Spot	Distance from Origin	7	1000000011	58
9.97138	um	Spot	Distance from Origin	7	1000000007	59
4.02187	um	Spot	Distance from Origin	7	1000000000	60
8.89971	um	Spot	Distance from Origin	7	1000000005	61
7.24624	um	Spot	Distance from Origin	7	1000000012	62
9.56357	um	Spot	Distance from Origin	7	1000000001	63
6.31143	um	Spot	Distance from Origin	7	1000000002	64
6.73011	um	Spot	Distance from Origin	7	1000000009	65
6.46467	um	Spot	Distance from Origin	7	1000000010	66
6.30749	um	Spot	Distance from Origin	7	1000000003	67
8.73134	um	Spot	Distance from Origin	7	1000000016	68
8.86117	um	Spot	Distance from Origin	7	1000000004	69
4.80702	um	Spot	Distance from Origin	8	1000000006	70
3.60207	um	Spot	Distance from Origin	8	1000000014	71
6.53648	um	Spot	Distance from Origin	8	1000000008	72
9.47437	um	Spot	Distance from Origin	8	1000000015	73
7.13696	um	Spot	Distance from Origin	8	1000000011	74
9.97064	um	Spot	Distance from Origin	8	1000000007	75
4.05659	um	Spot	Distance from Origin	8	1000000000	76
8.92938	um	Spot	Distance from Origin	8	1000000005	77
7.27169	um	Spot	Distance from Origin	8	1000000012	78
9.57018	um	Spot	Distance from Origin	8	1000000001	79
5.69731	um	Spot	Distance from Origin	8	1000000013	80
6.73417	um	Spot	Distance from Origin	8	1000000009	81
8.55729	um	Spot	Distance from Origin	8	1000000016	82
8.87157	um	Spot	Distance from Origin	8	1000000004	83
4.80702	um	Spot	Distance from Origin	9	1000000006	84
3.62164	um	Spot	Distance from Origin	9	1000000014	85
6.5505	um	Spot	Distance from Origin	9	1000000008	86
9.46891	um	Spot	Distance from Origin	9	1000000015	87
7.12805	um	Spot	Distance from Origin	9	1000000011	88
9.96971	um	Spot	Distance from Origin	9	1000000007	89
4.02436	um	Spot	Distance from Origin	9	1000000000	90
8.96623	um	Spot	Distance from Origin	9	1000000005	91
7.28573	um	Spot	Distance from Origin	9	1000000012	92
9.57412	um	Spot	Distance from Origin	9	1000000001	93
6.24554	um	Spot	Distance from Origin	9	1000000002	94
5.76202	um	Spot	Distance from Origin	9	1000000013	95
6.7851	um	Spot	Distance from Origin	9	1000000009	96
6.45665	um	Spot	Distance from Origin	9	1000000010	97
6.29861	um	Spot	Distance from Origin	9	1000000003	98
8.56602	um	Spot	Distance from Origin	9	1000000016	99
10.2512	um	Spot	Distance from Origin	9	1000000017	100
8.84092	um	Spot	Distance from Origin	9	1000000004	101
4.81975	um	Spot	Distance from Origin	10	1000000006	102
6.5655	um	Spot	Distance from Origin	10	1000000008	103
3.63505	um	Spot	Distance from Origin	10	1000000014	104
9.45293	um	Spot	Distance from Origin	10	1000000015	105
7.12774	um	Spot	Distance from Origin	10	1000000011	106
9.98542	um	Spot	Distance from Origin	10	1000000007	107
4.73341	um	Spot	Distance from Origin	10	1000000018	108
4.0105	um	Spot	Distance from Origin	10	1000000000	109
8.97197	um	Spot	Distance from Origin	10	1000000005	110
7.3078	um	Spot	Distance from Origin	10	1000000012	111
9.56944	um	Spot	Distance from Origin	10	1000000001	112
5.9584	um	Spot	Distance from Origin	10	1000000013	113
6.78591	um	Spot	Distance from Origin	10	1000000009	114
6.44162	um	Spot	Distance from Origin	10	1000000010	115
6.27767	um	Spot	Distance from Origin	10	1000000003	116
8.54542	um	Spot	Distance from Origin	10	1000000016	117
10.2679	um	Spot	Distance from Origin	10	1000000017	118
8.85876	um	Spot	Distance from Origin	10	1000000004	119
4.82498	um	Spot	Distance from Origin	11	1000000006	120
6.57916	um	Spot	Distance from Origin	11	1000000008	121
3.61097	um	Spot	Distance from Origin	11	1000000014	122
9.47649	um	Spot	Distance from Origin	11	1000000015	123
7.10576	um	Spot	Distance from Origin	11	1000000011	124
9.98935	um	Spot	Distance from Origin	11	1000000007	125
4.7543	um	Spot	Distance from Origin	11	1000000018	126
4.08877	um	Spot	Distance from Origin	11	1000000000	127
9.06649	um	Spot	Distance from Origin	11	1000000005	128
7.28792	um	Spot	Distance from Origin	11	1000000012	129
9.52973	um	Spot	Distance from Origin	11	1000000001	130
6.24588	um	Spot	Distance from Origin	11	1000000002	131
6.77486	um	Spot	Distance from Origin	11	1000000009	132
6.44186	um	Spot	Distance from Origin	11	1000000010	133
6.30924	um	Spot	Distance from Origin	11	1000000003	134
8.54954	um	Spot	Distance from Origin	11	1000000016	135
8.83191	um	Spot	Distance from Origin	11	1000000019	136
7.70214	um	Spot	Distance from Origin	11	1000000020	137
10.256	um	Spot	Distance from Origin	11	1000000017	138
8.87361	um	Spot	Distance from Origin	11	1000000004	139
4.82181	um	Spot	Distance from Origin	12	1000000006	140
3.74011	um	Spot	Distance from Origin	12	1000000014	141
6.73928	um	Spot	Distance from Origin	12	1000000008	142
9.47204	um	Spot	Distance from Origin	12	1000000015	143
7.10487	um	Spot	Distance from Origin	12	1000000011	144
9.9966	um	Spot	Distance from Origin	12	1000000007	145
4.6964	um	Spot	Distance from Origin	12	1000000018	146
9.07846	um	Spot	Distance from Origin	12	1000000005	147
7.30867	um	Spot	Distance from Origin	12	1000000012	148
9.5138	um	Spot	Distance from Origin	12	1000000001	149
7.65888	um	Spot	Distance from Origin	12	1000000021	150
5.96743	um	Spot	Distance from Origin	12	1000000013	151
6.78244	um	Spot	Distance from Origin	12	1000000009	152
6.44866	um	Spot	Distance from Origin	12	1000000010	153
6.38181	um	Spot	Distance from Origin	12	1000000003	154
8.54156	um	Spot	Distance from Origin	12	1000000016	155
7.63318	um	Spot	Distance from Origin	12	1000000020	156
9.03954	um	Spot	Distance from Origin	12	1000000019	157
10.2451	um	Spot	Distance from Origin	12	1000000017	158
8.8889	um	Spot	Distance from Origin	12	1000000004	159
4.82512	um	Spot	Distance from Origin	13	1000000006	160
3.64862	um	Spot	Distance from Origin	13	1000000014	161
6.67407	um	Spot	Distance from Origin	13	1000000008	162
9.46506	um	Spot	Distance from Origin	13	1000000015	163
3.74343	um	Spot	Distance from Origin	13	1000000022	164
7.10402	um	Spot	Distance from Origin	13	1000000011	165
9.96243	um	Spot	Distance from Origin	13	1000000007	166
4.59228	um	Spot	Distance from Origin	13	1000000018	167
9.07749	um	Spot	Distance from Origin	13	1000000005	168
7.28794	um	Spot	Distance from Origin	13	1000000012	169
9.51254	um	Spot	Distance from Origin	13	1000000001	170
7.77976	um	Spot	Distance from Origin	13	1000000021	171
5.95354	um	Spot	Distance from Origin	13	1000000013	172
6.76004	um	Spot	Distance from Origin	13	1000000009	173
6.45136	um	Spot	Distance from Origin	13	1000000010	174
8.54893	um	Spot	Distance from Origin	13	1000000016	175
7.6416	um	Spot	Distance from Origin	13	1000000020	176
9.15479	um	Spot	Distance from Origin	13	1000000019	177
10.2612	um	Spot	Distance from Origin	13	1000000017	178
8.88128	um	Spot	Distance from Origin	13	1000000004	179
4.83737	um	Spot	Distance from Origin	14	1000000006	180
3.67993	um	Spot	Distance from Origin	14	1000000014	181
6.48643	um	Spot	Distance from Origin	14	1000000008	182
9.46486	um	Spot	Distance from Origin	14	1000000015	183
3.74655	um	Spot	Distance from Origin	14	1000000022	184
7.11151	um	Spot	Distance from Origin	14	1000000011	185
9.9809	um	Spot	Distance from Origin	14	1000000007	186
4.58859	um	Spot	Distance from Origin	14	1000000018	187
7.19042	um	Spot	Distance from Origin	14	1000000023	188
9.21244	um	Spot	Distance from Origin	14	1000000005	189
7.27639	um	Spot	Distance from Origin	14	1000000012	190
9.54824	um	Spot	Distance from Origin	14	1000000001	191
7.80285	um	Spot	Distance from Origin	14	1000000021	192
5.9604	um	Spot	Distance from Origin	14	1000000013	193
6.77945	um	Spot	Distance from Origin	14	1000000009	194
6.45283	um	Spot	Distance from Origin	14	1000000010	195
6.5256	um	Spot	Distance from Origin	14	1000000003	196
8.57248	um	Spot	Distance from Origin	14	1000000016	197
7.69199	um	Spot	Distance from Origin	14	1000000020	198
9.16285	um	Spot	Distance from Origin	14	1000000019	199
7.5914	um	Spot	Distance from Origin	14	1000000024	200
10.2595	um	Spot	Distance from Origin	14	1000000017	201
8.866	um	Spot	Distance from Origin	14	1000000004	202
4.81046	um	Spot	Distance from Origin	15	1000000006	203
6.4919	um	Spot	Distance from Origin	15	1000000008	204
3.76232	um	Spot	Distance from Origin	15	1000000014	205
9.4661	um	Spot	Distance from Origin	15	1000000015	206
7.10334	um	Spot	Distance from Origin	15	1000000011	207
3.75135	um	Spot	Distance from Origin	15	1000000022	208
9.9751	um	Spot	Distance from Origin	15	1000000007	209
7.03409	um	Spot	Distance from Origin	15	1000000023	210
4.55523	um	Spot	Distance from Origin	15	1000000018	211
7.26279	um	Spot	Distance from Origin	15	1000000012	212
9.58187	um	Spot	Distance from Origin	15	1000000001	213
7.78854	um	Spot	Distance from Origin	15	1000000021	214
5.95553	um	Spot	Distance from Origin	15	1000000013	215
6.78707	um	Spot	Distance from Origin	15	1000000009	216
6.45546	um	Spot	Distance from Origin	15	1000000010	217
6.57167	um	Spot	Distance from Origin	15	1000000003	218
8.57826	um	Spot	Distance from Origin	15	1000000016	219
7.74572	um	Spot	Distance from Origin	15	1000000020	220
9.15049	um	Spot	Distance from Origin	15	1000000019	221
7.59393	um	Spot	Distance from Origin	15	1000000024	222
10.2574	um	Spot	Distance from Origin	15	1000000017	223
8.86841	um	Spot	Distance from Origin	15	1000000004	224
4.82887	um	Spot	Distance from Origin	16	1000000006	225
6.52351	um	Spot	Distance from Origin	16	1000000008	226
9.46331	um	Spot	Distance from Origin	16	1000000015	227
3.77971	um	Spot	Distance from Origin	16	1000000022	228
9.96289	um	Spot	Distance from Origin	16	1000000007	229
6.96499	um	Spot	Distance from Origin	16	1000000023	230
7.28556	um	Spot	Distance from Origin	16	1000000012	231
9.534	um	Spot	Distance from Origin	16	1000000001	232
7.81427	um	Spot	Distance from Origin	16	1000000021	233
6.75187	um	Spot	Distance from Origin	16	1000000009	234
6.45562	um	Spot	Distance from Origin	16	1000000010	235
6.59313	um	Spot	Distance from Origin	16	1000000003	236
8.59347	um	Spot	Distance from Origin	16	1000000016	237
7.72242	um	Spot	Distance from Origin	16	1000000020	238
9.13749	um	Spot	Distance from Origin	16	1000000019	239
7.53512	um	Spot	Distance from Origin	16	1000000024	240
10.2685	um	Spot	Distance from Origin	16	1000000017	241
8.85571	um	Spot	Distance from Origin	16	1000000004	242
4.84193	um	Spot	Distance from Origin	17	1000000006	243
6.53922	um	Spot	Distance from Origin	17	1000000008	244
3.73216	um	Spot	Distance from Origin	17	1000000014	245
9.47472	um	Spot	Distance from Origin	17	1000000015	246
3.76402	um	Spot	Distance from Origin	17	1000000022	247
9.95096	um	Spot	Distance from Origin	17	1000000007	248
6.88557	um	Spot	Distance from Origin	17	1000000023	249
4.6693	um	Spot	Distance from Origin	17	1000000018	250
7.30575	um	Spot	Distance from Origin	17	1000000012	251
9.53555	um	Spot	Distance from Origin	17	1000000001	252
7.79311	um	Spot	Distance from Origin	17	1000000021	253
6.77303	um	Spot	Distance from Origin	17	1000000009	254
6.46106	um	Spot	Distance from Origin	17	1000000010	255
6.59124	um	Spot	Distance from Origin	17	1000000003	256
8.57115	um	Spot	Distance from Origin	17	1000000016	257
7.68013	um	Spot	Distance from Origin	17	1000000020	258
9.14245	um	Spot	Distance from Origin	17	1000000019	259
10.2634	um	Spot	Distance from Origin	17	1000000017	260
8.84186	um	Spot	Distance from Origin	17	1000000004	261
4.87116	um	Spot	Distance from Origin	18	1000000006	262
6.52441	um	Spot	Distance from Origin	18	1000000008	263
3.68388	um	Spot	Distance from Origin	18	1000000014	264
3.74793	um	Spot	Distance from Origin	18	1000000022	265
9.96518	um	Spot	Distance from Origin	18	1000000007	266
6.88339	um	Spot	Distance from Origin	18	1000000023	267
4.63091	um	Spot	Distance from Origin	18	1000000018	268
7.59144	um	Spot	Distance from Origin	18	1000000025	269
7.29572	um	Spot	Distance from Origin	18	1000000012	270
9.51755	um	Spot	Distance from Origin	18	1000000001	271
7.7874	um	Spot	Distance from Origin	18	1000000021	272
6.76676	um	Spot	Distance from Origin	18	1000000009	273
6.45551	um	Spot	Distance from Origin	18	1000000010	274
6.62797	um	Spot	Distance from Origin	18	1000000003	275
8.52032	um	Spot	Distance from Origin	18	1000000016	276
7.59672	um	Spot	Distance from Origin	18	1000000020	277
9.13665	um	Spot	Distance from Origin	18	1000000019	278
7.57356	um	Spot	Distance from Origin	18	1000000024	279
10.282	um	Spot	Distance from Origin	18	1000000017	280
4.88546	um	Spot	Distance from Origin	19	1000000006	281
6.52248	um	Spot	Distance from Origin	19	1000000008	282
3.77515	um	Spot	Distance from Origin	19	1000000022	283
9.97877	um	Spot	Distance from Origin	19	1000000007	284
6.9745	um	Spot	Distance from Origin	19	1000000023	285
4.64736	um	Spot	Distance from Origin	19	1000000018	286
7.55732	um	Spot	Distance from Origin	19	1000000025	287
7.33358	um	Spot	Distance from Origin	19	1000000012	288
9.51538	um	Spot	Distance from Origin	19	1000000001	289
7.75977	um	Spot	Distance from Origin	19	1000000021	290
6.7676	um	Spot	Distance from Origin	19	1000000009	291
6.4389	um	Spot	Distance from Origin	19	1000000010	292
6.64038	um	Spot	Distance from Origin	19	1000000003	293
7.61854	um	Spot	Distance from Origin	19	1000000020	294
9.12261	um	Spot	Distance from Origin	19	1000000019	295
8.84578	um	Spot	Distance from Origin	19	1000000004	296
4.9094	um	Spot	Distance from Origin	20	1000000006	297
6.53592	um	Spot	Distance from Origin	20	1000000008	298
3.76887	um	Spot	Distance from Origin	20	1000000022	299
9.96075	um	Spot	Distance from Origin	20	1000000007	300
6.95246	um	Spot	Distance from Origin	20	1000000023	301
4.74209	um	Spot	Distance from Origin	20	1000000018	302
7.57343	um	Spot	Distance from Origin	20	1000000025	303
7.37497	um	Spot	Distance from Origin	20	1000000012	304
9.50371	um	Spot	Distance from Origin	20	1000000001	305
7.83935	um	Spot	Distance from Origin	20	1000000021	306
6.7889	um	Spot	Distance from Origin	20	1000000009	307
6.43629	um	Spot	Distance from Origin	20	1000000010	308
6.60926	um	Spot	Distance from Origin	20	1000000003	309
7.58947	um	Spot	Distance from Origin	20	1000000020	310
9.13214	um	Spot	Distance from Origin	20	1000000019	311
7.60319	um	Spot	Distance from Origin	20	1000000024	312
10.2692	um	Spot	Distance from Origin	20	1000000017	313
8.76867	um	Spot	Distance from Origin	20	1000000004	314
4.86519	um	Spot	Distance from Origin	21	1000000006	315
6.56371	um	Spot	Distance from Origin	21	1000000008	316
3.81499	um	Spot	Distance from Origin	21	1000000022	317
9.94822	um	Spot	Distance from Origin	21	1000000007	318
4.6786	um	Spot	Distance from Origin	21	1000000018	319
7.60343	um	Spot	Distance from Origin	21	1000000025	320
9.50936	um	Spot	Distance from Origin	21	1000000001	321
7.8102	um	Spot	Distance from Origin	21	1000000021	322
6.78727	um	Spot	Distance from Origin	21	1000000009	323
6.41439	um	Spot	Distance from Origin	21	1000000010	324
6.53072	um	Spot	Distance from Origin	21	1000000003	325
7.64919	um	Spot	Distance from Origin	21	1000000020	326
9.12103	um	Spot	Distance from Origin	21	1000000019	327
7.5238	um	Spot	Distance from Origin	21	1000000024	328
10.2739	um	Spot	Distance from Origin	21	1000000017	329
4.87429	um	Spot	Distance from Origin	22	1000000006	330
6.54819	um	Spot	Distance from Origin	22	1000000008	331
3.77767	um	Spot	Distance from Origin	22	1000000022	332
9.94227	um	Spot	Distance from Origin	22	1000000007	333
7.02506	um	Spot	Distance from Origin	22	1000000023	334
7.61747	um	Spot	Distance from Origin	22	1000000025	335
7.55003	um	Spot	Distance from Origin	22	1000000012	336
7.91722	um	Spot	Distance from Origin	22	1000000021	337
6.7632	um	Spot	Distance from Origin	22	1000000009	338
6.4186	um	Spot	Distance from Origin	22	1000000010	339
6.57637	um	Spot	Distance from Origin	22	1000000003	340
7.66625	um	Spot	Distance from Origin	22	1000000020	341
9.10653	um	Spot	Distance from Origin	22	1000000019	342
7.59256	um	Spot	Distance from Origin	22	1000000024	343
10.2735	um	Spot	Distance from Origin	22	1000000017	344
8.8586	um	Spot	Distance from Origin	22	1000000004	345
8.83817	um	Spot	Distance from Origin	22	1000000026	346
4.868	um	Spot	Distance from Origin	23	1000000006	347
6.57272	um	Spot	Distance from Origin	23	1000000008	348
5.476	um	Spot	Distance from Origin	23	1000000027	349
3.78063	um	Spot	Distance from Origin	23	1000000022	350
7.00625	um	Spot	Distance from Origin	23	1000000023	351
7.62662	um	Spot	Distance from Origin	23	1000000025	352
9.54869	um	Spot	Distance from Origin	23	1000000001	353
7.86112	um	Spot	Distance from Origin	23	1000000021	354
6.78016	um	Spot	Distance from Origin	23	1000000009	355
6.46902	um	Spot	Distance from Origin	23	1000000010	356
7.67741	um	Spot	Distance from Origin	23	1000000020	357
9.09087	um	Spot	Distance from Origin	23	1000000019	358
7.53668	um	Spot	Distance from Origin	23	1000000024	359
10.2843	um	Spot	Distance from Origin	23	1000000017	360
9.31898	um	Spot	Distance from Origin	23	1000000028	361
8.8892	um	Spot	Distance from Origin	23	1000000026	362
4.83638	um	Spot	Distance from Origin	24	1000000006	363
6.5354	um	Spot	Distance from Origin	24	1000000008	364
5.65794	um	Spot	Distance from Origin	24	1000000027	365
3.77526	um	Spot	Distance from Origin	24	1000000022	366
9.96089	um	Spot	Distance from Origin	24	1000000007	367
3.97358	um	Spot	Distance from Origin	24	1000000029	368
7.58614	um	Spot	Distance from Origin	24	1000000025	369
9.57345	um	Spot	Distance from Origin	24	1000000001	370
6.78598	um	Spot	Distance from Origin	24	1000000009	371
6.50316	um	Spot	Distance from Origin	24	1000000010	372
7.66476	um	Spot	Distance from Origin	24	1000000020	373
8.97903	um	Spot	Distance from Origin	24	1000000019	374
7.53319	um	Spot	Distance from Origin	24	1000000024	375
10.2866	um	Spot	Distance from Origin	24	1000000017	376
8.79578	um	Spot	Distance from Origin	24	1000000030	377
9.50539	um	Spot	Distance from Origin	24	1000000028	378
8.99111	um	Spot	Distance from Origin	24	1000000026	379
4.84219	um	Spot	Distance from Origin	25	1000000006	380
6.512	um	Spot	Distance from Origin	25	1000000008	381
5.63945	um	Spot	Distance from Origin	25	1000000027	382
3.7798	um	Spot	Distance from Origin	25	1000000022	383
9.97125	um	Spot	Distance from Origin	25	1000000007	384
7.17469	um	Spot	Distance from Origin	25	1000000023	385
4.01365	um	Spot	Distance from Origin	25	1000000029	386
7.59327	um	Spot	Distance from Origin	25	1000000025	387
6.79587	um	Spot	Distance from Origin	25	1000000009	388
6.53124	um	Spot	Distance from Origin	25	1000000010	389
7.62643	um	Spot	Distance from Origin	25	1000000020	390
7.51477	um	Spot	Distance from Origin	25	1000000024	391
10.2631	um	Spot	Distance from Origin	25	1000000017	392
8.80646	um	Spot	Distance from Origin	25	1000000030	393
8.92394	um	Spot	Distance from Origin	25	1000000026	394
4.89819	um	Spot	Distance from Origin	26	1000000006	395
6.50645	um	Spot	Distance from Origin	26	1000000008	396
5.69234	um	Spot	Distance from Origin	26	1000000027	397
3.80662	um	Spot	Distance from Origin	26	1000000022	398
9.94564	um	Spot	Distance from Origin	26	1000000007	399
7.59797	um	Spot	Distance from Origin	26	1000000025	400
9.52946	um	Spot	Distance from Origin	26	1000000001	401
6.80178	um	Spot	Distance from Origin	26	1000000009	402
7.64241	um	Spot	Distance from Origin	26	1000000020	403
7.5262	um	Spot	Distance from Origin	26	1000000024	404
8.84076	um	Spot	Distance from Origin	26	1000000030	405
9.58183	um	Spot	Distance from Origin	26	1000000028	406
8.91216	um	Spot	Distance from Origin	26	1000000026	407
4.92897	um	Spot	Distance from Origin	27	1000000006	408
6.51564	um	Spot	Distance from Origin	27	1000000008	409
3.75214	um	Spot	Distance from Origin	27	1000000022	410
9.96666	um	Spot	Distance from Origin	27	1000000007	411
4.02104	um	Spot	Distance from Origin	27	1000000029	412
9.50182	um	Spot	Distance from Origin	27	1000000001	413
6.79972	um	Spot	Distance from Origin	27	1000000009	414
7.63538	um	Spot	Distance from Origin	27	1000000020	415
7.50214	um	Spot	Distance from Origin	27	1000000024	416
10.2593	um	Spot	Distance from Origin	27	1000000017	417
8.80256	um	Spot	Distance from Origin	27	1000000030	418
9.61617	um	Spot	Distance from Origin	27	1000000028	419
8.86573	um	Spot	Distance from Origin	27	1000000026	420
4.90245	um	Spot	Distance from Origin	28	1000000006	421
6.53766	um	Spot	Distance from Origin	28	1000000008	422
5.80036	um	Spot	Distance from Origin	28	1000000027	423
3.78906	um	Spot	Distance from Origin	28	1000000022	424
9.97464	um	Spot	Distance from Origin	28	1000000007	425
4.04703	um	Spot	Distance from Origin	28	1000000029	426
7.65564	um	Spot	Distance from Origin	28	1000000025	427
9.50269	um	Spot	Distance from Origin	28	1000000001	428
6.7663	um	Spot	Distance from Origin	28	1000000009	429
7.63156	um	Spot	Distance from Origin	28	1000000020	430
7.52842	um	Spot	Distance from Origin	28	1000000024	431
10.2654	um	Spot	Distance from Origin	28	1000000017	432
8.8496	um	Spot	Distance from Origin	28	1000000030	433
9.578	um	Spot	Distance from Origin	28	1000000028	434
8.84218	um	Spot	Distance from Origin	28	1000000026	435
4.90124	um	Spot	Distance from Origin	29	1000000006	436
6.54657	um	Spot	Distance from Origin	29	1000000008	437
5.78901	um	Spot	Distance from Origin	29	1000000027	438
3.74866	um	Spot	Distance from Origin	29	1000000022	439
4.85778	um	Spot	Distance from Origin	29	1000000031	440
4.05704	um	Spot	Distance from Origin	29	1000000029	441
7.63586	um	Spot	Distance from Origin	29	1000000025	442
9.51731	um	Spot	Distance from Origin	29	1000000001	443
6.75326	um	Spot	Distance from Origin	29	1000000009	444
7.62583	um	Spot	Distance from Origin	29	1000000020	445
10.26	um	Spot	Distance from Origin	29	1000000017	446
8.77943	um	Spot	Distance from Origin	29	1000000030	447
8.84762	um	Spot	Distance from Origin	29	1000000026	448
4.89908	um	Spot	Distance from Origin	30	1000000006	449
6.49238	um	Spot	Distance from Origin	30	1000000008	450
5.75517	um	Spot	Distance from Origin	30	1000000027	451
3.78619	um	Spot	Distance from Origin	30	1000000022	452
4.81146	um	Spot	Distance from Origin	30	1000000031	453
9.95877	um	Spot	Distance from Origin	30	1000000007	454
4.03793	um	Spot	Distance from Origin	30	1000000029	455
7.62056	um	Spot	Distance from Origin	30	1000000025	456
9.53633	um	Spot	Distance from Origin	30	1000000001	457
6.78441	um	Spot	Distance from Origin	30	1000000009	458
7.63666	um	Spot	Distance from Origin	30	1000000020	459
10.2618	um	Spot	Distance from Origin	30	1000000017	460
8.77931	um	Spot	Distance from Origin	30	1000000030	461
9.59522	um	Spot	Distance from Origin	30	1000000028	462
8.84893	um	Spot	Distance from Origin	30	1000000026	463
4.9056	um	Spot	Distance from Origin	31	1000000006	464
7.62976	um	Spot	Distance from Origin	31	1000000032	465
6.53736	um	Spot	Distance from Origin	31	1000000008	466
5.68732	um	Spot	Distance from Origin	31	1000000027	467
4.77186	um	Spot	Distance from Origin	31	1000000031	468
3.84162	um	Spot	Distance from Origin	31	1000000022	469
9.98195	um	Spot	Distance from Origin	31	1000000007	470
4.08094	um	Spot	Distance from Origin	31	1000000029	471
7.62446	um	Spot	Distance from Origin	31	1000000025	472
9.49801	um	Spot	Distance from Origin	31	1000000001	473
6.76809	um	Spot	Distance from Origin	31	1000000009	474
7.64143	um	Spot	Distance from Origin	31	1000000020	475
10.2778	um	Spot	Distance from Origin	31	1000000017	476
8.75952	um	Spot	Distance from Origin	31	1000000030	477
8.8535	um	Spot	Distance from Origin	31	1000000026	478
4.90874	um	Spot	Distance from Origin	32	1000000006	479
7.59085	um	Spot	Distance from Origin	32	1000000032	480
6.51838	um	Spot	Distance from Origin	32	1000000008	481
5.69915	um	Spot	Distance from Origin	32	1000000027	482
3.86852	um	Spot	Distance from Origin	32	1000000022	483
4.77045	um	Spot	Distance from Origin	32	1000000031	484
9.95716	um	Spot	Distance from Origin	32	1000000007	485
4.15245	um	Spot	Distance from Origin	32	1000000029	486
7.69261	um	Spot	Distance from Origin	32	1000000025	487
9.46105	um	Spot	Distance from Origin	32	1000000001	488
6.79183	um	Spot	Distance from Origin	32	1000000009	489
7.64588	um	Spot	Distance from Origin	32	1000000020	490
10.2673	um	Spot	Distance from Origin	32	1000000017	491
8.80074	um	Spot	Distance from Origin	32	1000000030	492
9.61208	um	Spot	Distance from Origin	32	1000000028	493
8.85573	um	Spot	Distance from Origin	32	1000000026	494
4.87736	um	Spot	Distance from Origin	33	1000000006	495
7.60642	um	Spot	Distance from Origin	33	1000000032	496
6.50689	um	Spot	Distance from Origin	33	1000000008	497
5.69623	um	Spot	Distance from Origin	33	1000000027	498
4.76893	um	Spot	Distance from Origin	33	1000000031	499
9.9694	um	Spot	Distance from Origin	33	1000000007	500
7.6435	um	Spot	Distance from Origin	33	1000000025	501
6.76061	um	Spot	Distance from Origin	33	1000000009	502
7.64805	um	Spot	Distance from Origin	33	1000000020	503
10.2645	um	Spot	Distance from Origin	33	1000000017	504
8.78757	um	Spot	Distance from Origin	33	1000000030	505
9.58581	um	Spot	Distance from Origin	33	1000000028	506
8.85736	um	Spot	Distance from Origin	33	1000000026	507
4.89451	um	Spot	Distance from Origin	34	1000000006	508
7.57535	um	Spot	Distance from Origin	34	1000000032	509
5.72492	um	Spot	Distance from Origin	34	1000000027	510
4.84012	um	Spot	Distance from Origin	34	1000000031	511
9.9	um	Spot	Distance from Origin	34	1000000007	512
4.04067	um	Spot	Distance from Origin	34	1000000029	513
4.22915	um	Spot	Distance from Origin	34	1000000033	514
7.60099	um	Spot	Distance from Origin	34	1000000025	515
9.79821	um	Spot	Distance from Origin	34	1000000034	516
6.7522	um	Spot	Distance from Origin	34	1000000009	517
7.64292	um	Spot	Distance from Origin	34	1000000020	518
10.2574	um	Spot	Distance from Origin	34	1000000017	519
8.7801	um	Spot	Distance from Origin	34	1000000030	520
9.57413	um	Spot	Distance from Origin	34	1000000028	521
8.88306	um	Spot	Distance from Origin	34	1000000026	522
4.86535	um	Spot	Distance from Origin	35	1000000006	523
7.56246	um	Spot	Distance from Origin	35	1000000032	524
5.67911	um	Spot	Distance from Origin	35	1000000027	525
4.78867	um	Spot	Distance from Origin	35	1000000031	526
9.93478	um	Spot	Distance from Origin	35	1000000007	527
4.06993	um	Spot	Distance from Origin	35	1000000029	528
5.43249	um	Spot	Distance from Origin	35	1000000035	529
4.22333	um	Spot	Distance from Origin	35	1000000033	530
7.61903	um	Spot	Distance from Origin	35	1000000025	531
9.75848	um	Spot	Distance from Origin	35	1000000034	532
6.78433	um	Spot	Distance from Origin	35	1000000009	533
7.64969	um	Spot	Distance from Origin	35	1000000020	534
10.239	um	Spot	Distance from Origin	35	1000000017	535
8.80516	um	Spot	Distance from Origin	35	1000000030	536
8.87965	um	Spot	Distance from Origin	35	1000000026	537
4.91039	um	Spot	Distance from Origin	36	1000000006	538
7.57581	um	Spot	Distance from Origin	36	1000000032	539
6.6806	um	Spot	Distance from Origin	36	1000000036	540
5.73172	um	Spot	Distance from Origin	36	1000000027	541
4.77015	um	Spot	Distance from Origin	36	1000000031	542
9.92815	um	Spot	Distance from Origin	36	1000000007	543
5.44908	um	Spot	Distance from Origin	36	1000000035	544
4.24144	um	Spot	Distance from Origin	36	1000000033	545
7.621	um	Spot	Distance from Origin	36	1000000025	546
9.76386	um	Spot	Distance from Origin	36	1000000034	547
6.776	um	Spot	Distance from Origin	36	1000000009	548
7.67222	um	Spot	Distance from Origin	36	1000000020	549
10.2461	um	Spot	Distance from Origin	36	1000000017	550
8.78727	um	Spot	Distance from Origin	36	1000000030	551
8.86571	um	Spot	Distance from Origin	36	1000000026	552
4.95129	um	Spot	Distance from Origin	37	1000000006	553
7.57047	um	Spot	Distance from Origin	37	1000000032	554
6.55987	um	Spot	Distance from Origin	37	1000000036	555
4.77919	um	Spot	Distance from Origin	37	1000000031	556
9.93685	um	Spot	Distance from Origin	37	1000000007	557
5.46253	um	Spot	Distance from Origin	37	1000000035	558
4.21904	um	Spot	Distance from Origin	37	1000000033	559
7.62931	um	Spot	Distance from Origin	37	1000000025	560
9.76636	um	Spot	Distance from Origin	37	1000000034	561
6.75828	um	Spot	Distance from Origin	37	1000000009	562
10.2675	um	Spot	Distance from Origin	37	1000000017	563
8.98396	um	Spot	Distance from Origin	37	1000000026	564
4.93675	um	Spot	Distance from Origin	38	1000000006	565
7.57007	um	Spot	Distance from Origin	38	1000000032	566
6.54986	um	Spot	Distance from Origin	38	1000000036	567
5.67119	um	Spot	Distance from Origin	38	1000000027	568
9.96554	um	Spot	Distance from Origin	38	1000000007	569
5.47942	um	Spot	Distance from Origin	38	1000000035	570
4.20789	um	Spot	Distance from Origin	38	1000000033	571
7.62501	um	Spot	Distance from Origin	38	1000000025	572
9.74991	um	Spot	Distance from Origin	38	1000000034	573
6.75875	um	Spot	Distance from Origin	38	1000000009	574
7.63228	um	Spot	Distance from Origin	38	1000000020	575
7.63119	um	Spot	Distance from Origin	38	1000000037	576
8.78159	um	Spot	Distance from Origin	38	1000000030	577
7.57526	um	Spot	Distance from Origin	39	1000000032	578
4.97344	um	Spot	Distance from Origin	39	1000000006	579
6.52398	um	Spot	Distance from Origin	39	1000000036	580
5.68396	um	Spot	Distance from Origin	39	1000000027	581
4.7856	um	Spot	Distance from Origin	39	1000000031	582
9.93161	um	Spot	Distance from Origin	39	1000000007	583
5.4813	um	Spot	Distance from Origin	39	1000000035	584
4.22103	um	Spot	Distance from Origin	39	1000000033	585
7.62719	um	Spot	Distance from Origin	39	1000000025	586
9.74058	um	Spot	Distance from Origin	39	1000000034	587
5.25953	um	Spot	Distance from Origin	39	1000000038	588
6.62506	um	Spot	Distance from Origin	39	1000000039	589
7.62216	um	Spot	Distance from Origin	39	1000000020	590
7.75151	um	Spot	Distance from Origin	39	1000000037	591
10.2671	um	Spot	Distance from Origin	39	1000000017	592
8.76844	um	Spot	Distance from Origin	39	1000000030	593
8.87065	um	Spot	Distance from Origin	39	1000000026	594
4.97128	um	Spot	Distance from Origin	40	1000000006	595
7.56908	um	Spot	Distance from Origin	40	1000000032	596
6.44936	um	Spot	Distance from Origin	40	1000000036	597
5.68111	um	Spot	Distance from Origin	40	1000000027	598
9.95702	um	Spot	Distance from Origin	40	1000000007	599
5.52091	um	Spot	Distance from Origin	40	1000000035	600
4.21406	um	Spot	Distance from Origin	40	1000000033	601
9.74799	um	Spot	Distance from Origin	40	1000000034	602
5.30483	um	Spot	Distance from Origin	40	1000000038	603
6.71265	um	Spot	Distance from Origin	40	1000000039	604
6.20383	um	Spot	Distance from Origin	40	1000000040	605
7.65266	um	Spot	Distance from Origin	40	1000000020	606
7.63412	um	Spot	Distance from Origin	40	1000000037	607
10.2773	um	Spot	Distance from Origin	40	1000000017	608
8.78179	um	Spot	Distance from Origin	40	1000000030	609
8.8754	um	Spot	Distance from Origin	40	1000000026	610
4.93225	um	Spot	Distance from Origin	41	1000000006	611
5.66804	um	Spot	Distance from Origin	41	1000000027	612
9.95071	um	Spot	Distance from Origin	41	1000000007	613
5.51046	um	Spot	Distance from Origin	41	1000000035	614
4.2345	um	Spot	Distance from Origin	41	1000000033	615
9.76907	um	Spot	Distance from Origin	41	1000000034	616
5.27103	um	Spot	Distance from Origin	41	1000000038	617
6.71245	um	Spot	Distance from Origin	41	1000000039	618
6.29078	um	Spot	Distance from Origin	41	1000000040	619
7.67077	um	Spot	Distance from Origin	41	1000000020	620
7.65418	um	Spot	Distance from Origin	41	1000000037	621
10.2564	um	Spot	Distance from Origin	41	1000000017	622
8.81513	um	Spot	Distance from Origin	41	1000000030	623
8.86088	um	Spot	Distance from Origin	41	1000000026	624
4.94875	um	Spot	Distance from Origin	42	1000000006	625
7.58532	um	Spot	Distance from Origin	42	1000000032	626
6.49908	um	Spot	Distance from Origin	42	1000000036	627
9.93361	um	Spot	Distance from Origin	42	1000000007	628
5.4909	um	Spot	Distance from Origin	42	1000000035	629
4.19611	um	Spot	Distance from Origin	42	1000000033	630
9.74934	um	Spot	Distance from Origin	42	1000000034	631
5.35581	um	Spot	Distance from Origin	42	1000000038	632
6.7481	um	Spot	Distance from Origin	42	1000000039	633
6.37754	um	Spot	Distance from Origin	42	1000000040	634
7.68147	um	Spot	Distance from Origin	42	1000000020	635
7.64903	um	Spot	Distance from Origin	42	1000000037	636
10.2356	um	Spot	Distance from Origin	42	1000000017	637
8.76794	um	Spot	Distance from Origin	42	1000000030	638
8.88843	um	Spot	Distance from Origin	42	1000000026	639
4.94955	um	Spot	Distance from Origin	43	1000000006	640
6.52145	um	Spot	Distance from Origin	43	1000000036	641
9.94979	um	Spot	Distance from Origin	43	1000000007	642
5.49116	um	Spot	Distance from Origin	43	1000000035	643
4.21274	um	Spot	Distance from Origin	43	1000000033	644
9.75029	um	Spot	Distance from Origin	43	1000000034	645
5.28273	um	Spot	Distance from Origin	43	1000000038	646
6.7334	um	Spot	Distance from Origin	43	1000000039	647
7.65942	um	Spot	Distance from Origin	43	1000000020	648
7.6447	um	Spot	Distance from Origin	43	1000000037	649
10.254	um	Spot	Distance from Origin	43	1000000017	650
8.77071	um	Spot	Distance from Origin	43	1000000030	651
8.90284	um	Spot	Distance from Origin	43	1000000026	652
4.93779	um	Spot	Distance from Origin	44	1000000006	653
7.37077	um	Spot	Distance from Origin	44	1000000032	654
6.50742	um	Spot	Distance from Origin	44	1000000036	655
9.94652	um	Spot	Distance from Origin	44	1000000007	656
5.47564	um	Spot	Distance from Origin	44	1000000035	657
4.22435	um	Spot	Distance from Origin	44	1000000033	658
9.74515	um	Spot	Distance from Origin	44	1000000034	659
5.29467	um	Spot	Distance from Origin	44	1000000038	660
6.72693	um	Spot	Distance from Origin	44	1000000039	661
7.6505	um	Spot	Distance from Origin	44	1000000020	662
6.5413	um	Spot	Distance from Origin	44	1000000040	663
7.67816	um	Spot	Distance from Origin	44	1000000037	664
10.2484	um	Spot	Distance from Origin	44	1000000017	665
8.7906	um	Spot	Distance from Origin	44	1000000030	666
8.89836	um	Spot	Distance from Origin	44	1000000026	667
4.96105	um	Spot	Distance from Origin	45	1000000006	668
7.27093	um	Spot	Distance from Origin	45	1000000032	669
6.53718	um	Spot	Distance from Origin	45	1000000036	670
9.95304	um	Spot	Distance from Origin	45	1000000007	671
5.47344	um	Spot	Distance from Origin	45	1000000035	672
4.24171	um	Spot	Distance from Origin	45	1000000033	673
9.75328	um	Spot	Distance from Origin	45	1000000034	674
6.71528	um	Spot	Distance from Origin	45	1000000039	675
7.64462	um	Spot	Distance from Origin	45	1000000020	676
6.56182	um	Spot	Distance from Origin	45	1000000040	677
7.64819	um	Spot	Distance from Origin	45	1000000037	678
10.2495	um	Spot	Distance from Origin	45	1000000017	679
8.79767	um	Spot	Distance from Origin	45	1000000030	680
8.86445	um	Spot	Distance from Origin	45	1000000026	681
4.9704	um	Spot	Distance from Origin	46	1000000006	682
6.52544	um	Spot	Distance from Origin	46	1000000036	683
9.97026	um	Spot	Distance from Origin	46	1000000007	684
5.48812	um	Spot	Distance from Origin	46	1000000035	685
4.19611	um	Spot	Distance from Origin	46	1000000033	686
9.74618	um	Spot	Distance from Origin	46	1000000034	687
5.25486	um	Spot	Distance from Origin	46	1000000038	688
6.72718	um	Spot	Distance from Origin	46	1000000039	689
6.58449	um	Spot	Distance from Origin	46	1000000041	690
7.65027	um	Spot	Distance from Origin	46	1000000020	691
6.54967	um	Spot	Distance from Origin	46	1000000040	692
7.63002	um	Spot	Distance from Origin	46	1000000037	693
10.2357	um	Spot	Distance from Origin	46	1000000017	694
8.76754	um	Spot	Distance from Origin	46	1000000030	695
8.81874	um	Spot	Distance from Origin	46	1000000026	696
5.00255	um	Spot	Distance from Origin	47	1000000006	697
7.41662	um	Spot	Distance from Origin	47	1000000032	698
6.53636	um	Spot	Distance from Origin	47	1000000036	699
9.96397	um	Spot	Distance from Origin	47	1000000007	700
5.45196	um	Spot	Distance from Origin	47	1000000035	701
4.17197	um	Spot	Distance from Origin	47	1000000033	702
9.78303	um	Spot	Distance from Origin	47	1000000034	703
5.28519	um	Spot	Distance from Origin	47	1000000038	704
6.71371	um	Spot	Distance from Origin	47	1000000039	705
6.70174	um	Spot	Distance from Origin	47	1000000041	706
6.56159	um	Spot	Distance from Origin	47	1000000040	707
7.60916	um	Spot	Distance from Origin	47	1000000037	708
10.1867	um	Spot	Distance from Origin	47	1000000017	709
8.77227	um	Spot	Distance from Origin	47	1000000030	710
10.6336	um	Spot	Distance from Origin	47	1000000042	711
5.02845	um	Spot	Distance from Origin	48	1000000006	712
6.54722	um	Spot	Distance from Origin	48	1000000036	713
9.95651	um	Spot	Distance from Origin	48	1000000007	714
5.46701	um	Spot	Distance from Origin	48	1000000035	715
9.7793	um	Spot	Distance from Origin	48	1000000034	716
5.31982	um	Spot	Distance from Origin	48	1000000038	717
6.71535	um	Spot	Distance from Origin	48	1000000039	718
6.75712	um	Spot	Distance from Origin	48	1000000041	719
7.5865	um	Spot	Distance from Origin	48	1000000020	720
6.54947	um	Spot	Distance from Origin	48	1000000040	721
7.67982	um	Spot	Distance from Origin	48	1000000037	722
10.1774	um	Spot	Distance from Origin	48	1000000017	723
5.01425	um	Spot	Distance from Origin	49	1000000006	724
6.54562	um	Spot	Distance from Origin	49	1000000036	725
9.9694	um	Spot	Distance from Origin	49	1000000007	726
5.39172	um	Spot	Distance from Origin	49	1000000035	727
4.17464	um	Spot	Distance from Origin	49	1000000033	728
9.77767	um	Spot	Distance from Origin	49	1000000034	729
5.34858	um	Spot	Distance from Origin	49	1000000038	730
6.71359	um	Spot	Distance from Origin	49	1000000039	731
6.67226	um	Spot	Distance from Origin	49	1000000041	732
6.59414	um	Spot	Distance from Origin	49	1000000040	733
7.6486	um	Spot	Distance from Origin	49	1000000037	734
10.2344	um	Spot	Distance from Origin	49	1000000017	735
10.611	um	Spot	Distance from Origin	49	1000000042	736
4.99384	um	Spot	Distance from Origin	50	1000000006	737
6.56258	um	Spot	Distance from Origin	50	1000000036	738
9.95639	um	Spot	Distance from Origin	50	1000000007	739
5.22257	um	Spot	Distance from Origin	50	1000000043	740
4.17884	um	Spot	Distance from Origin	50	1000000033	741
9.74862	um	Spot	Distance from Origin	50	1000000034	742
5.32293	um	Spot	Distance from Origin	50	1000000038	743
6.75173	um	Spot	Distance from Origin	50	1000000039	744
6.58081	um	Spot	Distance from Origin	50	1000000041	745
7.67016	um	Spot	Distance from Origin	50	1000000020	746
6.6333	um	Spot	Distance from Origin	50	1000000040	747
7.63149	um	Spot	Distance from Origin	50	1000000037	748
10.2268	um	Spot	Distance from Origin	50	1000000017	749
10.6343	um	Spot	Distance from Origin	50	1000000042	750
5.04701	um	Spot	Distance from Origin	51	1000000006	751
6.58196	um	Spot	Distance from Origin	51	1000000036	752
9.93783	um	Spot	Distance from Origin	51	1000000007	753
5.14848	um	Spot	Distance from Origin	51	1000000043	754
5.46867	um	Spot	Distance from Origin	51	1000000035	755
9.77683	um	Spot	Distance from Origin	51	1000000034	756
5.30509	um	Spot	Distance from Origin	51	1000000038	757
6.69209	um	Spot	Distance from Origin	51	1000000039	758
6.58395	um	Spot	Distance from Origin	51	1000000041	759
7.66634	um	Spot	Distance from Origin	51	1000000020	760
6.55243	um	Spot	Distance from Origin	51	1000000040	761
7.61636	um	Spot	Distance from Origin	51	1000000037	762
10.2264	um	Spot	Distance from Origin	51	1000000017	763
10.634	um	Spot	Distance from Origin	51	1000000042	764
5.02898	um	Spot	Distance from Origin	52	1000000006	765
6.49868	um	Spot	Distance from Origin	52	1000000036	766
6.88253	um	Spot	Distance from Origin	52	1000000044	767
5.20297	um	Spot	Distance from Origin	52	1000000043	768
4.18552	um	Spot	Distance from Origin	52	1000000033	769
9.7704	um	Spot	Distance from Origin	52	1000000034	770
5.3273	um	Spot	Distance from Origin	52	1000000038	771
6.86109	um	Spot	Distance from Origin	52	1000000045	772
5.60333	um	Spot	Distance from Origin	52	1000000046	773
6.73012	um	Spot	Distance from Origin	52	1000000039	774
6.60178	um	Spot	Distance from Origin	52	1000000041	775
6.48856	um	Spot	Distance from Origin	52	1000000040	776
7.5862	um	Spot	Distance from Origin	52	1000000037	777
10.2279	um	Spot	Distance from Origin	52	1000000017	778
10.6448	um	Spot	Distance from Origin	52	1000000042	779
5.05337	um	Spot	Distance from Origin	53	1000000006	780
6.80692	um	Spot	Distance from Origin	53	1000000044	781
5.16224	um	Spot	Distance from Origin	53	1000000043	782
4.1819	um	Spot	Distance from Origin	53	1000000033	783
9.75523	um	Spot	Distance from Origin	53	1000000034	784
5.33535	um	Spot	Distance from Origin	53	1000000038	785
6.96006	um	Spot	Distance from Origin	53	1000000045	786
5.62017	um	Spot	Distance from Origin	53	1000000046	787
6.76261	um	Spot	Distance from Origin	53	1000000039	788
6.60472	um	Spot	Distance from Origin	53	1000000041	789
6.48911	um	Spot	Distance from Origin	53	1000000040	790
7.59826	um	Spot	Distance from Origin	53	1000000037	791
10.2261	um	Spot	Distance from Origin	53	1000000017	792
10.5648	um	Spot	Distance from Origin	53	1000000042	793
5.10348	um	Spot	Distance from Origin	54	1000000006	794
6.48195	um	Spot	Distance from Origin	54	1000000036	795
6.7825	um	Spot	Distance from Origin	54	1000000044	796
5.1853	um	Spot	Distance from Origin	54	1000000043	797
4.18542	um	Spot	Distance from Origin	54	1000000033	798
9.72938	um	Spot	Distance from Origin	54	1000000034	799
5.25756	um	Spot	Distance from Origin	54	1000000038	800
6.9579	um	Spot	Distance from Origin	54	1000000045	801
6.72991	um	Spot	Distance from Origin	54	1000000039	802
5.66406	um	Spot	Distance from Origin	54	1000000046	803
6.63425	um	Spot	Distance from Origin	54	1000000041	804
7.54994	um	Spot	Distance from Origin	54	1000000037	805
10.2353	um	Spot	Distance from Origin	54	1000000017	806
10.656	um	Spot	Distance from Origin	54	1000000042	807
5.10509	um	Spot	Distance from Origin	55	1000000006	808
6.48802	um	Spot	Distance from Origin	55	1000000036	809
6.81946	um	Spot	Distance from Origin	55	1000000044	810
5.15007	um	Spot	Distance from Origin	55	1000000043	811
9.70537	um	Spot	Distance from Origin	55	1000000034	812
6.95965	um	Spot	Distance from Origin	55	1000000045	813
5.63827	um	Spot	Distance from Origin	55	1000000046	814
6.64964	um	Spot	Distance from Origin	55	1000000041	815
7.5605	um	Spot	Distance from Origin	55	1000000037	816
10.2525	um	Spot	Distance from Origin	55	1000000017	817
10.6376	um	Spot	Distance from Origin	55	1000000042	818
5.08435	um	Spot	Distance from Origin	56	1000000006	819
5.1716	um	Spot	Distance from Origin	56	1000000043	820
7.46464	um	Spot	Distance from Origin	56	1000000047	821
4.19623	um	Spot	Distance from Origin	56	1000000033	822
6.96406	um	Spot	Distance from Origin	56	1000000045	823
5.61197	um	Spot	Distance from Origin	56	1000000046	824
6.64303	um	Spot	Distance from Origin	56	1000000041	825
7.5406	um	Spot	Distance from Origin	56	1000000037	826
10.2346	um	Spot	Distance from Origin	56	1000000017	827
10.6212	um	Spot	Distance from Origin	56	1000000042	828
5.05889	um	Spot	Distance from Origin	57	1000000006	829
6.53261	um	Spot	Distance from Origin	57	1000000036	830
6.84014	um	Spot	Distance from Origin	57	1000000044	831
5.184	um	Spot	Distance from Origin	57	1000000043	832
7.19228	um	Spot	Distance from Origin	57	1000000047	833
4.2059	um	Spot	Distance from Origin	57	1000000033	834
6.96078	um	Spot	Distance from Origin	57	1000000045	835
5.62234	um	Spot	Distance from Origin	57	1000000046	836
10.2164	um	Spot	Distance from Origin	57	1000000017	837
10.634	um	Spot	Distance from Origin	57	1000000042	838
5.06522	um	Spot	Distance from Origin	58	1000000006	839
6.52194	um	Spot	Distance from Origin	58	1000000036	840
6.83289	um	Spot	Distance from Origin	58	1000000044	841
5.19174	um	Spot	Distance from Origin	58	1000000043	842
7.03674	um	Spot	Distance from Origin	58	1000000047	843
4.18894	um	Spot	Distance from Origin	58	1000000033	844
6.93238	um	Spot	Distance from Origin	58	1000000045	845
5.60213	um	Spot	Distance from Origin	58	1000000046	846
7.6351	um	Spot	Distance from Origin	58	1000000037	847
10.2231	um	Spot	Distance from Origin	58	1000000017	848
10.6319	um	Spot	Distance from Origin	58	1000000042	849
5.06393	um	Spot	Distance from Origin	59	1000000006	850
4.40953	um	Spot	Distance from Origin	59	1000000048	851
6.86109	um	Spot	Distance from Origin	59	1000000044	852
5.19048	um	Spot	Distance from Origin	59	1000000043	853
7.0562	um	Spot	Distance from Origin	59	1000000047	854
6.95333	um	Spot	Distance from Origin	59	1000000045	855
5.57638	um	Spot	Distance from Origin	59	1000000046	856
7.70649	um	Spot	Distance from Origin	59	1000000037	857
10.2186	um	Spot	Distance from Origin	59	1000000017	858
10.6274	um	Spot	Distance from Origin	59	1000000042	859
5.02766	um	Spot	Distance from Origin	60	1000000006	860
4.37932	um	Spot	Distance from Origin	60	1000000048	861
6.72678	um	Spot	Distance from Origin	60	1000000044	862
5.16709	um	Spot	Distance from Origin	60	1000000043	863
4.21956	um	Spot	Distance from Origin	60	1000000033	864
6.95877	um	Spot	Distance from Origin	60	1000000045	865
5.54788	um	Spot	Distance from Origin	60	1000000046	866
7.78402	um	Spot	Distance from Origin	60	1000000037	867
10.224	um	Spot	Distance from Origin	60	1000000017	868
10.6272	um	Spot	Distance from Origin	60	1000000042	869
5.00965	um	Spot	Distance from Origin	61	1000000006	870
4.37065	um	Spot	Distance from Origin	61	1000000048	871
6.62989	um	Spot	Distance from Origin	61	1000000044	872
5.15645	um	Spot	Distance from Origin	61	1000000043	873
6.94908	um	Spot	Distance from Origin	61	1000000047	874
6.88867	um	Spot	Distance from Origin	61	1000000045	875
5.58959	um	Spot	Distance from Origin	61	1000000046	876
7.80764	um	Spot	Distance from Origin	61	1000000037	877
10.222	um	Spot	Distance from Origin	61	1000000017	878
10.6355	um	Spot	Distance from Origin	61	1000000042	879
5.03765	um	Spot	Distance from Origin	62	1000000006	880
4.35819	um	Spot	Distance from Origin	62	1000000048	881
6.77062	um	Spot	Distance from Origin	62	1000000044	882
5.12432	um	Spot	Distance from Origin	62	1000000043	883
6.93902	um	Spot	Distance from Origin	62	1000000047	884
6.89884	um	Spot	Distance from Origin	62	1000000045	885
5.57407	um	Spot	Distance from Origin	62	1000000046	886
7.78179	um	Spot	Distance from Origin	62	1000000037	887
10.2087	um	Spot	Distance from Origin	62	1000000017	888
10.6509	um	Spot	Distance from Origin	62	1000000042	889
5.06083	um	Spot	Distance from Origin	63	1000000006	890
4.3785	um	Spot	Distance from Origin	63	1000000048	891
6.65319	um	Spot	Distance from Origin	63	1000000044	892
6.86412	um	Spot	Distance from Origin	63	1000000047	893
5.1656	um	Spot	Distance from Origin	63	1000000043	894
5.52623	um	Spot	Distance from Origin	63	1000000046	895
7.77093	um	Spot	Distance from Origin	63	1000000037	896
10.207	um	Spot	Distance from Origin	63	1000000017	897
5.03389	um	Spot	Distance from Origin	64	1000000006	898
4.383	um	Spot	Distance from Origin	64	1000000048	899
6.64326	um	Spot	Distance from Origin	64	1000000044	900
5.19684	um	Spot	Distance from Origin	64	1000000043	901
6.91284	um	Spot	Distance from Origin	64	1000000045	902
7.22998	um	Spot	Distance from Origin	64	1000000049	903
5.53642	um	Spot	Distance from Origin	64	1000000046	904
7.82634	um	Spot	Distance from Origin	64	1000000037	905
10.1839	um	Spot	Distance from Origin	64	1000000017	906
10.6494	um	Spot	Distance from Origin	64	1000000042	907
5.06077	um	Spot	Distance from Origin	65	1000000006	908
6.43728	um	Spot	Distance from Origin	65	1000000044	909
6.61071	um	Spot	Distance from Origin	65	1000000047	910
7.88038	um	Spot	Distance from Origin	65	1000000050	911
5.19355	um	Spot	Distance from Origin	65	1000000043	912
7.04067	um	Spot	Distance from Origin	65	1000000049	913
5.50906	um	Spot	Distance from Origin	65	1000000046	914
7.82777	um	Spot	Distance from Origin	65	1000000051	915
10.1509	um	Spot	Distance from Origin	65	1000000017	916
10.6356	um	Spot	Distance from Origin	65	1000000042	917
5.0641	um	Spot	Distance from Origin	66	1000000006	918
4.39814	um	Spot	Distance from Origin	66	1000000048	919
6.50992	um	Spot	Distance from Origin	66	1000000047	920
7.87244	um	Spot	Distance from Origin	66	1000000050	921
5.20023	um	Spot	Distance from Origin	66	1000000043	922
7.00641	um	Spot	Distance from Origin	66	1000000049	923
5.596	um	Spot	Distance from Origin	66	1000000046	924
7.77948	um	Spot	Distance from Origin	66	1000000051	925
10.0655	um	Spot	Distance from Origin	66	1000000052	926
10.1649	um	Spot	Distance from Origin	66	1000000017	927
5.07751	um	Spot	Distance from Origin	67	1000000006	928
4.36828	um	Spot	Distance from Origin	67	1000000048	929
4.78769	um	Spot	Distance from Origin	67	1000000053	930
6.40381	um	Spot	Distance from Origin	67	1000000044	931
6.50327	um	Spot	Distance from Origin	67	1000000047	932
7.84531	um	Spot	Distance from Origin	67	1000000050	933
5.20013	um	Spot	Distance from Origin	67	1000000043	934
6.99001	um	Spot	Distance from Origin	67	1000000049	935
5.60077	um	Spot	Distance from Origin	67	1000000046	936
7.05296	um	Spot	Distance from Origin	67	1000000054	937
7.79617	um	Spot	Distance from Origin	67	1000000051	938
10.0879	um	Spot	Distance from Origin	67	1000000052	939
10.1925	um	Spot	Distance from Origin	67	1000000017	940
10.6426	um	Spot	Distance from Origin	67	1000000042	941
5.09806	um	Spot	Distance from Origin	68	1000000006	942
4.37252	um	Spot	Distance from Origin	68	1000000048	943
4.80907	um	Spot	Distance from Origin	68	1000000053	944
6.38084	um	Spot	Distance from Origin	68	1000000044	945
6.48885	um	Spot	Distance from Origin	68	1000000047	946
7.86784	um	Spot	Distance from Origin	68	1000000050	947
5.17832	um	Spot	Distance from Origin	68	1000000043	948
5.49563	um	Spot	Distance from Origin	68	1000000055	949
7.03518	um	Spot	Distance from Origin	68	1000000049	950
5.5744	um	Spot	Distance from Origin	68	1000000046	951
7.88904	um	Spot	Distance from Origin	68	1000000051	952
10.0621	um	Spot	Distance from Origin	68	1000000052	953
10.1804	um	Spot	Distance from Origin	68	1000000017	954
10.6005	um	Spot	Distance from Origin	68	1000000042	955
5.09739	um	Spot	Distance from Origin	69	1000000006	956
4.37314	um	Spot	Distance from Origin	69	1000000048	957
4.77858	um	Spot	Distance from Origin	69	1000000053	958
7.86237	um	Spot	Distance from Origin	69	1000000050	959
5.19961	um	Spot	Distance from Origin	69	1000000043	960
5.54461	um	Spot	Distance from Origin	69	1000000055	961
7.0395	um	Spot	Distance from Origin	69	1000000049	962
5.60117	um	Spot	Distance from Origin	69	1000000046	963
7.01634	um	Spot	Distance from Origin	69	1000000054	964
7.91671	um	Spot	Distance from Origin	69	1000000051	965
9.99497	um	Spot	Distance from Origin	69	1000000052	966
10.5916	um	Spot	Distance from Origin	69	1000000042	967
5.08587	um	Spot	Distance from Origin	70	1000000006	968
4.37671	um	Spot	Distance from Origin	70	1000000048	969
4.78899	um	Spot	Distance from Origin	70	1000000053	970
7.88498	um	Spot	Distance from Origin	70	1000000050	971
5.22795	um	Spot	Distance from Origin	70	1000000043	972
5.52695	um	Spot	Distance from Origin	70	1000000055	973
7.02396	um	Spot	Distance from Origin	70	1000000049	974
5.62668	um	Spot	Distance from Origin	70	1000000046	975
7.02591	um	Spot	Distance from Origin	70	1000000054	976
7.90684	um	Spot	Distance from Origin	70	1000000051	977
9.96662	um	Spot	Distance from Origin	70	1000000052	978
10.5949	um	Spot	Distance from Origin	70	1000000042	979
5.09242	um	Spot	Distance from Origin	71	1000000006	980
4.37097	um	Spot	Distance from Origin	71	1000000048	981
4.78141	um	Spot	Distance from Origin	71	1000000053	982
7.92219	um	Spot	Distance from Origin	71	1000000050	983
5.55304	um	Spot	Distance from Origin	71	1000000055	984
7.05209	um	Spot	Distance from Origin	71	1000000049	985
5.62225	um	Spot	Distance from Origin	71	1000000046	986
7.06171	um	Spot	Distance from Origin	71	1000000054	987
7.86138	um	Spot	Distance from Origin	71	1000000051	988
9.978	um	Spot	Distance from Origin	71	1000000052	989
10.5838	um	Spot	Distance from Origin	71	1000000042	990
5.11669	um	Spot	Distance from Origin	72	1000000006	991
4.33107	um	Spot	Distance from Origin	72	1000000048	992
7.92768	um	Spot	Distance from Origin	72	1000000050	993
5.57278	um	Spot	Distance from Origin	72	1000000055	994
7.04639	um	Spot	Distance from Origin	72	1000000049	995
5.62073	um	Spot	Distance from Origin	72	1000000046	996
7.04344	um	Spot	Distance from Origin	72	1000000054	997
7.9018	um	Spot	Distance from Origin	72	1000000051	998
10.0026	um	Spot	Distance from Origin	72	1000000052	999
10.5718	um	Spot	Distance from Origin	72	1000000042	1000
5.09091	um	Spot	Distance from Origin	73	1000000006	1001
4.39842	um	Spot	Distance from Origin	73	1000000048	1002
4.8277	um	Spot	Distance from Origin	73	1000000053	1003
7.90385	um	Spot	Distance from Origin	73	1000000050	1004
5.57683	um	Spot	Distance from Origin	73	1000000055	1005
7.01111	um	Spot	Distance from Origin	73	1000000056	1006
7.03027	um	Spot	Distance from Origin	73	1000000049	1007
5.61292	um	Spot	Distance from Origin	73	1000000046	1008
7.03543	um	Spot	Distance from Origin	73	1000000054	1009
7.94477	um	Spot	Distance from Origin	73	1000000051	1010
10.1244	um	Spot	Distance from Origin	73	1000000052	1011
10.5613	um	Spot	Distance from Origin	73	1000000042	1012
5.13014	um	Spot	Distance from Origin	74	1000000006	1013
4.41453	um	Spot	Distance from Origin	74	1000000048	1014
4.82968	um	Spot	Distance from Origin	74	1000000053	1015
7.90919	um	Spot	Distance from Origin	74	1000000050	1016
5.55924	um	Spot	Distance from Origin	74	1000000055	1017
5.09457	um	Spot	Distance from Origin	74	1000000057	1018
6.99419	um	Spot	Distance from Origin	74	1000000056	1019
7.02875	um	Spot	Distance from Origin	74	1000000049	1020
5.64282	um	Spot	Distance from Origin	74	1000000046	1021
7.02728	um	Spot	Distance from Origin	74	1000000054	1022
7.96315	um	Spot	Distance from Origin	74	1000000051	1023
10.0123	um	Spot	Distance from Origin	74	1000000052	1024
10.5266	um	Spot	Distance from Origin	74	1000000042	1025
5.13258	um	Spot	Distance from Origin	75	1000000006	1026
4.47437	um	Spot	Distance from Origin	75	1000000048	1027
4.84086	um	Spot	Distance from Origin	75	1000000053	1028
7.8979	um	Spot	Distance from Origin	75	1000000050	1029
5.06328	um	Spot	Distance from Origin	75	1000000057	1030
5.59017	um	Spot	Distance from Origin	75	1000000055	1031
7.0199	um	Spot	Distance from Origin	75	1000000056	1032
5.59044	um	Spot	Distance from Origin	75	1000000046	1033
7.0455	um	Spot	Distance from Origin	75	1000000054	1034
7.95109	um	Spot	Distance from Origin	75	1000000051	1035
10.0574	um	Spot	Distance from Origin	75	1000000052	1036
10.564	um	Spot	Distance from Origin	75	1000000042	1037
5.12075	um	Spot	Distance from Origin	76	1000000006	1038
4.50828	um	Spot	Distance from Origin	76	1000000048	1039
4.87414	um	Spot	Distance from Origin	76	1000000053	1040
7.90669	um	Spot	Distance from Origin	76	1000000050	1041
5.55818	um	Spot	Distance from Origin	76	1000000055	1042
5.24738	um	Spot	Distance from Origin	76	1000000057	1043
7.00405	um	Spot	Distance from Origin	76	1000000056	1044
7.00991	um	Spot	Distance from Origin	76	1000000049	1045
5.63084	um	Spot	Distance from Origin	76	1000000046	1046
7.05227	um	Spot	Distance from Origin	76	1000000054	1047
7.94676	um	Spot	Distance from Origin	76	1000000051	1048
10.0343	um	Spot	Distance from Origin	76	1000000052	1049
10.5615	um	Spot	Distance from Origin	76	1000000042	1050
5.11227	um	Spot	Distance from Origin	77	1000000006	1051
4.39748	um	Spot	Distance from Origin	77	1000000048	1052
4.86302	um	Spot	Distance from Origin	77	1000000053	1053
7.85952	um	Spot	Distance from Origin	77	1000000050	1054
5.23313	um	Spot	Distance from Origin	77	1000000057	1055
5.59228	um	Spot	Distance from Origin	77	1000000055	1056
6.9988	um	Spot	Distance from Origin	77	1000000056	1057
7.02635	um	Spot	Distance from Origin	77	1000000049	1058
7.06619	um	Spot	Distance from Origin	77	1000000054	1059
7.95913	um	Spot	Distance from Origin	77	1000000051	1060
10.1962	um	Spot	Distance from Origin	77	1000000052	1061
10.5545	um	Spot	Distance from Origin	77	1000000042	1062
4.40191	um	Spot	Distance from Origin	78	1000000048	1063
5.26803	um	Spot	Distance from Origin	78	1000000057	1064
5.59779	um	Spot	Distance from Origin	78	1000000055	1065
7.04972	um	Spot	Distance from Origin	78	1000000056	1066
7.08898	um	Spot	Distance from Origin	78	1000000049	1067
7.14847	um	Spot	Distance from Origin	78	1000000054	1068
7.94655	um	Spot	Distance from Origin	78	1000000051	1069
10.1963	um	Spot	Distance from Origin	78	1000000052	1070
10.5201	um	Spot	Distance from Origin	78	1000000042	1071
4.8767	um	Spot	Distance from Origin	79	1000000053	1072
5.40016	um	Spot	Distance from Origin	79	1000000057	1073
7.07846	um	Spot	Distance from Origin	79	1000000056	1074
7.05371	um	Spot	Distance from Origin	79	1000000054	1075
7.98788	um	Spot	Distance from Origin	79	1000000051	1076
10.2085	um	Spot	Distance from Origin	79	1000000052	1077
10.587	um	Spot	Distance from Origin	79	1000000042	1078
5.42377	um	Spot	Distance from Origin	80	1000000057	1079
7.11026	um	Spot	Distance from Origin	80	1000000056	1080
5.59293	um	Spot	Distance from Origin	80	1000000058	1081
7.01433	um	Spot	Distance from Origin	80	1000000054	1082
10.1979	um	Spot	Distance from Origin	80	1000000052	1083
10.6019	um	Spot	Distance from Origin	80	1000000042	1084
5.43854	um	Spot	Distance from Origin	81	1000000057	1085
7.07683	um	Spot	Distance from Origin	81	1000000056	1086
5.65425	um	Spot	Distance from Origin	81	1000000058	1087
7.07641	um	Spot	Distance from Origin	81	1000000054	1088
7.90747	um	Spot	Distance from Origin	81	1000000051	1089
10.2022	um	Spot	Distance from Origin	81	1000000052	1090
10.6045	um	Spot	Distance from Origin	81	1000000042	1091
5.14418	um	Spot	Distance from Origin	82	1000000059	1092
5.47572	um	Spot	Distance from Origin	82	1000000057	1093
7.08685	um	Spot	Distance from Origin	82	1000000056	1094
5.60554	um	Spot	Distance from Origin	82	1000000058	1095
7.86287	um	Spot	Distance from Origin	82	1000000051	1096
10.218	um	Spot	Distance from Origin	82	1000000052	1097
10.5134	um	Spot	Distance from Origin	82	1000000042	1098
5.11453	um	Spot	Distance from Origin	83	1000000059	1099
5.48681	um	Spot	Distance from Origin	83	1000000057	1100
7.07912	um	Spot	Distance from Origin	83	1000000056	1101
10.2038	um	Spot	Distance from Origin	83	1000000052	1102
10.4905	um	Spot	Distance from Origin	83	1000000042	1103
5.11389	um	Spot	Distance from Origin	84	1000000059	1104
5.45662	um	Spot	Distance from Origin	84	1000000057	1105
7.05371	um	Spot	Distance from Origin	84	1000000056	1106
5.64539	um	Spot	Distance from Origin	84	1000000058	1107
7.90489	um	Spot	Distance from Origin	84	1000000051	1108
10.2348	um	Spot	Distance from Origin	84	1000000052	1109
10.4963	um	Spot	Distance from Origin	84	1000000042	1110
5.10459	um	Spot	Distance from Origin	85	1000000059	1111
5.35721	um	Spot	Distance from Origin	85	1000000057	1112
7.06699	um	Spot	Distance from Origin	85	1000000056	1113
5.64987	um	Spot	Distance from Origin	85	1000000058	1114
7.89916	um	Spot	Distance from Origin	85	1000000051	1115
10.2232	um	Spot	Distance from Origin	85	1000000052	1116
5.08007	um	Spot	Distance from Origin	86	1000000059	1117
8.56693	um	Spot	Distance from Origin	86	1000000060	1118
5.40129	um	Spot	Distance from Origin	86	1000000057	1119
7.10389	um	Spot	Distance from Origin	86	1000000056	1120
5.60592	um	Spot	Distance from Origin	86	1000000058	1121
7.92439	um	Spot	Distance from Origin	86	1000000051	1122
10.2207	um	Spot	Distance from Origin	86	1000000052	1123
5.09943	um	Spot	Distance from Origin	87	1000000059	1124
8.57552	um	Spot	Distance from Origin	87	1000000060	1125
5.47541	um	Spot	Distance from Origin	87	1000000057	1126
5.64847	um	Spot	Distance from Origin	87	1000000058	1127
7.93339	um	Spot	Distance from Origin	87	1000000051	1128
10.2223	um	Spot	Distance from Origin	87	1000000052	1129
5.08936	um	Spot	Distance from Origin	88	1000000059	1130
8.5755	um	Spot	Distance from Origin	88	1000000060	1131
5.49378	um	Spot	Distance from Origin	88	1000000057	1132
7.08754	um	Spot	Distance from Origin	88	1000000056	1133
5.55605	um	Spot	Distance from Origin	88	1000000058	1134
7.90655	um	Spot	Distance from Origin	88	1000000051	1135
10.2313	um	Spot	Distance from Origin	88	1000000052	1136
5.08088	um	Spot	Distance from Origin	89	1000000059	1137
8.57784	um	Spot	Distance from Origin	89	1000000060	1138
5.50149	um	Spot	Distance from Origin	89	1000000057	1139
7.0855	um	Spot	Distance from Origin	89	1000000056	1140
5.61122	um	Spot	Distance from Origin	89	1000000058	1141
7.9243	um	Spot	Distance from Origin	89	1000000051	1142
10.2276	um	Spot	Distance from Origin	89	1000000052	1143
5.04259	um	Spot	Distance from Origin	90	1000000059	1144
8.56496	um	Spot	Distance from Origin	90	1000000060	1145
5.5037	um	Spot	Distance from Origin	90	1000000057	1146
7.07274	um	Spot	Distance from Origin	90	1000000056	1147
5.62224	um	Spot	Distance from Origin	90	1000000058	1148
10.2222	um	Spot	Distance from Origin	90	1000000052	1149
5.04553	um	Spot	Distance from Origin	91	1000000059	1150
8.5772	um	Spot	Distance from Origin	91	1000000060	1151
5.50644	um	Spot	Distance from Origin	91	1000000057	1152
5.63679	um	Spot	Distance from Origin	91	1000000058	1153
7.92539	um	Spot	Distance from Origin	91	1000000051	1154
10.239	um	Spot	Distance from Origin	91	1000000052	1155
5.07539	um	Spot	Distance from Origin	92	1000000059	1156
8.56559	um	Spot	Distance from Origin	92	1000000060	1157
5.53996	um	Spot	Distance from Origin	92	1000000061	1158
5.56298	um	Spot	Distance from Origin	92	1000000057	1159
5.63094	um	Spot	Distance from Origin	92	1000000058	1160
7.93162	um	Spot	Distance from Origin	92	1000000051	1161
10.2623	um	Spot	Distance from Origin	92	1000000052	1162
5.03496	um	Spot	Distance from Origin	93	1000000059	1163
8.54845	um	Spot	Distance from Origin	93	1000000060	1164
5.4976	um	Spot	Distance from Origin	93	1000000061	1165
5.53673	um	Spot	Distance from Origin	93	1000000057	1166
7.93929	um	Spot	Distance from Origin	93	1000000051	1167
10.2498	um	Spot	Distance from Origin	93	1000000052	1168
5.01009	um	Spot	Distance from Origin	94	1000000059	1169
8.55041	um	Spot	Distance from Origin	94	1000000060	1170
5.51579	um	Spot	Distance from Origin	94	1000000061	1171
5.52802	um	Spot	Distance from Origin	94	1000000057	1172
7.90366	um	Spot	Distance from Origin	94	1000000051	1173
10.2172	um	Spot	Distance from Origin	94	1000000052	1174
8.63691	um	Spot	Distance from Origin	95	1000000060	1175
5.52837	um	Spot	Distance from Origin	95	1000000061	1176
5.52911	um	Spot	Distance from Origin	95	1000000057	1177
7.75239	um	Spot	Distance from Origin	95	1000000062	1178
7.95352	um	Spot	Distance from Origin	95	1000000051	1179
10.2341	um	Spot	Distance from Origin	95	1000000052	1180
5.0182	um	Spot	Distance from Origin	96	1000000059	1181
8.65056	um	Spot	Distance from Origin	96	1000000060	1182
5.53365	um	Spot	Distance from Origin	96	1000000061	1183
5.47105	um	Spot	Distance from Origin	96	1000000057	1184
5.59663	um	Spot	Distance from Origin	96	1000000063	1185
7.66836	um	Spot	Distance from Origin	96	1000000062	1186
7.96584	um	Spot	Distance from Origin	96	1000000051	1187
10.2264	um	Spot	Distance from Origin	96	1000000052	1188
8.65546	um	Spot	Distance from Origin	97	1000000060	1189
5.50211	um	Spot	Distance from Origin	97	1000000061	1190
5.54763	um	Spot	Distance from Origin	97	1000000057	1191
5.6244	um	Spot	Distance from Origin	97	1000000063	1192
7.64435	um	Spot	Distance from Origin	97	1000000062	1193
7.93096	um	Spot	Distance from Origin	97	1000000051	1194
10.1856	um	Spot	Distance from Origin	97	1000000052	1195
4.98802	um	Spot	Distance from Origin	98	1000000059	1196
5.51409	um	Spot	Distance from Origin	98	1000000061	1197
5.54288	um	Spot	Distance from Origin	98	1000000057	1198
5.60042	um	Spot	Distance from Origin	98	1000000063	1199
7.6381	um	Spot	Distance from Origin	98	1000000062	1200
10.2299	um	Spot	Distance from Origin	98	1000000052	1201
5.00999	um	Spot	Distance from Origin	99	1000000059	1202
5.53506	um	Spot	Distance from Origin	99	1000000061	1203
5.56028	um	Spot	Distance from Origin	99	1000000057	1204
5.66314	um	Spot	Distance from Origin	99	1000000063	1205
7.62032	um	Spot	Distance from Origin	99	1000000062	1206
7.9356	um	Spot	Distance from Origin	99	1000000051	1207
5.02435	um	Spot	Distance from Origin	100	1000000059	1208
5.50466	um	Spot	Distance from Origin	100	1000000061	1209
5.53846	um	Spot	Distance from Origin	100	1000000057	1210
5.61788	um	Spot	Distance from Origin	100	1000000063	1211
7.63213	um	Spot	Distance from Origin	100	1000000062	1212
10.2229	um	Spot	Distance from Origin	100	1000000052	1213
5.01547	um	Spot	Distance from Origin	101	1000000059	1214
5.50878	um	Spot	Distance from Origin	101	1000000061	1215
5.55535	um	Spot	Distance from Origin	101	1000000057	1216
5.6152	um	Spot	Distance from Origin	101	1000000063	1217
7.61227	um	Spot	Distance from Origin	101	1000000062	1218
10.2277	um	Spot	Distance from Origin	101	1000000052	1219
5.02662	um	Spot	Distance from Origin	102	1000000059	1220
5.52016	um	Spot	Distance from Origin	102	1000000061	1221
5.51703	um	Spot	Distance from Origin	102	1000000057	1222
5.61803	um	Spot	Distance from Origin	102	1000000063	1223
7.6285	um	Spot	Distance from Origin	102	1000000062	1224
10.1998	um	Spot	Distance from Origin	102	1000000052	1225
5.04036	um	Spot	Distance from Origin	103	1000000059	1226
5.51488	um	Spot	Distance from Origin	103	1000000061	1227
5.54722	um	Spot	Distance from Origin	103	1000000057	1228
7.66656	um	Spot	Distance from Origin	103	1000000062	1229
10.2289	um	Spot	Distance from Origin	103	1000000052	1230
5.03737	um	Spot	Distance from Origin	104	1000000059	1231
5.54183	um	Spot	Distance from Origin	104	1000000057	1232
5.62089	um	Spot	Distance from Origin	104	1000000063	1233
7.64551	um	Spot	Distance from Origin	104	1000000062	1234
10.1864	um	Spot	Distance from Origin	104	1000000052	1235
5.06533	um	Spot	Distance from Origin	105	1000000059	1236
5.52351	um	Spot	Distance from Origin	105	1000000057	1237
5.64528	um	Spot	Distance from Origin	105	1000000063	1238
7.63748	um	Spot	Distance from Origin	105	1000000062	1239
10.2089	um	Spot	Distance from Origin	105	1000000052	1240
5.04559	um	Spot	Distance from Origin	106	1000000059	1241
5.52801	um	Spot	Distance from Origin	106	1000000057	1242
5.6001	um	Spot	Distance from Origin	106	1000000063	1243
7.59862	um	Spot	Distance from Origin	106	1000000062	1244
5.08345	um	Spot	Distance from Origin	107	1000000059	1245
5.53	um	Spot	Distance from Origin	107	1000000057	1246
5.63262	um	Spot	Distance from Origin	107	1000000063	1247
7.60385	um	Spot	Distance from Origin	107	1000000062	1248
5.04791	um	Spot	Distance from Origin	108	1000000059	1249
5.49322	um	Spot	Distance from Origin	108	1000000057	1250
5.60271	um	Spot	Distance from Origin	108	1000000063	1251
7.61489	um	Spot	Distance from Origin	108	1000000062	1252
5.05711	um	Spot	Distance from Origin	109	1000000059	1253
5.65457	um	Spot	Distance from Origin	109	1000000063	1254
7.65465	um	Spot	Distance from Origin	109	1000000062	1255
5.03031	um	Spot	Distance from Origin	110	1000000059	1256
5.63966	um	Spot	Distance from Origin	110	1000000063	1257
7.63519	um	Spot	Distance from Origin	110	1000000062	1258
5.02442	um	Spot	Distance from Origin	111	1000000059	1259
5.63416	um	Spot	Distance from Origin	111	1000000063	1260
4.99758	um	Spot	Distance from Origin	112	1000000059	1261
5.64357	um	Spot	Distance from Origin	112	1000000063	1262
5.01142	um	Spot	Distance from Origin	113	1000000059	1263
5.69266	um	Spot	Distance from Origin	113	1000000063	1264
4.99429	um	Spot	Distance from Origin	114	1000000059	1265
5.60307	um	Spot	Distance from Origin	114	1000000063	1266
6.12198	um	Spot	Distance from Origin	114	1000000064	1267
4.99885	um	Spot	Distance from Origin	115	1000000059	1268
5.61887	um	Spot	Distance from Origin	115	1000000063	1269
6.08048	um	Spot	Distance from Origin	115	1000000064	1270
9.16341	um	Spot	Distance from Origin	115	1000000065	1271
5.0206	um	Spot	Distance from Origin	116	1000000059	1272
6.09159	um	Spot	Distance from Origin	116	1000000064	1273
9.13882	um	Spot	Distance from Origin	116	1000000065	1274
4.99416	um	Spot	Distance from Origin	117	1000000059	1275
5.61082	um	Spot	Distance from Origin	117	1000000063	1276
6.09909	um	Spot	Distance from Origin	117	1000000064	1277
9.14311	um	Spot	Distance from Origin	117	1000000065	1278
5.02501	um	Spot	Distance from Origin	118	1000000059	1279
5.61684	um	Spot	Distance from Origin	118	1000000063	1280
6.1106	um	Spot	Distance from Origin	118	1000000064	1281
9.14786	um	Spot	Distance from Origin	118	1000000065	1282
5.00012	um	Spot	Distance from Origin	119	1000000059	1283
5.58986	um	Spot	Distance from Origin	119	1000000063	1284
6.09241	um	Spot	Distance from Origin	119	1000000064	1285
9.11263	um	Spot	Distance from Origin	119	1000000065	1286
5.01721	um	Spot	Distance from Origin	120	1000000059	1287
5.61065	um	Spot	Distance from Origin	120	1000000063	1288
6.13178	um	Spot	Distance from Origin	120	1000000064	1289
9.0997	um	Spot	Distance from Origin	120	1000000065	1290
5.57428	um	Spot	Distance from Origin	121	1000000063	1291
6.08562	um	Spot	Distance from Origin	121	1000000064	1292
9.10751	um	Spot	Distance from Origin	121	1000000065	1293
5.07765	um	Spot	Distance from Origin	122	1000000059	1294
5.58486	um	Spot	Distance from Origin	122	1000000063	1295
6.08494	um	Spot	Distance from Origin	122	1000000064	1296
9.11096	um	Spot	Distance from Origin	122	1000000065	1297
10.5822	um	Spot	Distance from Origin	122	1000000066	1298
5.07579	um	Spot	Distance from Origin	123	1000000059	1299
5.60585	um	Spot	Distance from Origin	123	1000000063	1300
6.08187	um	Spot	Distance from Origin	123	1000000064	1301
9.13086	um	Spot	Distance from Origin	123	1000000065	1302
10.5397	um	Spot	Distance from Origin	123	1000000066	1303
5.58972	um	Spot	Distance from Origin	124	1000000063	1304
6.10528	um	Spot	Distance from Origin	124	1000000064	1305
9.135	um	Spot	Distance from Origin	124	1000000065	1306
10.6146	um	Spot	Distance from Origin	124	1000000066	1307
5.61319	um	Spot	Distance from Origin	125	1000000063	1308
6.14029	um	Spot	Distance from Origin	125	1000000064	1309
9.12241	um	Spot	Distance from Origin	125	1000000065	1310
10.5605	um	Spot	Distance from Origin	125	1000000066	1311
5.60844	um	Spot	Distance from Origin	126	1000000063	1312
6.13253	um	Spot	Distance from Origin	126	1000000064	1313
9.1171	um	Spot	Distance from Origin	126	1000000065	1314
10.6325	um	Spot	Distance from Origin	126	1000000066	1315
5.6093	um	Spot	Distance from Origin	127	1000000063	1316
6.12969	um	Spot	Distance from Origin	127	1000000064	1317
9.13828	um	Spot	Distance from Origin	127	1000000065	1318
10.602	um	Spot	Distance from Origin	127	1000000066	1319
5.61944	um	Spot	Distance from Origin	128	1000000063	1320
6.13032	um	Spot	Distance from Origin	128	1000000064	1321
9.09932	um	Spot	Distance from Origin	128	1000000065	1322
10.6502	um	Spot	Distance from Origin	128	1000000066	1323
5.61114	um	Spot	Distance from Origin	129	1000000063	1324
6.1232	um	Spot	Distance from Origin	129	1000000064	1325
9.11513	um	Spot	Distance from Origin	129	1000000065	1326
10.6426	um	Spot	Distance from Origin	129	1000000066	1327
5.65239	um	Spot	Distance from Origin	130	1000000063	1328
6.66829	um	Spot	Distance from Origin	130	1000000067	1329
6.14724	um	Spot	Distance from Origin	130	1000000064	1330
9.1072	um	Spot	Distance from Origin	130	1000000065	1331
10.664	um	Spot	Distance from Origin	130	1000000066	1332
7.50363	um	Spot	Distance from Origin	131	1000000068	1333
6.63554	um	Spot	Distance from Origin	131	1000000067	1334
6.12205	um	Spot	Distance from Origin	131	1000000064	1335
6.61711	um	Spot	Distance from Origin	131	1000000069	1336
9.94611	um	Spot	Distance from Origin	131	1000000070	1337
10.6651	um	Spot	Distance from Origin	131	1000000066	1338
7.44366	um	Spot	Distance from Origin	132	1000000068	1339
5.6115	um	Spot	Distance from Origin	132	1000000063	1340
6.60906	um	Spot	Distance from Origin	132	1000000067	1341
6.13665	um	Spot	Distance from Origin	132	1000000064	1342
6.5524	um	Spot	Distance from Origin	132	1000000069	1343
9.95444	um	Spot	Distance from Origin	132	1000000070	1344
9.14696	um	Spot	Distance from Origin	132	1000000065	1345
10.6609	um	Spot	Distance from Origin	132	1000000066	1346
7.45106	um	Spot	Distance from Origin	133	1000000068	1347
5.61374	um	Spot	Distance from Origin	133	1000000063	1348
6.63689	um	Spot	Distance from Origin	133	1000000067	1349
6.16765	um	Spot	Distance from Origin	133	1000000064	1350
6.54039	um	Spot	Distance from Origin	133	1000000069	1351
9.92706	um	Spot	Distance from Origin	133	1000000070	1352
9.15337	um	Spot	Distance from Origin	133	1000000065	1353
10.6647	um	Spot	Distance from Origin	133	1000000066	1354
7.40906	um	Spot	Distance from Origin	134	1000000068	1355
5.57367	um	Spot	Distance from Origin	134	1000000063	1356
6.61034	um	Spot	Distance from Origin	134	1000000067	1357
6.18502	um	Spot	Distance from Origin	134	1000000064	1358
6.53317	um	Spot	Distance from Origin	134	1000000069	1359
9.92203	um	Spot	Distance from Origin	134	1000000070	1360
9.14494	um	Spot	Distance from Origin	134	1000000065	1361
7.36311	um	Spot	Distance from Origin	135	1000000068	1362
5.55809	um	Spot	Distance from Origin	135	1000000063	1363
6.74427	um	Spot	Distance from Origin	135	1000000067	1364
6.19441	um	Spot	Distance from Origin	135	1000000064	1365
6.53424	um	Spot	Distance from Origin	135	1000000069	1366
9.92584	um	Spot	Distance from Origin	135	1000000070	1367
9.15925	um	Spot	Distance from Origin	135	1000000065	1368
7.35114	um	Spot	Distance from Origin	136	1000000068	1369
5.55726	um	Spot	Distance from Origin	136	1000000063	1370
6.65013	um	Spot	Distance from Origin	136	1000000067	1371
6.15662	um	Spot	Distance from Origin	136	1000000064	1372
6.52863	um	Spot	Distance from Origin	136	1000000069	1373
9.93021	um	Spot	Distance from Origin	136	1000000070	1374
9.15994	um	Spot	Distance from Origin	136	1000000065	1375
7.42676	um	Spot	Distance from Origin	137	1000000068	1376
5.54551	um	Spot	Distance from Origin	137	1000000063	1377
6.62916	um	Spot	Distance from Origin	137	1000000067	1378
6.18478	um	Spot	Distance from Origin	137	1000000064	1379
6.52061	um	Spot	Distance from Origin	137	1000000069	1380
9.90514	um	Spot	Distance from Origin	137	1000000070	1381
9.12712	um	Spot	Distance from Origin	137	1000000065	1382
7.39988	um	Spot	Distance from Origin	138	1000000068	1383
6.61662	um	Spot	Distance from Origin	138	1000000067	1384
6.09288	um	Spot	Distance from Origin	138	1000000064	1385
6.52879	um	Spot	Distance from Origin	138	1000000069	1386
9.93714	um	Spot	Distance from Origin	138	1000000070	1387
7.4142	um	Spot	Distance from Origin	139	1000000068	1388
5.59946	um	Spot	Distance from Origin	139	1000000063	1389
5.96639	um	Spot	Distance from Origin	139	1000000071	1390
6.63961	um	Spot	Distance from Origin	139	1000000067	1391
6.09368	um	Spot	Distance from Origin	139	1000000064	1392
6.57007	um	Spot	Distance from Origin	139	1000000069	1393
9.88744	um	Spot	Distance from Origin	139	1000000070	1394
7.43685	um	Spot	Distance from Origin	140	1000000068	1395
5.85602	um	Spot	Distance from Origin	140	1000000072	1396
5.62501	um	Spot	Distance from Origin	140	1000000063	1397
5.96664	um	Spot	Distance from Origin	140	1000000071	1398
6.61088	um	Spot	Distance from Origin	140	1000000067	1399
6.57412	um	Spot	Distance from Origin	140	1000000069	1400
9.82283	um	Spot	Distance from Origin	140	1000000070	1401
4.97694	um	Spot	Distance from Origin	141	1000000073	1402
7.42723	um	Spot	Distance from Origin	141	1000000068	1403
5.86228	um	Spot	Distance from Origin	141	1000000072	1404
5.99089	um	Spot	Distance from Origin	141	1000000071	1405
6.64399	um	Spot	Distance from Origin	141	1000000067	1406
6.56144	um	Spot	Distance from Origin	141	1000000069	1407
9.83789	um	Spot	Distance from Origin	141	1000000070	1408
4.93274	um	Spot	Distance from Origin	142	1000000073	1409
5.89799	um	Spot	Distance from Origin	142	1000000072	1410
5.63003	um	Spot	Distance from Origin	142	1000000063	1411
6.00706	um	Spot	Distance from Origin	142	1000000071	1412
6.61467	um	Spot	Distance from Origin	142	1000000067	1413
6.57259	um	Spot	Distance from Origin	142	1000000069	1414
9.82229	um	Spot	Distance from Origin	142	1000000070	1415
5.86163	um	Spot	Distance from Origin	143	1000000072	1416
6.00075	um	Spot	Distance from Origin	143	1000000071	1417
6.54511	um	Spot	Distance from Origin	143	1000000067	1418
6.59434	um	Spot	Distance from Origin	143	1000000069	1419
9.82019	um	Spot	Distance from Origin	143	1000000070	1420
4.955	um	Spot	Distance from Origin	144	1000000073	1421
5.85616	um	Spot	Distance from Origin	144	1000000072	1422
5.67838	um	Spot	Distance from Origin	144	1000000063	1423
5.96508	um	Spot	Distance from Origin	144	1000000071	1424
6.43905	um	Spot	Distance from Origin	144	1000000067	1425
6.54818	um	Spot	Distance from Origin	144	1000000069	1426
9.8434	um	Spot	Distance from Origin	144	1000000070	1427
4.98062	um	Spot	Distance from Origin	145	1000000073	1428
5.85363	um	Spot	Distance from Origin	145	1000000072	1429
5.68491	um	Spot	Distance from Origin	145	1000000063	1430
5.93338	um	Spot	Distance from Origin	145	1000000071	1431
6.33239	um	Spot	Distance from Origin	145	1000000067	1432
6.56369	um	Spot	Distance from Origin	145	1000000069	1433
4.97795	um	Spot	Distance from Origin	146	1000000073	1434
5.83189	um	Spot	Distance from Origin	146	1000000072	1435
5.93457	um	Spot	Distance from Origin	146	1000000071	1436
5.79718	um	Spot	Distance from Origin	146	1000000063	1437
6.35682	um	Spot	Distance from Origin	146	1000000067	1438
6.59031	um	Spot	Distance from Origin	146	1000000069	1439
5.01865	um	Spot	Distance from Origin	147	1000000073	1440
5.86685	um	Spot	Distance from Origin	147	1000000072	1441
5.95215	um	Spot	Distance from Origin	147	1000000071	1442
6.3645	um	Spot	Distance from Origin	147	1000000067	1443
6.57537	um	Spot	Distance from Origin	147	1000000069	1444
5.01028	um	Spot	Distance from Origin	148	1000000073	1445
5.87543	um	Spot	Distance from Origin	148	1000000072	1446
5.94419	um	Spot	Distance from Origin	148	1000000071	1447
5.74439	um	Spot	Distance from Origin	148	1000000063	1448
6.35074	um	Spot	Distance from Origin	148	1000000067	1449
6.53572	um	Spot	Distance from Origin	148	1000000069	1450
4.9963	um	Spot	Distance from Origin	149	1000000073	1451
5.85855	um	Spot	Distance from Origin	149	1000000072	1452
5.95774	um	Spot	Distance from Origin	149	1000000071	1453
6.33187	um	Spot	Distance from Origin	149	1000000067	1454
6.56881	um	Spot	Distance from Origin	149	1000000069	1455
5.85014	um	Spot	Distance from Origin	150	1000000072	1456
5.69568	um	Spot	Distance from Origin	150	1000000063	1457
5.95885	um	Spot	Distance from Origin	150	1000000071	1458
6.28581	um	Spot	Distance from Origin	150	1000000067	1459
4.9961	um	Spot	Distance from Origin	151	1000000073	1460
5.86442	um	Spot	Distance from Origin	151	1000000072	1461
5.95242	um	Spot	Distance from Origin	151	1000000071	1462
5.74117	um	Spot	Distance from Origin	151	1000000063	1463
6.27083	um	Spot	Distance from Origin	151	1000000067	1464
6.55259	um	Spot	Distance from Origin	151	1000000069	1465
9.68062	um	Spot	Distance from Origin	151	1000000074	1466
10.3973	um	Spot	Distance from Origin	151	1000000075	1467
4.95931	um	Spot	Distance from Origin	152	1000000073	1468
5.85165	um	Spot	Distance from Origin	152	1000000072	1469
5.93901	um	Spot	Distance from Origin	152	1000000071	1470
6.26956	um	Spot	Distance from Origin	152	1000000067	1471
8.59284	um	Spot	Distance from Origin	152	1000000076	1472
6.49715	um	Spot	Distance from Origin	152	1000000069	1473
9.75387	um	Spot	Distance from Origin	152	1000000074	1474
9.57217	um	Spot	Distance from Origin	152	1000000077	1475
10.3067	um	Spot	Distance from Origin	152	1000000075	1476
5.86167	um	Spot	Distance from Origin	153	1000000072	1477
5.9542	um	Spot	Distance from Origin	153	1000000071	1478
6.29192	um	Spot	Distance from Origin	153	1000000067	1479
8.57898	um	Spot	Distance from Origin	153	1000000076	1480
6.36473	um	Spot	Distance from Origin	153	1000000069	1481
9.57712	um	Spot	Distance from Origin	153	1000000078	1482
9.81999	um	Spot	Distance from Origin	153	1000000074	1483
9.70891	um	Spot	Distance from Origin	153	1000000077	1484
10.4364	um	Spot	Distance from Origin	153	1000000075	1485
4.95428	um	Spot	Distance from Origin	154	1000000073	1486
5.8886	um	Spot	Distance from Origin	154	1000000072	1487
5.95643	um	Spot	Distance from Origin	154	1000000071	1488
6.25633	um	Spot	Distance from Origin	154	1000000067	1489
8.57663	um	Spot	Distance from Origin	154	1000000076	1490
9.81242	um	Spot	Distance from Origin	154	1000000074	1491
10.3368	um	Spot	Distance from Origin	154	1000000075	1492
4.98087	um	Spot	Distance from Origin	155	1000000073	1493
5.87375	um	Spot	Distance from Origin	155	1000000072	1494
5.94791	um	Spot	Distance from Origin	155	1000000071	1495
6.26577	um	Spot	Distance from Origin	155	1000000067	1496
8.58597	um	Spot	Distance from Origin	155	1000000076	1497
9.5841	um	Spot	Distance from Origin	155	1000000078	1498
9.84036	um	Spot	Distance from Origin	155	1000000074	1499
9.86857	um	Spot	Distance from Origin	155	1000000077	1500
10.3186	um	Spot	Distance from Origin	155	1000000075	1501
4.94399	um	Spot	Distance from Origin	156	1000000073	1502
5.89459	um	Spot	Distance from Origin	156	1000000072	1503
6.12452	um	Spot	Distance from Origin	156	1000000067	1504
5.92913	um	Spot	Distance from Origin	156	1000000071	1505
8.5368	um	Spot	Distance from Origin	156	1000000076	1506
9.56137	um	Spot	Distance from Origin	156	1000000078	1507
9.83975	um	Spot	Distance from Origin	156	1000000074	1508
10.2911	um	Spot	Distance from Origin	156	1000000075	1509
9.86711	um	Spot	Distance from Origin	156	1000000077	1510
4.98189	um	Spot	Distance from Origin	157	1000000073	1511
5.9164	um	Spot	Distance from Origin	157	1000000072	1512
6.08478	um	Spot	Distance from Origin	157	1000000067	1513
5.94021	um	Spot	Distance from Origin	157	1000000071	1514
8.52303	um	Spot	Distance from Origin	157	1000000076	1515
9.57318	um	Spot	Distance from Origin	157	1000000078	1516
9.82714	um	Spot	Distance from Origin	157	1000000074	1517
10.3002	um	Spot	Distance from Origin	157	1000000075	1518
9.87186	um	Spot	Distance from Origin	157	1000000077	1519
4.96632	um	Spot	Distance from Origin	158	1000000073	1520
6.01459	um	Spot	Distance from Origin	158	1000000067	1521
5.99805	um	Spot	Distance from Origin	158	1000000071	1522
8.51134	um	Spot	Distance from Origin	158	1000000076	1523
9.5764	um	Spot	Distance from Origin	158	1000000078	1524
9.7995	um	Spot	Distance from Origin	158	1000000074	1525
10.2856	um	Spot	Distance from Origin	158	1000000075	1526
9.80802	um	Spot	Distance from Origin	158	1000000077	1527
4.97982	um	Spot	Distance from Origin	159	1000000073	1528
5.98493	um	Spot	Distance from Origin	159	1000000071	1529
8.48607	um	Spot	Distance from Origin	159	1000000076	1530
9.57935	um	Spot	Distance from Origin	159	1000000078	1531
9.81581	um	Spot	Distance from Origin	159	1000000074	1532
9.85558	um	Spot	Distance from Origin	159	1000000077	1533
4.97303	um	Spot	Distance from Origin	160	1000000073	1534
5.95276	um	Spot	Distance from Origin	160	1000000071	1535
8.49907	um	Spot	Distance from Origin	160	1000000076	1536
9.55651	um	Spot	Distance from Origin	160	1000000078	1537
9.81136	um	Spot	Distance from Origin	160	1000000074	1538
10.2799	um	Spot	Distance from Origin	160	1000000075	1539
9.85123	um	Spot	Distance from Origin	160	1000000077	1540
4.9757	um	Spot	Distance from Origin	161	1000000073	1541
5.93713	um	Spot	Distance from Origin	161	1000000071	1542
8.49319	um	Spot	Distance from Origin	161	1000000076	1543
9.57402	um	Spot	Distance from Origin	161	1000000078	1544
9.79362	um	Spot	Distance from Origin	161	1000000074	1545
10.2882	um	Spot	Distance from Origin	161	1000000075	1546
9.87233	um	Spot	Distance from Origin	161	1000000077	1547
4.96238	um	Spot	Distance from Origin	162	1000000073	1548
5.96732	um	Spot	Distance from Origin	162	1000000071	1549
8.47789	um	Spot	Distance from Origin	162	1000000076	1550
9.56395	um	Spot	Distance from Origin	162	1000000078	1551
9.80237	um	Spot	Distance from Origin	162	1000000074	1552
10.3115	um	Spot	Distance from Origin	162	1000000075	1553
9.88905	um	Spot	Distance from Origin	162	1000000077	1554
4.98164	um	Spot	Distance from Origin	163	1000000073	1555
5.98236	um	Spot	Distance from Origin	163	1000000071	1556
8.45741	um	Spot	Distance from Origin	163	1000000076	1557
9.56158	um	Spot	Distance from Origin	163	1000000078	1558
9.84395	um	Spot	Distance from Origin	163	1000000074	1559
9.90271	um	Spot	Distance from Origin	163	1000000077	1560
4.94152	um	Spot	Distance from Origin	164	1000000073	1561
5.96998	um	Spot	Distance from Origin	164	1000000071	1562
8.48258	um	Spot	Distance from Origin	164	1000000076	1563
9.58034	um	Spot	Distance from Origin	164	1000000078	1564
9.85387	um	Spot	Distance from Origin	164	1000000074	1565
9.88937	um	Spot	Distance from Origin	164	1000000077	1566
5.00295	um	Spot	Distance from Origin	165	1000000073	1567
5.94447	um	Spot	Distance from Origin	165	1000000071	1568
8.48396	um	Spot	Distance from Origin	165	1000000076	1569
9.55147	um	Spot	Distance from Origin	165	1000000078	1570
9.83578	um	Spot	Distance from Origin	165	1000000074	1571
5.00045	um	Spot	Distance from Origin	166	1000000073	1572
5.95723	um	Spot	Distance from Origin	166	1000000071	1573
8.48259	um	Spot	Distance from Origin	166	1000000076	1574
9.54802	um	Spot	Distance from Origin	166	1000000078	1575
4.9656	um	Spot	Distance from Origin	167	1000000073	1576
9.5835	um	Spot	Distance from Origin	167	1000000078	1577
9.74576	um	Spot	Distance from Origin	167	1000000074	1578
4.90733	um	Spot	Distance from Origin	168	1000000073	1579
5.95825	um	Spot	Distance from Origin	168	1000000071	1580
9.57566	um	Spot	Distance from Origin	168	1000000078	1581
4.90752	um	Spot	Distance from Origin	169	1000000073	1582
9.54956	um	Spot	Distance from Origin	169	1000000078	1583
4.9191	um	Spot	Distance from Origin	170	1000000073	1584
5.93195	um	Spot	Distance from Origin	170	1000000071	1585
9.56882	um	Spot	Distance from Origin	170	1000000078	1586
4.9093	um	Spot	Distance from Origin	171	1000000073	1587
9.5687	um	Spot	Distance from Origin	171	1000000078	1588
4.92968	um	Spot	Distance from Origin	172	1000000073	1589
6.02419	um	Spot	Distance from Origin	172	1000000071	1590
9.56881	um	Spot	Distance from Origin	172	1000000078	1591
4.89934	um	Spot	Distance from Origin	173	1000000073	1592
6.01059	um	Spot	Distance from Origin	173	1000000071	1593
4.92141	um	Spot	Distance from Origin	174	1000000073	1594
6.01269	um	Spot	Distance from Origin	174	1000000071	1595
9.53856	um	Spot	Distance from Origin	174	1000000078	1596
7.67008	um	Spot	Distance from Origin	174	1000000079	1597
9.55591	um	Spot	Distance from Origin	175	1000000078	1598
7.65507	um	Spot	Distance from Origin	175	1000000079	1599
4.96867	um	Spot	Distance from Origin	176	1000000073	1600
6.03252	um	Spot	Distance from Origin	176	1000000071	1601
9.56451	um	Spot	Distance from Origin	176	1000000078	1602
7.67006	um	Spot	Distance from Origin	176	1000000079	1603
8.6893	um	Spot	Distance from Origin	176	1000000080	1604
4.93906	um	Spot	Distance from Origin	177	1000000073	1605
6.09049	um	Spot	Distance from Origin	177	1000000071	1606
9.58383	um	Spot	Distance from Origin	177	1000000078	1607
8.68727	um	Spot	Distance from Origin	177	1000000080	1608
4.93185	um	Spot	Distance from Origin	178	1000000073	1609
6.93245	um	Spot	Distance from Origin	178	1000000081	1610
5.98074	um	Spot	Distance from Origin	178	1000000071	1611
9.53985	um	Spot	Distance from Origin	178	1000000078	1612
7.64802	um	Spot	Distance from Origin	178	1000000079	1613
8.70316	um	Spot	Distance from Origin	178	1000000080	1614
4.89831	um	Spot	Distance from Origin	179	1000000073	1615
6.9423	um	Spot	Distance from Origin	179	1000000081	1616
5.99659	um	Spot	Distance from Origin	179	1000000071	1617
9.55046	um	Spot	Distance from Origin	179	1000000078	1618
7.62441	um	Spot	Distance from Origin	179	1000000079	1619
4.90553	um	Spot	Distance from Origin	180	1000000073	1620
6.79606	um	Spot	Distance from Origin	180	1000000081	1621
5.97246	um	Spot	Distance from Origin	180	1000000071	1622
9.54353	um	Spot	Distance from Origin	180	1000000078	1623
7.65078	um	Spot	Distance from Origin	180	1000000079	1624
8.70362	um	Spot	Distance from Origin	180	1000000080	1625
4.9096	um	Spot	Distance from Origin	181	1000000073	1626
6.79832	um	Spot	Distance from Origin	181	1000000081	1627
5.97787	um	Spot	Distance from Origin	181	1000000071	1628
9.53727	um	Spot	Distance from Origin	181	1000000078	1629
7.62371	um	Spot	Distance from Origin	181	1000000079	1630
8.70476	um	Spot	Distance from Origin	181	1000000080	1631
4.8863	um	Spot	Distance from Origin	182	1000000073	1632
6.83703	um	Spot	Distance from Origin	182	1000000081	1633
6.02254	um	Spot	Distance from Origin	182	1000000071	1634
9.52909	um	Spot	Distance from Origin	182	1000000078	1635
7.53229	um	Spot	Distance from Origin	182	1000000079	1636
8.70605	um	Spot	Distance from Origin	182	1000000080	1637
7.82146	um	Spot	Distance from Origin	183	1000000082	1638
6.80462	um	Spot	Distance from Origin	183	1000000081	1639
6.00122	um	Spot	Distance from Origin	183	1000000071	1640
7.41559	um	Spot	Distance from Origin	183	1000000079	1641
8.73502	um	Spot	Distance from Origin	183	1000000080	1642
7.78238	um	Spot	Distance from Origin	184	1000000082	1643
6.75299	um	Spot	Distance from Origin	184	1000000081	1644
6.03723	um	Spot	Distance from Origin	184	1000000071	1645
9.56241	um	Spot	Distance from Origin	184	1000000078	1646
7.40214	um	Spot	Distance from Origin	184	1000000079	1647
7.82107	um	Spot	Distance from Origin	185	1000000082	1648
8.99631	um	Spot	Distance from Origin	185	1000000083	1649
6.75164	um	Spot	Distance from Origin	185	1000000081	1650
5.9903	um	Spot	Distance from Origin	185	1000000071	1651
9.52411	um	Spot	Distance from Origin	185	1000000078	1652
8.72749	um	Spot	Distance from Origin	185	1000000080	1653
7.82835	um	Spot	Distance from Origin	186	1000000082	1654
9.03325	um	Spot	Distance from Origin	186	1000000083	1655
6.7486	um	Spot	Distance from Origin	186	1000000081	1656
5.967	um	Spot	Distance from Origin	186	1000000071	1657
9.53886	um	Spot	Distance from Origin	186	1000000078	1658
8.68991	um	Spot	Distance from Origin	186	1000000080	1659
7.81742	um	Spot	Distance from Origin	187	1000000082	1660
8.99222	um	Spot	Distance from Origin	187	1000000083	1661
6.76664	um	Spot	Distance from Origin	187	1000000081	1662
5.93686	um	Spot	Distance from Origin	187	1000000071	1663
9.5574	um	Spot	Distance from Origin	187	1000000078	1664
8.70241	um	Spot	Distance from Origin	187	1000000080	1665
7.95174	um	Spot	Distance from Origin	188	1000000082	1666
8.98753	um	Spot	Distance from Origin	188	1000000083	1667
6.76327	um	Spot	Distance from Origin	188	1000000081	1668
9.54902	um	Spot	Distance from Origin	188	1000000078	1669
7.92673	um	Spot	Distance from Origin	189	1000000082	1670
8.99368	um	Spot	Distance from Origin	189	1000000083	1671
6.77254	um	Spot	Distance from Origin	189	1000000081	1672
9.54926	um	Spot	Distance from Origin	189	1000000078	1673
8.71536	um	Spot	Distance from Origin	189	1000000080	1674
7.93567	um	Spot	Distance from Origin	190	1000000082	1675
8.97982	um	Spot	Distance from Origin	190	1000000083	1676
6.83758	um	Spot	Distance from Origin	190	1000000081	1677
9.58861	um	Spot	Distance from Origin	190	1000000078	1678
8.70226	um	Spot	Distance from Origin	190	1000000080	1679
7.93113	um	Spot	Distance from Origin	191	1000000082	1680
8.92103	um	Spot	Distance from Origin	191	1000000083	1681
6.80282	um	Spot	Distance from Origin	191	1000000081	1682
9.55469	um	Spot	Distance from Origin	191	1000000078	1683
8.67952	um	Spot	Distance from Origin	191	1000000080	1684
7.93766	um	Spot	Distance from Origin	192	1000000082	1685
6.74286	um	Spot	Distance from Origin	192	1000000081	1686
9.5364	um	Spot	Distance from Origin	192	1000000078	1687
8.66517	um	Spot	Distance from Origin	192	1000000080	1688
7.956	um	Spot	Distance from Origin	193	1000000082	1689
9.11455	um	Spot	Distance from Origin	193	1000000083	1690
6.71205	um	Spot	Distance from Origin	193	1000000081	1691
9.54618	um	Spot	Distance from Origin	193	1000000078	1692
7.94389	um	Spot	Distance from Origin	194	1000000082	1693
9.28477	um	Spot	Distance from Origin	194	1000000083	1694
6.73607	um	Spot	Distance from Origin	194	1000000081	1695
9.54846	um	Spot	Distance from Origin	194	1000000078	1696
8.69423	um	Spot	Distance from Origin	194	1000000080	1697
7.93511	um	Spot	Distance from Origin	195	1000000082	1698
9.29537	um	Spot	Distance from Origin	195	1000000083	1699
6.72794	um	Spot	Distance from Origin	195	1000000081	1700
9.5971	um	Spot	Distance from Origin	195	1000000078	1701
7.93606	um	Spot	Distance from Origin	196	1000000082	1702
9.31232	um	Spot	Distance from Origin	196	1000000083	1703
6.7385	um	Spot	Distance from Origin	196	1000000081	1704
9.59233	um	Spot	Distance from Origin	196	1000000078	1705
8.71831	um	Spot	Distance from Origin	196	1000000080	1706
7.93637	um	Spot	Distance from Origin	197	1000000082	1707
6.71397	um	Spot	Distance from Origin	197	1000000081	1708
9.59071	um	Spot	Distance from Origin	197	1000000078	1709
7.9317	um	Spot	Distance from Origin	198	1000000082	1710
6.7375	um	Spot	Distance from Origin	198	1000000081	1711
7.98966	um	Spot	Distance from Origin	198	1000000084	1712
9.57256	um	Spot	Distance from Origin	198	1000000078	1713
8.85692	um	Spot	Distance from Origin	198	1000000085	1714
7.9496	um	Spot	Distance from Origin	199	1000000082	1715
6.72172	um	Spot	Distance from Origin	199	1000000081	1716
7.99564	um	Spot	Distance from Origin	199	1000000084	1717
9.61461	um	Spot	Distance from Origin	199	1000000078	1718
8.8728	um	Spot	Distance from Origin	199	1000000085	1719
7.94963	um	Spot	Distance from Origin	200	1000000082	1720
6.73115	um	Spot	Distance from Origin	200	1000000081	1721
7.97766	um	Spot	Distance from Origin	200	1000000084	1722
9.64799	um	Spot	Distance from Origin	200	1000000078	1723
8.84599	um	Spot	Distance from Origin	200	1000000085	1724
7.94401	um	Spot	Distance from Origin	201	1000000082	1725
6.72781	um	Spot	Distance from Origin	201	1000000081	1726
7.9816	um	Spot	Distance from Origin	201	1000000084	1727
8.81705	um	Spot	Distance from Origin	201	1000000085	1728
7.94158	um	Spot	Distance from Origin	202	1000000082	1729
6.74545	um	Spot	Distance from Origin	202	1000000081	1730
7.97528	um	Spot	Distance from Origin	202	1000000084	1731
8.87264	um	Spot	Distance from Origin	202	1000000085	1732
7.93993	um	Spot	Distance from Origin	203	1000000082	1733
6.73694	um	Spot	Distance from Origin	203	1000000081	1734
7.97504	um	Spot	Distance from Origin	203	1000000084	1735
8.91861	um	Spot	Distance from Origin	203	1000000085	1736
7.95791	um	Spot	Distance from Origin	204	1000000082	1737
6.71125	um	Spot	Distance from Origin	204	1000000081	1738
7.96714	um	Spot	Distance from Origin	204	1000000084	1739
9.08779	um	Spot	Distance from Origin	204	1000000085	1740
7.95516	um	Spot	Distance from Origin	205	1000000082	1741
6.71688	um	Spot	Distance from Origin	205	1000000081	1742
7.99178	um	Spot	Distance from Origin	205	1000000084	1743
9.19179	um	Spot	Distance from Origin	205	1000000085	1744
7.9751	um	Spot	Distance from Origin	206	1000000082	1745
6.72934	um	Spot	Distance from Origin	206	1000000081	1746
7.98998	um	Spot	Distance from Origin	206	1000000084	1747
9.13555	um	Spot	Distance from Origin	206	1000000085	1748
7.95984	um	Spot	Distance from Origin	207	1000000082	1749
6.72755	um	Spot	Distance from Origin	207	1000000081	1750
7.99008	um	Spot	Distance from Origin	207	1000000084	1751
7.98329	um	Spot	Distance from Origin	208	1000000082	1752
8.02603	um	Spot	Distance from Origin	208	1000000084	1753
9.29175	um	Spot	Distance from Origin	208	1000000085	1754
8.05876	um	Spot	Distance from Origin	209	1000000084	1755
7.98385	um	Spot	Distance from Origin	210	1000000082	1756
7.99711	um	Spot	Distance from Origin	211	1000000082	1757
6.47741	um	Spot	Distance from Origin	211	1000000086	1758
8.00602	um	Spot	Distance from Origin	212	1000000082	1759
6.42918	um	Spot	Distance from Origin	212	1000000086	1760
7.99765	um	Spot	Distance from Origin	213	1000000082	1761
6.42061	um	Spot	Distance from Origin	213	1000000086	1762
7.9842	um	Spot	Distance from Origin	214	1000000082	1763
9.30867	um	Spot	Distance from Origin	214	1000000087	1764
6.34483	um	Spot	Distance from Origin	214	1000000086	1765
7.98757	um	Spot	Distance from Origin	215	1000000082	1766
9.30117	um	Spot	Distance from Origin	215	1000000087	1767
6.27739	um	Spot	Distance from Origin	215	1000000086	1768
6.51323	um	Spot	Distance from Origin	216	1000000088	1769
7.99973	um	Spot	Distance from Origin	216	1000000082	1770
5.47555	um	Spot	Distance from Origin	216	1000000089	1771
9.33773	um	Spot	Distance from Origin	216	1000000087	1772
6.29242	um	Spot	Distance from Origin	216	1000000086	1773
6.51297	um	Spot	Distance from Origin	217	1000000088	1774
8.0088	um	Spot	Distance from Origin	217	1000000082	1775
9.34027	um	Spot	Distance from Origin	217	1000000087	1776
6.28752	um	Spot	Distance from Origin	217	1000000086	1777
6.53216	um	Spot	Distance from Origin	218	1000000088	1778
7.99459	um	Spot	Distance from Origin	218	1000000082	1779
5.42903	um	Spot	Distance from Origin	218	1000000089	1780
9.3541	um	Spot	Distance from Origin	218	1000000087	1781
6.21278	um	Spot	Distance from Origin	218	1000000086	1782
8.15471	um	Spot	Distance from Origin	219	1000000090	1783
5.43913	um	Spot	Distance from Origin	219	1000000089	1784
9.35522	um	Spot	Distance from Origin	219	1000000087	1785
6.25372	um	Spot	Distance from Origin	219	1000000086	1786
6.53323	um	Spot	Distance from Origin	220	1000000088	1787
8.02263	um	Spot	Distance from Origin	220	1000000090	1788
6.83172	um	Spot	Distance from Origin	220	1000000091	1789
5.46682	um	Spot	Distance from Origin	220	1000000089	1790
9.34703	um	Spot	Distance from Origin	220	1000000087	1791
6.25204	um	Spot	Distance from Origin	220	1000000086	1792
6.5323	um	Spot	Distance from Origin	221	1000000088	1793
7.98035	um	Spot	Distance from Origin	221	1000000090	1794
6.9072	um	Spot	Distance from Origin	221	1000000091	1795
5.49947	um	Spot	Distance from Origin	221	1000000089	1796
9.37232	um	Spot	Distance from Origin	221	1000000087	1797
6.25244	um	Spot	Distance from Origin	221	1000000086	1798
6.6494	um	Spot	Distance from Origin	222	1000000092	1799
7.97595	um	Spot	Distance from Origin	222	1000000090	1800
6.88829	um	Spot	Distance from Origin	222	1000000091	1801
5.43392	um	Spot	Distance from Origin	222	1000000089	1802
9.35377	um	Spot	Distance from Origin	222	1000000087	1803
6.23765	um	Spot	Distance from Origin	222	1000000086	1804
6.48086	um	Spot	Distance from Origin	223	1000000088	1805
6.68337	um	Spot	Distance from Origin	223	1000000092	1806
8.00954	um	Spot	Distance from Origin	223	1000000090	1807
6.90291	um	Spot	Distance from Origin	223	1000000091	1808
5.39201	um	Spot	Distance from Origin	223	1000000089	1809
4.99605	um	Spot	Distance from Origin	223	1000000093	1810
9.38088	um	Spot	Distance from Origin	223	1000000087	1811
6.25233	um	Spot	Distance from Origin	223	1000000086	1812
6.67301	um	Spot	Distance from Origin	224	1000000092	1813
5.31349	um	Spot	Distance from Origin	224	1000000094	1814
6.86787	um	Spot	Distance from Origin	224	1000000091	1815
5.44449	um	Spot	Distance from Origin	224	1000000089	1816
5.00612	um	Spot	Distance from Origin	224	1000000093	1817
9.3558	um	Spot	Distance from Origin	224	1000000087	1818
6.24698	um	Spot	Distance from Origin	224	1000000086	1819
6.47238	um	Spot	Distance from Origin	225	1000000088	1820
6.66892	um	Spot	Distance from Origin	225	1000000092	1821
7.97643	um	Spot	Distance from Origin	225	1000000090	1822
5.33909	um	Spot	Distance from Origin	225	1000000094	1823
6.94817	um	Spot	Distance from Origin	225	1000000091	1824
5.03783	um	Spot	Distance from Origin	225	1000000093	1825
9.34766	um	Spot	Distance from Origin	225	1000000087	1826
6.2595	um	Spot	Distance from Origin	225	1000000086	1827
6.46257	um	Spot	Distance from Origin	226	1000000088	1828
6.6741	um	Spot	Distance from Origin	226	1000000092	1829
7.97857	um	Spot	Distance from Origin	226	1000000090	1830
5.21572	um	Spot	Distance from Origin	226	1000000094	1831
6.86818	um	Spot	Distance from Origin	226	1000000091	1832
5.44892	um	Spot	Distance from Origin	226	1000000089	1833
4.98907	um	Spot	Distance from Origin	226	1000000093	1834
6.2085	um	Spot	Distance from Origin	226	1000000086	1835
6.66177	um	Spot	Distance from Origin	227	1000000092	1836
7.98262	um	Spot	Distance from Origin	227	1000000090	1837
5.21421	um	Spot	Distance from Origin	227	1000000094	1838
6.89413	um	Spot	Distance from Origin	227	1000000091	1839
5.44692	um	Spot	Distance from Origin	227	1000000089	1840
6.59865	um	Spot	Distance from Origin	228	1000000088	1841
6.65549	um	Spot	Distance from Origin	228	1000000092	1842
7.9876	um	Spot	Distance from Origin	228	1000000090	1843
5.21853	um	Spot	Distance from Origin	228	1000000094	1844
6.88718	um	Spot	Distance from Origin	228	1000000091	1845
4.99356	um	Spot	Distance from Origin	228	1000000093	1846
5.51746	um	Spot	Distance from Origin	228	1000000089	1847
6.6395	um	Spot	Distance from Origin	229	1000000092	1848
7.96959	um	Spot	Distance from Origin	229	1000000090	1849
5.16907	um	Spot	Distance from Origin	229	1000000094	1850
6.89074	um	Spot	Distance from Origin	229	1000000091	1851
4.98903	um	Spot	Distance from Origin	229	1000000093	1852
5.52284	um	Spot	Distance from Origin	229	1000000089	1853
6.63674	um	Spot	Distance from Origin	230	1000000092	1854
7.95543	um	Spot	Distance from Origin	230	1000000090	1855
5.34923	um	Spot	Distance from Origin	230	1000000094	1856
6.94617	um	Spot	Distance from Origin	230	1000000091	1857
5.51011	um	Spot	Distance from Origin	230	1000000089	1858
7.9302	um	Spot	Distance from Origin	230	1000000095	1859
6.67183	um	Spot	Distance from Origin	231	1000000092	1860
5.37223	um	Spot	Distance from Origin	231	1000000094	1861
6.95553	um	Spot	Distance from Origin	231	1000000091	1862
4.94487	um	Spot	Distance from Origin	231	1000000093	1863
5.52019	um	Spot	Distance from Origin	231	1000000089	1864
7.91472	um	Spot	Distance from Origin	231	1000000095	1865
6.68457	um	Spot	Distance from Origin	232	1000000092	1866
5.42843	um	Spot	Distance from Origin	232	1000000094	1867
6.8656	um	Spot	Distance from Origin	232	1000000091	1868
4.92135	um	Spot	Distance from Origin	232	1000000093	1869
5.49559	um	Spot	Distance from Origin	232	1000000089	1870
7.91804	um	Spot	Distance from Origin	232	1000000095	1871
6.65871	um	Spot	Distance from Origin	233	1000000092	1872
5.41214	um	Spot	Distance from Origin	233	1000000094	1873
4.9239	um	Spot	Distance from Origin	233	1000000093	1874
7.92544	um	Spot	Distance from Origin	233	1000000095	1875
6.66801	um	Spot	Distance from Origin	234	1000000092	1876
5.44236	um	Spot	Distance from Origin	234	1000000094	1877
6.92837	um	Spot	Distance from Origin	234	1000000091	1878
4.9614	um	Spot	Distance from Origin	234	1000000093	1879
7.94074	um	Spot	Distance from Origin	234	1000000095	1880
6.66069	um	Spot	Distance from Origin	235	1000000092	1881
6.89674	um	Spot	Distance from Origin	235	1000000091	1882
7.98525	um	Spot	Distance from Origin	235	1000000095	1883
6.66122	um	Spot	Distance from Origin	236	1000000092	1884
5.63748	um	Spot	Distance from Origin	236	1000000094	1885
8.32201	um	Spot	Distance from Origin	236	1000000096	1886
8.00961	um	Spot	Distance from Origin	236	1000000095	1887
6.63363	um	Spot	Distance from Origin	237	1000000092	1888
8.1905	um	Spot	Distance from Origin	237	1000000096	1889
5.64702	um	Spot	Distance from Origin	237	1000000094	1890
7.97121	um	Spot	Distance from Origin	237	1000000095	1891
6.62158	um	Spot	Distance from Origin	238	1000000092	1892
8.20743	um	Spot	Distance from Origin	238	1000000096	1893
5.68149	um	Spot	Distance from Origin	238	1000000094	1894
7.95709	um	Spot	Distance from Origin	238	1000000095	1895
6.61466	um	Spot	Distance from Origin	239	1000000092	1896
8.18611	um	Spot	Distance from Origin	239	1000000096	1897
5.62572	um	Spot	Distance from Origin	239	1000000094	1898
7.95221	um	Spot	Distance from Origin	239	1000000095	1899
6.61539	um	Spot	Distance from Origin	240	1000000092	1900
8.18858	um	Spot	Distance from Origin	240	1000000096	1901
5.65454	um	Spot	Distance from Origin	240	1000000094	1902
7.96704	um	Spot	Distance from Origin	240	1000000095	1903
6.60725	um	Spot	Distance from Origin	241	1000000092	1904
8.17434	um	Spot	Distance from Origin	241	1000000096	1905
5.59488	um	Spot	Distance from Origin	241	1000000094	1906
7.96293	um	Spot	Distance from Origin	241	1000000095	1907
6.6019	um	Spot	Distance from Origin	242	1000000092	1908
8.16577	um	Spot	Distance from Origin	242	1000000096	1909
7.9571	um	Spot	Distance from Origin	242	1000000095	1910
10.2456	um	Spot	Distance from Origin	242	1000000097	1911
6.56291	um	Spot	Distance from Origin	243	1000000092	1912
8.17163	um	Spot	Distance from Origin	243	1000000096	1913
7.95211	um	Spot	Distance from Origin	243	1000000095	1914
10.2603	um	Spot	Distance from Origin	243	1000000097	1915
9.372	um	Spot	Distance from Origin	243	1000000098	1916
6.4629	um	Spot	Distance from Origin	244	1000000092	1917
8.20018	um	Spot	Distance from Origin	244	1000000096	1918
7.93138	um	Spot	Distance from Origin	244	1000000095	1919
10.2614	um	Spot	Distance from Origin	244	1000000097	1920
9.38501	um	Spot	Distance from Origin	244	1000000098	1921
6.53277	um	Spot	Distance from Origin	245	1000000092	1922
8.20384	um	Spot	Distance from Origin	245	1000000096	1923
7.92275	um	Spot	Distance from Origin	245	1000000095	1924
10.234	um	Spot	Distance from Origin	245	1000000097	1925
9.387	um	Spot	Distance from Origin	245	1000000098	1926
6.56189	um	Spot	Distance from Origin	246	1000000092	1927
8.22627	um	Spot	Distance from Origin	246	1000000096	1928
9.36973	um	Spot	Distance from Origin	246	1000000098	1929
6.57316	um	Spot	Distance from Origin	247	1000000092	1930
8.21467	um	Spot	Distance from Origin	247	1000000096	1931
10.2387	um	Spot	Distance from Origin	247	1000000097	1932
9.37087	um	Spot	Distance from Origin	247	1000000098	1933
6.50453	um	Spot	Distance from Origin	248	1000000092	1934
8.23445	um	Spot	Distance from Origin	248	1000000096	1935
10.2464	um	Spot	Distance from Origin	248	1000000097	1936
9.376	um	Spot	Distance from Origin	248	1000000098	1937
6.35989	um	Spot	Distance from Origin	249	1000000092	1938
8.21419	um	Spot	Distance from Origin	249	1000000096	1939
10.2372	um	Spot	Distance from Origin	249	1000000097	1940
9.35443	um	Spot	Distance from Origin	249	1000000098	1941
6.39303	um	Spot	Distance from Origin	250	1000000092	1942
8.22313	um	Spot	Distance from Origin	250	1000000096	1943
9.34302	um	Spot	Distance from Origin	250	1000000098	1944
6.34185	um	Spot	Distance from Origin	251	1000000092	1945
8.22667	um	Spot	Distance from Origin	251	1000000096	1946
10.2633	um	Spot	Distance from Origin	251	1000000097	1947
9.38688	um	Spot	Distance from Origin	251	1000000098	1948
8.20543	um	Spot	Distance from Origin	252	1000000096	1949
10.2671	um	Spot	Distance from Origin	252	1000000097	1950
9.37235	um	Spot	Distance from Origin	252	1000000098	1951
10.2613	um	Spot	Distance from Origin	253	1000000097	1952
9.39464	um	Spot	Distance from Origin	253	1000000098	1953
10.2442	um	Spot	Distance from Origin	254	1000000097	1954
9.39816	um	Spot	Distance from Origin	254	1000000098	1955
10.2756	um	Spot	Distance from Origin	255	1000000097	1956
9.37666	um	Spot	Distance from Origin	255	1000000098	1957
10.2885	um	Spot	Distance from Origin	256	1000000097	1958
6.78074	um	Spot	Distance from Origin	257	1000000099	1959
10.277	um	Spot	Distance from Origin	257	1000000097	1960
6.74349	um	Spot	Distance from Origin	258	1000000099	1961
10.2722	um	Spot	Distance from Origin	258	1000000097	1962
10.2868	um	Spot	Distance from Origin	259	1000000097	1963
6.68455	um	Spot	Distance from Origin	260	1000000099	1964
10.2745	um	Spot	Distance from Origin	260	1000000097	1965
6.67462	um	Spot	Distance from Origin	261	1000000099	1966
10.2689	um	Spot	Distance from Origin	261	1000000097	1967
6.67953	um	Spot	Distance from Origin	262	1000000099	1968
10.2527	um	Spot	Distance from Origin	262	1000000097	1969
6.58043	um	Spot	Distance from Origin	263	1000000100	1970
10.2369	um	Spot	Distance from Origin	263	1000000097	1971
6.68433	um	Spot	Distance from Origin	264	1000000099	1972
6.58307	um	Spot	Distance from Origin	264	1000000100	1973
10.2625	um	Spot	Distance from Origin	264	1000000097	1974
6.57874	um	Spot	Distance from Origin	265	1000000099	1975
6.5935	um	Spot	Distance from Origin	265	1000000100	1976
7.92495	um	Spot	Distance from Origin	265	1000000101	1977
10.2588	um	Spot	Distance from Origin	265	1000000097	1978
6.70514	um	Spot	Distance from Origin	266	1000000099	1979
6.59727	um	Spot	Distance from Origin	266	1000000100	1980
7.88867	um	Spot	Distance from Origin	266	1000000101	1981
10.2644	um	Spot	Distance from Origin	266	1000000097	1982
6.66087	um	Spot	Distance from Origin	267	1000000099	1983
6.60586	um	Spot	Distance from Origin	267	1000000100	1984
7.87354	um	Spot	Distance from Origin	267	1000000101	1985
10.2779	um	Spot	Distance from Origin	267	1000000097	1986
6.7278	um	Spot	Distance from Origin	268	1000000102	1987
6.61285	um	Spot	Distance from Origin	268	1000000100	1988
10.253	um	Spot	Distance from Origin	268	1000000097	1989
6.68486	um	Spot	Distance from Origin	269	1000000102	1990
6.56965	um	Spot	Distance from Origin	269	1000000100	1991
7.92498	um	Spot	Distance from Origin	269	1000000101	1992
6.68315	um	Spot	Distance from Origin	270	1000000102	1993
6.57854	um	Spot	Distance from Origin	270	1000000100	1994
7.90926	um	Spot	Distance from Origin	270	1000000101	1995
6.61706	um	Spot	Distance from Origin	271	1000000102	1996
[truncated: 1,088 more rows]
