# Supplementary material for: Satb1 integrates DNA binding site geometry and torsional stress to differentially target nucleosome-dense regions
Source: Nat Commun. 2019 Jul 19;10:3221. doi: 10.1038/s41467-019-11118-8 (PMC6642133; doi:10.1038/s41467-019-11118-8)
Supplement: Supplementary file 10 — Source Data [file 41467_2019_11118_MOESM10_ESM.zip › Source data/Single Molecule Tracking/single molecule tracks/del HD analysis/PDZ-CUT1-CUT2-STABLE-AC_292c9_TRIAL 2_Statistics/PDZ-CUT1-CUT2-STABLE-AC_292c9_TRIAL 2_Distance_to_Image_Border_XY_Img=1.csv]

Distance to Image Border XY Img=1
====================
Distance to Image Border XY	Unit	Category	Image	Time	TrackID	ID
2.29028	um	Spot	Image 1	1	1000000000	0
1.36509	um	Spot	Image 1	1	1000000001	1
4.31011	um	Spot	Image 1	1	1000000002	2
1.93735	um	Spot	Image 1	1	1000000003	3
3.14436	um	Spot	Image 1	1	1000000004	4
2.31259	um	Spot	Image 1	2	1000000000	5
1.60384	um	Spot	Image 1	2	1000000005	6
1.33768	um	Spot	Image 1	2	1000000001	7
4.23165	um	Spot	Image 1	2	1000000002	8
1.97812	um	Spot	Image 1	2	1000000003	9
3.27844	um	Spot	Image 1	2	1000000004	10
0	um	Spot	Image 1	3	1000000006	11
0.175373	um	Spot	Image 1	3	1000000007	12
2.32629	um	Spot	Image 1	3	1000000000	13
1.59623	um	Spot	Image 1	3	1000000005	14
1.3014	um	Spot	Image 1	3	1000000001	15
4.26515	um	Spot	Image 1	3	1000000002	16
1.99851	um	Spot	Image 1	3	1000000003	17
3.43861	um	Spot	Image 1	3	1000000004	18
1.54034	um	Spot	Image 1	4	1000000008	19
2.31992	um	Spot	Image 1	4	1000000000	20
1.60617	um	Spot	Image 1	4	1000000005	21
1.29747	um	Spot	Image 1	4	1000000001	22
4.20232	um	Spot	Image 1	4	1000000002	23
4.25157	um	Spot	Image 1	4	1000000009	24
3.45987	um	Spot	Image 1	4	1000000010	25
1.98016	um	Spot	Image 1	4	1000000003	26
3.46255	um	Spot	Image 1	4	1000000004	27
0	um	Spot	Image 1	5	1000000006	28
1.57483	um	Spot	Image 1	5	1000000008	29
2.44882	um	Spot	Image 1	5	1000000011	30
0.182966	um	Spot	Image 1	5	1000000007	31
2.29783	um	Spot	Image 1	5	1000000000	32
1.55246	um	Spot	Image 1	5	1000000005	33
3.63836	um	Spot	Image 1	5	1000000012	34
1.3193	um	Spot	Image 1	5	1000000001	35
3.36244	um	Spot	Image 1	5	1000000013	36
4.19275	um	Spot	Image 1	5	1000000002	37
4.24865	um	Spot	Image 1	5	1000000009	38
3.44958	um	Spot	Image 1	5	1000000010	39
2.15761	um	Spot	Image 1	5	1000000003	40
0	um	Spot	Image 1	6	1000000006	41
1.51257	um	Spot	Image 1	6	1000000014	42
1.55192	um	Spot	Image 1	6	1000000008	43
2.3036	um	Spot	Image 1	6	1000000011	44
0.18428	um	Spot	Image 1	6	1000000007	45
1.5888	um	Spot	Image 1	6	1000000005	46
3.6555	um	Spot	Image 1	6	1000000012	47
1.27408	um	Spot	Image 1	6	1000000001	48
3.19994	um	Spot	Image 1	6	1000000013	49
4.18663	um	Spot	Image 1	6	1000000002	50
4.17956	um	Spot	Image 1	6	1000000009	51
3.44551	um	Spot	Image 1	6	1000000010	52
2.16184	um	Spot	Image 1	6	1000000003	53
3.45351	um	Spot	Image 1	6	1000000004	54
0	um	Spot	Image 1	7	1000000006	55
1.56519	um	Spot	Image 1	7	1000000008	56
0.547344	um	Spot	Image 1	7	1000000015	57
2.30121	um	Spot	Image 1	7	1000000011	58
0.184041	um	Spot	Image 1	7	1000000007	59
2.30951	um	Spot	Image 1	7	1000000000	60
1.54453	um	Spot	Image 1	7	1000000005	61
3.71525	um	Spot	Image 1	7	1000000012	62
1.28312	um	Spot	Image 1	7	1000000001	63
4.19261	um	Spot	Image 1	7	1000000002	64
4.16825	um	Spot	Image 1	7	1000000009	65
3.43392	um	Spot	Image 1	7	1000000010	66
2.15572	um	Spot	Image 1	7	1000000003	67
3.5332	um	Spot	Image 1	7	1000000016	68
3.46256	um	Spot	Image 1	7	1000000004	69
0	um	Spot	Image 1	8	1000000006	70
1.49188	um	Spot	Image 1	8	1000000014	71
1.47699	um	Spot	Image 1	8	1000000008	72
0.567341	um	Spot	Image 1	8	1000000015	73
2.30929	um	Spot	Image 1	8	1000000011	74
0.181856	um	Spot	Image 1	8	1000000007	75
2.31572	um	Spot	Image 1	8	1000000000	76
1.51087	um	Spot	Image 1	8	1000000005	77
3.71956	um	Spot	Image 1	8	1000000012	78
1.22869	um	Spot	Image 1	8	1000000001	79
2.97477	um	Spot	Image 1	8	1000000013	80
4.17259	um	Spot	Image 1	8	1000000009	81
3.76286	um	Spot	Image 1	8	1000000016	82
3.47387	um	Spot	Image 1	8	1000000004	83
0	um	Spot	Image 1	9	1000000006	84
1.50995	um	Spot	Image 1	9	1000000014	85
1.53673	um	Spot	Image 1	9	1000000008	86
0.573124	um	Spot	Image 1	9	1000000015	87
2.29128	um	Spot	Image 1	9	1000000011	88
0.195031	um	Spot	Image 1	9	1000000007	89
2.26595	um	Spot	Image 1	9	1000000000	90
1.46955	um	Spot	Image 1	9	1000000005	91
3.67915	um	Spot	Image 1	9	1000000012	92
1.23615	um	Spot	Image 1	9	1000000001	93
4.16174	um	Spot	Image 1	9	1000000002	94
2.85635	um	Spot	Image 1	9	1000000013	95
4.18978	um	Spot	Image 1	9	1000000009	96
3.40269	um	Spot	Image 1	9	1000000010	97
2.1733	um	Spot	Image 1	9	1000000003	98
3.75222	um	Spot	Image 1	9	1000000016	99
2.59593	um	Spot	Image 1	9	1000000017	100
3.48004	um	Spot	Image 1	9	1000000004	101
0	um	Spot	Image 1	10	1000000006	102
1.45421	um	Spot	Image 1	10	1000000008	103
1.50992	um	Spot	Image 1	10	1000000014	104
0.585052	um	Spot	Image 1	10	1000000015	105
2.29188	um	Spot	Image 1	10	1000000011	106
0.170727	um	Spot	Image 1	10	1000000007	107
2.77283	um	Spot	Image 1	10	1000000018	108
2.31663	um	Spot	Image 1	10	1000000000	109
1.47192	um	Spot	Image 1	10	1000000005	110
3.66171	um	Spot	Image 1	10	1000000012	111
1.28626	um	Spot	Image 1	10	1000000001	112
2.87286	um	Spot	Image 1	10	1000000013	113
4.17533	um	Spot	Image 1	10	1000000009	114
3.41576	um	Spot	Image 1	10	1000000010	115
2.24018	um	Spot	Image 1	10	1000000003	116
3.75339	um	Spot	Image 1	10	1000000016	117
2.58561	um	Spot	Image 1	10	1000000017	118
3.4504	um	Spot	Image 1	10	1000000004	119
0	um	Spot	Image 1	11	1000000006	120
1.42103	um	Spot	Image 1	11	1000000008	121
1.49886	um	Spot	Image 1	11	1000000014	122
0.56741	um	Spot	Image 1	11	1000000015	123
2.27819	um	Spot	Image 1	11	1000000011	124
0.165925	um	Spot	Image 1	11	1000000007	125
2.80772	um	Spot	Image 1	11	1000000018	126
2.33779	um	Spot	Image 1	11	1000000000	127
1.38005	um	Spot	Image 1	11	1000000005	128
3.67498	um	Spot	Image 1	11	1000000012	129
1.34574	um	Spot	Image 1	11	1000000001	130
4.16268	um	Spot	Image 1	11	1000000002	131
4.16934	um	Spot	Image 1	11	1000000009	132
3.41872	um	Spot	Image 1	11	1000000010	133
2.21702	um	Spot	Image 1	11	1000000003	134
3.7491	um	Spot	Image 1	11	1000000016	135
3.35101	um	Spot	Image 1	11	1000000019	136
4.21426	um	Spot	Image 1	11	1000000020	137
2.60232	um	Spot	Image 1	11	1000000017	138
3.45443	um	Spot	Image 1	11	1000000004	139
0	um	Spot	Image 1	12	1000000006	140
1.57987	um	Spot	Image 1	12	1000000014	141
1.56572	um	Spot	Image 1	12	1000000008	142
0.56438	um	Spot	Image 1	12	1000000015	143
2.29378	um	Spot	Image 1	12	1000000011	144
0.159873	um	Spot	Image 1	12	1000000007	145
2.81131	um	Spot	Image 1	12	1000000018	146
1.3942	um	Spot	Image 1	12	1000000005	147
3.67184	um	Spot	Image 1	12	1000000012	148
1.34044	um	Spot	Image 1	12	1000000001	149
3.52668	um	Spot	Image 1	12	1000000021	150
2.89513	um	Spot	Image 1	12	1000000013	151
4.16881	um	Spot	Image 1	12	1000000009	152
3.42617	um	Spot	Image 1	12	1000000010	153
2.34781	um	Spot	Image 1	12	1000000003	154
3.75996	um	Spot	Image 1	12	1000000016	155
4.30345	um	Spot	Image 1	12	1000000020	156
3.37881	um	Spot	Image 1	12	1000000019	157
2.62132	um	Spot	Image 1	12	1000000017	158
3.45406	um	Spot	Image 1	12	1000000004	159
0	um	Spot	Image 1	13	1000000006	160
1.52489	um	Spot	Image 1	13	1000000014	161
1.5762	um	Spot	Image 1	13	1000000008	162
0.57445	um	Spot	Image 1	13	1000000015	163
2.26214	um	Spot	Image 1	13	1000000022	164
2.26037	um	Spot	Image 1	13	1000000011	165
0.193173	um	Spot	Image 1	13	1000000007	166
2.74978	um	Spot	Image 1	13	1000000018	167
1.38659	um	Spot	Image 1	13	1000000005	168
3.67985	um	Spot	Image 1	13	1000000012	169
1.33705	um	Spot	Image 1	13	1000000001	170
3.51324	um	Spot	Image 1	13	1000000021	171
2.87937	um	Spot	Image 1	13	1000000013	172
4.18498	um	Spot	Image 1	13	1000000009	173
3.39835	um	Spot	Image 1	13	1000000010	174
3.7697	um	Spot	Image 1	13	1000000016	175
4.32602	um	Spot	Image 1	13	1000000020	176
3.46579	um	Spot	Image 1	13	1000000019	177
2.61203	um	Spot	Image 1	13	1000000017	178
3.44413	um	Spot	Image 1	13	1000000004	179
0	um	Spot	Image 1	14	1000000006	180
1.53636	um	Spot	Image 1	14	1000000014	181
1.50846	um	Spot	Image 1	14	1000000008	182
0.57336	um	Spot	Image 1	14	1000000015	183
2.25056	um	Spot	Image 1	14	1000000022	184
2.26351	um	Spot	Image 1	14	1000000011	185
0.171784	um	Spot	Image 1	14	1000000007	186
2.75912	um	Spot	Image 1	14	1000000018	187
2.89598	um	Spot	Image 1	14	1000000023	188
1.23106	um	Spot	Image 1	14	1000000005	189
3.69536	um	Spot	Image 1	14	1000000012	190
1.30192	um	Spot	Image 1	14	1000000001	191
3.49699	um	Spot	Image 1	14	1000000021	192
2.87357	um	Spot	Image 1	14	1000000013	193
4.19417	um	Spot	Image 1	14	1000000009	194
3.41262	um	Spot	Image 1	14	1000000010	195
2.5211	um	Spot	Image 1	14	1000000003	196
3.74524	um	Spot	Image 1	14	1000000016	197
4.33087	um	Spot	Image 1	14	1000000020	198
3.49493	um	Spot	Image 1	14	1000000019	199
1.96992	um	Spot	Image 1	14	1000000024	200
2.61165	um	Spot	Image 1	14	1000000017	201
3.46523	um	Spot	Image 1	14	1000000004	202
0	um	Spot	Image 1	15	1000000006	203
1.49461	um	Spot	Image 1	15	1000000008	204
1.56863	um	Spot	Image 1	15	1000000014	205
0.574762	um	Spot	Image 1	15	1000000015	206
2.14896	um	Spot	Image 1	15	1000000011	207
2.25909	um	Spot	Image 1	15	1000000022	208
0.17983	um	Spot	Image 1	15	1000000007	209
2.72936	um	Spot	Image 1	15	1000000023	210
2.77738	um	Spot	Image 1	15	1000000018	211
3.70831	um	Spot	Image 1	15	1000000012	212
1.27213	um	Spot	Image 1	15	1000000001	213
3.52222	um	Spot	Image 1	15	1000000021	214
2.85733	um	Spot	Image 1	15	1000000013	215
4.20275	um	Spot	Image 1	15	1000000009	216
3.4086	um	Spot	Image 1	15	1000000010	217
2.52488	um	Spot	Image 1	15	1000000003	218
3.76081	um	Spot	Image 1	15	1000000016	219
4.3802	um	Spot	Image 1	15	1000000020	220
3.51514	um	Spot	Image 1	15	1000000019	221
1.91873	um	Spot	Image 1	15	1000000024	222
2.62502	um	Spot	Image 1	15	1000000017	223
3.4542	um	Spot	Image 1	15	1000000004	224
0	um	Spot	Image 1	16	1000000006	225
1.49986	um	Spot	Image 1	16	1000000008	226
0.581507	um	Spot	Image 1	16	1000000015	227
2.28221	um	Spot	Image 1	16	1000000022	228
0.190097	um	Spot	Image 1	16	1000000007	229
2.65769	um	Spot	Image 1	16	1000000023	230
3.6803	um	Spot	Image 1	16	1000000012	231
1.31577	um	Spot	Image 1	16	1000000001	232
3.48204	um	Spot	Image 1	16	1000000021	233
4.18096	um	Spot	Image 1	16	1000000009	234
3.40851	um	Spot	Image 1	16	1000000010	235
2.58656	um	Spot	Image 1	16	1000000003	236
3.76264	um	Spot	Image 1	16	1000000016	237
4.35638	um	Spot	Image 1	16	1000000020	238
3.51456	um	Spot	Image 1	16	1000000019	239
1.94883	um	Spot	Image 1	16	1000000024	240
2.60992	um	Spot	Image 1	16	1000000017	241
3.46055	um	Spot	Image 1	16	1000000004	242
0	um	Spot	Image 1	17	1000000006	243
1.53118	um	Spot	Image 1	17	1000000008	244
1.61453	um	Spot	Image 1	17	1000000014	245
0.569504	um	Spot	Image 1	17	1000000015	246
2.27194	um	Spot	Image 1	17	1000000022	247
0.208094	um	Spot	Image 1	17	1000000007	248
2.67857	um	Spot	Image 1	17	1000000023	249
2.824	um	Spot	Image 1	17	1000000018	250
3.66087	um	Spot	Image 1	17	1000000012	251
1.30614	um	Spot	Image 1	17	1000000001	252
3.50477	um	Spot	Image 1	17	1000000021	253
4.21193	um	Spot	Image 1	17	1000000009	254
3.41325	um	Spot	Image 1	17	1000000010	255
2.62074	um	Spot	Image 1	17	1000000003	256
3.78705	um	Spot	Image 1	17	1000000016	257
4.34972	um	Spot	Image 1	17	1000000020	258
3.49952	um	Spot	Image 1	17	1000000019	259
2.60234	um	Spot	Image 1	17	1000000017	260
3.46986	um	Spot	Image 1	17	1000000004	261
0	um	Spot	Image 1	18	1000000006	262
1.50714	um	Spot	Image 1	18	1000000008	263
1.56522	um	Spot	Image 1	18	1000000014	264
2.24565	um	Spot	Image 1	18	1000000022	265
0.186451	um	Spot	Image 1	18	1000000007	266
2.66134	um	Spot	Image 1	18	1000000023	267
2.76664	um	Spot	Image 1	18	1000000018	268
3.12548	um	Spot	Image 1	18	1000000025	269
3.66234	um	Spot	Image 1	18	1000000012	270
1.32563	um	Spot	Image 1	18	1000000001	271
3.5013	um	Spot	Image 1	18	1000000021	272
4.19908	um	Spot	Image 1	18	1000000009	273
3.39779	um	Spot	Image 1	18	1000000010	274
2.85087	um	Spot	Image 1	18	1000000003	275
3.84681	um	Spot	Image 1	18	1000000016	276
4.31433	um	Spot	Image 1	18	1000000020	277
3.50561	um	Spot	Image 1	18	1000000019	278
1.82594	um	Spot	Image 1	18	1000000024	279
2.5858	um	Spot	Image 1	18	1000000017	280
0	um	Spot	Image 1	19	1000000006	281
1.53398	um	Spot	Image 1	19	1000000008	282
2.26167	um	Spot	Image 1	19	1000000022	283
0.166377	um	Spot	Image 1	19	1000000007	284
2.68706	um	Spot	Image 1	19	1000000023	285
2.80304	um	Spot	Image 1	19	1000000018	286
3.18022	um	Spot	Image 1	19	1000000025	287
3.64516	um	Spot	Image 1	19	1000000012	288
1.32944	um	Spot	Image 1	19	1000000001	289
3.52118	um	Spot	Image 1	19	1000000021	290
4.20022	um	Spot	Image 1	19	1000000009	291
3.37312	um	Spot	Image 1	19	1000000010	292
2.87676	um	Spot	Image 1	19	1000000003	293
4.33866	um	Spot	Image 1	19	1000000020	294
3.49771	um	Spot	Image 1	19	1000000019	295
3.48443	um	Spot	Image 1	19	1000000004	296
0	um	Spot	Image 1	20	1000000006	297
1.51591	um	Spot	Image 1	20	1000000008	298
2.26163	um	Spot	Image 1	20	1000000022	299
0.183563	um	Spot	Image 1	20	1000000007	300
2.54401	um	Spot	Image 1	20	1000000023	301
2.84012	um	Spot	Image 1	20	1000000018	302
3.18104	um	Spot	Image 1	20	1000000025	303
3.6414	um	Spot	Image 1	20	1000000012	304
1.3396	um	Spot	Image 1	20	1000000001	305
3.36901	um	Spot	Image 1	20	1000000021	306
4.25422	um	Spot	Image 1	20	1000000009	307
3.38155	um	Spot	Image 1	20	1000000010	308
2.76825	um	Spot	Image 1	20	1000000003	309
4.30907	um	Spot	Image 1	20	1000000020	310
3.50556	um	Spot	Image 1	20	1000000019	311
1.83343	um	Spot	Image 1	20	1000000024	312
2.61586	um	Spot	Image 1	20	1000000017	313
3.57238	um	Spot	Image 1	20	1000000004	314
0	um	Spot	Image 1	21	1000000006	315
1.53313	um	Spot	Image 1	21	1000000008	316
2.28662	um	Spot	Image 1	21	1000000022	317
0.192118	um	Spot	Image 1	21	1000000007	318
2.82849	um	Spot	Image 1	21	1000000018	319
3.15816	um	Spot	Image 1	21	1000000025	320
1.32919	um	Spot	Image 1	21	1000000001	321
3.35969	um	Spot	Image 1	21	1000000021	322
4.24363	um	Spot	Image 1	21	1000000009	323
3.36042	um	Spot	Image 1	21	1000000010	324
2.66922	um	Spot	Image 1	21	1000000003	325
4.34879	um	Spot	Image 1	21	1000000020	326
3.52202	um	Spot	Image 1	21	1000000019	327
1.76366	um	Spot	Image 1	21	1000000024	328
2.60334	um	Spot	Image 1	21	1000000017	329
0	um	Spot	Image 1	22	1000000006	330
1.62048	um	Spot	Image 1	22	1000000008	331
2.26282	um	Spot	Image 1	22	1000000022	332
0.200596	um	Spot	Image 1	22	1000000007	333
2.71197	um	Spot	Image 1	22	1000000023	334
3.14756	um	Spot	Image 1	22	1000000025	335
3.49549	um	Spot	Image 1	22	1000000012	336
3.26994	um	Spot	Image 1	22	1000000021	337
4.21547	um	Spot	Image 1	22	1000000009	338
3.36637	um	Spot	Image 1	22	1000000010	339
2.78705	um	Spot	Image 1	22	1000000003	340
4.36796	um	Spot	Image 1	22	1000000020	341
3.52342	um	Spot	Image 1	22	1000000019	342
1.82925	um	Spot	Image 1	22	1000000024	343
2.60148	um	Spot	Image 1	22	1000000017	344
3.44054	um	Spot	Image 1	22	1000000004	345
2.93277	um	Spot	Image 1	22	1000000026	346
0	um	Spot	Image 1	23	1000000006	347
1.62242	um	Spot	Image 1	23	1000000008	348
1.85925	um	Spot	Image 1	23	1000000027	349
2.25437	um	Spot	Image 1	23	1000000022	350
2.7906	um	Spot	Image 1	23	1000000023	351
3.139	um	Spot	Image 1	23	1000000025	352
1.28794	um	Spot	Image 1	23	1000000001	353
3.30608	um	Spot	Image 1	23	1000000021	354
4.19467	um	Spot	Image 1	23	1000000009	355
3.35766	um	Spot	Image 1	23	1000000010	356
4.36444	um	Spot	Image 1	23	1000000020	357
3.53917	um	Spot	Image 1	23	1000000019	358
1.82305	um	Spot	Image 1	23	1000000024	359
2.59798	um	Spot	Image 1	23	1000000017	360
3.39767	um	Spot	Image 1	23	1000000028	361
2.90256	um	Spot	Image 1	23	1000000026	362
0	um	Spot	Image 1	24	1000000006	363
1.52557	um	Spot	Image 1	24	1000000008	364
2.018	um	Spot	Image 1	24	1000000027	365
2.28596	um	Spot	Image 1	24	1000000022	366
0.178605	um	Spot	Image 1	24	1000000007	367
2.19567	um	Spot	Image 1	24	1000000029	368
3.17393	um	Spot	Image 1	24	1000000025	369
1.26614	um	Spot	Image 1	24	1000000001	370
4.22925	um	Spot	Image 1	24	1000000009	371
3.2174	um	Spot	Image 1	24	1000000010	372
4.34136	um	Spot	Image 1	24	1000000020	373
3.61244	um	Spot	Image 1	24	1000000019	374
1.80653	um	Spot	Image 1	24	1000000024	375
2.58028	um	Spot	Image 1	24	1000000017	376
3.73812	um	Spot	Image 1	24	1000000030	377
3.32494	um	Spot	Image 1	24	1000000028	378
2.82087	um	Spot	Image 1	24	1000000026	379
0	um	Spot	Image 1	25	1000000006	380
1.55136	um	Spot	Image 1	25	1000000008	381
2.04782	um	Spot	Image 1	25	1000000027	382
2.26913	um	Spot	Image 1	25	1000000022	383
0.168758	um	Spot	Image 1	25	1000000007	384
2.87841	um	Spot	Image 1	25	1000000023	385
2.23904	um	Spot	Image 1	25	1000000029	386
3.17889	um	Spot	Image 1	25	1000000025	387
4.24669	um	Spot	Image 1	25	1000000009	388
3.23129	um	Spot	Image 1	25	1000000010	389
4.31154	um	Spot	Image 1	25	1000000020	390
1.80314	um	Spot	Image 1	25	1000000024	391
2.59556	um	Spot	Image 1	25	1000000017	392
3.70536	um	Spot	Image 1	25	1000000030	393
2.96262	um	Spot	Image 1	25	1000000026	394
0	um	Spot	Image 1	26	1000000006	395
1.53073	um	Spot	Image 1	26	1000000008	396
2.07397	um	Spot	Image 1	26	1000000027	397
2.28347	um	Spot	Image 1	26	1000000022	398
0.195334	um	Spot	Image 1	26	1000000007	399
3.17279	um	Spot	Image 1	26	1000000025	400
1.30118	um	Spot	Image 1	26	1000000001	401
4.243	um	Spot	Image 1	26	1000000009	402
4.31746	um	Spot	Image 1	26	1000000020	403
1.82152	um	Spot	Image 1	26	1000000024	404
3.68197	um	Spot	Image 1	26	1000000030	405
3.34377	um	Spot	Image 1	26	1000000028	406
2.97098	um	Spot	Image 1	26	1000000026	407
0	um	Spot	Image 1	27	1000000006	408
1.6187	um	Spot	Image 1	27	1000000008	409
2.24835	um	Spot	Image 1	27	1000000022	410
0.175583	um	Spot	Image 1	27	1000000007	411
2.29909	um	Spot	Image 1	27	1000000029	412
1.34876	um	Spot	Image 1	27	1000000001	413
4.21428	um	Spot	Image 1	27	1000000009	414
4.32101	um	Spot	Image 1	27	1000000020	415
1.82776	um	Spot	Image 1	27	1000000024	416
2.61073	um	Spot	Image 1	27	1000000017	417
3.72968	um	Spot	Image 1	27	1000000030	418
3.31053	um	Spot	Image 1	27	1000000028	419
3.02846	um	Spot	Image 1	27	1000000026	420
0	um	Spot	Image 1	28	1000000006	421
1.50577	um	Spot	Image 1	28	1000000008	422
1.97012	um	Spot	Image 1	28	1000000027	423
2.27177	um	Spot	Image 1	28	1000000022	424
0.17184	um	Spot	Image 1	28	1000000007	425
2.31778	um	Spot	Image 1	28	1000000029	426
3.0807	um	Spot	Image 1	28	1000000025	427
1.33888	um	Spot	Image 1	28	1000000001	428
4.20131	um	Spot	Image 1	28	1000000009	429
4.31066	um	Spot	Image 1	28	1000000020	430
1.81576	um	Spot	Image 1	28	1000000024	431
2.60537	um	Spot	Image 1	28	1000000017	432
3.67311	um	Spot	Image 1	28	1000000030	433
3.33893	um	Spot	Image 1	28	1000000028	434
3.0466	um	Spot	Image 1	28	1000000026	435
0	um	Spot	Image 1	29	1000000006	436
1.53379	um	Spot	Image 1	29	1000000008	437
1.97907	um	Spot	Image 1	29	1000000027	438
2.25783	um	Spot	Image 1	29	1000000022	439
2.33746	um	Spot	Image 1	29	1000000031	440
2.33082	um	Spot	Image 1	29	1000000029	441
3.09693	um	Spot	Image 1	29	1000000025	442
1.30414	um	Spot	Image 1	29	1000000001	443
4.17752	um	Spot	Image 1	29	1000000009	444
4.29984	um	Spot	Image 1	29	1000000020	445
2.62389	um	Spot	Image 1	29	1000000017	446
3.73369	um	Spot	Image 1	29	1000000030	447
3.03905	um	Spot	Image 1	29	1000000026	448
0	um	Spot	Image 1	30	1000000006	449
1.47077	um	Spot	Image 1	30	1000000008	450
1.97448	um	Spot	Image 1	30	1000000027	451
2.27097	um	Spot	Image 1	30	1000000022	452
2.29389	um	Spot	Image 1	30	1000000031	453
0.184426	um	Spot	Image 1	30	1000000007	454
2.31408	um	Spot	Image 1	30	1000000029	455
3.11656	um	Spot	Image 1	30	1000000025	456
1.273	um	Spot	Image 1	30	1000000001	457
4.21365	um	Spot	Image 1	30	1000000009	458
4.30337	um	Spot	Image 1	30	1000000020	459
2.61038	um	Spot	Image 1	30	1000000017	460
3.74741	um	Spot	Image 1	30	1000000030	461
3.27296	um	Spot	Image 1	30	1000000028	462
3.05283	um	Spot	Image 1	30	1000000026	463
0	um	Spot	Image 1	31	1000000006	464
0	um	Spot	Image 1	31	1000000032	465
1.49329	um	Spot	Image 1	31	1000000008	466
2.00046	um	Spot	Image 1	31	1000000027	467
2.27403	um	Spot	Image 1	31	1000000031	468
2.2951	um	Spot	Image 1	31	1000000022	469
0.16179	um	Spot	Image 1	31	1000000007	470
2.38868	um	Spot	Image 1	31	1000000029	471
3.10592	um	Spot	Image 1	31	1000000025	472
1.30107	um	Spot	Image 1	31	1000000001	473
4.19522	um	Spot	Image 1	31	1000000009	474
4.30771	um	Spot	Image 1	31	1000000020	475
2.59629	um	Spot	Image 1	31	1000000017	476
3.75679	um	Spot	Image 1	31	1000000030	477
3.05027	um	Spot	Image 1	31	1000000026	478
0	um	Spot	Image 1	32	1000000006	479
0	um	Spot	Image 1	32	1000000032	480
1.49139	um	Spot	Image 1	32	1000000008	481
2.02624	um	Spot	Image 1	32	1000000027	482
2.25583	um	Spot	Image 1	32	1000000022	483
2.30814	um	Spot	Image 1	32	1000000031	484
0.183471	um	Spot	Image 1	32	1000000007	485
2.4506	um	Spot	Image 1	32	1000000029	486
3.06714	um	Spot	Image 1	32	1000000025	487
1.31849	um	Spot	Image 1	32	1000000001	488
4.21579	um	Spot	Image 1	32	1000000009	489
4.30432	um	Spot	Image 1	32	1000000020	490
2.60901	um	Spot	Image 1	32	1000000017	491
3.73461	um	Spot	Image 1	32	1000000030	492
3.27412	um	Spot	Image 1	32	1000000028	493
3.04799	um	Spot	Image 1	32	1000000026	494
0	um	Spot	Image 1	33	1000000006	495
0	um	Spot	Image 1	33	1000000032	496
1.52559	um	Spot	Image 1	33	1000000008	497
2.06286	um	Spot	Image 1	33	1000000027	498
2.30532	um	Spot	Image 1	33	1000000031	499
0.172974	um	Spot	Image 1	33	1000000007	500
3.10415	um	Spot	Image 1	33	1000000025	501
4.19837	um	Spot	Image 1	33	1000000009	502
4.31486	um	Spot	Image 1	33	1000000020	503
2.60232	um	Spot	Image 1	33	1000000017	504
3.74075	um	Spot	Image 1	33	1000000030	505
3.34745	um	Spot	Image 1	33	1000000028	506
3.04038	um	Spot	Image 1	33	1000000026	507
0	um	Spot	Image 1	34	1000000006	508
0	um	Spot	Image 1	34	1000000032	509
1.95278	um	Spot	Image 1	34	1000000027	510
2.36557	um	Spot	Image 1	34	1000000031	511
0.236115	um	Spot	Image 1	34	1000000007	512
2.335	um	Spot	Image 1	34	1000000029	513
2.00206	um	Spot	Image 1	34	1000000033	514
3.15144	um	Spot	Image 1	34	1000000025	515
0.827886	um	Spot	Image 1	34	1000000034	516
4.17037	um	Spot	Image 1	34	1000000009	517
4.31666	um	Spot	Image 1	34	1000000020	518
2.61114	um	Spot	Image 1	34	1000000017	519
3.73214	um	Spot	Image 1	34	1000000030	520
3.35514	um	Spot	Image 1	34	1000000028	521
3.00807	um	Spot	Image 1	34	1000000026	522
0	um	Spot	Image 1	35	1000000006	523
0	um	Spot	Image 1	35	1000000032	524
2.01299	um	Spot	Image 1	35	1000000027	525
2.3162	um	Spot	Image 1	35	1000000031	526
0.205664	um	Spot	Image 1	35	1000000007	527
2.38146	um	Spot	Image 1	35	1000000029	528
3.20286	um	Spot	Image 1	35	1000000035	529
1.99353	um	Spot	Image 1	35	1000000033	530
3.10926	um	Spot	Image 1	35	1000000025	531
0.858522	um	Spot	Image 1	35	1000000034	532
4.18335	um	Spot	Image 1	35	1000000009	533
4.28704	um	Spot	Image 1	35	1000000020	534
2.63332	um	Spot	Image 1	35	1000000017	535
3.70358	um	Spot	Image 1	35	1000000030	536
3.0246	um	Spot	Image 1	35	1000000026	537
0	um	Spot	Image 1	36	1000000006	538
0	um	Spot	Image 1	36	1000000032	539
1.58511	um	Spot	Image 1	36	1000000036	540
1.9996	um	Spot	Image 1	36	1000000027	541
2.33321	um	Spot	Image 1	36	1000000031	542
0.212599	um	Spot	Image 1	36	1000000007	543
3.18634	um	Spot	Image 1	36	1000000035	544
2.01486	um	Spot	Image 1	36	1000000033	545
3.12951	um	Spot	Image 1	36	1000000025	546
0.865866	um	Spot	Image 1	36	1000000034	547
4.20482	um	Spot	Image 1	36	1000000009	548
4.25257	um	Spot	Image 1	36	1000000020	549
2.62813	um	Spot	Image 1	36	1000000017	550
3.72843	um	Spot	Image 1	36	1000000030	551
3.03251	um	Spot	Image 1	36	1000000026	552
0	um	Spot	Image 1	37	1000000006	553
0	um	Spot	Image 1	37	1000000032	554
1.48068	um	Spot	Image 1	37	1000000036	555
2.32424	um	Spot	Image 1	37	1000000031	556
0.204511	um	Spot	Image 1	37	1000000007	557
3.20455	um	Spot	Image 1	37	1000000035	558
2.00259	um	Spot	Image 1	37	1000000033	559
3.12039	um	Spot	Image 1	37	1000000025	560
0.850597	um	Spot	Image 1	37	1000000034	561
4.18743	um	Spot	Image 1	37	1000000009	562
2.5923	um	Spot	Image 1	37	1000000017	563
2.96438	um	Spot	Image 1	37	1000000026	564
0	um	Spot	Image 1	38	1000000006	565
0	um	Spot	Image 1	38	1000000032	566
1.47917	um	Spot	Image 1	38	1000000036	567
2.01338	um	Spot	Image 1	38	1000000027	568
0.177068	um	Spot	Image 1	38	1000000007	569
3.17966	um	Spot	Image 1	38	1000000035	570
1.97985	um	Spot	Image 1	38	1000000033	571
3.12111	um	Spot	Image 1	38	1000000025	572
0.863534	um	Spot	Image 1	38	1000000034	573
4.18162	um	Spot	Image 1	38	1000000009	574
4.30888	um	Spot	Image 1	38	1000000020	575
3.94827	um	Spot	Image 1	38	1000000037	576
3.74476	um	Spot	Image 1	38	1000000030	577
0	um	Spot	Image 1	39	1000000032	578
0	um	Spot	Image 1	39	1000000006	579
1.4762	um	Spot	Image 1	39	1000000036	580
2.08388	um	Spot	Image 1	39	1000000027	581
2.30276	um	Spot	Image 1	39	1000000031	582
0.210402	um	Spot	Image 1	39	1000000007	583
3.20265	um	Spot	Image 1	39	1000000035	584
2.01416	um	Spot	Image 1	39	1000000033	585
3.11269	um	Spot	Image 1	39	1000000025	586
0.864306	um	Spot	Image 1	39	1000000034	587
2.55387	um	Spot	Image 1	39	1000000038	588
4.14787	um	Spot	Image 1	39	1000000039	589
4.30316	um	Spot	Image 1	39	1000000020	590
3.96381	um	Spot	Image 1	39	1000000037	591
2.60357	um	Spot	Image 1	39	1000000017	592
3.7545	um	Spot	Image 1	39	1000000030	593
3.02058	um	Spot	Image 1	39	1000000026	594
0	um	Spot	Image 1	40	1000000006	595
0	um	Spot	Image 1	40	1000000032	596
1.41608	um	Spot	Image 1	40	1000000036	597
2.0723	um	Spot	Image 1	40	1000000027	598
0.18599	um	Spot	Image 1	40	1000000007	599
3.23131	um	Spot	Image 1	40	1000000035	600
1.97094	um	Spot	Image 1	40	1000000033	601
0.860452	um	Spot	Image 1	40	1000000034	602
2.60271	um	Spot	Image 1	40	1000000038	603
4.13851	um	Spot	Image 1	40	1000000039	604
1.62727	um	Spot	Image 1	40	1000000040	605
4.29776	um	Spot	Image 1	40	1000000020	606
3.75325	um	Spot	Image 1	40	1000000037	607
2.58391	um	Spot	Image 1	40	1000000017	608
3.74653	um	Spot	Image 1	40	1000000030	609
3.02135	um	Spot	Image 1	40	1000000026	610
0	um	Spot	Image 1	41	1000000006	611
2.0705	um	Spot	Image 1	41	1000000027	612
0.19191	um	Spot	Image 1	41	1000000007	613
3.20332	um	Spot	Image 1	41	1000000035	614
2.00856	um	Spot	Image 1	41	1000000033	615
0.838528	um	Spot	Image 1	41	1000000034	616
2.5788	um	Spot	Image 1	41	1000000038	617
4.14941	um	Spot	Image 1	41	1000000039	618
1.54579	um	Spot	Image 1	41	1000000040	619
4.31606	um	Spot	Image 1	41	1000000020	620
3.77427	um	Spot	Image 1	41	1000000037	621
2.59519	um	Spot	Image 1	41	1000000017	622
3.72685	um	Spot	Image 1	41	1000000030	623
3.03296	um	Spot	Image 1	41	1000000026	624
0	um	Spot	Image 1	42	1000000006	625
0	um	Spot	Image 1	42	1000000032	626
1.51023	um	Spot	Image 1	42	1000000036	627
0.21165	um	Spot	Image 1	42	1000000007	628
3.22885	um	Spot	Image 1	42	1000000035	629
1.98366	um	Spot	Image 1	42	1000000033	630
0.854537	um	Spot	Image 1	42	1000000034	631
2.63822	um	Spot	Image 1	42	1000000038	632
4.17707	um	Spot	Image 1	42	1000000039	633
1.47983	um	Spot	Image 1	42	1000000040	634
4.33282	um	Spot	Image 1	42	1000000020	635
3.79518	um	Spot	Image 1	42	1000000037	636
2.63433	um	Spot	Image 1	42	1000000017	637
3.75627	um	Spot	Image 1	42	1000000030	638
3.01184	um	Spot	Image 1	42	1000000026	639
0	um	Spot	Image 1	43	1000000006	640
1.51784	um	Spot	Image 1	43	1000000036	641
0.192916	um	Spot	Image 1	43	1000000007	642
3.23923	um	Spot	Image 1	43	1000000035	643
2.00863	um	Spot	Image 1	43	1000000033	644
0.852801	um	Spot	Image 1	43	1000000034	645
2.58519	um	Spot	Image 1	43	1000000038	646
4.17898	um	Spot	Image 1	43	1000000039	647
4.31916	um	Spot	Image 1	43	1000000020	648
3.79346	um	Spot	Image 1	43	1000000037	649
2.61696	um	Spot	Image 1	43	1000000017	650
3.74865	um	Spot	Image 1	43	1000000030	651
3.00265	um	Spot	Image 1	43	1000000026	652
0	um	Spot	Image 1	44	1000000006	653
0	um	Spot	Image 1	44	1000000032	654
1.54766	um	Spot	Image 1	44	1000000036	655
0.202918	um	Spot	Image 1	44	1000000007	656
3.18714	um	Spot	Image 1	44	1000000035	657
2.00713	um	Spot	Image 1	44	1000000033	658
0.861109	um	Spot	Image 1	44	1000000034	659
2.60705	um	Spot	Image 1	44	1000000038	660
4.1737	um	Spot	Image 1	44	1000000039	661
4.32845	um	Spot	Image 1	44	1000000020	662
1.67176	um	Spot	Image 1	44	1000000040	663
3.80318	um	Spot	Image 1	44	1000000037	664
2.62624	um	Spot	Image 1	44	1000000017	665
3.74177	um	Spot	Image 1	44	1000000030	666
3.01013	um	Spot	Image 1	44	1000000026	667
0	um	Spot	Image 1	45	1000000006	668
0	um	Spot	Image 1	45	1000000032	669
1.51862	um	Spot	Image 1	45	1000000036	670
0.192135	um	Spot	Image 1	45	1000000007	671
3.17879	um	Spot	Image 1	45	1000000035	672
2.02784	um	Spot	Image 1	45	1000000033	673
0.855185	um	Spot	Image 1	45	1000000034	674
4.17036	um	Spot	Image 1	45	1000000039	675
4.31709	um	Spot	Image 1	45	1000000020	676
1.70683	um	Spot	Image 1	45	1000000040	677
3.80744	um	Spot	Image 1	45	1000000037	678
2.6267	um	Spot	Image 1	45	1000000017	679
3.73908	um	Spot	Image 1	45	1000000030	680
3.02948	um	Spot	Image 1	45	1000000026	681
0	um	Spot	Image 1	46	1000000006	682
1.55404	um	Spot	Image 1	46	1000000036	683
0.170416	um	Spot	Image 1	46	1000000007	684
3.19835	um	Spot	Image 1	46	1000000035	685
1.98382	um	Spot	Image 1	46	1000000033	686
0.856071	um	Spot	Image 1	46	1000000034	687
2.54272	um	Spot	Image 1	46	1000000038	688
4.1905	um	Spot	Image 1	46	1000000039	689
3.48365	um	Spot	Image 1	46	1000000041	690
4.31315	um	Spot	Image 1	46	1000000020	691
1.65709	um	Spot	Image 1	46	1000000040	692
3.8022	um	Spot	Image 1	46	1000000037	693
2.62367	um	Spot	Image 1	46	1000000017	694
3.76214	um	Spot	Image 1	46	1000000030	695
3.09559	um	Spot	Image 1	46	1000000026	696
0	um	Spot	Image 1	47	1000000006	697
0	um	Spot	Image 1	47	1000000032	698
1.57033	um	Spot	Image 1	47	1000000036	699
0.177785	um	Spot	Image 1	47	1000000007	700
3.18105	um	Spot	Image 1	47	1000000035	701
1.95052	um	Spot	Image 1	47	1000000033	702
0.814348	um	Spot	Image 1	47	1000000034	703
2.57377	um	Spot	Image 1	47	1000000038	704
4.17153	um	Spot	Image 1	47	1000000039	705
3.38841	um	Spot	Image 1	47	1000000041	706
1.63569	um	Spot	Image 1	47	1000000040	707
3.7889	um	Spot	Image 1	47	1000000037	708
2.6346	um	Spot	Image 1	47	1000000017	709
3.76544	um	Spot	Image 1	47	1000000030	710
1.95107	um	Spot	Image 1	47	1000000042	711
0	um	Spot	Image 1	48	1000000006	712
1.62997	um	Spot	Image 1	48	1000000036	713
0.185313	um	Spot	Image 1	48	1000000007	714
3.14487	um	Spot	Image 1	48	1000000035	715
0.819151	um	Spot	Image 1	48	1000000034	716
2.61632	um	Spot	Image 1	48	1000000038	717
4.15883	um	Spot	Image 1	48	1000000039	718
3.39686	um	Spot	Image 1	48	1000000041	719
4.28125	um	Spot	Image 1	48	1000000020	720
1.65783	um	Spot	Image 1	48	1000000040	721
3.83575	um	Spot	Image 1	48	1000000037	722
2.64371	um	Spot	Image 1	48	1000000017	723
0	um	Spot	Image 1	49	1000000006	724
1.61494	um	Spot	Image 1	49	1000000036	725
0.171485	um	Spot	Image 1	49	1000000007	726
3.15859	um	Spot	Image 1	49	1000000035	727
2.00507	um	Spot	Image 1	49	1000000033	728
0.821064	um	Spot	Image 1	49	1000000034	729
2.65083	um	Spot	Image 1	49	1000000038	730
4.14634	um	Spot	Image 1	49	1000000039	731
3.32133	um	Spot	Image 1	49	1000000041	732
1.67267	um	Spot	Image 1	49	1000000040	733
3.80826	um	Spot	Image 1	49	1000000037	734
2.6117	um	Spot	Image 1	49	1000000017	735
1.97884	um	Spot	Image 1	49	1000000042	736
0	um	Spot	Image 1	50	1000000006	737
1.61304	um	Spot	Image 1	50	1000000036	738
0.182181	um	Spot	Image 1	50	1000000007	739
3.07404	um	Spot	Image 1	50	1000000043	740
1.95437	um	Spot	Image 1	50	1000000033	741
0.850567	um	Spot	Image 1	50	1000000034	742
2.63112	um	Spot	Image 1	50	1000000038	743
4.13874	um	Spot	Image 1	50	1000000039	744
3.26344	um	Spot	Image 1	50	1000000041	745
4.30308	um	Spot	Image 1	50	1000000020	746
1.61944	um	Spot	Image 1	50	1000000040	747
3.81573	um	Spot	Image 1	50	1000000037	748
2.62697	um	Spot	Image 1	50	1000000017	749
1.94757	um	Spot	Image 1	50	1000000042	750
0	um	Spot	Image 1	51	1000000006	751
1.59375	um	Spot	Image 1	51	1000000036	752
0.198178	um	Spot	Image 1	51	1000000007	753
3.12523	um	Spot	Image 1	51	1000000043	754
3.19357	um	Spot	Image 1	51	1000000035	755
0.838506	um	Spot	Image 1	51	1000000034	756
2.60163	um	Spot	Image 1	51	1000000038	757
4.12989	um	Spot	Image 1	51	1000000039	758
3.25399	um	Spot	Image 1	51	1000000041	759
4.35332	um	Spot	Image 1	51	1000000020	760
1.51405	um	Spot	Image 1	51	1000000040	761
3.78067	um	Spot	Image 1	51	1000000037	762
2.62616	um	Spot	Image 1	51	1000000017	763
1.94567	um	Spot	Image 1	51	1000000042	764
0	um	Spot	Image 1	52	1000000006	765
1.5784	um	Spot	Image 1	52	1000000036	766
2.49542	um	Spot	Image 1	52	1000000044	767
3.15747	um	Spot	Image 1	52	1000000043	768
1.97299	um	Spot	Image 1	52	1000000033	769
0.824077	um	Spot	Image 1	52	1000000034	770
2.58747	um	Spot	Image 1	52	1000000038	771
4.66847	um	Spot	Image 1	52	1000000045	772
2.01714	um	Spot	Image 1	52	1000000046	773
4.18188	um	Spot	Image 1	52	1000000039	774
3.23734	um	Spot	Image 1	52	1000000041	775
1.57913	um	Spot	Image 1	52	1000000040	776
3.77636	um	Spot	Image 1	52	1000000037	777
2.6168	um	Spot	Image 1	52	1000000017	778
1.93824	um	Spot	Image 1	52	1000000042	779
0	um	Spot	Image 1	53	1000000006	780
2.46333	um	Spot	Image 1	53	1000000044	781
3.12558	um	Spot	Image 1	53	1000000043	782
1.99213	um	Spot	Image 1	53	1000000033	783
0.845382	um	Spot	Image 1	53	1000000034	784
2.60965	um	Spot	Image 1	53	1000000038	785
4.71205	um	Spot	Image 1	53	1000000045	786
2.05421	um	Spot	Image 1	53	1000000046	787
4.1764	um	Spot	Image 1	53	1000000039	788
3.23026	um	Spot	Image 1	53	1000000041	789
1.50255	um	Spot	Image 1	53	1000000040	790
3.76046	um	Spot	Image 1	53	1000000037	791
2.60755	um	Spot	Image 1	53	1000000017	792
2.02728	um	Spot	Image 1	53	1000000042	793
0.0223812	um	Spot	Image 1	54	1000000006	794
1.52145	um	Spot	Image 1	54	1000000036	795
2.41639	um	Spot	Image 1	54	1000000044	796
3.1162	um	Spot	Image 1	54	1000000043	797
1.97158	um	Spot	Image 1	54	1000000033	798
0.871375	um	Spot	Image 1	54	1000000034	799
2.54969	um	Spot	Image 1	54	1000000038	800
4.73051	um	Spot	Image 1	54	1000000045	801
4.16761	um	Spot	Image 1	54	1000000039	802
2.0816	um	Spot	Image 1	54	1000000046	803
3.2151	um	Spot	Image 1	54	1000000041	804
3.71835	um	Spot	Image 1	54	1000000037	805
2.61569	um	Spot	Image 1	54	1000000017	806
1.91992	um	Spot	Image 1	54	1000000042	807
0.0587168	um	Spot	Image 1	55	1000000006	808
1.55497	um	Spot	Image 1	55	1000000036	809
2.48975	um	Spot	Image 1	55	1000000044	810
3.13031	um	Spot	Image 1	55	1000000043	811
0.884521	um	Spot	Image 1	55	1000000034	812
4.71455	um	Spot	Image 1	55	1000000045	813
2.02819	um	Spot	Image 1	55	1000000046	814
3.23571	um	Spot	Image 1	55	1000000041	815
3.74195	um	Spot	Image 1	55	1000000037	816
2.60591	um	Spot	Image 1	55	1000000017	817
1.93175	um	Spot	Image 1	55	1000000042	818
0.00219449	um	Spot	Image 1	56	1000000006	819
3.14239	um	Spot	Image 1	56	1000000043	820
3.22759	um	Spot	Image 1	56	1000000047	821
1.96276	um	Spot	Image 1	56	1000000033	822
4.72399	um	Spot	Image 1	56	1000000045	823
2.02179	um	Spot	Image 1	56	1000000046	824
3.22586	um	Spot	Image 1	56	1000000041	825
3.67067	um	Spot	Image 1	56	1000000037	826
2.61601	um	Spot	Image 1	56	1000000017	827
1.96506	um	Spot	Image 1	56	1000000042	828
0.0248927	um	Spot	Image 1	57	1000000006	829
1.57237	um	Spot	Image 1	57	1000000036	830
2.40684	um	Spot	Image 1	57	1000000044	831
3.14261	um	Spot	Image 1	57	1000000043	832
3.36644	um	Spot	Image 1	57	1000000047	833
2.00503	um	Spot	Image 1	57	1000000033	834
4.7252	um	Spot	Image 1	57	1000000045	835
2.06978	um	Spot	Image 1	57	1000000046	836
2.6284	um	Spot	Image 1	57	1000000017	837
1.94723	um	Spot	Image 1	57	1000000042	838
0.0190445	um	Spot	Image 1	58	1000000006	839
1.55353	um	Spot	Image 1	58	1000000036	840
2.39448	um	Spot	Image 1	58	1000000044	841
3.13153	um	Spot	Image 1	58	1000000043	842
3.25145	um	Spot	Image 1	58	1000000047	843
2.01454	um	Spot	Image 1	58	1000000033	844
4.72468	um	Spot	Image 1	58	1000000045	845
2.0337	um	Spot	Image 1	58	1000000046	846
3.74619	um	Spot	Image 1	58	1000000037	847
2.6263	um	Spot	Image 1	58	1000000017	848
1.94957	um	Spot	Image 1	58	1000000042	849
0.035105	um	Spot	Image 1	59	1000000006	850
0.652507	um	Spot	Image 1	59	1000000048	851
2.41875	um	Spot	Image 1	59	1000000044	852
3.12361	um	Spot	Image 1	59	1000000043	853
3.27085	um	Spot	Image 1	59	1000000047	854
4.7369	um	Spot	Image 1	59	1000000045	855
1.99913	um	Spot	Image 1	59	1000000046	856
3.73074	um	Spot	Image 1	59	1000000037	857
2.61715	um	Spot	Image 1	59	1000000017	858
1.9977	um	Spot	Image 1	59	1000000042	859
0	um	Spot	Image 1	60	1000000006	860
0.646899	um	Spot	Image 1	60	1000000048	861
2.32506	um	Spot	Image 1	60	1000000044	862
3.1307	um	Spot	Image 1	60	1000000043	863
2.02571	um	Spot	Image 1	60	1000000033	864
4.74493	um	Spot	Image 1	60	1000000045	865
2.0032	um	Spot	Image 1	60	1000000046	866
3.65367	um	Spot	Image 1	60	1000000037	867
2.59866	um	Spot	Image 1	60	1000000017	868
1.98176	um	Spot	Image 1	60	1000000042	869
0	um	Spot	Image 1	61	1000000006	870
0.683327	um	Spot	Image 1	61	1000000048	871
2.32104	um	Spot	Image 1	61	1000000044	872
3.12473	um	Spot	Image 1	61	1000000043	873
3.1091	um	Spot	Image 1	61	1000000047	874
4.72348	um	Spot	Image 1	61	1000000045	875
2.02813	um	Spot	Image 1	61	1000000046	876
3.68292	um	Spot	Image 1	61	1000000037	877
2.60919	um	Spot	Image 1	61	1000000017	878
1.94876	um	Spot	Image 1	61	1000000042	879
0.0039352	um	Spot	Image 1	62	1000000006	880
0.6775	um	Spot	Image 1	62	1000000048	881
2.31002	um	Spot	Image 1	62	1000000044	882
3.11492	um	Spot	Image 1	62	1000000043	883
3.08582	um	Spot	Image 1	62	1000000047	884
4.72887	um	Spot	Image 1	62	1000000045	885
2.00773	um	Spot	Image 1	62	1000000046	886
3.69883	um	Spot	Image 1	62	1000000037	887
2.60917	um	Spot	Image 1	62	1000000017	888
1.92844	um	Spot	Image 1	62	1000000042	889
0.00468411	um	Spot	Image 1	63	1000000006	890
0.682728	um	Spot	Image 1	63	1000000048	891
2.2956	um	Spot	Image 1	63	1000000044	892
3.02518	um	Spot	Image 1	63	1000000047	893
3.17875	um	Spot	Image 1	63	1000000043	894
1.99721	um	Spot	Image 1	63	1000000046	895
3.68506	um	Spot	Image 1	63	1000000037	896
2.62295	um	Spot	Image 1	63	1000000017	897
0.0506681	um	Spot	Image 1	64	1000000006	898
0.690573	um	Spot	Image 1	64	1000000048	899
2.37726	um	Spot	Image 1	64	1000000044	900
3.21196	um	Spot	Image 1	64	1000000043	901
4.74241	um	Spot	Image 1	64	1000000045	902
4.48619	um	Spot	Image 1	64	1000000049	903
1.98937	um	Spot	Image 1	64	1000000046	904
3.69464	um	Spot	Image 1	64	1000000037	905
2.63492	um	Spot	Image 1	64	1000000017	906
1.92557	um	Spot	Image 1	64	1000000042	907
0.0533348	um	Spot	Image 1	65	1000000006	908
2.37693	um	Spot	Image 1	65	1000000044	909
2.89339	um	Spot	Image 1	65	1000000047	910
2.56389	um	Spot	Image 1	65	1000000050	911
3.209	um	Spot	Image 1	65	1000000043	912
4.62756	um	Spot	Image 1	65	1000000049	913
2.01385	um	Spot	Image 1	65	1000000046	914
3.58	um	Spot	Image 1	65	1000000051	915
2.65601	um	Spot	Image 1	65	1000000017	916
1.9516	um	Spot	Image 1	65	1000000042	917
0.0265976	um	Spot	Image 1	66	1000000006	918
0.686123	um	Spot	Image 1	66	1000000048	919
2.85425	um	Spot	Image 1	66	1000000047	920
2.57176	um	Spot	Image 1	66	1000000050	921
3.21103	um	Spot	Image 1	66	1000000043	922
4.7388	um	Spot	Image 1	66	1000000049	923
2.0329	um	Spot	Image 1	66	1000000046	924
3.75596	um	Spot	Image 1	66	1000000051	925
2.52358	um	Spot	Image 1	66	1000000052	926
2.64467	um	Spot	Image 1	66	1000000017	927
0.072346	um	Spot	Image 1	67	1000000006	928
0.683244	um	Spot	Image 1	67	1000000048	929
2.34497	um	Spot	Image 1	67	1000000053	930
2.34689	um	Spot	Image 1	67	1000000044	931
2.85049	um	Spot	Image 1	67	1000000047	932
2.60331	um	Spot	Image 1	67	1000000050	933
3.21414	um	Spot	Image 1	67	1000000043	934
4.77735	um	Spot	Image 1	67	1000000049	935
2.01969	um	Spot	Image 1	67	1000000046	936
3.80862	um	Spot	Image 1	67	1000000054	937
3.77485	um	Spot	Image 1	67	1000000051	938
2.52867	um	Spot	Image 1	67	1000000052	939
2.63224	um	Spot	Image 1	67	1000000017	940
1.95181	um	Spot	Image 1	67	1000000042	941
0.0440035	um	Spot	Image 1	68	1000000006	942
0.659127	um	Spot	Image 1	68	1000000048	943
2.36439	um	Spot	Image 1	68	1000000053	944
2.36564	um	Spot	Image 1	68	1000000044	945
2.82927	um	Spot	Image 1	68	1000000047	946
2.5735	um	Spot	Image 1	68	1000000050	947
3.20368	um	Spot	Image 1	68	1000000043	948
3.25818	um	Spot	Image 1	68	1000000055	949
4.73528	um	Spot	Image 1	68	1000000049	950
2.03879	um	Spot	Image 1	68	1000000046	951
3.8873	um	Spot	Image 1	68	1000000051	952
2.57154	um	Spot	Image 1	68	1000000052	953
2.62976	um	Spot	Image 1	68	1000000017	954
1.99343	um	Spot	Image 1	68	1000000042	955
0.0402597	um	Spot	Image 1	69	1000000006	956
0.678055	um	Spot	Image 1	69	1000000048	957
2.31672	um	Spot	Image 1	69	1000000053	958
2.57508	um	Spot	Image 1	69	1000000050	959
3.21967	um	Spot	Image 1	69	1000000043	960
3.24195	um	Spot	Image 1	69	1000000055	961
4.7249	um	Spot	Image 1	69	1000000049	962
2.01818	um	Spot	Image 1	69	1000000046	963
3.81774	um	Spot	Image 1	69	1000000054	964
3.84211	um	Spot	Image 1	69	1000000051	965
2.67393	um	Spot	Image 1	69	1000000052	966
2.0023	um	Spot	Image 1	69	1000000042	967
0.0359516	um	Spot	Image 1	70	1000000006	968
0.669899	um	Spot	Image 1	70	1000000048	969
2.32557	um	Spot	Image 1	70	1000000053	970
2.56578	um	Spot	Image 1	70	1000000050	971
3.26088	um	Spot	Image 1	70	1000000043	972
3.24347	um	Spot	Image 1	70	1000000055	973
4.72129	um	Spot	Image 1	70	1000000049	974
2.02149	um	Spot	Image 1	70	1000000046	975
3.82608	um	Spot	Image 1	70	1000000054	976
3.77459	um	Spot	Image 1	70	1000000051	977
2.70243	um	Spot	Image 1	70	1000000052	978
1.98459	um	Spot	Image 1	70	1000000042	979
0.0246332	um	Spot	Image 1	71	1000000006	980
0.672214	um	Spot	Image 1	71	1000000048	981
2.32967	um	Spot	Image 1	71	1000000053	982
2.55912	um	Spot	Image 1	71	1000000050	983
3.24414	um	Spot	Image 1	71	1000000055	984
4.74156	um	Spot	Image 1	71	1000000049	985
2.04898	um	Spot	Image 1	71	1000000046	986
3.83673	um	Spot	Image 1	71	1000000054	987
3.75866	um	Spot	Image 1	71	1000000051	988
2.6975	um	Spot	Image 1	71	1000000052	989
2.06381	um	Spot	Image 1	71	1000000042	990
0.0638417	um	Spot	Image 1	72	1000000006	991
0.721169	um	Spot	Image 1	72	1000000048	992
2.55159	um	Spot	Image 1	72	1000000050	993
3.24368	um	Spot	Image 1	72	1000000055	994
4.74743	um	Spot	Image 1	72	1000000049	995
2.05278	um	Spot	Image 1	72	1000000046	996
3.81618	um	Spot	Image 1	72	1000000054	997
3.7826	um	Spot	Image 1	72	1000000051	998
2.68658	um	Spot	Image 1	72	1000000052	999
2.06961	um	Spot	Image 1	72	1000000042	1000
0.057564	um	Spot	Image 1	73	1000000006	1001
0.788227	um	Spot	Image 1	73	1000000048	1002
2.34085	um	Spot	Image 1	73	1000000053	1003
2.55507	um	Spot	Image 1	73	1000000050	1004
3.1957	um	Spot	Image 1	73	1000000055	1005
3.9231	um	Spot	Image 1	73	1000000056	1006
4.74854	um	Spot	Image 1	73	1000000049	1007
2.08363	um	Spot	Image 1	73	1000000046	1008
3.82045	um	Spot	Image 1	73	1000000054	1009
3.81426	um	Spot	Image 1	73	1000000051	1010
2.63895	um	Spot	Image 1	73	1000000052	1011
2.0854	um	Spot	Image 1	73	1000000042	1012
0.045665	um	Spot	Image 1	74	1000000006	1013
0.873062	um	Spot	Image 1	74	1000000048	1014
2.36087	um	Spot	Image 1	74	1000000053	1015
2.54252	um	Spot	Image 1	74	1000000050	1016
3.19622	um	Spot	Image 1	74	1000000055	1017
3.2488	um	Spot	Image 1	74	1000000057	1018
3.95294	um	Spot	Image 1	74	1000000056	1019
4.73799	um	Spot	Image 1	74	1000000049	1020
2.07685	um	Spot	Image 1	74	1000000046	1021
3.81533	um	Spot	Image 1	74	1000000054	1022
3.82636	um	Spot	Image 1	74	1000000051	1023
2.73608	um	Spot	Image 1	74	1000000052	1024
2.09935	um	Spot	Image 1	74	1000000042	1025
0.0253615	um	Spot	Image 1	75	1000000006	1026
0.731872	um	Spot	Image 1	75	1000000048	1027
2.39253	um	Spot	Image 1	75	1000000053	1028
2.55953	um	Spot	Image 1	75	1000000050	1029
3.2773	um	Spot	Image 1	75	1000000057	1030
3.24186	um	Spot	Image 1	75	1000000055	1031
3.93375	um	Spot	Image 1	75	1000000056	1032
2.02388	um	Spot	Image 1	75	1000000046	1033
3.81225	um	Spot	Image 1	75	1000000054	1034
3.86863	um	Spot	Image 1	75	1000000051	1035
2.71865	um	Spot	Image 1	75	1000000052	1036
2.07788	um	Spot	Image 1	75	1000000042	1037
0	um	Spot	Image 1	76	1000000006	1038
0.708454	um	Spot	Image 1	76	1000000048	1039
2.39305	um	Spot	Image 1	76	1000000053	1040
2.55554	um	Spot	Image 1	76	1000000050	1041
3.21519	um	Spot	Image 1	76	1000000055	1042
3.34956	um	Spot	Image 1	76	1000000057	1043
3.92074	um	Spot	Image 1	76	1000000056	1044
4.74745	um	Spot	Image 1	76	1000000049	1045
2.05507	um	Spot	Image 1	76	1000000046	1046
3.81742	um	Spot	Image 1	76	1000000054	1047
3.83807	um	Spot	Image 1	76	1000000051	1048
2.67862	um	Spot	Image 1	76	1000000052	1049
2.08539	um	Spot	Image 1	76	1000000042	1050
0	um	Spot	Image 1	77	1000000006	1051
0.668146	um	Spot	Image 1	77	1000000048	1052
2.38544	um	Spot	Image 1	77	1000000053	1053
2.59293	um	Spot	Image 1	77	1000000050	1054
3.26832	um	Spot	Image 1	77	1000000057	1055
3.26834	um	Spot	Image 1	77	1000000055	1056
3.92124	um	Spot	Image 1	77	1000000056	1057
4.73863	um	Spot	Image 1	77	1000000049	1058
3.82032	um	Spot	Image 1	77	1000000054	1059
3.85825	um	Spot	Image 1	77	1000000051	1060
2.60373	um	Spot	Image 1	77	1000000052	1061
2.0791	um	Spot	Image 1	77	1000000042	1062
0.653961	um	Spot	Image 1	78	1000000048	1063
3.21734	um	Spot	Image 1	78	1000000057	1064
3.2635	um	Spot	Image 1	78	1000000055	1065
3.93419	um	Spot	Image 1	78	1000000056	1066
4.68862	um	Spot	Image 1	78	1000000049	1067
3.88828	um	Spot	Image 1	78	1000000054	1068
3.84485	um	Spot	Image 1	78	1000000051	1069
2.62113	um	Spot	Image 1	78	1000000052	1070
2.12618	um	Spot	Image 1	78	1000000042	1071
2.40554	um	Spot	Image 1	79	1000000053	1072
3.27031	um	Spot	Image 1	79	1000000057	1073
3.95546	um	Spot	Image 1	79	1000000056	1074
3.78688	um	Spot	Image 1	79	1000000054	1075
3.94716	um	Spot	Image 1	79	1000000051	1076
2.60423	um	Spot	Image 1	79	1000000052	1077
2.07447	um	Spot	Image 1	79	1000000042	1078
3.2935	um	Spot	Image 1	80	1000000057	1079
3.9869	um	Spot	Image 1	80	1000000056	1080
2.00422	um	Spot	Image 1	80	1000000058	1081
3.79689	um	Spot	Image 1	80	1000000054	1082
2.60422	um	Spot	Image 1	80	1000000052	1083
2.0611	um	Spot	Image 1	80	1000000042	1084
3.28984	um	Spot	Image 1	81	1000000057	1085
3.95101	um	Spot	Image 1	81	1000000056	1086
2.01865	um	Spot	Image 1	81	1000000058	1087
3.85871	um	Spot	Image 1	81	1000000054	1088
3.72324	um	Spot	Image 1	81	1000000051	1089
2.60583	um	Spot	Image 1	81	1000000052	1090
2.08409	um	Spot	Image 1	81	1000000042	1091
0.0679743	um	Spot	Image 1	82	1000000059	1092
3.29283	um	Spot	Image 1	82	1000000057	1093
3.97193	um	Spot	Image 1	82	1000000056	1094
2.0304	um	Spot	Image 1	82	1000000058	1095
3.64452	um	Spot	Image 1	82	1000000051	1096
2.58335	um	Spot	Image 1	82	1000000052	1097
2.12227	um	Spot	Image 1	82	1000000042	1098
0.064855	um	Spot	Image 1	83	1000000059	1099
3.23278	um	Spot	Image 1	83	1000000057	1100
3.97799	um	Spot	Image 1	83	1000000056	1101
2.5992	um	Spot	Image 1	83	1000000052	1102
2.12633	um	Spot	Image 1	83	1000000042	1103
0.0579599	um	Spot	Image 1	84	1000000059	1104
3.23877	um	Spot	Image 1	84	1000000057	1105
3.95025	um	Spot	Image 1	84	1000000056	1106
2.05618	um	Spot	Image 1	84	1000000058	1107
3.73145	um	Spot	Image 1	84	1000000051	1108
2.58176	um	Spot	Image 1	84	1000000052	1109
2.14116	um	Spot	Image 1	84	1000000042	1110
0.100771	um	Spot	Image 1	85	1000000059	1111
3.22231	um	Spot	Image 1	85	1000000057	1112
3.94552	um	Spot	Image 1	85	1000000056	1113
2.0209	um	Spot	Image 1	85	1000000058	1114
3.68281	um	Spot	Image 1	85	1000000051	1115
2.60686	um	Spot	Image 1	85	1000000052	1116
0.0333215	um	Spot	Image 1	86	1000000059	1117
1.63549	um	Spot	Image 1	86	1000000060	1118
3.2564	um	Spot	Image 1	86	1000000057	1119
3.97745	um	Spot	Image 1	86	1000000056	1120
2.00719	um	Spot	Image 1	86	1000000058	1121
3.69793	um	Spot	Image 1	86	1000000051	1122
2.6156	um	Spot	Image 1	86	1000000052	1123
0.0263678	um	Spot	Image 1	87	1000000059	1124
1.64248	um	Spot	Image 1	87	1000000060	1125
3.2103	um	Spot	Image 1	87	1000000057	1126
2.00711	um	Spot	Image 1	87	1000000058	1127
3.71453	um	Spot	Image 1	87	1000000051	1128
2.60161	um	Spot	Image 1	87	1000000052	1129
0.0419037	um	Spot	Image 1	88	1000000059	1130
1.63923	um	Spot	Image 1	88	1000000060	1131
3.21228	um	Spot	Image 1	88	1000000057	1132
4.00658	um	Spot	Image 1	88	1000000056	1133
2.11011	um	Spot	Image 1	88	1000000058	1134
3.69466	um	Spot	Image 1	88	1000000051	1135
2.59907	um	Spot	Image 1	88	1000000052	1136
0	um	Spot	Image 1	89	1000000059	1137
1.64535	um	Spot	Image 1	89	1000000060	1138
3.21508	um	Spot	Image 1	89	1000000057	1139
4.00075	um	Spot	Image 1	89	1000000056	1140
2.0775	um	Spot	Image 1	89	1000000058	1141
3.71124	um	Spot	Image 1	89	1000000051	1142
2.60048	um	Spot	Image 1	89	1000000052	1143
0	um	Spot	Image 1	90	1000000059	1144
1.65427	um	Spot	Image 1	90	1000000060	1145
3.21164	um	Spot	Image 1	90	1000000057	1146
4.00156	um	Spot	Image 1	90	1000000056	1147
2.04342	um	Spot	Image 1	90	1000000058	1148
2.59949	um	Spot	Image 1	90	1000000052	1149
0	um	Spot	Image 1	91	1000000059	1150
1.64764	um	Spot	Image 1	91	1000000060	1151
3.20532	um	Spot	Image 1	91	1000000057	1152
2.01784	um	Spot	Image 1	91	1000000058	1153
3.72595	um	Spot	Image 1	91	1000000051	1154
2.58724	um	Spot	Image 1	91	1000000052	1155
0.0517505	um	Spot	Image 1	92	1000000059	1156
1.64881	um	Spot	Image 1	92	1000000060	1157
2.80031	um	Spot	Image 1	92	1000000061	1158
3.27338	um	Spot	Image 1	92	1000000057	1159
2.06468	um	Spot	Image 1	92	1000000058	1160
3.71677	um	Spot	Image 1	92	1000000051	1161
2.57366	um	Spot	Image 1	92	1000000052	1162
0.0362015	um	Spot	Image 1	93	1000000059	1163
1.66088	um	Spot	Image 1	93	1000000060	1164
2.76904	um	Spot	Image 1	93	1000000061	1165
3.23987	um	Spot	Image 1	93	1000000057	1166
3.70728	um	Spot	Image 1	93	1000000051	1167
2.58086	um	Spot	Image 1	93	1000000052	1168
0.0308091	um	Spot	Image 1	94	1000000059	1169
1.66892	um	Spot	Image 1	94	1000000060	1170
2.78826	um	Spot	Image 1	94	1000000061	1171
3.25698	um	Spot	Image 1	94	1000000057	1172
3.69881	um	Spot	Image 1	94	1000000051	1173
2.59825	um	Spot	Image 1	94	1000000052	1174
1.55641	um	Spot	Image 1	95	1000000060	1175
2.79458	um	Spot	Image 1	95	1000000061	1176
3.23971	um	Spot	Image 1	95	1000000057	1177
4.68751	um	Spot	Image 1	95	1000000062	1178
3.73805	um	Spot	Image 1	95	1000000051	1179
2.57807	um	Spot	Image 1	95	1000000052	1180
0.0310039	um	Spot	Image 1	96	1000000059	1181
1.51303	um	Spot	Image 1	96	1000000060	1182
2.80443	um	Spot	Image 1	96	1000000061	1183
3.16564	um	Spot	Image 1	96	1000000057	1184
2.0567	um	Spot	Image 1	96	1000000063	1185
4.61318	um	Spot	Image 1	96	1000000062	1186
3.743	um	Spot	Image 1	96	1000000051	1187
2.58389	um	Spot	Image 1	96	1000000052	1188
1.50769	um	Spot	Image 1	97	1000000060	1189
2.77801	um	Spot	Image 1	97	1000000061	1190
3.25985	um	Spot	Image 1	97	1000000057	1191
2.05861	um	Spot	Image 1	97	1000000063	1192
4.60695	um	Spot	Image 1	97	1000000062	1193
3.69553	um	Spot	Image 1	97	1000000051	1194
2.61225	um	Spot	Image 1	97	1000000052	1195
0	um	Spot	Image 1	98	1000000059	1196
2.761	um	Spot	Image 1	98	1000000061	1197
3.26558	um	Spot	Image 1	98	1000000057	1198
2.07399	um	Spot	Image 1	98	1000000063	1199
4.58475	um	Spot	Image 1	98	1000000062	1200
2.58147	um	Spot	Image 1	98	1000000052	1201
0	um	Spot	Image 1	99	1000000059	1202
2.80423	um	Spot	Image 1	99	1000000061	1203
3.24751	um	Spot	Image 1	99	1000000057	1204
2.00344	um	Spot	Image 1	99	1000000063	1205
4.61413	um	Spot	Image 1	99	1000000062	1206
3.72983	um	Spot	Image 1	99	1000000051	1207
0	um	Spot	Image 1	100	1000000059	1208
2.78398	um	Spot	Image 1	100	1000000061	1209
3.19091	um	Spot	Image 1	100	1000000057	1210
2.05218	um	Spot	Image 1	100	1000000063	1211
4.57294	um	Spot	Image 1	100	1000000062	1212
2.59589	um	Spot	Image 1	100	1000000052	1213
0.0350529	um	Spot	Image 1	101	1000000059	1214
2.74244	um	Spot	Image 1	101	1000000061	1215
3.22182	um	Spot	Image 1	101	1000000057	1216
2.04	um	Spot	Image 1	101	1000000063	1217
4.60165	um	Spot	Image 1	101	1000000062	1218
2.59251	um	Spot	Image 1	101	1000000052	1219
0	um	Spot	Image 1	102	1000000059	1220
2.78327	um	Spot	Image 1	102	1000000061	1221
3.1549	um	Spot	Image 1	102	1000000057	1222
2.06862	um	Spot	Image 1	102	1000000063	1223
4.60733	um	Spot	Image 1	102	1000000062	1224
2.61091	um	Spot	Image 1	102	1000000052	1225
0	um	Spot	Image 1	103	1000000059	1226
2.79865	um	Spot	Image 1	103	1000000061	1227
3.20114	um	Spot	Image 1	103	1000000057	1228
4.59683	um	Spot	Image 1	103	1000000062	1229
2.58559	um	Spot	Image 1	103	1000000052	1230
0.0038649	um	Spot	Image 1	104	1000000059	1231
3.18794	um	Spot	Image 1	104	1000000057	1232
2.07349	um	Spot	Image 1	104	1000000063	1233
4.62397	um	Spot	Image 1	104	1000000062	1234
2.60899	um	Spot	Image 1	104	1000000052	1235
0.0314004	um	Spot	Image 1	105	1000000059	1236
3.11755	um	Spot	Image 1	105	1000000057	1237
2.03124	um	Spot	Image 1	105	1000000063	1238
4.62365	um	Spot	Image 1	105	1000000062	1239
2.61543	um	Spot	Image 1	105	1000000052	1240
0.0260587	um	Spot	Image 1	106	1000000059	1241
3.1227	um	Spot	Image 1	106	1000000057	1242
2.04136	um	Spot	Image 1	106	1000000063	1243
4.63259	um	Spot	Image 1	106	1000000062	1244
0.00916417	um	Spot	Image 1	107	1000000059	1245
3.12874	um	Spot	Image 1	107	1000000057	1246
2.07277	um	Spot	Image 1	107	1000000063	1247
4.6378	um	Spot	Image 1	107	1000000062	1248
0	um	Spot	Image 1	108	1000000059	1249
3.08644	um	Spot	Image 1	108	1000000057	1250
2.04613	um	Spot	Image 1	108	1000000063	1251
4.61813	um	Spot	Image 1	108	1000000062	1252
0	um	Spot	Image 1	109	1000000059	1253
2.07881	um	Spot	Image 1	109	1000000063	1254
4.56393	um	Spot	Image 1	109	1000000062	1255
0.00946796	um	Spot	Image 1	110	1000000059	1256
2.05269	um	Spot	Image 1	110	1000000063	1257
4.60462	um	Spot	Image 1	110	1000000062	1258
0.0352783	um	Spot	Image 1	111	1000000059	1259
2.01243	um	Spot	Image 1	111	1000000063	1260
0	um	Spot	Image 1	112	1000000059	1261
2.069	um	Spot	Image 1	112	1000000063	1262
0.0255666	um	Spot	Image 1	113	1000000059	1263
2.04036	um	Spot	Image 1	113	1000000063	1264
0	um	Spot	Image 1	114	1000000059	1265
2.05312	um	Spot	Image 1	114	1000000063	1266
1.93137	um	Spot	Image 1	114	1000000064	1267
0.0182827	um	Spot	Image 1	115	1000000059	1268
2.05345	um	Spot	Image 1	115	1000000063	1269
1.91984	um	Spot	Image 1	115	1000000064	1270
3.32208	um	Spot	Image 1	115	1000000065	1271
0	um	Spot	Image 1	116	1000000059	1272
1.90989	um	Spot	Image 1	116	1000000064	1273
3.35999	um	Spot	Image 1	116	1000000065	1274
0.0130739	um	Spot	Image 1	117	1000000059	1275
2.0845	um	Spot	Image 1	117	1000000063	1276
1.91831	um	Spot	Image 1	117	1000000064	1277
3.35504	um	Spot	Image 1	117	1000000065	1278
0	um	Spot	Image 1	118	1000000059	1279
2.05693	um	Spot	Image 1	118	1000000063	1280
1.92031	um	Spot	Image 1	118	1000000064	1281
3.36342	um	Spot	Image 1	118	1000000065	1282
0	um	Spot	Image 1	119	1000000059	1283
2.04555	um	Spot	Image 1	119	1000000063	1284
1.93891	um	Spot	Image 1	119	1000000064	1285
3.38736	um	Spot	Image 1	119	1000000065	1286
0	um	Spot	Image 1	120	1000000059	1287
2.04253	um	Spot	Image 1	120	1000000063	1288
1.9421	um	Spot	Image 1	120	1000000064	1289
3.42056	um	Spot	Image 1	120	1000000065	1290
2.0674	um	Spot	Image 1	121	1000000063	1291
1.93788	um	Spot	Image 1	121	1000000064	1292
3.41181	um	Spot	Image 1	121	1000000065	1293
0.0447382	um	Spot	Image 1	122	1000000059	1294
2.05173	um	Spot	Image 1	122	1000000063	1295
1.91932	um	Spot	Image 1	122	1000000064	1296
3.40691	um	Spot	Image 1	122	1000000065	1297
2.76236	um	Spot	Image 1	122	1000000066	1298
0.050829	um	Spot	Image 1	123	1000000059	1299
2.05047	um	Spot	Image 1	123	1000000063	1300
1.92925	um	Spot	Image 1	123	1000000064	1301
3.37896	um	Spot	Image 1	123	1000000065	1302
2.7907	um	Spot	Image 1	123	1000000066	1303
2.07929	um	Spot	Image 1	124	1000000063	1304
1.94425	um	Spot	Image 1	124	1000000064	1305
3.37564	um	Spot	Image 1	124	1000000065	1306
2.80847	um	Spot	Image 1	124	1000000066	1307
2.08163	um	Spot	Image 1	125	1000000063	1308
1.96535	um	Spot	Image 1	125	1000000064	1309
3.35743	um	Spot	Image 1	125	1000000065	1310
2.89451	um	Spot	Image 1	125	1000000066	1311
2.06652	um	Spot	Image 1	126	1000000063	1312
1.93955	um	Spot	Image 1	126	1000000064	1313
3.38866	um	Spot	Image 1	126	1000000065	1314
2.83223	um	Spot	Image 1	126	1000000066	1315
2.06622	um	Spot	Image 1	127	1000000063	1316
1.9313	um	Spot	Image 1	127	1000000064	1317
3.35906	um	Spot	Image 1	127	1000000065	1318
2.87904	um	Spot	Image 1	127	1000000066	1319
2.06772	um	Spot	Image 1	128	1000000063	1320
1.94872	um	Spot	Image 1	128	1000000064	1321
3.37465	um	Spot	Image 1	128	1000000065	1322
2.85649	um	Spot	Image 1	128	1000000066	1323
2.06526	um	Spot	Image 1	129	1000000063	1324
1.93298	um	Spot	Image 1	129	1000000064	1325
3.373	um	Spot	Image 1	129	1000000065	1326
2.83203	um	Spot	Image 1	129	1000000066	1327
2.07931	um	Spot	Image 1	130	1000000063	1328
3.35585	um	Spot	Image 1	130	1000000067	1329
1.95378	um	Spot	Image 1	130	1000000064	1330
3.38599	um	Spot	Image 1	130	1000000065	1331
2.83637	um	Spot	Image 1	130	1000000066	1332
2.32618	um	Spot	Image 1	131	1000000068	1333
3.3704	um	Spot	Image 1	131	1000000067	1334
1.93279	um	Spot	Image 1	131	1000000064	1335
2.85012	um	Spot	Image 1	131	1000000069	1336
2.64274	um	Spot	Image 1	131	1000000070	1337
2.83027	um	Spot	Image 1	131	1000000066	1338
2.20381	um	Spot	Image 1	132	1000000068	1339
2.07442	um	Spot	Image 1	132	1000000063	1340
3.46921	um	Spot	Image 1	132	1000000067	1341
1.91067	um	Spot	Image 1	132	1000000064	1342
2.85934	um	Spot	Image 1	132	1000000069	1343
2.66525	um	Spot	Image 1	132	1000000070	1344
3.39189	um	Spot	Image 1	132	1000000065	1345
2.84682	um	Spot	Image 1	132	1000000066	1346
2.21399	um	Spot	Image 1	133	1000000068	1347
2.10656	um	Spot	Image 1	133	1000000063	1348
3.50832	um	Spot	Image 1	133	1000000067	1349
1.92016	um	Spot	Image 1	133	1000000064	1350
2.87142	um	Spot	Image 1	133	1000000069	1351
2.71178	um	Spot	Image 1	133	1000000070	1352
3.35603	um	Spot	Image 1	133	1000000065	1353
2.85408	um	Spot	Image 1	133	1000000066	1354
2.18265	um	Spot	Image 1	134	1000000068	1355
2.07405	um	Spot	Image 1	134	1000000063	1356
3.48622	um	Spot	Image 1	134	1000000067	1357
1.95062	um	Spot	Image 1	134	1000000064	1358
2.83658	um	Spot	Image 1	134	1000000069	1359
2.724	um	Spot	Image 1	134	1000000070	1360
3.37623	um	Spot	Image 1	134	1000000065	1361
2.14964	um	Spot	Image 1	135	1000000068	1362
2.03754	um	Spot	Image 1	135	1000000063	1363
3.52297	um	Spot	Image 1	135	1000000067	1364
1.96572	um	Spot	Image 1	135	1000000064	1365
2.81299	um	Spot	Image 1	135	1000000069	1366
2.72006	um	Spot	Image 1	135	1000000070	1367
3.34836	um	Spot	Image 1	135	1000000065	1368
2.17863	um	Spot	Image 1	136	1000000068	1369
2.05829	um	Spot	Image 1	136	1000000063	1370
3.50845	um	Spot	Image 1	136	1000000067	1371
1.91186	um	Spot	Image 1	136	1000000064	1372
2.83003	um	Spot	Image 1	136	1000000069	1373
2.70775	um	Spot	Image 1	136	1000000070	1374
3.31918	um	Spot	Image 1	136	1000000065	1375
2.19501	um	Spot	Image 1	137	1000000068	1376
2.05809	um	Spot	Image 1	137	1000000063	1377
3.47314	um	Spot	Image 1	137	1000000067	1378
1.95599	um	Spot	Image 1	137	1000000064	1379
2.83476	um	Spot	Image 1	137	1000000069	1380
2.72729	um	Spot	Image 1	137	1000000070	1381
3.38083	um	Spot	Image 1	137	1000000065	1382
2.16192	um	Spot	Image 1	138	1000000068	1383
3.48094	um	Spot	Image 1	138	1000000067	1384
2.02576	um	Spot	Image 1	138	1000000064	1385
2.85171	um	Spot	Image 1	138	1000000069	1386
2.69257	um	Spot	Image 1	138	1000000070	1387
2.15595	um	Spot	Image 1	139	1000000068	1388
2.09386	um	Spot	Image 1	139	1000000063	1389
2.69779	um	Spot	Image 1	139	1000000071	1390
3.51021	um	Spot	Image 1	139	1000000067	1391
2.03336	um	Spot	Image 1	139	1000000064	1392
2.86087	um	Spot	Image 1	139	1000000069	1393
2.64042	um	Spot	Image 1	139	1000000070	1394
2.1578	um	Spot	Image 1	140	1000000068	1395
3.37819	um	Spot	Image 1	140	1000000072	1396
2.04912	um	Spot	Image 1	140	1000000063	1397
2.68891	um	Spot	Image 1	140	1000000071	1398
3.48189	um	Spot	Image 1	140	1000000067	1399
2.85082	um	Spot	Image 1	140	1000000069	1400
2.73785	um	Spot	Image 1	140	1000000070	1401
0	um	Spot	Image 1	141	1000000073	1402
2.15163	um	Spot	Image 1	141	1000000068	1403
3.39502	um	Spot	Image 1	141	1000000072	1404
2.70572	um	Spot	Image 1	141	1000000071	1405
3.5213	um	Spot	Image 1	141	1000000067	1406
2.85731	um	Spot	Image 1	141	1000000069	1407
2.73965	um	Spot	Image 1	141	1000000070	1408
0	um	Spot	Image 1	142	1000000073	1409
3.38905	um	Spot	Image 1	142	1000000072	1410
2.08046	um	Spot	Image 1	142	1000000063	1411
2.70491	um	Spot	Image 1	142	1000000071	1412
3.5048	um	Spot	Image 1	142	1000000067	1413
2.84768	um	Spot	Image 1	142	1000000069	1414
2.76946	um	Spot	Image 1	142	1000000070	1415
3.35414	um	Spot	Image 1	143	1000000072	1416
2.69706	um	Spot	Image 1	143	1000000071	1417
3.46147	um	Spot	Image 1	143	1000000067	1418
2.90063	um	Spot	Image 1	143	1000000069	1419
2.75334	um	Spot	Image 1	143	1000000070	1420
0	um	Spot	Image 1	144	1000000073	1421
3.36523	um	Spot	Image 1	144	1000000072	1422
2.07065	um	Spot	Image 1	144	1000000063	1423
2.68202	um	Spot	Image 1	144	1000000071	1424
3.41196	um	Spot	Image 1	144	1000000067	1425
2.82361	um	Spot	Image 1	144	1000000069	1426
2.73606	um	Spot	Image 1	144	1000000070	1427
0	um	Spot	Image 1	145	1000000073	1428
3.34144	um	Spot	Image 1	145	1000000072	1429
2.08337	um	Spot	Image 1	145	1000000063	1430
2.65403	um	Spot	Image 1	145	1000000071	1431
3.32438	um	Spot	Image 1	145	1000000067	1432
2.83244	um	Spot	Image 1	145	1000000069	1433
0	um	Spot	Image 1	146	1000000073	1434
3.35482	um	Spot	Image 1	146	1000000072	1435
2.65664	um	Spot	Image 1	146	1000000071	1436
2.10017	um	Spot	Image 1	146	1000000063	1437
3.31712	um	Spot	Image 1	146	1000000067	1438
2.83598	um	Spot	Image 1	146	1000000069	1439
0	um	Spot	Image 1	147	1000000073	1440
3.3857	um	Spot	Image 1	147	1000000072	1441
2.67856	um	Spot	Image 1	147	1000000071	1442
3.22244	um	Spot	Image 1	147	1000000067	1443
2.8413	um	Spot	Image 1	147	1000000069	1444
0	um	Spot	Image 1	148	1000000073	1445
3.35922	um	Spot	Image 1	148	1000000072	1446
2.69712	um	Spot	Image 1	148	1000000071	1447
2.05542	um	Spot	Image 1	148	1000000063	1448
3.19651	um	Spot	Image 1	148	1000000067	1449
2.83565	um	Spot	Image 1	148	1000000069	1450
0	um	Spot	Image 1	149	1000000073	1451
3.35563	um	Spot	Image 1	149	1000000072	1452
2.68784	um	Spot	Image 1	149	1000000071	1453
3.22927	um	Spot	Image 1	149	1000000067	1454
2.86844	um	Spot	Image 1	149	1000000069	1455
3.34737	um	Spot	Image 1	150	1000000072	1456
2.06045	um	Spot	Image 1	150	1000000063	1457
2.70337	um	Spot	Image 1	150	1000000071	1458
3.23269	um	Spot	Image 1	150	1000000067	1459
0	um	Spot	Image 1	151	1000000073	1460
3.35772	um	Spot	Image 1	151	1000000072	1461
2.69201	um	Spot	Image 1	151	1000000071	1462
1.99279	um	Spot	Image 1	151	1000000063	1463
3.2191	um	Spot	Image 1	151	1000000067	1464
2.82614	um	Spot	Image 1	151	1000000069	1465
2.78011	um	Spot	Image 1	151	1000000074	1466
3.00196	um	Spot	Image 1	151	1000000075	1467
0	um	Spot	Image 1	152	1000000073	1468
3.35189	um	Spot	Image 1	152	1000000072	1469
2.65973	um	Spot	Image 1	152	1000000071	1470
3.20958	um	Spot	Image 1	152	1000000067	1471
3.17865	um	Spot	Image 1	152	1000000076	1472
2.8078	um	Spot	Image 1	152	1000000069	1473
2.72302	um	Spot	Image 1	152	1000000074	1474
2.90968	um	Spot	Image 1	152	1000000077	1475
2.89498	um	Spot	Image 1	152	1000000075	1476
3.37805	um	Spot	Image 1	153	1000000072	1477
2.67182	um	Spot	Image 1	153	1000000071	1478
3.21547	um	Spot	Image 1	153	1000000067	1479
3.17667	um	Spot	Image 1	153	1000000076	1480
2.65588	um	Spot	Image 1	153	1000000069	1481
2.36446	um	Spot	Image 1	153	1000000078	1482
2.69253	um	Spot	Image 1	153	1000000074	1483
2.77215	um	Spot	Image 1	153	1000000077	1484
2.68218	um	Spot	Image 1	153	1000000075	1485
0	um	Spot	Image 1	154	1000000073	1486
3.43096	um	Spot	Image 1	154	1000000072	1487
2.64633	um	Spot	Image 1	154	1000000071	1488
3.20317	um	Spot	Image 1	154	1000000067	1489
3.17268	um	Spot	Image 1	154	1000000076	1490
2.5903	um	Spot	Image 1	154	1000000074	1491
2.72279	um	Spot	Image 1	154	1000000075	1492
0	um	Spot	Image 1	155	1000000073	1493
3.42273	um	Spot	Image 1	155	1000000072	1494
2.6766	um	Spot	Image 1	155	1000000071	1495
3.21544	um	Spot	Image 1	155	1000000067	1496
3.17214	um	Spot	Image 1	155	1000000076	1497
2.45821	um	Spot	Image 1	155	1000000078	1498
2.61596	um	Spot	Image 1	155	1000000074	1499
2.69459	um	Spot	Image 1	155	1000000077	1500
2.75105	um	Spot	Image 1	155	1000000075	1501
0	um	Spot	Image 1	156	1000000073	1502
3.45055	um	Spot	Image 1	156	1000000072	1503
3.26846	um	Spot	Image 1	156	1000000067	1504
2.67098	um	Spot	Image 1	156	1000000071	1505
3.19591	um	Spot	Image 1	156	1000000076	1506
2.48247	um	Spot	Image 1	156	1000000078	1507
2.6319	um	Spot	Image 1	156	1000000074	1508
2.77311	um	Spot	Image 1	156	1000000075	1509
2.67968	um	Spot	Image 1	156	1000000077	1510
0	um	Spot	Image 1	157	1000000073	1511
3.49037	um	Spot	Image 1	157	1000000072	1512
3.22586	um	Spot	Image 1	157	1000000067	1513
2.67235	um	Spot	Image 1	157	1000000071	1514
3.18248	um	Spot	Image 1	157	1000000076	1515
2.47468	um	Spot	Image 1	157	1000000078	1516
2.61677	um	Spot	Image 1	157	1000000074	1517
2.76671	um	Spot	Image 1	157	1000000075	1518
2.67246	um	Spot	Image 1	157	1000000077	1519
0	um	Spot	Image 1	158	1000000073	1520
3.20493	um	Spot	Image 1	158	1000000067	1521
2.70013	um	Spot	Image 1	158	1000000071	1522
3.20482	um	Spot	Image 1	158	1000000076	1523
2.4687	um	Spot	Image 1	158	1000000078	1524
2.61139	um	Spot	Image 1	158	1000000074	1525
2.77528	um	Spot	Image 1	158	1000000075	1526
2.72405	um	Spot	Image 1	158	1000000077	1527
0	um	Spot	Image 1	159	1000000073	1528
2.70671	um	Spot	Image 1	159	1000000071	1529
3.19977	um	Spot	Image 1	159	1000000076	1530
2.45409	um	Spot	Image 1	159	1000000078	1531
2.62975	um	Spot	Image 1	159	1000000074	1532
2.74295	um	Spot	Image 1	159	1000000077	1533
0	um	Spot	Image 1	160	1000000073	1534
2.66286	um	Spot	Image 1	160	1000000071	1535
3.23525	um	Spot	Image 1	160	1000000076	1536
2.47601	um	Spot	Image 1	160	1000000078	1537
2.61512	um	Spot	Image 1	160	1000000074	1538
2.80768	um	Spot	Image 1	160	1000000075	1539
2.70986	um	Spot	Image 1	160	1000000077	1540
0	um	Spot	Image 1	161	1000000073	1541
2.66196	um	Spot	Image 1	161	1000000071	1542
3.22846	um	Spot	Image 1	161	1000000076	1543
2.45687	um	Spot	Image 1	161	1000000078	1544
2.63919	um	Spot	Image 1	161	1000000074	1545
2.80859	um	Spot	Image 1	161	1000000075	1546
2.74147	um	Spot	Image 1	161	1000000077	1547
0	um	Spot	Image 1	162	1000000073	1548
2.67831	um	Spot	Image 1	162	1000000071	1549
3.24559	um	Spot	Image 1	162	1000000076	1550
2.47524	um	Spot	Image 1	162	1000000078	1551
2.64122	um	Spot	Image 1	162	1000000074	1552
2.79121	um	Spot	Image 1	162	1000000075	1553
2.7061	um	Spot	Image 1	162	1000000077	1554
0	um	Spot	Image 1	163	1000000073	1555
2.67109	um	Spot	Image 1	163	1000000071	1556
3.22977	um	Spot	Image 1	163	1000000076	1557
2.48818	um	Spot	Image 1	163	1000000078	1558
2.59475	um	Spot	Image 1	163	1000000074	1559
2.70643	um	Spot	Image 1	163	1000000077	1560
0	um	Spot	Image 1	164	1000000073	1561
2.69412	um	Spot	Image 1	164	1000000071	1562
3.20928	um	Spot	Image 1	164	1000000076	1563
2.46873	um	Spot	Image 1	164	1000000078	1564
2.60589	um	Spot	Image 1	164	1000000074	1565
2.73956	um	Spot	Image 1	164	1000000077	1566
0	um	Spot	Image 1	165	1000000073	1567
2.71651	um	Spot	Image 1	165	1000000071	1568
3.21052	um	Spot	Image 1	165	1000000076	1569
2.48554	um	Spot	Image 1	165	1000000078	1570
2.61093	um	Spot	Image 1	165	1000000074	1571
0	um	Spot	Image 1	166	1000000073	1572
2.70925	um	Spot	Image 1	166	1000000071	1573
3.20888	um	Spot	Image 1	166	1000000076	1574
2.49183	um	Spot	Image 1	166	1000000078	1575
0	um	Spot	Image 1	167	1000000073	1576
2.48864	um	Spot	Image 1	167	1000000078	1577
2.54232	um	Spot	Image 1	167	1000000074	1578
0	um	Spot	Image 1	168	1000000073	1579
2.70549	um	Spot	Image 1	168	1000000071	1580
2.47901	um	Spot	Image 1	168	1000000078	1581
0	um	Spot	Image 1	169	1000000073	1582
2.51731	um	Spot	Image 1	169	1000000078	1583
0	um	Spot	Image 1	170	1000000073	1584
2.71534	um	Spot	Image 1	170	1000000071	1585
2.47256	um	Spot	Image 1	170	1000000078	1586
0	um	Spot	Image 1	171	1000000073	1587
2.46565	um	Spot	Image 1	171	1000000078	1588
0	um	Spot	Image 1	172	1000000073	1589
2.73694	um	Spot	Image 1	172	1000000071	1590
2.48654	um	Spot	Image 1	172	1000000078	1591
0	um	Spot	Image 1	173	1000000073	1592
2.72047	um	Spot	Image 1	173	1000000071	1593
0	um	Spot	Image 1	174	1000000073	1594
2.71489	um	Spot	Image 1	174	1000000071	1595
2.49383	um	Spot	Image 1	174	1000000078	1596
3.77678	um	Spot	Image 1	174	1000000079	1597
2.47597	um	Spot	Image 1	175	1000000078	1598
3.78473	um	Spot	Image 1	175	1000000079	1599
0	um	Spot	Image 1	176	1000000073	1600
2.76204	um	Spot	Image 1	176	1000000071	1601
2.47274	um	Spot	Image 1	176	1000000078	1602
3.77551	um	Spot	Image 1	176	1000000079	1603
2.03427	um	Spot	Image 1	176	1000000080	1604
0	um	Spot	Image 1	177	1000000073	1605
2.83218	um	Spot	Image 1	177	1000000071	1606
2.46548	um	Spot	Image 1	177	1000000078	1607
2.05565	um	Spot	Image 1	177	1000000080	1608
0	um	Spot	Image 1	178	1000000073	1609
4.40698	um	Spot	Image 1	178	1000000081	1610
2.74456	um	Spot	Image 1	178	1000000071	1611
2.49332	um	Spot	Image 1	178	1000000078	1612
3.75226	um	Spot	Image 1	178	1000000079	1613
2.07273	um	Spot	Image 1	178	1000000080	1614
0	um	Spot	Image 1	179	1000000073	1615
4.39659	um	Spot	Image 1	179	1000000081	1616
2.73379	um	Spot	Image 1	179	1000000071	1617
2.50013	um	Spot	Image 1	179	1000000078	1618
3.74183	um	Spot	Image 1	179	1000000079	1619
0	um	Spot	Image 1	180	1000000073	1620
4.20777	um	Spot	Image 1	180	1000000081	1621
2.70589	um	Spot	Image 1	180	1000000071	1622
2.4916	um	Spot	Image 1	180	1000000078	1623
3.76444	um	Spot	Image 1	180	1000000079	1624
2.03293	um	Spot	Image 1	180	1000000080	1625
0	um	Spot	Image 1	181	1000000073	1626
4.18682	um	Spot	Image 1	181	1000000081	1627
2.7114	um	Spot	Image 1	181	1000000071	1628
2.49441	um	Spot	Image 1	181	1000000078	1629
3.7519	um	Spot	Image 1	181	1000000079	1630
2.03613	um	Spot	Image 1	181	1000000080	1631
0	um	Spot	Image 1	182	1000000073	1632
4.20887	um	Spot	Image 1	182	1000000081	1633
2.7121	um	Spot	Image 1	182	1000000071	1634
2.51923	um	Spot	Image 1	182	1000000078	1635
3.6869	um	Spot	Image 1	182	1000000079	1636
2.04553	um	Spot	Image 1	182	1000000080	1637
1.08477	um	Spot	Image 1	183	1000000082	1638
4.10732	um	Spot	Image 1	183	1000000081	1639
2.73225	um	Spot	Image 1	183	1000000071	1640
3.44554	um	Spot	Image 1	183	1000000079	1641
2.04917	um	Spot	Image 1	183	1000000080	1642
1.21879	um	Spot	Image 1	184	1000000082	1643
4.12991	um	Spot	Image 1	184	1000000081	1644
2.71573	um	Spot	Image 1	184	1000000071	1645
2.49375	um	Spot	Image 1	184	1000000078	1646
3.37757	um	Spot	Image 1	184	1000000079	1647
1.24485	um	Spot	Image 1	185	1000000082	1648
1.52647	um	Spot	Image 1	185	1000000083	1649
4.12396	um	Spot	Image 1	185	1000000081	1650
2.67239	um	Spot	Image 1	185	1000000071	1651
2.49569	um	Spot	Image 1	185	1000000078	1652
2.04302	um	Spot	Image 1	185	1000000080	1653
1.24623	um	Spot	Image 1	186	1000000082	1654
1.56428	um	Spot	Image 1	186	1000000083	1655
4.12883	um	Spot	Image 1	186	1000000081	1656
2.67817	um	Spot	Image 1	186	1000000071	1657
2.47806	um	Spot	Image 1	186	1000000078	1658
2.03627	um	Spot	Image 1	186	1000000080	1659
1.19415	um	Spot	Image 1	187	1000000082	1660
1.59863	um	Spot	Image 1	187	1000000083	1661
4.13884	um	Spot	Image 1	187	1000000081	1662
2.64772	um	Spot	Image 1	187	1000000071	1663
2.48183	um	Spot	Image 1	187	1000000078	1664
2.07985	um	Spot	Image 1	187	1000000080	1665
1.15238	um	Spot	Image 1	188	1000000082	1666
1.60116	um	Spot	Image 1	188	1000000083	1667
4.14315	um	Spot	Image 1	188	1000000081	1668
2.49098	um	Spot	Image 1	188	1000000078	1669
1.13838	um	Spot	Image 1	189	1000000082	1670
1.59675	um	Spot	Image 1	189	1000000083	1671
4.13311	um	Spot	Image 1	189	1000000081	1672
2.53848	um	Spot	Image 1	189	1000000078	1673
2.05995	um	Spot	Image 1	189	1000000080	1674
1.1457	um	Spot	Image 1	190	1000000082	1675
1.61782	um	Spot	Image 1	190	1000000083	1676
4.25457	um	Spot	Image 1	190	1000000081	1677
2.48882	um	Spot	Image 1	190	1000000078	1678
2.05042	um	Spot	Image 1	190	1000000080	1679
1.18377	um	Spot	Image 1	191	1000000082	1680
1.66616	um	Spot	Image 1	191	1000000083	1681
4.22351	um	Spot	Image 1	191	1000000081	1682
2.55722	um	Spot	Image 1	191	1000000078	1683
2.04146	um	Spot	Image 1	191	1000000080	1684
1.17039	um	Spot	Image 1	192	1000000082	1685
4.16036	um	Spot	Image 1	192	1000000081	1686
2.54073	um	Spot	Image 1	192	1000000078	1687
2.05474	um	Spot	Image 1	192	1000000080	1688
1.16464	um	Spot	Image 1	193	1000000082	1689
1.40225	um	Spot	Image 1	193	1000000083	1690
4.1326	um	Spot	Image 1	193	1000000081	1691
2.49818	um	Spot	Image 1	193	1000000078	1692
1.17768	um	Spot	Image 1	194	1000000082	1693
1.24971	um	Spot	Image 1	194	1000000083	1694
4.13997	um	Spot	Image 1	194	1000000081	1695
2.52028	um	Spot	Image 1	194	1000000078	1696
2.07141	um	Spot	Image 1	194	1000000080	1697
1.19237	um	Spot	Image 1	195	1000000082	1698
1.25587	um	Spot	Image 1	195	1000000083	1699
4.1255	um	Spot	Image 1	195	1000000081	1700
2.47419	um	Spot	Image 1	195	1000000078	1701
1.18368	um	Spot	Image 1	196	1000000082	1702
1.23936	um	Spot	Image 1	196	1000000083	1703
4.12512	um	Spot	Image 1	196	1000000081	1704
2.46958	um	Spot	Image 1	196	1000000078	1705
2.05344	um	Spot	Image 1	196	1000000080	1706
1.18195	um	Spot	Image 1	197	1000000082	1707
4.10905	um	Spot	Image 1	197	1000000081	1708
2.48114	um	Spot	Image 1	197	1000000078	1709
1.19193	um	Spot	Image 1	198	1000000082	1710
4.12	um	Spot	Image 1	198	1000000081	1711
3.08959	um	Spot	Image 1	198	1000000084	1712
2.42643	um	Spot	Image 1	198	1000000078	1713
4.1443	um	Spot	Image 1	198	1000000085	1714
1.18357	um	Spot	Image 1	199	1000000082	1715
4.11368	um	Spot	Image 1	199	1000000081	1716
3.08818	um	Spot	Image 1	199	1000000084	1717
2.31689	um	Spot	Image 1	199	1000000078	1718
4.14736	um	Spot	Image 1	199	1000000085	1719
1.17336	um	Spot	Image 1	200	1000000082	1720
4.10919	um	Spot	Image 1	200	1000000081	1721
3.10412	um	Spot	Image 1	200	1000000084	1722
2.28166	um	Spot	Image 1	200	1000000078	1723
4.16483	um	Spot	Image 1	200	1000000085	1724
1.16946	um	Spot	Image 1	201	1000000082	1725
4.13751	um	Spot	Image 1	201	1000000081	1726
3.12294	um	Spot	Image 1	201	1000000084	1727
4.19002	um	Spot	Image 1	201	1000000085	1728
1.16972	um	Spot	Image 1	202	1000000082	1729
4.14329	um	Spot	Image 1	202	1000000081	1730
3.16982	um	Spot	Image 1	202	1000000084	1731
4.14221	um	Spot	Image 1	202	1000000085	1732
1.18374	um	Spot	Image 1	203	1000000082	1733
4.09758	um	Spot	Image 1	203	1000000081	1734
3.17036	um	Spot	Image 1	203	1000000084	1735
4.02627	um	Spot	Image 1	203	1000000085	1736
1.16696	um	Spot	Image 1	204	1000000082	1737
4.08952	um	Spot	Image 1	204	1000000081	1738
3.17854	um	Spot	Image 1	204	1000000084	1739
3.8051	um	Spot	Image 1	204	1000000085	1740
1.1731	um	Spot	Image 1	205	1000000082	1741
4.11755	um	Spot	Image 1	205	1000000081	1742
3.15956	um	Spot	Image 1	205	1000000084	1743
3.7866	um	Spot	Image 1	205	1000000085	1744
1.14937	um	Spot	Image 1	206	1000000082	1745
4.11924	um	Spot	Image 1	206	1000000081	1746
3.1621	um	Spot	Image 1	206	1000000084	1747
3.74089	um	Spot	Image 1	206	1000000085	1748
1.15583	um	Spot	Image 1	207	1000000082	1749
4.11982	um	Spot	Image 1	207	1000000081	1750
3.15278	um	Spot	Image 1	207	1000000084	1751
1.1467	um	Spot	Image 1	208	1000000082	1752
3.11986	um	Spot	Image 1	208	1000000084	1753
3.58421	um	Spot	Image 1	208	1000000085	1754
3.0993	um	Spot	Image 1	209	1000000084	1755
1.18098	um	Spot	Image 1	210	1000000082	1756
1.18675	um	Spot	Image 1	211	1000000082	1757
3.22234	um	Spot	Image 1	211	1000000086	1758
1.20046	um	Spot	Image 1	212	1000000082	1759
3.21406	um	Spot	Image 1	212	1000000086	1760
1.19377	um	Spot	Image 1	213	1000000082	1761
3.19166	um	Spot	Image 1	213	1000000086	1762
1.20253	um	Spot	Image 1	214	1000000082	1763
1.78586	um	Spot	Image 1	214	1000000087	1764
3.07172	um	Spot	Image 1	214	1000000086	1765
1.19441	um	Spot	Image 1	215	1000000082	1766
1.79681	um	Spot	Image 1	215	1000000087	1767
2.8369	um	Spot	Image 1	215	1000000086	1768
0.412913	um	Spot	Image 1	216	1000000088	1769
1.1929	um	Spot	Image 1	216	1000000082	1770
2.93005	um	Spot	Image 1	216	1000000089	1771
1.77453	um	Spot	Image 1	216	1000000087	1772
2.82035	um	Spot	Image 1	216	1000000086	1773
0.44016	um	Spot	Image 1	217	1000000088	1774
1.18711	um	Spot	Image 1	217	1000000082	1775
1.76972	um	Spot	Image 1	217	1000000087	1776
2.83793	um	Spot	Image 1	217	1000000086	1777
0.574215	um	Spot	Image 1	218	1000000088	1778
1.1945	um	Spot	Image 1	218	1000000082	1779
2.89985	um	Spot	Image 1	218	1000000089	1780
1.75075	um	Spot	Image 1	218	1000000087	1781
2.82675	um	Spot	Image 1	218	1000000086	1782
1.0436	um	Spot	Image 1	219	1000000090	1783
2.90078	um	Spot	Image 1	219	1000000089	1784
1.74287	um	Spot	Image 1	219	1000000087	1785
2.82891	um	Spot	Image 1	219	1000000086	1786
0.417619	um	Spot	Image 1	220	1000000088	1787
1.17537	um	Spot	Image 1	220	1000000090	1788
1.54324	um	Spot	Image 1	220	1000000091	1789
2.87245	um	Spot	Image 1	220	1000000089	1790
1.74843	um	Spot	Image 1	220	1000000087	1791
2.84761	um	Spot	Image 1	220	1000000086	1792
0.42273	um	Spot	Image 1	221	1000000088	1793
1.18444	um	Spot	Image 1	221	1000000090	1794
1.60269	um	Spot	Image 1	221	1000000091	1795
2.86576	um	Spot	Image 1	221	1000000089	1796
1.74482	um	Spot	Image 1	221	1000000087	1797
2.79229	um	Spot	Image 1	221	1000000086	1798
1.11112	um	Spot	Image 1	222	1000000092	1799
1.1749	um	Spot	Image 1	222	1000000090	1800
1.53392	um	Spot	Image 1	222	1000000091	1801
2.88143	um	Spot	Image 1	222	1000000089	1802
1.77233	um	Spot	Image 1	222	1000000087	1803
2.79496	um	Spot	Image 1	222	1000000086	1804
0.446935	um	Spot	Image 1	223	1000000088	1805
1.07574	um	Spot	Image 1	223	1000000092	1806
1.19822	um	Spot	Image 1	223	1000000090	1807
1.53017	um	Spot	Image 1	223	1000000091	1808
2.82277	um	Spot	Image 1	223	1000000089	1809
1.776	um	Spot	Image 1	223	1000000093	1810
1.75889	um	Spot	Image 1	223	1000000087	1811
2.80485	um	Spot	Image 1	223	1000000086	1812
1.09884	um	Spot	Image 1	224	1000000092	1813
1.42855	um	Spot	Image 1	224	1000000094	1814
1.53207	um	Spot	Image 1	224	1000000091	1815
2.90117	um	Spot	Image 1	224	1000000089	1816
1.78388	um	Spot	Image 1	224	1000000093	1817
1.78903	um	Spot	Image 1	224	1000000087	1818
2.79465	um	Spot	Image 1	224	1000000086	1819
0.493344	um	Spot	Image 1	225	1000000088	1820
1.08151	um	Spot	Image 1	225	1000000092	1821
1.18197	um	Spot	Image 1	225	1000000090	1822
1.43652	um	Spot	Image 1	225	1000000094	1823
1.52122	um	Spot	Image 1	225	1000000091	1824
1.82508	um	Spot	Image 1	225	1000000093	1825
1.79097	um	Spot	Image 1	225	1000000087	1826
2.81054	um	Spot	Image 1	225	1000000086	1827
0.472192	um	Spot	Image 1	226	1000000088	1828
1.05598	um	Spot	Image 1	226	1000000092	1829
1.1677	um	Spot	Image 1	226	1000000090	1830
1.477	um	Spot	Image 1	226	1000000094	1831
1.4928	um	Spot	Image 1	226	1000000091	1832
2.93106	um	Spot	Image 1	226	1000000089	1833
1.78309	um	Spot	Image 1	226	1000000093	1834
2.8065	um	Spot	Image 1	226	1000000086	1835
1.07054	um	Spot	Image 1	227	1000000092	1836
1.16022	um	Spot	Image 1	227	1000000090	1837
1.46962	um	Spot	Image 1	227	1000000094	1838
1.51291	um	Spot	Image 1	227	1000000091	1839
2.9354	um	Spot	Image 1	227	1000000089	1840
0.378422	um	Spot	Image 1	228	1000000088	1841
1.04106	um	Spot	Image 1	228	1000000092	1842
1.14799	um	Spot	Image 1	228	1000000090	1843
1.46097	um	Spot	Image 1	228	1000000094	1844
1.50962	um	Spot	Image 1	228	1000000091	1845
1.77689	um	Spot	Image 1	228	1000000093	1846
2.923	um	Spot	Image 1	228	1000000089	1847
1.0813	um	Spot	Image 1	229	1000000092	1848
1.15894	um	Spot	Image 1	229	1000000090	1849
1.47692	um	Spot	Image 1	229	1000000094	1850
1.51281	um	Spot	Image 1	229	1000000091	1851
1.75859	um	Spot	Image 1	229	1000000093	1852
2.89406	um	Spot	Image 1	229	1000000089	1853
1.07958	um	Spot	Image 1	230	1000000092	1854
1.14586	um	Spot	Image 1	230	1000000090	1855
1.53628	um	Spot	Image 1	230	1000000094	1856
1.51486	um	Spot	Image 1	230	1000000091	1857
2.89637	um	Spot	Image 1	230	1000000089	1858
3.56874	um	Spot	Image 1	230	1000000095	1859
1.12154	um	Spot	Image 1	231	1000000092	1860
1.51714	um	Spot	Image 1	231	1000000094	1861
1.50701	um	Spot	Image 1	231	1000000091	1862
1.70699	um	Spot	Image 1	231	1000000093	1863
2.8825	um	Spot	Image 1	231	1000000089	1864
3.59484	um	Spot	Image 1	231	1000000095	1865
1.15041	um	Spot	Image 1	232	1000000092	1866
1.45349	um	Spot	Image 1	232	1000000094	1867
1.44733	um	Spot	Image 1	232	1000000091	1868
1.69162	um	Spot	Image 1	232	1000000093	1869
2.88285	um	Spot	Image 1	232	1000000089	1870
3.59377	um	Spot	Image 1	232	1000000095	1871
1.08615	um	Spot	Image 1	233	1000000092	1872
1.43766	um	Spot	Image 1	233	1000000094	1873
1.68649	um	Spot	Image 1	233	1000000093	1874
3.58772	um	Spot	Image 1	233	1000000095	1875
1.12449	um	Spot	Image 1	234	1000000092	1876
1.44868	um	Spot	Image 1	234	1000000094	1877
1.49142	um	Spot	Image 1	234	1000000091	1878
1.72968	um	Spot	Image 1	234	1000000093	1879
3.59461	um	Spot	Image 1	234	1000000095	1880
1.1139	um	Spot	Image 1	235	1000000092	1881
1.46618	um	Spot	Image 1	235	1000000091	1882
3.53166	um	Spot	Image 1	235	1000000095	1883
1.12674	um	Spot	Image 1	236	1000000092	1884
1.53601	um	Spot	Image 1	236	1000000094	1885
1.54981	um	Spot	Image 1	236	1000000096	1886
3.51257	um	Spot	Image 1	236	1000000095	1887
1.12397	um	Spot	Image 1	237	1000000092	1888
1.45511	um	Spot	Image 1	237	1000000096	1889
1.54038	um	Spot	Image 1	237	1000000094	1890
3.53449	um	Spot	Image 1	237	1000000095	1891
1.16822	um	Spot	Image 1	238	1000000092	1892
1.41751	um	Spot	Image 1	238	1000000096	1893
1.57004	um	Spot	Image 1	238	1000000094	1894
3.54165	um	Spot	Image 1	238	1000000095	1895
1.15518	um	Spot	Image 1	239	1000000092	1896
1.41678	um	Spot	Image 1	239	1000000096	1897
1.53456	um	Spot	Image 1	239	1000000094	1898
3.55454	um	Spot	Image 1	239	1000000095	1899
1.10842	um	Spot	Image 1	240	1000000092	1900
1.34906	um	Spot	Image 1	240	1000000096	1901
1.61639	um	Spot	Image 1	240	1000000094	1902
3.53842	um	Spot	Image 1	240	1000000095	1903
1.13722	um	Spot	Image 1	241	1000000092	1904
1.35336	um	Spot	Image 1	241	1000000096	1905
1.62723	um	Spot	Image 1	241	1000000094	1906
3.54689	um	Spot	Image 1	241	1000000095	1907
1.1314	um	Spot	Image 1	242	1000000092	1908
1.29683	um	Spot	Image 1	242	1000000096	1909
3.56423	um	Spot	Image 1	242	1000000095	1910
2.67952	um	Spot	Image 1	242	1000000097	1911
1.11961	um	Spot	Image 1	243	1000000092	1912
1.34141	um	Spot	Image 1	243	1000000096	1913
3.59138	um	Spot	Image 1	243	1000000095	1914
2.69328	um	Spot	Image 1	243	1000000097	1915
3.33954	um	Spot	Image 1	243	1000000098	1916
1.16255	um	Spot	Image 1	244	1000000092	1917
1.40269	um	Spot	Image 1	244	1000000096	1918
3.5923	um	Spot	Image 1	244	1000000095	1919
2.66898	um	Spot	Image 1	244	1000000097	1920
3.33154	um	Spot	Image 1	244	1000000098	1921
1.12209	um	Spot	Image 1	245	1000000092	1922
1.37796	um	Spot	Image 1	245	1000000096	1923
3.59524	um	Spot	Image 1	245	1000000095	1924
2.6895	um	Spot	Image 1	245	1000000097	1925
3.33143	um	Spot	Image 1	245	1000000098	1926
1.09645	um	Spot	Image 1	246	1000000092	1927
1.43019	um	Spot	Image 1	246	1000000096	1928
3.35518	um	Spot	Image 1	246	1000000098	1929
1.13528	um	Spot	Image 1	247	1000000092	1930
1.42039	um	Spot	Image 1	247	1000000096	1931
2.6991	um	Spot	Image 1	247	1000000097	1932
3.34984	um	Spot	Image 1	247	1000000098	1933
1.11748	um	Spot	Image 1	248	1000000092	1934
1.43242	um	Spot	Image 1	248	1000000096	1935
2.6902	um	Spot	Image 1	248	1000000097	1936
3.35574	um	Spot	Image 1	248	1000000098	1937
1.19636	um	Spot	Image 1	249	1000000092	1938
1.4173	um	Spot	Image 1	249	1000000096	1939
2.69367	um	Spot	Image 1	249	1000000097	1940
3.37469	um	Spot	Image 1	249	1000000098	1941
1.2342	um	Spot	Image 1	250	1000000092	1942
1.44297	um	Spot	Image 1	250	1000000096	1943
3.38987	um	Spot	Image 1	250	1000000098	1944
1.18451	um	Spot	Image 1	251	1000000092	1945
1.43224	um	Spot	Image 1	251	1000000096	1946
2.67237	um	Spot	Image 1	251	1000000097	1947
3.32181	um	Spot	Image 1	251	1000000098	1948
1.43464	um	Spot	Image 1	252	1000000096	1949
2.6819	um	Spot	Image 1	252	1000000097	1950
3.34203	um	Spot	Image 1	252	1000000098	1951
2.698	um	Spot	Image 1	253	1000000097	1952
3.33512	um	Spot	Image 1	253	1000000098	1953
2.72144	um	Spot	Image 1	254	1000000097	1954
3.34049	um	Spot	Image 1	254	1000000098	1955
2.68794	um	Spot	Image 1	255	1000000097	1956
3.36618	um	Spot	Image 1	255	1000000098	1957
2.66283	um	Spot	Image 1	256	1000000097	1958
1.32726	um	Spot	Image 1	257	1000000099	1959
2.67056	um	Spot	Image 1	257	1000000097	1960
1.27962	um	Spot	Image 1	258	1000000099	1961
2.67276	um	Spot	Image 1	258	1000000097	1962
2.66888	um	Spot	Image 1	259	1000000097	1963
1.22466	um	Spot	Image 1	260	1000000099	1964
2.68977	um	Spot	Image 1	260	1000000097	1965
1.24981	um	Spot	Image 1	261	1000000099	1966
2.68082	um	Spot	Image 1	261	1000000097	1967
1.24756	um	Spot	Image 1	262	1000000099	1968
2.71729	um	Spot	Image 1	262	1000000097	1969
3.66443	um	Spot	Image 1	263	1000000100	1970
2.70813	um	Spot	Image 1	263	1000000097	1971
1.15636	um	Spot	Image 1	264	1000000099	1972
3.6881	um	Spot	Image 1	264	1000000100	1973
2.68606	um	Spot	Image 1	264	1000000097	1974
1.14292	um	Spot	Image 1	265	1000000099	1975
3.67216	um	Spot	Image 1	265	1000000100	1976
4.24444	um	Spot	Image 1	265	1000000101	1977
2.69362	um	Spot	Image 1	265	1000000097	1978
1.2876	um	Spot	Image 1	266	1000000099	1979
3.68458	um	Spot	Image 1	266	1000000100	1980
4.15891	um	Spot	Image 1	266	1000000101	1981
2.70677	um	Spot	Image 1	266	1000000097	1982
1.31956	um	Spot	Image 1	267	1000000099	1983
3.68241	um	Spot	Image 1	267	1000000100	1984
4.15902	um	Spot	Image 1	267	1000000101	1985
2.69972	um	Spot	Image 1	267	1000000097	1986
1.42696	um	Spot	Image 1	268	1000000102	1987
3.69465	um	Spot	Image 1	268	1000000100	1988
2.71387	um	Spot	Image 1	268	1000000097	1989
1.2403	um	Spot	Image 1	269	1000000102	1990
3.66924	um	Spot	Image 1	269	1000000100	1991
4.08173	um	Spot	Image 1	269	1000000101	1992
1.26977	um	Spot	Image 1	270	1000000102	1993
3.66389	um	Spot	Image 1	270	1000000100	1994
4.0798	um	Spot	Image 1	270	1000000101	1995
1.26431	um	Spot	Image 1	271	1000000102	1996
[truncated: 1,088 more rows]
