# Supplementary material for: Satb1 integrates DNA binding site geometry and torsional stress to differentially target nucleosome-dense regions
Source: Nat Commun. 2019 Jul 19;10:3221. doi: 10.1038/s41467-019-11118-8 (PMC6642133; doi:10.1038/s41467-019-11118-8)
Supplement: Supplementary file 10 — Source Data [file 41467_2019_11118_MOESM10_ESM.zip › Source data/Single Molecule Tracking/single molecule tracks/del HD analysis/PDZ-CUT1-CUT2-STABLE-AC_292c9_TRIAL 2_Statistics/PDZ-CUT1-CUT2-STABLE-AC_292c9_TRIAL 2_Generation.csv]

Generation
====================
Generation	Unit	Category	Time	TrackID	ID
0		Spot	1	1000000000	0
0		Spot	1	1000000001	1
0		Spot	1	1000000002	2
0		Spot	1	1000000003	3
0		Spot	1	1000000004	4
0		Spot	2	1000000000	5
0		Spot	2	1000000005	6
0		Spot	2	1000000001	7
0		Spot	2	1000000002	8
0		Spot	2	1000000003	9
0		Spot	2	1000000004	10
0		Spot	3	1000000006	11
0		Spot	3	1000000007	12
0		Spot	3	1000000000	13
0		Spot	3	1000000005	14
0		Spot	3	1000000001	15
0		Spot	3	1000000002	16
0		Spot	3	1000000003	17
0		Spot	3	1000000004	18
0		Spot	4	1000000008	19
0		Spot	4	1000000000	20
0		Spot	4	1000000005	21
0		Spot	4	1000000001	22
0		Spot	4	1000000002	23
0		Spot	4	1000000009	24
0		Spot	4	1000000010	25
0		Spot	4	1000000003	26
0		Spot	4	1000000004	27
0		Spot	5	1000000006	28
0		Spot	5	1000000008	29
0		Spot	5	1000000011	30
0		Spot	5	1000000007	31
0		Spot	5	1000000000	32
0		Spot	5	1000000005	33
0		Spot	5	1000000012	34
0		Spot	5	1000000001	35
0		Spot	5	1000000013	36
0		Spot	5	1000000002	37
0		Spot	5	1000000009	38
0		Spot	5	1000000010	39
0		Spot	5	1000000003	40
0		Spot	6	1000000006	41
0		Spot	6	1000000014	42
0		Spot	6	1000000008	43
0		Spot	6	1000000011	44
0		Spot	6	1000000007	45
0		Spot	6	1000000005	46
0		Spot	6	1000000012	47
0		Spot	6	1000000001	48
0		Spot	6	1000000013	49
0		Spot	6	1000000002	50
0		Spot	6	1000000009	51
0		Spot	6	1000000010	52
0		Spot	6	1000000003	53
0		Spot	6	1000000004	54
0		Spot	7	1000000006	55
0		Spot	7	1000000008	56
0		Spot	7	1000000015	57
0		Spot	7	1000000011	58
0		Spot	7	1000000007	59
0		Spot	7	1000000000	60
0		Spot	7	1000000005	61
0		Spot	7	1000000012	62
0		Spot	7	1000000001	63
0		Spot	7	1000000002	64
0		Spot	7	1000000009	65
0		Spot	7	1000000010	66
0		Spot	7	1000000003	67
0		Spot	7	1000000016	68
0		Spot	7	1000000004	69
0		Spot	8	1000000006	70
0		Spot	8	1000000014	71
0		Spot	8	1000000008	72
0		Spot	8	1000000015	73
0		Spot	8	1000000011	74
0		Spot	8	1000000007	75
0		Spot	8	1000000000	76
0		Spot	8	1000000005	77
0		Spot	8	1000000012	78
0		Spot	8	1000000001	79
0		Spot	8	1000000013	80
0		Spot	8	1000000009	81
0		Spot	8	1000000016	82
0		Spot	8	1000000004	83
0		Spot	9	1000000006	84
0		Spot	9	1000000014	85
0		Spot	9	1000000008	86
0		Spot	9	1000000015	87
0		Spot	9	1000000011	88
0		Spot	9	1000000007	89
0		Spot	9	1000000000	90
0		Spot	9	1000000005	91
0		Spot	9	1000000012	92
0		Spot	9	1000000001	93
0		Spot	9	1000000002	94
0		Spot	9	1000000013	95
0		Spot	9	1000000009	96
0		Spot	9	1000000010	97
0		Spot	9	1000000003	98
0		Spot	9	1000000016	99
0		Spot	9	1000000017	100
0		Spot	9	1000000004	101
0		Spot	10	1000000006	102
0		Spot	10	1000000008	103
0		Spot	10	1000000014	104
0		Spot	10	1000000015	105
0		Spot	10	1000000011	106
0		Spot	10	1000000007	107
0		Spot	10	1000000018	108
0		Spot	10	1000000000	109
0		Spot	10	1000000005	110
0		Spot	10	1000000012	111
0		Spot	10	1000000001	112
0		Spot	10	1000000013	113
0		Spot	10	1000000009	114
0		Spot	10	1000000010	115
0		Spot	10	1000000003	116
0		Spot	10	1000000016	117
0		Spot	10	1000000017	118
0		Spot	10	1000000004	119
0		Spot	11	1000000006	120
0		Spot	11	1000000008	121
0		Spot	11	1000000014	122
0		Spot	11	1000000015	123
0		Spot	11	1000000011	124
0		Spot	11	1000000007	125
0		Spot	11	1000000018	126
0		Spot	11	1000000000	127
0		Spot	11	1000000005	128
0		Spot	11	1000000012	129
0		Spot	11	1000000001	130
0		Spot	11	1000000002	131
0		Spot	11	1000000009	132
0		Spot	11	1000000010	133
0		Spot	11	1000000003	134
0		Spot	11	1000000016	135
0		Spot	11	1000000019	136
0		Spot	11	1000000020	137
0		Spot	11	1000000017	138
0		Spot	11	1000000004	139
0		Spot	12	1000000006	140
0		Spot	12	1000000014	141
0		Spot	12	1000000008	142
0		Spot	12	1000000015	143
0		Spot	12	1000000011	144
0		Spot	12	1000000007	145
0		Spot	12	1000000018	146
0		Spot	12	1000000005	147
0		Spot	12	1000000012	148
0		Spot	12	1000000001	149
0		Spot	12	1000000021	150
0		Spot	12	1000000013	151
0		Spot	12	1000000009	152
0		Spot	12	1000000010	153
0		Spot	12	1000000003	154
0		Spot	12	1000000016	155
0		Spot	12	1000000020	156
0		Spot	12	1000000019	157
0		Spot	12	1000000017	158
0		Spot	12	1000000004	159
0		Spot	13	1000000006	160
0		Spot	13	1000000014	161
0		Spot	13	1000000008	162
0		Spot	13	1000000015	163
0		Spot	13	1000000022	164
0		Spot	13	1000000011	165
0		Spot	13	1000000007	166
0		Spot	13	1000000018	167
0		Spot	13	1000000005	168
0		Spot	13	1000000012	169
0		Spot	13	1000000001	170
0		Spot	13	1000000021	171
0		Spot	13	1000000013	172
0		Spot	13	1000000009	173
0		Spot	13	1000000010	174
0		Spot	13	1000000016	175
0		Spot	13	1000000020	176
0		Spot	13	1000000019	177
0		Spot	13	1000000017	178
0		Spot	13	1000000004	179
0		Spot	14	1000000006	180
0		Spot	14	1000000014	181
0		Spot	14	1000000008	182
0		Spot	14	1000000015	183
0		Spot	14	1000000022	184
0		Spot	14	1000000011	185
0		Spot	14	1000000007	186
0		Spot	14	1000000018	187
0		Spot	14	1000000023	188
0		Spot	14	1000000005	189
0		Spot	14	1000000012	190
0		Spot	14	1000000001	191
0		Spot	14	1000000021	192
0		Spot	14	1000000013	193
0		Spot	14	1000000009	194
0		Spot	14	1000000010	195
0		Spot	14	1000000003	196
0		Spot	14	1000000016	197
0		Spot	14	1000000020	198
0		Spot	14	1000000019	199
0		Spot	14	1000000024	200
0		Spot	14	1000000017	201
0		Spot	14	1000000004	202
0		Spot	15	1000000006	203
0		Spot	15	1000000008	204
0		Spot	15	1000000014	205
0		Spot	15	1000000015	206
0		Spot	15	1000000011	207
0		Spot	15	1000000022	208
0		Spot	15	1000000007	209
0		Spot	15	1000000023	210
0		Spot	15	1000000018	211
0		Spot	15	1000000012	212
0		Spot	15	1000000001	213
0		Spot	15	1000000021	214
0		Spot	15	1000000013	215
0		Spot	15	1000000009	216
0		Spot	15	1000000010	217
0		Spot	15	1000000003	218
0		Spot	15	1000000016	219
0		Spot	15	1000000020	220
0		Spot	15	1000000019	221
0		Spot	15	1000000024	222
0		Spot	15	1000000017	223
0		Spot	15	1000000004	224
0		Spot	16	1000000006	225
0		Spot	16	1000000008	226
0		Spot	16	1000000015	227
0		Spot	16	1000000022	228
0		Spot	16	1000000007	229
0		Spot	16	1000000023	230
0		Spot	16	1000000012	231
0		Spot	16	1000000001	232
0		Spot	16	1000000021	233
0		Spot	16	1000000009	234
0		Spot	16	1000000010	235
0		Spot	16	1000000003	236
0		Spot	16	1000000016	237
0		Spot	16	1000000020	238
0		Spot	16	1000000019	239
0		Spot	16	1000000024	240
0		Spot	16	1000000017	241
0		Spot	16	1000000004	242
0		Spot	17	1000000006	243
0		Spot	17	1000000008	244
0		Spot	17	1000000014	245
0		Spot	17	1000000015	246
0		Spot	17	1000000022	247
0		Spot	17	1000000007	248
0		Spot	17	1000000023	249
0		Spot	17	1000000018	250
0		Spot	17	1000000012	251
0		Spot	17	1000000001	252
0		Spot	17	1000000021	253
0		Spot	17	1000000009	254
0		Spot	17	1000000010	255
0		Spot	17	1000000003	256
0		Spot	17	1000000016	257
0		Spot	17	1000000020	258
0		Spot	17	1000000019	259
0		Spot	17	1000000017	260
0		Spot	17	1000000004	261
0		Spot	18	1000000006	262
0		Spot	18	1000000008	263
0		Spot	18	1000000014	264
0		Spot	18	1000000022	265
0		Spot	18	1000000007	266
0		Spot	18	1000000023	267
0		Spot	18	1000000018	268
0		Spot	18	1000000025	269
0		Spot	18	1000000012	270
0		Spot	18	1000000001	271
0		Spot	18	1000000021	272
0		Spot	18	1000000009	273
0		Spot	18	1000000010	274
0		Spot	18	1000000003	275
0		Spot	18	1000000016	276
0		Spot	18	1000000020	277
0		Spot	18	1000000019	278
0		Spot	18	1000000024	279
0		Spot	18	1000000017	280
0		Spot	19	1000000006	281
0		Spot	19	1000000008	282
0		Spot	19	1000000022	283
0		Spot	19	1000000007	284
0		Spot	19	1000000023	285
0		Spot	19	1000000018	286
0		Spot	19	1000000025	287
0		Spot	19	1000000012	288
0		Spot	19	1000000001	289
0		Spot	19	1000000021	290
0		Spot	19	1000000009	291
0		Spot	19	1000000010	292
0		Spot	19	1000000003	293
0		Spot	19	1000000020	294
0		Spot	19	1000000019	295
0		Spot	19	1000000004	296
0		Spot	20	1000000006	297
0		Spot	20	1000000008	298
0		Spot	20	1000000022	299
0		Spot	20	1000000007	300
0		Spot	20	1000000023	301
0		Spot	20	1000000018	302
0		Spot	20	1000000025	303
0		Spot	20	1000000012	304
0		Spot	20	1000000001	305
0		Spot	20	1000000021	306
0		Spot	20	1000000009	307
0		Spot	20	1000000010	308
0		Spot	20	1000000003	309
0		Spot	20	1000000020	310
0		Spot	20	1000000019	311
0		Spot	20	1000000024	312
0		Spot	20	1000000017	313
0		Spot	20	1000000004	314
0		Spot	21	1000000006	315
0		Spot	21	1000000008	316
0		Spot	21	1000000022	317
0		Spot	21	1000000007	318
0		Spot	21	1000000018	319
0		Spot	21	1000000025	320
0		Spot	21	1000000001	321
0		Spot	21	1000000021	322
0		Spot	21	1000000009	323
0		Spot	21	1000000010	324
0		Spot	21	1000000003	325
0		Spot	21	1000000020	326
0		Spot	21	1000000019	327
0		Spot	21	1000000024	328
0		Spot	21	1000000017	329
0		Spot	22	1000000006	330
0		Spot	22	1000000008	331
0		Spot	22	1000000022	332
0		Spot	22	1000000007	333
0		Spot	22	1000000023	334
0		Spot	22	1000000025	335
0		Spot	22	1000000012	336
0		Spot	22	1000000021	337
0		Spot	22	1000000009	338
0		Spot	22	1000000010	339
0		Spot	22	1000000003	340
0		Spot	22	1000000020	341
0		Spot	22	1000000019	342
0		Spot	22	1000000024	343
0		Spot	22	1000000017	344
0		Spot	22	1000000004	345
0		Spot	22	1000000026	346
0		Spot	23	1000000006	347
0		Spot	23	1000000008	348
0		Spot	23	1000000027	349
0		Spot	23	1000000022	350
0		Spot	23	1000000023	351
0		Spot	23	1000000025	352
0		Spot	23	1000000001	353
0		Spot	23	1000000021	354
0		Spot	23	1000000009	355
0		Spot	23	1000000010	356
0		Spot	23	1000000020	357
0		Spot	23	1000000019	358
0		Spot	23	1000000024	359
0		Spot	23	1000000017	360
0		Spot	23	1000000028	361
0		Spot	23	1000000026	362
0		Spot	24	1000000006	363
0		Spot	24	1000000008	364
0		Spot	24	1000000027	365
0		Spot	24	1000000022	366
0		Spot	24	1000000007	367
0		Spot	24	1000000029	368
0		Spot	24	1000000025	369
0		Spot	24	1000000001	370
0		Spot	24	1000000009	371
0		Spot	24	1000000010	372
0		Spot	24	1000000020	373
0		Spot	24	1000000019	374
0		Spot	24	1000000024	375
0		Spot	24	1000000017	376
0		Spot	24	1000000030	377
0		Spot	24	1000000028	378
0		Spot	24	1000000026	379
0		Spot	25	1000000006	380
0		Spot	25	1000000008	381
0		Spot	25	1000000027	382
0		Spot	25	1000000022	383
0		Spot	25	1000000007	384
0		Spot	25	1000000023	385
0		Spot	25	1000000029	386
0		Spot	25	1000000025	387
0		Spot	25	1000000009	388
0		Spot	25	1000000010	389
0		Spot	25	1000000020	390
0		Spot	25	1000000024	391
0		Spot	25	1000000017	392
0		Spot	25	1000000030	393
0		Spot	25	1000000026	394
0		Spot	26	1000000006	395
0		Spot	26	1000000008	396
0		Spot	26	1000000027	397
0		Spot	26	1000000022	398
0		Spot	26	1000000007	399
0		Spot	26	1000000025	400
0		Spot	26	1000000001	401
0		Spot	26	1000000009	402
0		Spot	26	1000000020	403
0		Spot	26	1000000024	404
0		Spot	26	1000000030	405
0		Spot	26	1000000028	406
0		Spot	26	1000000026	407
0		Spot	27	1000000006	408
0		Spot	27	1000000008	409
0		Spot	27	1000000022	410
0		Spot	27	1000000007	411
0		Spot	27	1000000029	412
0		Spot	27	1000000001	413
0		Spot	27	1000000009	414
0		Spot	27	1000000020	415
0		Spot	27	1000000024	416
0		Spot	27	1000000017	417
0		Spot	27	1000000030	418
0		Spot	27	1000000028	419
0		Spot	27	1000000026	420
0		Spot	28	1000000006	421
0		Spot	28	1000000008	422
0		Spot	28	1000000027	423
0		Spot	28	1000000022	424
0		Spot	28	1000000007	425
0		Spot	28	1000000029	426
0		Spot	28	1000000025	427
0		Spot	28	1000000001	428
0		Spot	28	1000000009	429
0		Spot	28	1000000020	430
0		Spot	28	1000000024	431
0		Spot	28	1000000017	432
0		Spot	28	1000000030	433
0		Spot	28	1000000028	434
0		Spot	28	1000000026	435
0		Spot	29	1000000006	436
0		Spot	29	1000000008	437
0		Spot	29	1000000027	438
0		Spot	29	1000000022	439
0		Spot	29	1000000031	440
0		Spot	29	1000000029	441
0		Spot	29	1000000025	442
0		Spot	29	1000000001	443
0		Spot	29	1000000009	444
0		Spot	29	1000000020	445
0		Spot	29	1000000017	446
0		Spot	29	1000000030	447
0		Spot	29	1000000026	448
0		Spot	30	1000000006	449
0		Spot	30	1000000008	450
0		Spot	30	1000000027	451
0		Spot	30	1000000022	452
0		Spot	30	1000000031	453
0		Spot	30	1000000007	454
0		Spot	30	1000000029	455
0		Spot	30	1000000025	456
0		Spot	30	1000000001	457
0		Spot	30	1000000009	458
0		Spot	30	1000000020	459
0		Spot	30	1000000017	460
0		Spot	30	1000000030	461
0		Spot	30	1000000028	462
0		Spot	30	1000000026	463
0		Spot	31	1000000006	464
0		Spot	31	1000000032	465
0		Spot	31	1000000008	466
0		Spot	31	1000000027	467
0		Spot	31	1000000031	468
0		Spot	31	1000000022	469
0		Spot	31	1000000007	470
0		Spot	31	1000000029	471
0		Spot	31	1000000025	472
0		Spot	31	1000000001	473
0		Spot	31	1000000009	474
0		Spot	31	1000000020	475
0		Spot	31	1000000017	476
0		Spot	31	1000000030	477
0		Spot	31	1000000026	478
0		Spot	32	1000000006	479
0		Spot	32	1000000032	480
0		Spot	32	1000000008	481
0		Spot	32	1000000027	482
0		Spot	32	1000000022	483
0		Spot	32	1000000031	484
0		Spot	32	1000000007	485
0		Spot	32	1000000029	486
0		Spot	32	1000000025	487
0		Spot	32	1000000001	488
0		Spot	32	1000000009	489
0		Spot	32	1000000020	490
0		Spot	32	1000000017	491
0		Spot	32	1000000030	492
0		Spot	32	1000000028	493
0		Spot	32	1000000026	494
0		Spot	33	1000000006	495
0		Spot	33	1000000032	496
0		Spot	33	1000000008	497
0		Spot	33	1000000027	498
0		Spot	33	1000000031	499
0		Spot	33	1000000007	500
0		Spot	33	1000000025	501
0		Spot	33	1000000009	502
0		Spot	33	1000000020	503
0		Spot	33	1000000017	504
0		Spot	33	1000000030	505
0		Spot	33	1000000028	506
0		Spot	33	1000000026	507
0		Spot	34	1000000006	508
0		Spot	34	1000000032	509
0		Spot	34	1000000027	510
0		Spot	34	1000000031	511
0		Spot	34	1000000007	512
0		Spot	34	1000000029	513
0		Spot	34	1000000033	514
0		Spot	34	1000000025	515
0		Spot	34	1000000034	516
0		Spot	34	1000000009	517
0		Spot	34	1000000020	518
0		Spot	34	1000000017	519
0		Spot	34	1000000030	520
0		Spot	34	1000000028	521
0		Spot	34	1000000026	522
0		Spot	35	1000000006	523
0		Spot	35	1000000032	524
0		Spot	35	1000000027	525
0		Spot	35	1000000031	526
0		Spot	35	1000000007	527
0		Spot	35	1000000029	528
0		Spot	35	1000000035	529
0		Spot	35	1000000033	530
0		Spot	35	1000000025	531
0		Spot	35	1000000034	532
0		Spot	35	1000000009	533
0		Spot	35	1000000020	534
0		Spot	35	1000000017	535
0		Spot	35	1000000030	536
0		Spot	35	1000000026	537
0		Spot	36	1000000006	538
0		Spot	36	1000000032	539
0		Spot	36	1000000036	540
0		Spot	36	1000000027	541
0		Spot	36	1000000031	542
0		Spot	36	1000000007	543
0		Spot	36	1000000035	544
0		Spot	36	1000000033	545
0		Spot	36	1000000025	546
0		Spot	36	1000000034	547
0		Spot	36	1000000009	548
0		Spot	36	1000000020	549
0		Spot	36	1000000017	550
0		Spot	36	1000000030	551
0		Spot	36	1000000026	552
0		Spot	37	1000000006	553
0		Spot	37	1000000032	554
0		Spot	37	1000000036	555
0		Spot	37	1000000031	556
0		Spot	37	1000000007	557
0		Spot	37	1000000035	558
0		Spot	37	1000000033	559
0		Spot	37	1000000025	560
0		Spot	37	1000000034	561
0		Spot	37	1000000009	562
0		Spot	37	1000000017	563
0		Spot	37	1000000026	564
0		Spot	38	1000000006	565
0		Spot	38	1000000032	566
0		Spot	38	1000000036	567
0		Spot	38	1000000027	568
0		Spot	38	1000000007	569
0		Spot	38	1000000035	570
0		Spot	38	1000000033	571
0		Spot	38	1000000025	572
0		Spot	38	1000000034	573
0		Spot	38	1000000009	574
0		Spot	38	1000000020	575
0		Spot	38	1000000037	576
0		Spot	38	1000000030	577
0		Spot	39	1000000032	578
0		Spot	39	1000000006	579
0		Spot	39	1000000036	580
0		Spot	39	1000000027	581
0		Spot	39	1000000031	582
0		Spot	39	1000000007	583
0		Spot	39	1000000035	584
0		Spot	39	1000000033	585
0		Spot	39	1000000025	586
0		Spot	39	1000000034	587
0		Spot	39	1000000038	588
0		Spot	39	1000000039	589
0		Spot	39	1000000020	590
0		Spot	39	1000000037	591
0		Spot	39	1000000017	592
0		Spot	39	1000000030	593
0		Spot	39	1000000026	594
0		Spot	40	1000000006	595
0		Spot	40	1000000032	596
0		Spot	40	1000000036	597
0		Spot	40	1000000027	598
0		Spot	40	1000000007	599
0		Spot	40	1000000035	600
0		Spot	40	1000000033	601
0		Spot	40	1000000034	602
0		Spot	40	1000000038	603
0		Spot	40	1000000039	604
0		Spot	40	1000000040	605
0		Spot	40	1000000020	606
0		Spot	40	1000000037	607
0		Spot	40	1000000017	608
0		Spot	40	1000000030	609
0		Spot	40	1000000026	610
0		Spot	41	1000000006	611
0		Spot	41	1000000027	612
0		Spot	41	1000000007	613
0		Spot	41	1000000035	614
0		Spot	41	1000000033	615
0		Spot	41	1000000034	616
0		Spot	41	1000000038	617
0		Spot	41	1000000039	618
0		Spot	41	1000000040	619
0		Spot	41	1000000020	620
0		Spot	41	1000000037	621
0		Spot	41	1000000017	622
0		Spot	41	1000000030	623
0		Spot	41	1000000026	624
0		Spot	42	1000000006	625
0		Spot	42	1000000032	626
0		Spot	42	1000000036	627
0		Spot	42	1000000007	628
0		Spot	42	1000000035	629
0		Spot	42	1000000033	630
0		Spot	42	1000000034	631
0		Spot	42	1000000038	632
0		Spot	42	1000000039	633
0		Spot	42	1000000040	634
0		Spot	42	1000000020	635
0		Spot	42	1000000037	636
0		Spot	42	1000000017	637
0		Spot	42	1000000030	638
0		Spot	42	1000000026	639
0		Spot	43	1000000006	640
0		Spot	43	1000000036	641
0		Spot	43	1000000007	642
0		Spot	43	1000000035	643
0		Spot	43	1000000033	644
0		Spot	43	1000000034	645
0		Spot	43	1000000038	646
0		Spot	43	1000000039	647
0		Spot	43	1000000020	648
0		Spot	43	1000000037	649
0		Spot	43	1000000017	650
0		Spot	43	1000000030	651
0		Spot	43	1000000026	652
0		Spot	44	1000000006	653
0		Spot	44	1000000032	654
0		Spot	44	1000000036	655
0		Spot	44	1000000007	656
0		Spot	44	1000000035	657
0		Spot	44	1000000033	658
0		Spot	44	1000000034	659
0		Spot	44	1000000038	660
0		Spot	44	1000000039	661
0		Spot	44	1000000020	662
0		Spot	44	1000000040	663
0		Spot	44	1000000037	664
0		Spot	44	1000000017	665
0		Spot	44	1000000030	666
0		Spot	44	1000000026	667
0		Spot	45	1000000006	668
0		Spot	45	1000000032	669
0		Spot	45	1000000036	670
0		Spot	45	1000000007	671
0		Spot	45	1000000035	672
0		Spot	45	1000000033	673
0		Spot	45	1000000034	674
0		Spot	45	1000000039	675
0		Spot	45	1000000020	676
0		Spot	45	1000000040	677
0		Spot	45	1000000037	678
0		Spot	45	1000000017	679
0		Spot	45	1000000030	680
0		Spot	45	1000000026	681
0		Spot	46	1000000006	682
0		Spot	46	1000000036	683
0		Spot	46	1000000007	684
0		Spot	46	1000000035	685
0		Spot	46	1000000033	686
0		Spot	46	1000000034	687
0		Spot	46	1000000038	688
0		Spot	46	1000000039	689
0		Spot	46	1000000041	690
0		Spot	46	1000000020	691
0		Spot	46	1000000040	692
0		Spot	46	1000000037	693
0		Spot	46	1000000017	694
0		Spot	46	1000000030	695
0		Spot	46	1000000026	696
0		Spot	47	1000000006	697
0		Spot	47	1000000032	698
0		Spot	47	1000000036	699
0		Spot	47	1000000007	700
0		Spot	47	1000000035	701
0		Spot	47	1000000033	702
0		Spot	47	1000000034	703
0		Spot	47	1000000038	704
0		Spot	47	1000000039	705
0		Spot	47	1000000041	706
0		Spot	47	1000000040	707
0		Spot	47	1000000037	708
0		Spot	47	1000000017	709
0		Spot	47	1000000030	710
0		Spot	47	1000000042	711
0		Spot	48	1000000006	712
0		Spot	48	1000000036	713
0		Spot	48	1000000007	714
0		Spot	48	1000000035	715
0		Spot	48	1000000034	716
0		Spot	48	1000000038	717
0		Spot	48	1000000039	718
0		Spot	48	1000000041	719
0		Spot	48	1000000020	720
0		Spot	48	1000000040	721
0		Spot	48	1000000037	722
0		Spot	48	1000000017	723
0		Spot	49	1000000006	724
0		Spot	49	1000000036	725
0		Spot	49	1000000007	726
0		Spot	49	1000000035	727
0		Spot	49	1000000033	728
0		Spot	49	1000000034	729
0		Spot	49	1000000038	730
0		Spot	49	1000000039	731
0		Spot	49	1000000041	732
0		Spot	49	1000000040	733
0		Spot	49	1000000037	734
0		Spot	49	1000000017	735
0		Spot	49	1000000042	736
0		Spot	50	1000000006	737
0		Spot	50	1000000036	738
0		Spot	50	1000000007	739
0		Spot	50	1000000043	740
0		Spot	50	1000000033	741
0		Spot	50	1000000034	742
0		Spot	50	1000000038	743
0		Spot	50	1000000039	744
0		Spot	50	1000000041	745
0		Spot	50	1000000020	746
0		Spot	50	1000000040	747
0		Spot	50	1000000037	748
0		Spot	50	1000000017	749
0		Spot	50	1000000042	750
0		Spot	51	1000000006	751
0		Spot	51	1000000036	752
0		Spot	51	1000000007	753
0		Spot	51	1000000043	754
0		Spot	51	1000000035	755
0		Spot	51	1000000034	756
0		Spot	51	1000000038	757
0		Spot	51	1000000039	758
0		Spot	51	1000000041	759
0		Spot	51	1000000020	760
0		Spot	51	1000000040	761
0		Spot	51	1000000037	762
0		Spot	51	1000000017	763
0		Spot	51	1000000042	764
0		Spot	52	1000000006	765
0		Spot	52	1000000036	766
0		Spot	52	1000000044	767
0		Spot	52	1000000043	768
0		Spot	52	1000000033	769
0		Spot	52	1000000034	770
0		Spot	52	1000000038	771
0		Spot	52	1000000045	772
0		Spot	52	1000000046	773
0		Spot	52	1000000039	774
0		Spot	52	1000000041	775
0		Spot	52	1000000040	776
0		Spot	52	1000000037	777
0		Spot	52	1000000017	778
0		Spot	52	1000000042	779
0		Spot	53	1000000006	780
0		Spot	53	1000000044	781
0		Spot	53	1000000043	782
0		Spot	53	1000000033	783
0		Spot	53	1000000034	784
0		Spot	53	1000000038	785
0		Spot	53	1000000045	786
0		Spot	53	1000000046	787
0		Spot	53	1000000039	788
0		Spot	53	1000000041	789
0		Spot	53	1000000040	790
0		Spot	53	1000000037	791
0		Spot	53	1000000017	792
0		Spot	53	1000000042	793
0		Spot	54	1000000006	794
0		Spot	54	1000000036	795
0		Spot	54	1000000044	796
0		Spot	54	1000000043	797
0		Spot	54	1000000033	798
0		Spot	54	1000000034	799
0		Spot	54	1000000038	800
0		Spot	54	1000000045	801
0		Spot	54	1000000039	802
0		Spot	54	1000000046	803
0		Spot	54	1000000041	804
0		Spot	54	1000000037	805
0		Spot	54	1000000017	806
0		Spot	54	1000000042	807
0		Spot	55	1000000006	808
0		Spot	55	1000000036	809
0		Spot	55	1000000044	810
0		Spot	55	1000000043	811
0		Spot	55	1000000034	812
0		Spot	55	1000000045	813
0		Spot	55	1000000046	814
0		Spot	55	1000000041	815
0		Spot	55	1000000037	816
0		Spot	55	1000000017	817
0		Spot	55	1000000042	818
0		Spot	56	1000000006	819
0		Spot	56	1000000043	820
0		Spot	56	1000000047	821
0		Spot	56	1000000033	822
0		Spot	56	1000000045	823
0		Spot	56	1000000046	824
0		Spot	56	1000000041	825
0		Spot	56	1000000037	826
0		Spot	56	1000000017	827
0		Spot	56	1000000042	828
0		Spot	57	1000000006	829
0		Spot	57	1000000036	830
0		Spot	57	1000000044	831
0		Spot	57	1000000043	832
0		Spot	57	1000000047	833
0		Spot	57	1000000033	834
0		Spot	57	1000000045	835
0		Spot	57	1000000046	836
0		Spot	57	1000000017	837
0		Spot	57	1000000042	838
0		Spot	58	1000000006	839
0		Spot	58	1000000036	840
0		Spot	58	1000000044	841
0		Spot	58	1000000043	842
0		Spot	58	1000000047	843
0		Spot	58	1000000033	844
0		Spot	58	1000000045	845
0		Spot	58	1000000046	846
0		Spot	58	1000000037	847
0		Spot	58	1000000017	848
0		Spot	58	1000000042	849
0		Spot	59	1000000006	850
0		Spot	59	1000000048	851
0		Spot	59	1000000044	852
0		Spot	59	1000000043	853
0		Spot	59	1000000047	854
0		Spot	59	1000000045	855
0		Spot	59	1000000046	856
0		Spot	59	1000000037	857
0		Spot	59	1000000017	858
0		Spot	59	1000000042	859
0		Spot	60	1000000006	860
0		Spot	60	1000000048	861
0		Spot	60	1000000044	862
0		Spot	60	1000000043	863
0		Spot	60	1000000033	864
0		Spot	60	1000000045	865
0		Spot	60	1000000046	866
0		Spot	60	1000000037	867
0		Spot	60	1000000017	868
0		Spot	60	1000000042	869
0		Spot	61	1000000006	870
0		Spot	61	1000000048	871
0		Spot	61	1000000044	872
0		Spot	61	1000000043	873
0		Spot	61	1000000047	874
0		Spot	61	1000000045	875
0		Spot	61	1000000046	876
0		Spot	61	1000000037	877
0		Spot	61	1000000017	878
0		Spot	61	1000000042	879
0		Spot	62	1000000006	880
0		Spot	62	1000000048	881
0		Spot	62	1000000044	882
0		Spot	62	1000000043	883
0		Spot	62	1000000047	884
0		Spot	62	1000000045	885
0		Spot	62	1000000046	886
0		Spot	62	1000000037	887
0		Spot	62	1000000017	888
0		Spot	62	1000000042	889
0		Spot	63	1000000006	890
0		Spot	63	1000000048	891
0		Spot	63	1000000044	892
0		Spot	63	1000000047	893
0		Spot	63	1000000043	894
0		Spot	63	1000000046	895
0		Spot	63	1000000037	896
0		Spot	63	1000000017	897
0		Spot	64	1000000006	898
0		Spot	64	1000000048	899
0		Spot	64	1000000044	900
0		Spot	64	1000000043	901
0		Spot	64	1000000045	902
0		Spot	64	1000000049	903
0		Spot	64	1000000046	904
0		Spot	64	1000000037	905
0		Spot	64	1000000017	906
0		Spot	64	1000000042	907
0		Spot	65	1000000006	908
0		Spot	65	1000000044	909
0		Spot	65	1000000047	910
0		Spot	65	1000000050	911
0		Spot	65	1000000043	912
0		Spot	65	1000000049	913
0		Spot	65	1000000046	914
0		Spot	65	1000000051	915
0		Spot	65	1000000017	916
0		Spot	65	1000000042	917
0		Spot	66	1000000006	918
0		Spot	66	1000000048	919
0		Spot	66	1000000047	920
0		Spot	66	1000000050	921
0		Spot	66	1000000043	922
0		Spot	66	1000000049	923
0		Spot	66	1000000046	924
0		Spot	66	1000000051	925
0		Spot	66	1000000052	926
0		Spot	66	1000000017	927
0		Spot	67	1000000006	928
0		Spot	67	1000000048	929
0		Spot	67	1000000053	930
0		Spot	67	1000000044	931
0		Spot	67	1000000047	932
0		Spot	67	1000000050	933
0		Spot	67	1000000043	934
0		Spot	67	1000000049	935
0		Spot	67	1000000046	936
0		Spot	67	1000000054	937
0		Spot	67	1000000051	938
0		Spot	67	1000000052	939
0		Spot	67	1000000017	940
0		Spot	67	1000000042	941
0		Spot	68	1000000006	942
0		Spot	68	1000000048	943
0		Spot	68	1000000053	944
0		Spot	68	1000000044	945
0		Spot	68	1000000047	946
0		Spot	68	1000000050	947
0		Spot	68	1000000043	948
0		Spot	68	1000000055	949
0		Spot	68	1000000049	950
0		Spot	68	1000000046	951
0		Spot	68	1000000051	952
0		Spot	68	1000000052	953
0		Spot	68	1000000017	954
0		Spot	68	1000000042	955
0		Spot	69	1000000006	956
0		Spot	69	1000000048	957
0		Spot	69	1000000053	958
0		Spot	69	1000000050	959
0		Spot	69	1000000043	960
0		Spot	69	1000000055	961
0		Spot	69	1000000049	962
0		Spot	69	1000000046	963
0		Spot	69	1000000054	964
0		Spot	69	1000000051	965
0		Spot	69	1000000052	966
0		Spot	69	1000000042	967
0		Spot	70	1000000006	968
0		Spot	70	1000000048	969
0		Spot	70	1000000053	970
0		Spot	70	1000000050	971
0		Spot	70	1000000043	972
0		Spot	70	1000000055	973
0		Spot	70	1000000049	974
0		Spot	70	1000000046	975
0		Spot	70	1000000054	976
0		Spot	70	1000000051	977
0		Spot	70	1000000052	978
0		Spot	70	1000000042	979
0		Spot	71	1000000006	980
0		Spot	71	1000000048	981
0		Spot	71	1000000053	982
0		Spot	71	1000000050	983
0		Spot	71	1000000055	984
0		Spot	71	1000000049	985
0		Spot	71	1000000046	986
0		Spot	71	1000000054	987
0		Spot	71	1000000051	988
0		Spot	71	1000000052	989
0		Spot	71	1000000042	990
0		Spot	72	1000000006	991
0		Spot	72	1000000048	992
0		Spot	72	1000000050	993
0		Spot	72	1000000055	994
0		Spot	72	1000000049	995
0		Spot	72	1000000046	996
0		Spot	72	1000000054	997
0		Spot	72	1000000051	998
0		Spot	72	1000000052	999
0		Spot	72	1000000042	1000
0		Spot	73	1000000006	1001
0		Spot	73	1000000048	1002
0		Spot	73	1000000053	1003
0		Spot	73	1000000050	1004
0		Spot	73	1000000055	1005
0		Spot	73	1000000056	1006
0		Spot	73	1000000049	1007
0		Spot	73	1000000046	1008
0		Spot	73	1000000054	1009
0		Spot	73	1000000051	1010
0		Spot	73	1000000052	1011
0		Spot	73	1000000042	1012
0		Spot	74	1000000006	1013
0		Spot	74	1000000048	1014
0		Spot	74	1000000053	1015
0		Spot	74	1000000050	1016
0		Spot	74	1000000055	1017
0		Spot	74	1000000057	1018
0		Spot	74	1000000056	1019
0		Spot	74	1000000049	1020
0		Spot	74	1000000046	1021
0		Spot	74	1000000054	1022
0		Spot	74	1000000051	1023
0		Spot	74	1000000052	1024
0		Spot	74	1000000042	1025
0		Spot	75	1000000006	1026
0		Spot	75	1000000048	1027
0		Spot	75	1000000053	1028
0		Spot	75	1000000050	1029
0		Spot	75	1000000057	1030
0		Spot	75	1000000055	1031
0		Spot	75	1000000056	1032
0		Spot	75	1000000046	1033
0		Spot	75	1000000054	1034
0		Spot	75	1000000051	1035
0		Spot	75	1000000052	1036
0		Spot	75	1000000042	1037
0		Spot	76	1000000006	1038
0		Spot	76	1000000048	1039
0		Spot	76	1000000053	1040
0		Spot	76	1000000050	1041
0		Spot	76	1000000055	1042
0		Spot	76	1000000057	1043
0		Spot	76	1000000056	1044
0		Spot	76	1000000049	1045
0		Spot	76	1000000046	1046
0		Spot	76	1000000054	1047
0		Spot	76	1000000051	1048
0		Spot	76	1000000052	1049
0		Spot	76	1000000042	1050
0		Spot	77	1000000006	1051
0		Spot	77	1000000048	1052
0		Spot	77	1000000053	1053
0		Spot	77	1000000050	1054
0		Spot	77	1000000057	1055
0		Spot	77	1000000055	1056
0		Spot	77	1000000056	1057
0		Spot	77	1000000049	1058
0		Spot	77	1000000054	1059
0		Spot	77	1000000051	1060
0		Spot	77	1000000052	1061
0		Spot	77	1000000042	1062
0		Spot	78	1000000048	1063
0		Spot	78	1000000057	1064
0		Spot	78	1000000055	1065
0		Spot	78	1000000056	1066
0		Spot	78	1000000049	1067
0		Spot	78	1000000054	1068
0		Spot	78	1000000051	1069
0		Spot	78	1000000052	1070
0		Spot	78	1000000042	1071
0		Spot	79	1000000053	1072
0		Spot	79	1000000057	1073
0		Spot	79	1000000056	1074
0		Spot	79	1000000054	1075
0		Spot	79	1000000051	1076
0		Spot	79	1000000052	1077
0		Spot	79	1000000042	1078
0		Spot	80	1000000057	1079
0		Spot	80	1000000056	1080
0		Spot	80	1000000058	1081
0		Spot	80	1000000054	1082
0		Spot	80	1000000052	1083
0		Spot	80	1000000042	1084
0		Spot	81	1000000057	1085
0		Spot	81	1000000056	1086
0		Spot	81	1000000058	1087
0		Spot	81	1000000054	1088
0		Spot	81	1000000051	1089
0		Spot	81	1000000052	1090
0		Spot	81	1000000042	1091
0		Spot	82	1000000059	1092
0		Spot	82	1000000057	1093
0		Spot	82	1000000056	1094
0		Spot	82	1000000058	1095
0		Spot	82	1000000051	1096
0		Spot	82	1000000052	1097
0		Spot	82	1000000042	1098
0		Spot	83	1000000059	1099
0		Spot	83	1000000057	1100
0		Spot	83	1000000056	1101
0		Spot	83	1000000052	1102
0		Spot	83	1000000042	1103
0		Spot	84	1000000059	1104
0		Spot	84	1000000057	1105
0		Spot	84	1000000056	1106
0		Spot	84	1000000058	1107
0		Spot	84	1000000051	1108
0		Spot	84	1000000052	1109
0		Spot	84	1000000042	1110
0		Spot	85	1000000059	1111
0		Spot	85	1000000057	1112
0		Spot	85	1000000056	1113
0		Spot	85	1000000058	1114
0		Spot	85	1000000051	1115
0		Spot	85	1000000052	1116
0		Spot	86	1000000059	1117
0		Spot	86	1000000060	1118
0		Spot	86	1000000057	1119
0		Spot	86	1000000056	1120
0		Spot	86	1000000058	1121
0		Spot	86	1000000051	1122
0		Spot	86	1000000052	1123
0		Spot	87	1000000059	1124
0		Spot	87	1000000060	1125
0		Spot	87	1000000057	1126
0		Spot	87	1000000058	1127
0		Spot	87	1000000051	1128
0		Spot	87	1000000052	1129
0		Spot	88	1000000059	1130
0		Spot	88	1000000060	1131
0		Spot	88	1000000057	1132
0		Spot	88	1000000056	1133
0		Spot	88	1000000058	1134
0		Spot	88	1000000051	1135
0		Spot	88	1000000052	1136
0		Spot	89	1000000059	1137
0		Spot	89	1000000060	1138
0		Spot	89	1000000057	1139
0		Spot	89	1000000056	1140
0		Spot	89	1000000058	1141
0		Spot	89	1000000051	1142
0		Spot	89	1000000052	1143
0		Spot	90	1000000059	1144
0		Spot	90	1000000060	1145
0		Spot	90	1000000057	1146
0		Spot	90	1000000056	1147
0		Spot	90	1000000058	1148
0		Spot	90	1000000052	1149
0		Spot	91	1000000059	1150
0		Spot	91	1000000060	1151
0		Spot	91	1000000057	1152
0		Spot	91	1000000058	1153
0		Spot	91	1000000051	1154
0		Spot	91	1000000052	1155
0		Spot	92	1000000059	1156
0		Spot	92	1000000060	1157
0		Spot	92	1000000061	1158
0		Spot	92	1000000057	1159
0		Spot	92	1000000058	1160
0		Spot	92	1000000051	1161
0		Spot	92	1000000052	1162
0		Spot	93	1000000059	1163
0		Spot	93	1000000060	1164
0		Spot	93	1000000061	1165
0		Spot	93	1000000057	1166
0		Spot	93	1000000051	1167
0		Spot	93	1000000052	1168
0		Spot	94	1000000059	1169
0		Spot	94	1000000060	1170
0		Spot	94	1000000061	1171
0		Spot	94	1000000057	1172
0		Spot	94	1000000051	1173
0		Spot	94	1000000052	1174
0		Spot	95	1000000060	1175
0		Spot	95	1000000061	1176
0		Spot	95	1000000057	1177
0		Spot	95	1000000062	1178
0		Spot	95	1000000051	1179
0		Spot	95	1000000052	1180
0		Spot	96	1000000059	1181
0		Spot	96	1000000060	1182
0		Spot	96	1000000061	1183
0		Spot	96	1000000057	1184
0		Spot	96	1000000063	1185
0		Spot	96	1000000062	1186
0		Spot	96	1000000051	1187
0		Spot	96	1000000052	1188
0		Spot	97	1000000060	1189
0		Spot	97	1000000061	1190
0		Spot	97	1000000057	1191
0		Spot	97	1000000063	1192
0		Spot	97	1000000062	1193
0		Spot	97	1000000051	1194
0		Spot	97	1000000052	1195
0		Spot	98	1000000059	1196
0		Spot	98	1000000061	1197
0		Spot	98	1000000057	1198
0		Spot	98	1000000063	1199
0		Spot	98	1000000062	1200
0		Spot	98	1000000052	1201
0		Spot	99	1000000059	1202
0		Spot	99	1000000061	1203
0		Spot	99	1000000057	1204
0		Spot	99	1000000063	1205
0		Spot	99	1000000062	1206
0		Spot	99	1000000051	1207
0		Spot	100	1000000059	1208
0		Spot	100	1000000061	1209
0		Spot	100	1000000057	1210
0		Spot	100	1000000063	1211
0		Spot	100	1000000062	1212
0		Spot	100	1000000052	1213
0		Spot	101	1000000059	1214
0		Spot	101	1000000061	1215
0		Spot	101	1000000057	1216
0		Spot	101	1000000063	1217
0		Spot	101	1000000062	1218
0		Spot	101	1000000052	1219
0		Spot	102	1000000059	1220
0		Spot	102	1000000061	1221
0		Spot	102	1000000057	1222
0		Spot	102	1000000063	1223
0		Spot	102	1000000062	1224
0		Spot	102	1000000052	1225
0		Spot	103	1000000059	1226
0		Spot	103	1000000061	1227
0		Spot	103	1000000057	1228
0		Spot	103	1000000062	1229
0		Spot	103	1000000052	1230
0		Spot	104	1000000059	1231
0		Spot	104	1000000057	1232
0		Spot	104	1000000063	1233
0		Spot	104	1000000062	1234
0		Spot	104	1000000052	1235
0		Spot	105	1000000059	1236
0		Spot	105	1000000057	1237
0		Spot	105	1000000063	1238
0		Spot	105	1000000062	1239
0		Spot	105	1000000052	1240
0		Spot	106	1000000059	1241
0		Spot	106	1000000057	1242
0		Spot	106	1000000063	1243
0		Spot	106	1000000062	1244
0		Spot	107	1000000059	1245
0		Spot	107	1000000057	1246
0		Spot	107	1000000063	1247
0		Spot	107	1000000062	1248
0		Spot	108	1000000059	1249
0		Spot	108	1000000057	1250
0		Spot	108	1000000063	1251
0		Spot	108	1000000062	1252
0		Spot	109	1000000059	1253
0		Spot	109	1000000063	1254
0		Spot	109	1000000062	1255
0		Spot	110	1000000059	1256
0		Spot	110	1000000063	1257
0		Spot	110	1000000062	1258
0		Spot	111	1000000059	1259
0		Spot	111	1000000063	1260
0		Spot	112	1000000059	1261
0		Spot	112	1000000063	1262
0		Spot	113	1000000059	1263
0		Spot	113	1000000063	1264
0		Spot	114	1000000059	1265
0		Spot	114	1000000063	1266
0		Spot	114	1000000064	1267
0		Spot	115	1000000059	1268
0		Spot	115	1000000063	1269
0		Spot	115	1000000064	1270
0		Spot	115	1000000065	1271
0		Spot	116	1000000059	1272
0		Spot	116	1000000064	1273
0		Spot	116	1000000065	1274
0		Spot	117	1000000059	1275
0		Spot	117	1000000063	1276
0		Spot	117	1000000064	1277
0		Spot	117	1000000065	1278
0		Spot	118	1000000059	1279
0		Spot	118	1000000063	1280
0		Spot	118	1000000064	1281
0		Spot	118	1000000065	1282
0		Spot	119	1000000059	1283
0		Spot	119	1000000063	1284
0		Spot	119	1000000064	1285
0		Spot	119	1000000065	1286
0		Spot	120	1000000059	1287
0		Spot	120	1000000063	1288
0		Spot	120	1000000064	1289
0		Spot	120	1000000065	1290
0		Spot	121	1000000063	1291
0		Spot	121	1000000064	1292
0		Spot	121	1000000065	1293
0		Spot	122	1000000059	1294
0		Spot	122	1000000063	1295
0		Spot	122	1000000064	1296
0		Spot	122	1000000065	1297
0		Spot	122	1000000066	1298
0		Spot	123	1000000059	1299
0		Spot	123	1000000063	1300
0		Spot	123	1000000064	1301
0		Spot	123	1000000065	1302
0		Spot	123	1000000066	1303
0		Spot	124	1000000063	1304
0		Spot	124	1000000064	1305
0		Spot	124	1000000065	1306
0		Spot	124	1000000066	1307
0		Spot	125	1000000063	1308
0		Spot	125	1000000064	1309
0		Spot	125	1000000065	1310
0		Spot	125	1000000066	1311
0		Spot	126	1000000063	1312
0		Spot	126	1000000064	1313
0		Spot	126	1000000065	1314
0		Spot	126	1000000066	1315
0		Spot	127	1000000063	1316
0		Spot	127	1000000064	1317
0		Spot	127	1000000065	1318
0		Spot	127	1000000066	1319
0		Spot	128	1000000063	1320
0		Spot	128	1000000064	1321
0		Spot	128	1000000065	1322
0		Spot	128	1000000066	1323
0		Spot	129	1000000063	1324
0		Spot	129	1000000064	1325
0		Spot	129	1000000065	1326
0		Spot	129	1000000066	1327
0		Spot	130	1000000063	1328
0		Spot	130	1000000067	1329
0		Spot	130	1000000064	1330
0		Spot	130	1000000065	1331
0		Spot	130	1000000066	1332
0		Spot	131	1000000068	1333
0		Spot	131	1000000067	1334
0		Spot	131	1000000064	1335
0		Spot	131	1000000069	1336
0		Spot	131	1000000070	1337
0		Spot	131	1000000066	1338
0		Spot	132	1000000068	1339
0		Spot	132	1000000063	1340
0		Spot	132	1000000067	1341
0		Spot	132	1000000064	1342
0		Spot	132	1000000069	1343
0		Spot	132	1000000070	1344
0		Spot	132	1000000065	1345
0		Spot	132	1000000066	1346
0		Spot	133	1000000068	1347
0		Spot	133	1000000063	1348
0		Spot	133	1000000067	1349
0		Spot	133	1000000064	1350
0		Spot	133	1000000069	1351
0		Spot	133	1000000070	1352
0		Spot	133	1000000065	1353
0		Spot	133	1000000066	1354
0		Spot	134	1000000068	1355
0		Spot	134	1000000063	1356
0		Spot	134	1000000067	1357
0		Spot	134	1000000064	1358
0		Spot	134	1000000069	1359
0		Spot	134	1000000070	1360
0		Spot	134	1000000065	1361
0		Spot	135	1000000068	1362
0		Spot	135	1000000063	1363
0		Spot	135	1000000067	1364
0		Spot	135	1000000064	1365
0		Spot	135	1000000069	1366
0		Spot	135	1000000070	1367
0		Spot	135	1000000065	1368
0		Spot	136	1000000068	1369
0		Spot	136	1000000063	1370
0		Spot	136	1000000067	1371
0		Spot	136	1000000064	1372
0		Spot	136	1000000069	1373
0		Spot	136	1000000070	1374
0		Spot	136	1000000065	1375
0		Spot	137	1000000068	1376
0		Spot	137	1000000063	1377
0		Spot	137	1000000067	1378
0		Spot	137	1000000064	1379
0		Spot	137	1000000069	1380
0		Spot	137	1000000070	1381
0		Spot	137	1000000065	1382
0		Spot	138	1000000068	1383
0		Spot	138	1000000067	1384
0		Spot	138	1000000064	1385
0		Spot	138	1000000069	1386
0		Spot	138	1000000070	1387
0		Spot	139	1000000068	1388
0		Spot	139	1000000063	1389
0		Spot	139	1000000071	1390
0		Spot	139	1000000067	1391
0		Spot	139	1000000064	1392
0		Spot	139	1000000069	1393
0		Spot	139	1000000070	1394
0		Spot	140	1000000068	1395
0		Spot	140	1000000072	1396
0		Spot	140	1000000063	1397
0		Spot	140	1000000071	1398
0		Spot	140	1000000067	1399
0		Spot	140	1000000069	1400
0		Spot	140	1000000070	1401
0		Spot	141	1000000073	1402
0		Spot	141	1000000068	1403
0		Spot	141	1000000072	1404
0		Spot	141	1000000071	1405
0		Spot	141	1000000067	1406
0		Spot	141	1000000069	1407
0		Spot	141	1000000070	1408
0		Spot	142	1000000073	1409
0		Spot	142	1000000072	1410
0		Spot	142	1000000063	1411
0		Spot	142	1000000071	1412
0		Spot	142	1000000067	1413
0		Spot	142	1000000069	1414
0		Spot	142	1000000070	1415
0		Spot	143	1000000072	1416
0		Spot	143	1000000071	1417
0		Spot	143	1000000067	1418
0		Spot	143	1000000069	1419
0		Spot	143	1000000070	1420
0		Spot	144	1000000073	1421
0		Spot	144	1000000072	1422
0		Spot	144	1000000063	1423
0		Spot	144	1000000071	1424
0		Spot	144	1000000067	1425
0		Spot	144	1000000069	1426
0		Spot	144	1000000070	1427
0		Spot	145	1000000073	1428
0		Spot	145	1000000072	1429
0		Spot	145	1000000063	1430
0		Spot	145	1000000071	1431
0		Spot	145	1000000067	1432
0		Spot	145	1000000069	1433
0		Spot	146	1000000073	1434
0		Spot	146	1000000072	1435
0		Spot	146	1000000071	1436
0		Spot	146	1000000063	1437
0		Spot	146	1000000067	1438
0		Spot	146	1000000069	1439
0		Spot	147	1000000073	1440
0		Spot	147	1000000072	1441
0		Spot	147	1000000071	1442
0		Spot	147	1000000067	1443
0		Spot	147	1000000069	1444
0		Spot	148	1000000073	1445
0		Spot	148	1000000072	1446
0		Spot	148	1000000071	1447
0		Spot	148	1000000063	1448
0		Spot	148	1000000067	1449
0		Spot	148	1000000069	1450
0		Spot	149	1000000073	1451
0		Spot	149	1000000072	1452
0		Spot	149	1000000071	1453
0		Spot	149	1000000067	1454
0		Spot	149	1000000069	1455
0		Spot	150	1000000072	1456
0		Spot	150	1000000063	1457
0		Spot	150	1000000071	1458
0		Spot	150	1000000067	1459
0		Spot	151	1000000073	1460
0		Spot	151	1000000072	1461
0		Spot	151	1000000071	1462
0		Spot	151	1000000063	1463
0		Spot	151	1000000067	1464
0		Spot	151	1000000069	1465
0		Spot	151	1000000074	1466
0		Spot	151	1000000075	1467
0		Spot	152	1000000073	1468
0		Spot	152	1000000072	1469
0		Spot	152	1000000071	1470
0		Spot	152	1000000067	1471
0		Spot	152	1000000076	1472
0		Spot	152	1000000069	1473
0		Spot	152	1000000074	1474
0		Spot	152	1000000077	1475
0		Spot	152	1000000075	1476
0		Spot	153	1000000072	1477
0		Spot	153	1000000071	1478
0		Spot	153	1000000067	1479
0		Spot	153	1000000076	1480
0		Spot	153	1000000069	1481
0		Spot	153	1000000078	1482
0		Spot	153	1000000074	1483
0		Spot	153	1000000077	1484
0		Spot	153	1000000075	1485
0		Spot	154	1000000073	1486
0		Spot	154	1000000072	1487
0		Spot	154	1000000071	1488
0		Spot	154	1000000067	1489
0		Spot	154	1000000076	1490
0		Spot	154	1000000074	1491
0		Spot	154	1000000075	1492
0		Spot	155	1000000073	1493
0		Spot	155	1000000072	1494
0		Spot	155	1000000071	1495
0		Spot	155	1000000067	1496
0		Spot	155	1000000076	1497
0		Spot	155	1000000078	1498
0		Spot	155	1000000074	1499
0		Spot	155	1000000077	1500
0		Spot	155	1000000075	1501
0		Spot	156	1000000073	1502
0		Spot	156	1000000072	1503
0		Spot	156	1000000067	1504
0		Spot	156	1000000071	1505
0		Spot	156	1000000076	1506
0		Spot	156	1000000078	1507
0		Spot	156	1000000074	1508
0		Spot	156	1000000075	1509
0		Spot	156	1000000077	1510
0		Spot	157	1000000073	1511
0		Spot	157	1000000072	1512
0		Spot	157	1000000067	1513
0		Spot	157	1000000071	1514
0		Spot	157	1000000076	1515
0		Spot	157	1000000078	1516
0		Spot	157	1000000074	1517
0		Spot	157	1000000075	1518
0		Spot	157	1000000077	1519
0		Spot	158	1000000073	1520
0		Spot	158	1000000067	1521
0		Spot	158	1000000071	1522
0		Spot	158	1000000076	1523
0		Spot	158	1000000078	1524
0		Spot	158	1000000074	1525
0		Spot	158	1000000075	1526
0		Spot	158	1000000077	1527
0		Spot	159	1000000073	1528
0		Spot	159	1000000071	1529
0		Spot	159	1000000076	1530
0		Spot	159	1000000078	1531
0		Spot	159	1000000074	1532
0		Spot	159	1000000077	1533
0		Spot	160	1000000073	1534
0		Spot	160	1000000071	1535
0		Spot	160	1000000076	1536
0		Spot	160	1000000078	1537
0		Spot	160	1000000074	1538
0		Spot	160	1000000075	1539
0		Spot	160	1000000077	1540
0		Spot	161	1000000073	1541
0		Spot	161	1000000071	1542
0		Spot	161	1000000076	1543
0		Spot	161	1000000078	1544
0		Spot	161	1000000074	1545
0		Spot	161	1000000075	1546
0		Spot	161	1000000077	1547
0		Spot	162	1000000073	1548
0		Spot	162	1000000071	1549
0		Spot	162	1000000076	1550
0		Spot	162	1000000078	1551
0		Spot	162	1000000074	1552
0		Spot	162	1000000075	1553
0		Spot	162	1000000077	1554
0		Spot	163	1000000073	1555
0		Spot	163	1000000071	1556
0		Spot	163	1000000076	1557
0		Spot	163	1000000078	1558
0		Spot	163	1000000074	1559
0		Spot	163	1000000077	1560
0		Spot	164	1000000073	1561
0		Spot	164	1000000071	1562
0		Spot	164	1000000076	1563
0		Spot	164	1000000078	1564
0		Spot	164	1000000074	1565
0		Spot	164	1000000077	1566
0		Spot	165	1000000073	1567
0		Spot	165	1000000071	1568
0		Spot	165	1000000076	1569
0		Spot	165	1000000078	1570
0		Spot	165	1000000074	1571
0		Spot	166	1000000073	1572
0		Spot	166	1000000071	1573
0		Spot	166	1000000076	1574
0		Spot	166	1000000078	1575
0		Spot	167	1000000073	1576
0		Spot	167	1000000078	1577
0		Spot	167	1000000074	1578
0		Spot	168	1000000073	1579
0		Spot	168	1000000071	1580
0		Spot	168	1000000078	1581
0		Spot	169	1000000073	1582
0		Spot	169	1000000078	1583
0		Spot	170	1000000073	1584
0		Spot	170	1000000071	1585
0		Spot	170	1000000078	1586
0		Spot	171	1000000073	1587
0		Spot	171	1000000078	1588
0		Spot	172	1000000073	1589
0		Spot	172	1000000071	1590
0		Spot	172	1000000078	1591
0		Spot	173	1000000073	1592
0		Spot	173	1000000071	1593
0		Spot	174	1000000073	1594
0		Spot	174	1000000071	1595
0		Spot	174	1000000078	1596
0		Spot	174	1000000079	1597
0		Spot	175	1000000078	1598
0		Spot	175	1000000079	1599
0		Spot	176	1000000073	1600
0		Spot	176	1000000071	1601
0		Spot	176	1000000078	1602
0		Spot	176	1000000079	1603
0		Spot	176	1000000080	1604
0		Spot	177	1000000073	1605
0		Spot	177	1000000071	1606
0		Spot	177	1000000078	1607
0		Spot	177	1000000080	1608
0		Spot	178	1000000073	1609
0		Spot	178	1000000081	1610
0		Spot	178	1000000071	1611
0		Spot	178	1000000078	1612
0		Spot	178	1000000079	1613
0		Spot	178	1000000080	1614
0		Spot	179	1000000073	1615
0		Spot	179	1000000081	1616
0		Spot	179	1000000071	1617
0		Spot	179	1000000078	1618
0		Spot	179	1000000079	1619
0		Spot	180	1000000073	1620
0		Spot	180	1000000081	1621
0		Spot	180	1000000071	1622
0		Spot	180	1000000078	1623
0		Spot	180	1000000079	1624
0		Spot	180	1000000080	1625
0		Spot	181	1000000073	1626
0		Spot	181	1000000081	1627
0		Spot	181	1000000071	1628
0		Spot	181	1000000078	1629
0		Spot	181	1000000079	1630
0		Spot	181	1000000080	1631
0		Spot	182	1000000073	1632
0		Spot	182	1000000081	1633
0		Spot	182	1000000071	1634
0		Spot	182	1000000078	1635
0		Spot	182	1000000079	1636
0		Spot	182	1000000080	1637
0		Spot	183	1000000082	1638
0		Spot	183	1000000081	1639
0		Spot	183	1000000071	1640
0		Spot	183	1000000079	1641
0		Spot	183	1000000080	1642
0		Spot	184	1000000082	1643
0		Spot	184	1000000081	1644
0		Spot	184	1000000071	1645
0		Spot	184	1000000078	1646
0		Spot	184	1000000079	1647
0		Spot	185	1000000082	1648
0		Spot	185	1000000083	1649
0		Spot	185	1000000081	1650
0		Spot	185	1000000071	1651
0		Spot	185	1000000078	1652
0		Spot	185	1000000080	1653
0		Spot	186	1000000082	1654
0		Spot	186	1000000083	1655
0		Spot	186	1000000081	1656
0		Spot	186	1000000071	1657
0		Spot	186	1000000078	1658
0		Spot	186	1000000080	1659
0		Spot	187	1000000082	1660
0		Spot	187	1000000083	1661
0		Spot	187	1000000081	1662
0		Spot	187	1000000071	1663
0		Spot	187	1000000078	1664
0		Spot	187	1000000080	1665
0		Spot	188	1000000082	1666
0		Spot	188	1000000083	1667
0		Spot	188	1000000081	1668
0		Spot	188	1000000078	1669
0		Spot	189	1000000082	1670
0		Spot	189	1000000083	1671
0		Spot	189	1000000081	1672
0		Spot	189	1000000078	1673
0		Spot	189	1000000080	1674
0		Spot	190	1000000082	1675
0		Spot	190	1000000083	1676
0		Spot	190	1000000081	1677
0		Spot	190	1000000078	1678
0		Spot	190	1000000080	1679
0		Spot	191	1000000082	1680
0		Spot	191	1000000083	1681
0		Spot	191	1000000081	1682
0		Spot	191	1000000078	1683
0		Spot	191	1000000080	1684
0		Spot	192	1000000082	1685
0		Spot	192	1000000081	1686
0		Spot	192	1000000078	1687
0		Spot	192	1000000080	1688
0		Spot	193	1000000082	1689
0		Spot	193	1000000083	1690
0		Spot	193	1000000081	1691
0		Spot	193	1000000078	1692
0		Spot	194	1000000082	1693
0		Spot	194	1000000083	1694
0		Spot	194	1000000081	1695
0		Spot	194	1000000078	1696
0		Spot	194	1000000080	1697
0		Spot	195	1000000082	1698
0		Spot	195	1000000083	1699
0		Spot	195	1000000081	1700
0		Spot	195	1000000078	1701
0		Spot	196	1000000082	1702
0		Spot	196	1000000083	1703
0		Spot	196	1000000081	1704
0		Spot	196	1000000078	1705
0		Spot	196	1000000080	1706
0		Spot	197	1000000082	1707
0		Spot	197	1000000081	1708
0		Spot	197	1000000078	1709
0		Spot	198	1000000082	1710
0		Spot	198	1000000081	1711
0		Spot	198	1000000084	1712
0		Spot	198	1000000078	1713
0		Spot	198	1000000085	1714
0		Spot	199	1000000082	1715
0		Spot	199	1000000081	1716
0		Spot	199	1000000084	1717
0		Spot	199	1000000078	1718
0		Spot	199	1000000085	1719
0		Spot	200	1000000082	1720
0		Spot	200	1000000081	1721
0		Spot	200	1000000084	1722
0		Spot	200	1000000078	1723
0		Spot	200	1000000085	1724
0		Spot	201	1000000082	1725
0		Spot	201	1000000081	1726
0		Spot	201	1000000084	1727
0		Spot	201	1000000085	1728
0		Spot	202	1000000082	1729
0		Spot	202	1000000081	1730
0		Spot	202	1000000084	1731
0		Spot	202	1000000085	1732
0		Spot	203	1000000082	1733
0		Spot	203	1000000081	1734
0		Spot	203	1000000084	1735
0		Spot	203	1000000085	1736
0		Spot	204	1000000082	1737
0		Spot	204	1000000081	1738
0		Spot	204	1000000084	1739
0		Spot	204	1000000085	1740
0		Spot	205	1000000082	1741
0		Spot	205	1000000081	1742
0		Spot	205	1000000084	1743
0		Spot	205	1000000085	1744
0		Spot	206	1000000082	1745
0		Spot	206	1000000081	1746
0		Spot	206	1000000084	1747
0		Spot	206	1000000085	1748
0		Spot	207	1000000082	1749
0		Spot	207	1000000081	1750
0		Spot	207	1000000084	1751
0		Spot	208	1000000082	1752
0		Spot	208	1000000084	1753
0		Spot	208	1000000085	1754
0		Spot	209	1000000084	1755
0		Spot	210	1000000082	1756
0		Spot	211	1000000082	1757
0		Spot	211	1000000086	1758
0		Spot	212	1000000082	1759
0		Spot	212	1000000086	1760
0		Spot	213	1000000082	1761
0		Spot	213	1000000086	1762
0		Spot	214	1000000082	1763
0		Spot	214	1000000087	1764
0		Spot	214	1000000086	1765
0		Spot	215	1000000082	1766
0		Spot	215	1000000087	1767
0		Spot	215	1000000086	1768
0		Spot	216	1000000088	1769
0		Spot	216	1000000082	1770
0		Spot	216	1000000089	1771
0		Spot	216	1000000087	1772
0		Spot	216	1000000086	1773
0		Spot	217	1000000088	1774
0		Spot	217	1000000082	1775
0		Spot	217	1000000087	1776
0		Spot	217	1000000086	1777
0		Spot	218	1000000088	1778
0		Spot	218	1000000082	1779
0		Spot	218	1000000089	1780
0		Spot	218	1000000087	1781
0		Spot	218	1000000086	1782
0		Spot	219	1000000090	1783
0		Spot	219	1000000089	1784
0		Spot	219	1000000087	1785
0		Spot	219	1000000086	1786
0		Spot	220	1000000088	1787
0		Spot	220	1000000090	1788
0		Spot	220	1000000091	1789
0		Spot	220	1000000089	1790
0		Spot	220	1000000087	1791
0		Spot	220	1000000086	1792
0		Spot	221	1000000088	1793
0		Spot	221	1000000090	1794
0		Spot	221	1000000091	1795
0		Spot	221	1000000089	1796
0		Spot	221	1000000087	1797
0		Spot	221	1000000086	1798
0		Spot	222	1000000092	1799
0		Spot	222	1000000090	1800
0		Spot	222	1000000091	1801
0		Spot	222	1000000089	1802
0		Spot	222	1000000087	1803
0		Spot	222	1000000086	1804
0		Spot	223	1000000088	1805
0		Spot	223	1000000092	1806
0		Spot	223	1000000090	1807
0		Spot	223	1000000091	1808
0		Spot	223	1000000089	1809
0		Spot	223	1000000093	1810
0		Spot	223	1000000087	1811
0		Spot	223	1000000086	1812
0		Spot	224	1000000092	1813
0		Spot	224	1000000094	1814
0		Spot	224	1000000091	1815
0		Spot	224	1000000089	1816
0		Spot	224	1000000093	1817
0		Spot	224	1000000087	1818
0		Spot	224	1000000086	1819
0		Spot	225	1000000088	1820
0		Spot	225	1000000092	1821
0		Spot	225	1000000090	1822
0		Spot	225	1000000094	1823
0		Spot	225	1000000091	1824
0		Spot	225	1000000093	1825
0		Spot	225	1000000087	1826
0		Spot	225	1000000086	1827
0		Spot	226	1000000088	1828
0		Spot	226	1000000092	1829
0		Spot	226	1000000090	1830
0		Spot	226	1000000094	1831
0		Spot	226	1000000091	1832
0		Spot	226	1000000089	1833
0		Spot	226	1000000093	1834
0		Spot	226	1000000086	1835
0		Spot	227	1000000092	1836
0		Spot	227	1000000090	1837
0		Spot	227	1000000094	1838
0		Spot	227	1000000091	1839
0		Spot	227	1000000089	1840
0		Spot	228	1000000088	1841
0		Spot	228	1000000092	1842
0		Spot	228	1000000090	1843
0		Spot	228	1000000094	1844
0		Spot	228	1000000091	1845
0		Spot	228	1000000093	1846
0		Spot	228	1000000089	1847
0		Spot	229	1000000092	1848
0		Spot	229	1000000090	1849
0		Spot	229	1000000094	1850
0		Spot	229	1000000091	1851
0		Spot	229	1000000093	1852
0		Spot	229	1000000089	1853
0		Spot	230	1000000092	1854
0		Spot	230	1000000090	1855
0		Spot	230	1000000094	1856
0		Spot	230	1000000091	1857
0		Spot	230	1000000089	1858
0		Spot	230	1000000095	1859
0		Spot	231	1000000092	1860
0		Spot	231	1000000094	1861
0		Spot	231	1000000091	1862
0		Spot	231	1000000093	1863
0		Spot	231	1000000089	1864
0		Spot	231	1000000095	1865
0		Spot	232	1000000092	1866
0		Spot	232	1000000094	1867
0		Spot	232	1000000091	1868
0		Spot	232	1000000093	1869
0		Spot	232	1000000089	1870
0		Spot	232	1000000095	1871
0		Spot	233	1000000092	1872
0		Spot	233	1000000094	1873
0		Spot	233	1000000093	1874
0		Spot	233	1000000095	1875
0		Spot	234	1000000092	1876
0		Spot	234	1000000094	1877
0		Spot	234	1000000091	1878
0		Spot	234	1000000093	1879
0		Spot	234	1000000095	1880
0		Spot	235	1000000092	1881
0		Spot	235	1000000091	1882
0		Spot	235	1000000095	1883
0		Spot	236	1000000092	1884
0		Spot	236	1000000094	1885
0		Spot	236	1000000096	1886
0		Spot	236	1000000095	1887
0		Spot	237	1000000092	1888
0		Spot	237	1000000096	1889
0		Spot	237	1000000094	1890
0		Spot	237	1000000095	1891
0		Spot	238	1000000092	1892
0		Spot	238	1000000096	1893
0		Spot	238	1000000094	1894
0		Spot	238	1000000095	1895
0		Spot	239	1000000092	1896
0		Spot	239	1000000096	1897
0		Spot	239	1000000094	1898
0		Spot	239	1000000095	1899
0		Spot	240	1000000092	1900
0		Spot	240	1000000096	1901
0		Spot	240	1000000094	1902
0		Spot	240	1000000095	1903
0		Spot	241	1000000092	1904
0		Spot	241	1000000096	1905
0		Spot	241	1000000094	1906
0		Spot	241	1000000095	1907
0		Spot	242	1000000092	1908
0		Spot	242	1000000096	1909
0		Spot	242	1000000095	1910
0		Spot	242	1000000097	1911
0		Spot	243	1000000092	1912
0		Spot	243	1000000096	1913
0		Spot	243	1000000095	1914
0		Spot	243	1000000097	1915
0		Spot	243	1000000098	1916
0		Spot	244	1000000092	1917
0		Spot	244	1000000096	1918
0		Spot	244	1000000095	1919
0		Spot	244	1000000097	1920
0		Spot	244	1000000098	1921
0		Spot	245	1000000092	1922
0		Spot	245	1000000096	1923
0		Spot	245	1000000095	1924
0		Spot	245	1000000097	1925
0		Spot	245	1000000098	1926
0		Spot	246	1000000092	1927
0		Spot	246	1000000096	1928
0		Spot	246	1000000098	1929
0		Spot	247	1000000092	1930
0		Spot	247	1000000096	1931
0		Spot	247	1000000097	1932
0		Spot	247	1000000098	1933
0		Spot	248	1000000092	1934
0		Spot	248	1000000096	1935
0		Spot	248	1000000097	1936
0		Spot	248	1000000098	1937
0		Spot	249	1000000092	1938
0		Spot	249	1000000096	1939
0		Spot	249	1000000097	1940
0		Spot	249	1000000098	1941
0		Spot	250	1000000092	1942
0		Spot	250	1000000096	1943
0		Spot	250	1000000098	1944
0		Spot	251	1000000092	1945
0		Spot	251	1000000096	1946
0		Spot	251	1000000097	1947
0		Spot	251	1000000098	1948
0		Spot	252	1000000096	1949
0		Spot	252	1000000097	1950
0		Spot	252	1000000098	1951
0		Spot	253	1000000097	1952
0		Spot	253	1000000098	1953
0		Spot	254	1000000097	1954
0		Spot	254	1000000098	1955
0		Spot	255	1000000097	1956
0		Spot	255	1000000098	1957
0		Spot	256	1000000097	1958
0		Spot	257	1000000099	1959
0		Spot	257	1000000097	1960
0		Spot	258	1000000099	1961
0		Spot	258	1000000097	1962
0		Spot	259	1000000097	1963
0		Spot	260	1000000099	1964
0		Spot	260	1000000097	1965
0		Spot	261	1000000099	1966
0		Spot	261	1000000097	1967
0		Spot	262	1000000099	1968
0		Spot	262	1000000097	1969
0		Spot	263	1000000100	1970
0		Spot	263	1000000097	1971
0		Spot	264	1000000099	1972
0		Spot	264	1000000100	1973
0		Spot	264	1000000097	1974
0		Spot	265	1000000099	1975
0		Spot	265	1000000100	1976
0		Spot	265	1000000101	1977
0		Spot	265	1000000097	1978
0		Spot	266	1000000099	1979
0		Spot	266	1000000100	1980
0		Spot	266	1000000101	1981
0		Spot	266	1000000097	1982
0		Spot	267	1000000099	1983
0		Spot	267	1000000100	1984
0		Spot	267	1000000101	1985
0		Spot	267	1000000097	1986
0		Spot	268	1000000102	1987
0		Spot	268	1000000100	1988
0		Spot	268	1000000097	1989
0		Spot	269	1000000102	1990
0		Spot	269	1000000100	1991
0		Spot	269	1000000101	1992
0		Spot	270	1000000102	1993
0		Spot	270	1000000100	1994
0		Spot	270	1000000101	1995
0		Spot	271	1000000102	1996
[truncated: 1,088 more rows]
