# Supplementary material for: Satb1 integrates DNA binding site geometry and torsional stress to differentially target nucleosome-dense regions
Source: Nat Commun. 2019 Jul 19;10:3221. doi: 10.1038/s41467-019-11118-8 (PMC6642133; doi:10.1038/s41467-019-11118-8)
Supplement: Supplementary file 10 — Source Data [file 41467_2019_11118_MOESM10_ESM.zip › Source data/Single Molecule Tracking/single molecule tracks/del HD analysis/PDZ-CUT1-CUT2-STABLE-AC_292c9_TRIAL 2_Statistics/PDZ-CUT1-CUT2-STABLE-AC_292c9_TRIAL 2_Intensity_Max_Ch=1_Img=1.csv]

Intensity Max Ch=1 Img=1
====================
Intensity Max	Unit	Category	Channel	Image	Time	TrackID	ID
1249		Spot	1	Image 1	1	1000000000	0
1518		Spot	1	Image 1	1	1000000001	1
1574		Spot	1	Image 1	1	1000000002	2
1396		Spot	1	Image 1	1	1000000003	3
1335		Spot	1	Image 1	1	1000000004	4
1217		Spot	1	Image 1	2	1000000000	5
2501		Spot	1	Image 1	2	1000000005	6
1559		Spot	1	Image 1	2	1000000001	7
1815		Spot	1	Image 1	2	1000000002	8
1236		Spot	1	Image 1	2	1000000003	9
1462		Spot	1	Image 1	2	1000000004	10
1154		Spot	1	Image 1	3	1000000006	11
1507		Spot	1	Image 1	3	1000000007	12
1337		Spot	1	Image 1	3	1000000000	13
2780		Spot	1	Image 1	3	1000000005	14
1528		Spot	1	Image 1	3	1000000001	15
1706		Spot	1	Image 1	3	1000000002	16
1294		Spot	1	Image 1	3	1000000003	17
1553		Spot	1	Image 1	3	1000000004	18
1399		Spot	1	Image 1	4	1000000008	19
1340		Spot	1	Image 1	4	1000000000	20
2859		Spot	1	Image 1	4	1000000005	21
1544		Spot	1	Image 1	4	1000000001	22
1870		Spot	1	Image 1	4	1000000002	23
2188		Spot	1	Image 1	4	1000000009	24
1290		Spot	1	Image 1	4	1000000010	25
1566		Spot	1	Image 1	4	1000000003	26
1491		Spot	1	Image 1	4	1000000004	27
1185		Spot	1	Image 1	5	1000000006	28
1363		Spot	1	Image 1	5	1000000008	29
1398		Spot	1	Image 1	5	1000000011	30
1547		Spot	1	Image 1	5	1000000007	31
1426		Spot	1	Image 1	5	1000000000	32
2519		Spot	1	Image 1	5	1000000005	33
1566		Spot	1	Image 1	5	1000000012	34
1523		Spot	1	Image 1	5	1000000001	35
1396		Spot	1	Image 1	5	1000000013	36
1752		Spot	1	Image 1	5	1000000002	37
2493		Spot	1	Image 1	5	1000000009	38
1262		Spot	1	Image 1	5	1000000010	39
1310		Spot	1	Image 1	5	1000000003	40
1135		Spot	1	Image 1	6	1000000006	41
1227		Spot	1	Image 1	6	1000000014	42
1211		Spot	1	Image 1	6	1000000008	43
1786		Spot	1	Image 1	6	1000000011	44
1471		Spot	1	Image 1	6	1000000007	45
2449		Spot	1	Image 1	6	1000000005	46
1594		Spot	1	Image 1	6	1000000012	47
1747		Spot	1	Image 1	6	1000000001	48
1516		Spot	1	Image 1	6	1000000013	49
1860		Spot	1	Image 1	6	1000000002	50
2720		Spot	1	Image 1	6	1000000009	51
1395		Spot	1	Image 1	6	1000000010	52
1303		Spot	1	Image 1	6	1000000003	53
1242		Spot	1	Image 1	6	1000000004	54
1230		Spot	1	Image 1	7	1000000006	55
1321		Spot	1	Image 1	7	1000000008	56
1553		Spot	1	Image 1	7	1000000015	57
1654		Spot	1	Image 1	7	1000000011	58
1591		Spot	1	Image 1	7	1000000007	59
1306		Spot	1	Image 1	7	1000000000	60
2043		Spot	1	Image 1	7	1000000005	61
1666		Spot	1	Image 1	7	1000000012	62
1726		Spot	1	Image 1	7	1000000001	63
1536		Spot	1	Image 1	7	1000000002	64
2770		Spot	1	Image 1	7	1000000009	65
1478		Spot	1	Image 1	7	1000000010	66
1411		Spot	1	Image 1	7	1000000003	67
2062		Spot	1	Image 1	7	1000000016	68
1419		Spot	1	Image 1	7	1000000004	69
1261		Spot	1	Image 1	8	1000000006	70
1198		Spot	1	Image 1	8	1000000014	71
1375		Spot	1	Image 1	8	1000000008	72
1751		Spot	1	Image 1	8	1000000015	73
1798		Spot	1	Image 1	8	1000000011	74
1614		Spot	1	Image 1	8	1000000007	75
1259		Spot	1	Image 1	8	1000000000	76
2335		Spot	1	Image 1	8	1000000005	77
2261		Spot	1	Image 1	8	1000000012	78
1711		Spot	1	Image 1	8	1000000001	79
1435		Spot	1	Image 1	8	1000000013	80
2731		Spot	1	Image 1	8	1000000009	81
3618		Spot	1	Image 1	8	1000000016	82
1461		Spot	1	Image 1	8	1000000004	83
1337		Spot	1	Image 1	9	1000000006	84
1213		Spot	1	Image 1	9	1000000014	85
1203		Spot	1	Image 1	9	1000000008	86
1957		Spot	1	Image 1	9	1000000015	87
1663		Spot	1	Image 1	9	1000000011	88
1459		Spot	1	Image 1	9	1000000007	89
1509		Spot	1	Image 1	9	1000000000	90
2140		Spot	1	Image 1	9	1000000005	91
2694		Spot	1	Image 1	9	1000000012	92
1698		Spot	1	Image 1	9	1000000001	93
1266		Spot	1	Image 1	9	1000000002	94
1468		Spot	1	Image 1	9	1000000013	95
2565		Spot	1	Image 1	9	1000000009	96
1350		Spot	1	Image 1	9	1000000010	97
1325		Spot	1	Image 1	9	1000000003	98
2987		Spot	1	Image 1	9	1000000016	99
1463		Spot	1	Image 1	9	1000000017	100
1516		Spot	1	Image 1	9	1000000004	101
1360		Spot	1	Image 1	10	1000000006	102
1486		Spot	1	Image 1	10	1000000008	103
1293		Spot	1	Image 1	10	1000000014	104
1579		Spot	1	Image 1	10	1000000015	105
1553		Spot	1	Image 1	10	1000000011	106
1357		Spot	1	Image 1	10	1000000007	107
1230		Spot	1	Image 1	10	1000000018	108
1558		Spot	1	Image 1	10	1000000000	109
1964		Spot	1	Image 1	10	1000000005	110
2710		Spot	1	Image 1	10	1000000012	111
1672		Spot	1	Image 1	10	1000000001	112
1194		Spot	1	Image 1	10	1000000013	113
2952		Spot	1	Image 1	10	1000000009	114
1389		Spot	1	Image 1	10	1000000010	115
1329		Spot	1	Image 1	10	1000000003	116
3621		Spot	1	Image 1	10	1000000016	117
1413		Spot	1	Image 1	10	1000000017	118
1366		Spot	1	Image 1	10	1000000004	119
1364		Spot	1	Image 1	11	1000000006	120
1396		Spot	1	Image 1	11	1000000008	121
1239		Spot	1	Image 1	11	1000000014	122
1529		Spot	1	Image 1	11	1000000015	123
2002		Spot	1	Image 1	11	1000000011	124
1736		Spot	1	Image 1	11	1000000007	125
1393		Spot	1	Image 1	11	1000000018	126
1235		Spot	1	Image 1	11	1000000000	127
1570		Spot	1	Image 1	11	1000000005	128
3083		Spot	1	Image 1	11	1000000012	129
1495		Spot	1	Image 1	11	1000000001	130
1273		Spot	1	Image 1	11	1000000002	131
2814		Spot	1	Image 1	11	1000000009	132
1327		Spot	1	Image 1	11	1000000010	133
1500		Spot	1	Image 1	11	1000000003	134
3261		Spot	1	Image 1	11	1000000016	135
1615		Spot	1	Image 1	11	1000000019	136
2058		Spot	1	Image 1	11	1000000020	137
1506		Spot	1	Image 1	11	1000000017	138
1499		Spot	1	Image 1	11	1000000004	139
1258		Spot	1	Image 1	12	1000000006	140
1257		Spot	1	Image 1	12	1000000014	141
1583		Spot	1	Image 1	12	1000000008	142
1728		Spot	1	Image 1	12	1000000015	143
1969		Spot	1	Image 1	12	1000000011	144
1381		Spot	1	Image 1	12	1000000007	145
1515		Spot	1	Image 1	12	1000000018	146
1791		Spot	1	Image 1	12	1000000005	147
2654		Spot	1	Image 1	12	1000000012	148
1491		Spot	1	Image 1	12	1000000001	149
1976		Spot	1	Image 1	12	1000000021	150
1234		Spot	1	Image 1	12	1000000013	151
3594		Spot	1	Image 1	12	1000000009	152
1325		Spot	1	Image 1	12	1000000010	153
1298		Spot	1	Image 1	12	1000000003	154
3236		Spot	1	Image 1	12	1000000016	155
2532		Spot	1	Image 1	12	1000000020	156
2710		Spot	1	Image 1	12	1000000019	157
1529		Spot	1	Image 1	12	1000000017	158
1341		Spot	1	Image 1	12	1000000004	159
1402		Spot	1	Image 1	13	1000000006	160
1350		Spot	1	Image 1	13	1000000014	161
1771		Spot	1	Image 1	13	1000000008	162
1484		Spot	1	Image 1	13	1000000015	163
1256		Spot	1	Image 1	13	1000000022	164
1519		Spot	1	Image 1	13	1000000011	165
1455		Spot	1	Image 1	13	1000000007	166
1576		Spot	1	Image 1	13	1000000018	167
2304		Spot	1	Image 1	13	1000000005	168
2542		Spot	1	Image 1	13	1000000012	169
1247		Spot	1	Image 1	13	1000000001	170
2052		Spot	1	Image 1	13	1000000021	171
1184		Spot	1	Image 1	13	1000000013	172
3538		Spot	1	Image 1	13	1000000009	173
1260		Spot	1	Image 1	13	1000000010	174
3477		Spot	1	Image 1	13	1000000016	175
2007		Spot	1	Image 1	13	1000000020	176
2977		Spot	1	Image 1	13	1000000019	177
1600		Spot	1	Image 1	13	1000000017	178
1235		Spot	1	Image 1	13	1000000004	179
1305		Spot	1	Image 1	14	1000000006	180
1182		Spot	1	Image 1	14	1000000014	181
1442		Spot	1	Image 1	14	1000000008	182
1759		Spot	1	Image 1	14	1000000015	183
1300		Spot	1	Image 1	14	1000000022	184
1600		Spot	1	Image 1	14	1000000011	185
1343		Spot	1	Image 1	14	1000000007	186
1457		Spot	1	Image 1	14	1000000018	187
1417		Spot	1	Image 1	14	1000000023	188
2111		Spot	1	Image 1	14	1000000005	189
2837		Spot	1	Image 1	14	1000000012	190
1533		Spot	1	Image 1	14	1000000001	191
1748		Spot	1	Image 1	14	1000000021	192
1241		Spot	1	Image 1	14	1000000013	193
3543		Spot	1	Image 1	14	1000000009	194
1224		Spot	1	Image 1	14	1000000010	195
1442		Spot	1	Image 1	14	1000000003	196
3188		Spot	1	Image 1	14	1000000016	197
2678		Spot	1	Image 1	14	1000000020	198
3273		Spot	1	Image 1	14	1000000019	199
1644		Spot	1	Image 1	14	1000000024	200
1588		Spot	1	Image 1	14	1000000017	201
1408		Spot	1	Image 1	14	1000000004	202
1349		Spot	1	Image 1	15	1000000006	203
1344		Spot	1	Image 1	15	1000000008	204
1243		Spot	1	Image 1	15	1000000014	205
1779		Spot	1	Image 1	15	1000000015	206
1617		Spot	1	Image 1	15	1000000011	207
1455		Spot	1	Image 1	15	1000000022	208
1656		Spot	1	Image 1	15	1000000007	209
1337		Spot	1	Image 1	15	1000000023	210
1308		Spot	1	Image 1	15	1000000018	211
2769		Spot	1	Image 1	15	1000000012	212
1421		Spot	1	Image 1	15	1000000001	213
1484		Spot	1	Image 1	15	1000000021	214
1159		Spot	1	Image 1	15	1000000013	215
3347		Spot	1	Image 1	15	1000000009	216
1238		Spot	1	Image 1	15	1000000010	217
1516		Spot	1	Image 1	15	1000000003	218
2927		Spot	1	Image 1	15	1000000016	219
2199		Spot	1	Image 1	15	1000000020	220
3974		Spot	1	Image 1	15	1000000019	221
1381		Spot	1	Image 1	15	1000000024	222
1650		Spot	1	Image 1	15	1000000017	223
1483		Spot	1	Image 1	15	1000000004	224
1295		Spot	1	Image 1	16	1000000006	225
1600		Spot	1	Image 1	16	1000000008	226
1454		Spot	1	Image 1	16	1000000015	227
1373		Spot	1	Image 1	16	1000000022	228
1342		Spot	1	Image 1	16	1000000007	229
1269		Spot	1	Image 1	16	1000000023	230
3212		Spot	1	Image 1	16	1000000012	231
1474		Spot	1	Image 1	16	1000000001	232
1907		Spot	1	Image 1	16	1000000021	233
3012		Spot	1	Image 1	16	1000000009	234
1413		Spot	1	Image 1	16	1000000010	235
1418		Spot	1	Image 1	16	1000000003	236
3941		Spot	1	Image 1	16	1000000016	237
2041		Spot	1	Image 1	16	1000000020	238
3407		Spot	1	Image 1	16	1000000019	239
1476		Spot	1	Image 1	16	1000000024	240
1608		Spot	1	Image 1	16	1000000017	241
1403		Spot	1	Image 1	16	1000000004	242
1516		Spot	1	Image 1	17	1000000006	243
1307		Spot	1	Image 1	17	1000000008	244
1192		Spot	1	Image 1	17	1000000014	245
1639		Spot	1	Image 1	17	1000000015	246
1227		Spot	1	Image 1	17	1000000022	247
1395		Spot	1	Image 1	17	1000000007	248
1875		Spot	1	Image 1	17	1000000023	249
1497		Spot	1	Image 1	17	1000000018	250
3153		Spot	1	Image 1	17	1000000012	251
1288		Spot	1	Image 1	17	1000000001	252
1770		Spot	1	Image 1	17	1000000021	253
3197		Spot	1	Image 1	17	1000000009	254
1458		Spot	1	Image 1	17	1000000010	255
1407		Spot	1	Image 1	17	1000000003	256
2980		Spot	1	Image 1	17	1000000016	257
1959		Spot	1	Image 1	17	1000000020	258
3728		Spot	1	Image 1	17	1000000019	259
1415		Spot	1	Image 1	17	1000000017	260
1341		Spot	1	Image 1	17	1000000004	261
1398		Spot	1	Image 1	18	1000000006	262
1390		Spot	1	Image 1	18	1000000008	263
1278		Spot	1	Image 1	18	1000000014	264
1255		Spot	1	Image 1	18	1000000022	265
1481		Spot	1	Image 1	18	1000000007	266
1958		Spot	1	Image 1	18	1000000023	267
1593		Spot	1	Image 1	18	1000000018	268
1291		Spot	1	Image 1	18	1000000025	269
2520		Spot	1	Image 1	18	1000000012	270
1452		Spot	1	Image 1	18	1000000001	271
2024		Spot	1	Image 1	18	1000000021	272
2821		Spot	1	Image 1	18	1000000009	273
1284		Spot	1	Image 1	18	1000000010	274
1224		Spot	1	Image 1	18	1000000003	275
1358		Spot	1	Image 1	18	1000000016	276
2018		Spot	1	Image 1	18	1000000020	277
3460		Spot	1	Image 1	18	1000000019	278
1152		Spot	1	Image 1	18	1000000024	279
1299		Spot	1	Image 1	18	1000000017	280
1391		Spot	1	Image 1	19	1000000006	281
1308		Spot	1	Image 1	19	1000000008	282
1331		Spot	1	Image 1	19	1000000022	283
1344		Spot	1	Image 1	19	1000000007	284
1341		Spot	1	Image 1	19	1000000023	285
1338		Spot	1	Image 1	19	1000000018	286
1586		Spot	1	Image 1	19	1000000025	287
2422		Spot	1	Image 1	19	1000000012	288
1360		Spot	1	Image 1	19	1000000001	289
1984		Spot	1	Image 1	19	1000000021	290
3033		Spot	1	Image 1	19	1000000009	291
1294		Spot	1	Image 1	19	1000000010	292
1456		Spot	1	Image 1	19	1000000003	293
2080		Spot	1	Image 1	19	1000000020	294
3168		Spot	1	Image 1	19	1000000019	295
1307		Spot	1	Image 1	19	1000000004	296
1409		Spot	1	Image 1	20	1000000006	297
1248		Spot	1	Image 1	20	1000000008	298
1211		Spot	1	Image 1	20	1000000022	299
1444		Spot	1	Image 1	20	1000000007	300
1526		Spot	1	Image 1	20	1000000023	301
1482		Spot	1	Image 1	20	1000000018	302
1722		Spot	1	Image 1	20	1000000025	303
1747		Spot	1	Image 1	20	1000000012	304
1281		Spot	1	Image 1	20	1000000001	305
2212		Spot	1	Image 1	20	1000000021	306
2847		Spot	1	Image 1	20	1000000009	307
1303		Spot	1	Image 1	20	1000000010	308
1354		Spot	1	Image 1	20	1000000003	309
1750		Spot	1	Image 1	20	1000000020	310
3531		Spot	1	Image 1	20	1000000019	311
1226		Spot	1	Image 1	20	1000000024	312
1430		Spot	1	Image 1	20	1000000017	313
1540		Spot	1	Image 1	20	1000000004	314
1319		Spot	1	Image 1	21	1000000006	315
1347		Spot	1	Image 1	21	1000000008	316
1190		Spot	1	Image 1	21	1000000022	317
1583		Spot	1	Image 1	21	1000000007	318
1273		Spot	1	Image 1	21	1000000018	319
1885		Spot	1	Image 1	21	1000000025	320
1323		Spot	1	Image 1	21	1000000001	321
2241		Spot	1	Image 1	21	1000000021	322
3074		Spot	1	Image 1	21	1000000009	323
1804		Spot	1	Image 1	21	1000000010	324
1726		Spot	1	Image 1	21	1000000003	325
1562		Spot	1	Image 1	21	1000000020	326
3530		Spot	1	Image 1	21	1000000019	327
1173		Spot	1	Image 1	21	1000000024	328
1744		Spot	1	Image 1	21	1000000017	329
1330		Spot	1	Image 1	22	1000000006	330
1430		Spot	1	Image 1	22	1000000008	331
1240		Spot	1	Image 1	22	1000000022	332
1492		Spot	1	Image 1	22	1000000007	333
1547		Spot	1	Image 1	22	1000000023	334
1549		Spot	1	Image 1	22	1000000025	335
1455		Spot	1	Image 1	22	1000000012	336
1371		Spot	1	Image 1	22	1000000021	337
2865		Spot	1	Image 1	22	1000000009	338
1694		Spot	1	Image 1	22	1000000010	339
1471		Spot	1	Image 1	22	1000000003	340
2115		Spot	1	Image 1	22	1000000020	341
3170		Spot	1	Image 1	22	1000000019	342
1311		Spot	1	Image 1	22	1000000024	343
1477		Spot	1	Image 1	22	1000000017	344
1373		Spot	1	Image 1	22	1000000004	345
1646		Spot	1	Image 1	22	1000000026	346
1397		Spot	1	Image 1	23	1000000006	347
1367		Spot	1	Image 1	23	1000000008	348
1303		Spot	1	Image 1	23	1000000027	349
1264		Spot	1	Image 1	23	1000000022	350
1320		Spot	1	Image 1	23	1000000023	351
1468		Spot	1	Image 1	23	1000000025	352
1378		Spot	1	Image 1	23	1000000001	353
1397		Spot	1	Image 1	23	1000000021	354
3213		Spot	1	Image 1	23	1000000009	355
1470		Spot	1	Image 1	23	1000000010	356
1927		Spot	1	Image 1	23	1000000020	357
3845		Spot	1	Image 1	23	1000000019	358
1435		Spot	1	Image 1	23	1000000024	359
1613		Spot	1	Image 1	23	1000000017	360
1789		Spot	1	Image 1	23	1000000028	361
1296		Spot	1	Image 1	23	1000000026	362
1381		Spot	1	Image 1	24	1000000006	363
1490		Spot	1	Image 1	24	1000000008	364
1174		Spot	1	Image 1	24	1000000027	365
1236		Spot	1	Image 1	24	1000000022	366
1508		Spot	1	Image 1	24	1000000007	367
1220		Spot	1	Image 1	24	1000000029	368
1544		Spot	1	Image 1	24	1000000025	369
1496		Spot	1	Image 1	24	1000000001	370
3916		Spot	1	Image 1	24	1000000009	371
1803		Spot	1	Image 1	24	1000000010	372
1739		Spot	1	Image 1	24	1000000020	373
1511		Spot	1	Image 1	24	1000000019	374
1494		Spot	1	Image 1	24	1000000024	375
1700		Spot	1	Image 1	24	1000000017	376
1598		Spot	1	Image 1	24	1000000030	377
1259		Spot	1	Image 1	24	1000000028	378
1284		Spot	1	Image 1	24	1000000026	379
1457		Spot	1	Image 1	25	1000000006	380
1407		Spot	1	Image 1	25	1000000008	381
1254		Spot	1	Image 1	25	1000000027	382
1250		Spot	1	Image 1	25	1000000022	383
1447		Spot	1	Image 1	25	1000000007	384
1240		Spot	1	Image 1	25	1000000023	385
1207		Spot	1	Image 1	25	1000000029	386
1528		Spot	1	Image 1	25	1000000025	387
2927		Spot	1	Image 1	25	1000000009	388
1241		Spot	1	Image 1	25	1000000010	389
1491		Spot	1	Image 1	25	1000000020	390
1427		Spot	1	Image 1	25	1000000024	391
1404		Spot	1	Image 1	25	1000000017	392
1534		Spot	1	Image 1	25	1000000030	393
1483		Spot	1	Image 1	25	1000000026	394
1404		Spot	1	Image 1	26	1000000006	395
1379		Spot	1	Image 1	26	1000000008	396
1311		Spot	1	Image 1	26	1000000027	397
1235		Spot	1	Image 1	26	1000000022	398
1545		Spot	1	Image 1	26	1000000007	399
1378		Spot	1	Image 1	26	1000000025	400
1313		Spot	1	Image 1	26	1000000001	401
3234		Spot	1	Image 1	26	1000000009	402
1787		Spot	1	Image 1	26	1000000020	403
1451		Spot	1	Image 1	26	1000000024	404
1476		Spot	1	Image 1	26	1000000030	405
1448		Spot	1	Image 1	26	1000000028	406
1418		Spot	1	Image 1	26	1000000026	407
1408		Spot	1	Image 1	27	1000000006	408
1272		Spot	1	Image 1	27	1000000008	409
1375		Spot	1	Image 1	27	1000000022	410
1519		Spot	1	Image 1	27	1000000007	411
1135		Spot	1	Image 1	27	1000000029	412
1258		Spot	1	Image 1	27	1000000001	413
3542		Spot	1	Image 1	27	1000000009	414
1575		Spot	1	Image 1	27	1000000020	415
1588		Spot	1	Image 1	27	1000000024	416
1504		Spot	1	Image 1	27	1000000017	417
1707		Spot	1	Image 1	27	1000000030	418
1352		Spot	1	Image 1	27	1000000028	419
1785		Spot	1	Image 1	27	1000000026	420
1444		Spot	1	Image 1	28	1000000006	421
1689		Spot	1	Image 1	28	1000000008	422
1359		Spot	1	Image 1	28	1000000027	423
1240		Spot	1	Image 1	28	1000000022	424
1494		Spot	1	Image 1	28	1000000007	425
1179		Spot	1	Image 1	28	1000000029	426
1253		Spot	1	Image 1	28	1000000025	427
1367		Spot	1	Image 1	28	1000000001	428
3202		Spot	1	Image 1	28	1000000009	429
1933		Spot	1	Image 1	28	1000000020	430
1406		Spot	1	Image 1	28	1000000024	431
1655		Spot	1	Image 1	28	1000000017	432
1608		Spot	1	Image 1	28	1000000030	433
1400		Spot	1	Image 1	28	1000000028	434
1616		Spot	1	Image 1	28	1000000026	435
1485		Spot	1	Image 1	29	1000000006	436
1332		Spot	1	Image 1	29	1000000008	437
1388		Spot	1	Image 1	29	1000000027	438
1365		Spot	1	Image 1	29	1000000022	439
1207		Spot	1	Image 1	29	1000000031	440
1209		Spot	1	Image 1	29	1000000029	441
1590		Spot	1	Image 1	29	1000000025	442
1304		Spot	1	Image 1	29	1000000001	443
3136		Spot	1	Image 1	29	1000000009	444
1654		Spot	1	Image 1	29	1000000020	445
1732		Spot	1	Image 1	29	1000000017	446
1563		Spot	1	Image 1	29	1000000030	447
1563		Spot	1	Image 1	29	1000000026	448
1498		Spot	1	Image 1	30	1000000006	449
1376		Spot	1	Image 1	30	1000000008	450
1303		Spot	1	Image 1	30	1000000027	451
1328		Spot	1	Image 1	30	1000000022	452
1283		Spot	1	Image 1	30	1000000031	453
1610		Spot	1	Image 1	30	1000000007	454
1167		Spot	1	Image 1	30	1000000029	455
1319		Spot	1	Image 1	30	1000000025	456
1302		Spot	1	Image 1	30	1000000001	457
3232		Spot	1	Image 1	30	1000000009	458
1704		Spot	1	Image 1	30	1000000020	459
1664		Spot	1	Image 1	30	1000000017	460
1668		Spot	1	Image 1	30	1000000030	461
2184		Spot	1	Image 1	30	1000000028	462
2180		Spot	1	Image 1	30	1000000026	463
1424		Spot	1	Image 1	31	1000000006	464
1238		Spot	1	Image 1	31	1000000032	465
1430		Spot	1	Image 1	31	1000000008	466
1229		Spot	1	Image 1	31	1000000027	467
1415		Spot	1	Image 1	31	1000000031	468
1240		Spot	1	Image 1	31	1000000022	469
1446		Spot	1	Image 1	31	1000000007	470
1200		Spot	1	Image 1	31	1000000029	471
1378		Spot	1	Image 1	31	1000000025	472
1246		Spot	1	Image 1	31	1000000001	473
2591		Spot	1	Image 1	31	1000000009	474
1716		Spot	1	Image 1	31	1000000020	475
1472		Spot	1	Image 1	31	1000000017	476
1483		Spot	1	Image 1	31	1000000030	477
1944		Spot	1	Image 1	31	1000000026	478
1438		Spot	1	Image 1	32	1000000006	479
1324		Spot	1	Image 1	32	1000000032	480
1332		Spot	1	Image 1	32	1000000008	481
1274		Spot	1	Image 1	32	1000000027	482
1120		Spot	1	Image 1	32	1000000022	483
1405		Spot	1	Image 1	32	1000000031	484
1590		Spot	1	Image 1	32	1000000007	485
1478		Spot	1	Image 1	32	1000000029	486
1604		Spot	1	Image 1	32	1000000025	487
1213		Spot	1	Image 1	32	1000000001	488
2901		Spot	1	Image 1	32	1000000009	489
1756		Spot	1	Image 1	32	1000000020	490
1434		Spot	1	Image 1	32	1000000017	491
1534		Spot	1	Image 1	32	1000000030	492
1254		Spot	1	Image 1	32	1000000028	493
1965		Spot	1	Image 1	32	1000000026	494
1358		Spot	1	Image 1	33	1000000006	495
1276		Spot	1	Image 1	33	1000000032	496
1287		Spot	1	Image 1	33	1000000008	497
1233		Spot	1	Image 1	33	1000000027	498
1247		Spot	1	Image 1	33	1000000031	499
1531		Spot	1	Image 1	33	1000000007	500
1606		Spot	1	Image 1	33	1000000025	501
2384		Spot	1	Image 1	33	1000000009	502
2002		Spot	1	Image 1	33	1000000020	503
1438		Spot	1	Image 1	33	1000000017	504
1512		Spot	1	Image 1	33	1000000030	505
1250		Spot	1	Image 1	33	1000000028	506
1968		Spot	1	Image 1	33	1000000026	507
1403		Spot	1	Image 1	34	1000000006	508
1211		Spot	1	Image 1	34	1000000032	509
1143		Spot	1	Image 1	34	1000000027	510
1233		Spot	1	Image 1	34	1000000031	511
1660		Spot	1	Image 1	34	1000000007	512
1195		Spot	1	Image 1	34	1000000029	513
1133		Spot	1	Image 1	34	1000000033	514
1290		Spot	1	Image 1	34	1000000025	515
1725		Spot	1	Image 1	34	1000000034	516
2616		Spot	1	Image 1	34	1000000009	517
1854		Spot	1	Image 1	34	1000000020	518
1508		Spot	1	Image 1	34	1000000017	519
1491		Spot	1	Image 1	34	1000000030	520
1208		Spot	1	Image 1	34	1000000028	521
1440		Spot	1	Image 1	34	1000000026	522
1458		Spot	1	Image 1	35	1000000006	523
1158		Spot	1	Image 1	35	1000000032	524
1183		Spot	1	Image 1	35	1000000027	525
1152		Spot	1	Image 1	35	1000000031	526
1602		Spot	1	Image 1	35	1000000007	527
1245		Spot	1	Image 1	35	1000000029	528
1224		Spot	1	Image 1	35	1000000035	529
1141		Spot	1	Image 1	35	1000000033	530
1445		Spot	1	Image 1	35	1000000025	531
1808		Spot	1	Image 1	35	1000000034	532
1881		Spot	1	Image 1	35	1000000009	533
2019		Spot	1	Image 1	35	1000000020	534
1704		Spot	1	Image 1	35	1000000017	535
1562		Spot	1	Image 1	35	1000000030	536
1296		Spot	1	Image 1	35	1000000026	537
1408		Spot	1	Image 1	36	1000000006	538
1163		Spot	1	Image 1	36	1000000032	539
1167		Spot	1	Image 1	36	1000000036	540
1188		Spot	1	Image 1	36	1000000027	541
1294		Spot	1	Image 1	36	1000000031	542
1585		Spot	1	Image 1	36	1000000007	543
1300		Spot	1	Image 1	36	1000000035	544
1115		Spot	1	Image 1	36	1000000033	545
1284		Spot	1	Image 1	36	1000000025	546
1647		Spot	1	Image 1	36	1000000034	547
1936		Spot	1	Image 1	36	1000000009	548
2123		Spot	1	Image 1	36	1000000020	549
1266		Spot	1	Image 1	36	1000000017	550
1663		Spot	1	Image 1	36	1000000030	551
1241		Spot	1	Image 1	36	1000000026	552
1363		Spot	1	Image 1	37	1000000006	553
1239		Spot	1	Image 1	37	1000000032	554
1472		Spot	1	Image 1	37	1000000036	555
1260		Spot	1	Image 1	37	1000000031	556
1448		Spot	1	Image 1	37	1000000007	557
1207		Spot	1	Image 1	37	1000000035	558
1247		Spot	1	Image 1	37	1000000033	559
1336		Spot	1	Image 1	37	1000000025	560
1875		Spot	1	Image 1	37	1000000034	561
1702		Spot	1	Image 1	37	1000000009	562
1512		Spot	1	Image 1	37	1000000017	563
1376		Spot	1	Image 1	37	1000000026	564
1324		Spot	1	Image 1	38	1000000006	565
1360		Spot	1	Image 1	38	1000000032	566
1346		Spot	1	Image 1	38	1000000036	567
1349		Spot	1	Image 1	38	1000000027	568
1339		Spot	1	Image 1	38	1000000007	569
1370		Spot	1	Image 1	38	1000000035	570
1230		Spot	1	Image 1	38	1000000033	571
1535		Spot	1	Image 1	38	1000000025	572
1931		Spot	1	Image 1	38	1000000034	573
1471		Spot	1	Image 1	38	1000000009	574
1865		Spot	1	Image 1	38	1000000020	575
1805		Spot	1	Image 1	38	1000000037	576
1369		Spot	1	Image 1	38	1000000030	577
1404		Spot	1	Image 1	39	1000000032	578
1344		Spot	1	Image 1	39	1000000006	579
1399		Spot	1	Image 1	39	1000000036	580
1263		Spot	1	Image 1	39	1000000027	581
1165		Spot	1	Image 1	39	1000000031	582
1475		Spot	1	Image 1	39	1000000007	583
1377		Spot	1	Image 1	39	1000000035	584
1106		Spot	1	Image 1	39	1000000033	585
1226		Spot	1	Image 1	39	1000000025	586
1788		Spot	1	Image 1	39	1000000034	587
1145		Spot	1	Image 1	39	1000000038	588
1668		Spot	1	Image 1	39	1000000039	589
1657		Spot	1	Image 1	39	1000000020	590
2074		Spot	1	Image 1	39	1000000037	591
1341		Spot	1	Image 1	39	1000000017	592
1669		Spot	1	Image 1	39	1000000030	593
1421		Spot	1	Image 1	39	1000000026	594
1299		Spot	1	Image 1	40	1000000006	595
1235		Spot	1	Image 1	40	1000000032	596
1716		Spot	1	Image 1	40	1000000036	597
1281		Spot	1	Image 1	40	1000000027	598
1489		Spot	1	Image 1	40	1000000007	599
1304		Spot	1	Image 1	40	1000000035	600
1256		Spot	1	Image 1	40	1000000033	601
1430		Spot	1	Image 1	40	1000000034	602
1338		Spot	1	Image 1	40	1000000038	603
2269		Spot	1	Image 1	40	1000000039	604
1350		Spot	1	Image 1	40	1000000040	605
1623		Spot	1	Image 1	40	1000000020	606
2217		Spot	1	Image 1	40	1000000037	607
1325		Spot	1	Image 1	40	1000000017	608
1413		Spot	1	Image 1	40	1000000030	609
1345		Spot	1	Image 1	40	1000000026	610
1359		Spot	1	Image 1	41	1000000006	611
1315		Spot	1	Image 1	41	1000000027	612
1573		Spot	1	Image 1	41	1000000007	613
1273		Spot	1	Image 1	41	1000000035	614
1206		Spot	1	Image 1	41	1000000033	615
1704		Spot	1	Image 1	41	1000000034	616
1377		Spot	1	Image 1	41	1000000038	617
1499		Spot	1	Image 1	41	1000000039	618
1284		Spot	1	Image 1	41	1000000040	619
1780		Spot	1	Image 1	41	1000000020	620
2521		Spot	1	Image 1	41	1000000037	621
1228		Spot	1	Image 1	41	1000000017	622
1250		Spot	1	Image 1	41	1000000030	623
1353		Spot	1	Image 1	41	1000000026	624
1323		Spot	1	Image 1	42	1000000006	625
1324		Spot	1	Image 1	42	1000000032	626
1260		Spot	1	Image 1	42	1000000036	627
1480		Spot	1	Image 1	42	1000000007	628
1157		Spot	1	Image 1	42	1000000035	629
1149		Spot	1	Image 1	42	1000000033	630
1868		Spot	1	Image 1	42	1000000034	631
1320		Spot	1	Image 1	42	1000000038	632
1374		Spot	1	Image 1	42	1000000039	633
1138		Spot	1	Image 1	42	1000000040	634
1788		Spot	1	Image 1	42	1000000020	635
2277		Spot	1	Image 1	42	1000000037	636
1363		Spot	1	Image 1	42	1000000017	637
1575		Spot	1	Image 1	42	1000000030	638
1280		Spot	1	Image 1	42	1000000026	639
1308		Spot	1	Image 1	43	1000000006	640
1641		Spot	1	Image 1	43	1000000036	641
1405		Spot	1	Image 1	43	1000000007	642
1281		Spot	1	Image 1	43	1000000035	643
1114		Spot	1	Image 1	43	1000000033	644
1607		Spot	1	Image 1	43	1000000034	645
1423		Spot	1	Image 1	43	1000000038	646
1482		Spot	1	Image 1	43	1000000039	647
1730		Spot	1	Image 1	43	1000000020	648
2028		Spot	1	Image 1	43	1000000037	649
1419		Spot	1	Image 1	43	1000000017	650
1703		Spot	1	Image 1	43	1000000030	651
1107		Spot	1	Image 1	43	1000000026	652
1339		Spot	1	Image 1	44	1000000006	653
1367		Spot	1	Image 1	44	1000000032	654
1737		Spot	1	Image 1	44	1000000036	655
1507		Spot	1	Image 1	44	1000000007	656
1228		Spot	1	Image 1	44	1000000035	657
1175		Spot	1	Image 1	44	1000000033	658
1802		Spot	1	Image 1	44	1000000034	659
1178		Spot	1	Image 1	44	1000000038	660
1731		Spot	1	Image 1	44	1000000039	661
1637		Spot	1	Image 1	44	1000000020	662
1339		Spot	1	Image 1	44	1000000040	663
2358		Spot	1	Image 1	44	1000000037	664
1412		Spot	1	Image 1	44	1000000017	665
1377		Spot	1	Image 1	44	1000000030	666
1233		Spot	1	Image 1	44	1000000026	667
1380		Spot	1	Image 1	45	1000000006	668
1394		Spot	1	Image 1	45	1000000032	669
1508		Spot	1	Image 1	45	1000000036	670
1574		Spot	1	Image 1	45	1000000007	671
1221		Spot	1	Image 1	45	1000000035	672
1085		Spot	1	Image 1	45	1000000033	673
2035		Spot	1	Image 1	45	1000000034	674
1672		Spot	1	Image 1	45	1000000039	675
1839		Spot	1	Image 1	45	1000000020	676
1317		Spot	1	Image 1	45	1000000040	677
2807		Spot	1	Image 1	45	1000000037	678
1486		Spot	1	Image 1	45	1000000017	679
1537		Spot	1	Image 1	45	1000000030	680
1422		Spot	1	Image 1	45	1000000026	681
1313		Spot	1	Image 1	46	1000000006	682
1280		Spot	1	Image 1	46	1000000036	683
1389		Spot	1	Image 1	46	1000000007	684
1208		Spot	1	Image 1	46	1000000035	685
1155		Spot	1	Image 1	46	1000000033	686
1841		Spot	1	Image 1	46	1000000034	687
1248		Spot	1	Image 1	46	1000000038	688
1633		Spot	1	Image 1	46	1000000039	689
1318		Spot	1	Image 1	46	1000000041	690
1377		Spot	1	Image 1	46	1000000020	691
1220		Spot	1	Image 1	46	1000000040	692
2871		Spot	1	Image 1	46	1000000037	693
1251		Spot	1	Image 1	46	1000000017	694
1499		Spot	1	Image 1	46	1000000030	695
1379		Spot	1	Image 1	46	1000000026	696
1302		Spot	1	Image 1	47	1000000006	697
1299		Spot	1	Image 1	47	1000000032	698
1213		Spot	1	Image 1	47	1000000036	699
1361		Spot	1	Image 1	47	1000000007	700
1137		Spot	1	Image 1	47	1000000035	701
1066		Spot	1	Image 1	47	1000000033	702
1970		Spot	1	Image 1	47	1000000034	703
1327		Spot	1	Image 1	47	1000000038	704
1494		Spot	1	Image 1	47	1000000039	705
1789		Spot	1	Image 1	47	1000000041	706
1354		Spot	1	Image 1	47	1000000040	707
2503		Spot	1	Image 1	47	1000000037	708
1449		Spot	1	Image 1	47	1000000017	709
1570		Spot	1	Image 1	47	1000000030	710
1112		Spot	1	Image 1	47	1000000042	711
1272		Spot	1	Image 1	48	1000000006	712
1396		Spot	1	Image 1	48	1000000036	713
1352		Spot	1	Image 1	48	1000000007	714
1292		Spot	1	Image 1	48	1000000035	715
2053		Spot	1	Image 1	48	1000000034	716
1371		Spot	1	Image 1	48	1000000038	717
1615		Spot	1	Image 1	48	1000000039	718
2101		Spot	1	Image 1	48	1000000041	719
1326		Spot	1	Image 1	48	1000000020	720
1372		Spot	1	Image 1	48	1000000040	721
2204		Spot	1	Image 1	48	1000000037	722
1343		Spot	1	Image 1	48	1000000017	723
1248		Spot	1	Image 1	49	1000000006	724
1460		Spot	1	Image 1	49	1000000036	725
1557		Spot	1	Image 1	49	1000000007	726
1298		Spot	1	Image 1	49	1000000035	727
1393		Spot	1	Image 1	49	1000000033	728
2197		Spot	1	Image 1	49	1000000034	729
1263		Spot	1	Image 1	49	1000000038	730
1557		Spot	1	Image 1	49	1000000039	731
1975		Spot	1	Image 1	49	1000000041	732
1371		Spot	1	Image 1	49	1000000040	733
1959		Spot	1	Image 1	49	1000000037	734
1413		Spot	1	Image 1	49	1000000017	735
1096		Spot	1	Image 1	49	1000000042	736
1243		Spot	1	Image 1	50	1000000006	737
1550		Spot	1	Image 1	50	1000000036	738
1550		Spot	1	Image 1	50	1000000007	739
1462		Spot	1	Image 1	50	1000000043	740
1277		Spot	1	Image 1	50	1000000033	741
1963		Spot	1	Image 1	50	1000000034	742
1355		Spot	1	Image 1	50	1000000038	743
1516		Spot	1	Image 1	50	1000000039	744
2138		Spot	1	Image 1	50	1000000041	745
1354		Spot	1	Image 1	50	1000000020	746
1474		Spot	1	Image 1	50	1000000040	747
2316		Spot	1	Image 1	50	1000000037	748
1766		Spot	1	Image 1	50	1000000017	749
1308		Spot	1	Image 1	50	1000000042	750
1206		Spot	1	Image 1	51	1000000006	751
1328		Spot	1	Image 1	51	1000000036	752
1575		Spot	1	Image 1	51	1000000007	753
1438		Spot	1	Image 1	51	1000000043	754
1336		Spot	1	Image 1	51	1000000035	755
1698		Spot	1	Image 1	51	1000000034	756
1387		Spot	1	Image 1	51	1000000038	757
1480		Spot	1	Image 1	51	1000000039	758
1860		Spot	1	Image 1	51	1000000041	759
1394		Spot	1	Image 1	51	1000000020	760
1431		Spot	1	Image 1	51	1000000040	761
2425		Spot	1	Image 1	51	1000000037	762
1604		Spot	1	Image 1	51	1000000017	763
1141		Spot	1	Image 1	51	1000000042	764
1287		Spot	1	Image 1	52	1000000006	765
1322		Spot	1	Image 1	52	1000000036	766
1552		Spot	1	Image 1	52	1000000044	767
1687		Spot	1	Image 1	52	1000000043	768
1115		Spot	1	Image 1	52	1000000033	769
1961		Spot	1	Image 1	52	1000000034	770
1278		Spot	1	Image 1	52	1000000038	771
1485		Spot	1	Image 1	52	1000000045	772
1356		Spot	1	Image 1	52	1000000046	773
1824		Spot	1	Image 1	52	1000000039	774
1282		Spot	1	Image 1	52	1000000041	775
1254		Spot	1	Image 1	52	1000000040	776
2162		Spot	1	Image 1	52	1000000037	777
1599		Spot	1	Image 1	52	1000000017	778
1162		Spot	1	Image 1	52	1000000042	779
1226		Spot	1	Image 1	53	1000000006	780
1356		Spot	1	Image 1	53	1000000044	781
1507		Spot	1	Image 1	53	1000000043	782
1132		Spot	1	Image 1	53	1000000033	783
1979		Spot	1	Image 1	53	1000000034	784
1218		Spot	1	Image 1	53	1000000038	785
1347		Spot	1	Image 1	53	1000000045	786
1196		Spot	1	Image 1	53	1000000046	787
1652		Spot	1	Image 1	53	1000000039	788
1536		Spot	1	Image 1	53	1000000041	789
1246		Spot	1	Image 1	53	1000000040	790
1599		Spot	1	Image 1	53	1000000037	791
1358		Spot	1	Image 1	53	1000000017	792
1406		Spot	1	Image 1	53	1000000042	793
1347		Spot	1	Image 1	54	1000000006	794
1279		Spot	1	Image 1	54	1000000036	795
1456		Spot	1	Image 1	54	1000000044	796
1682		Spot	1	Image 1	54	1000000043	797
1233		Spot	1	Image 1	54	1000000033	798
2039		Spot	1	Image 1	54	1000000034	799
1196		Spot	1	Image 1	54	1000000038	800
1419		Spot	1	Image 1	54	1000000045	801
1760		Spot	1	Image 1	54	1000000039	802
1296		Spot	1	Image 1	54	1000000046	803
1306		Spot	1	Image 1	54	1000000041	804
2412		Spot	1	Image 1	54	1000000037	805
1385		Spot	1	Image 1	54	1000000017	806
1127		Spot	1	Image 1	54	1000000042	807
1265		Spot	1	Image 1	55	1000000006	808
1199		Spot	1	Image 1	55	1000000036	809
1198		Spot	1	Image 1	55	1000000044	810
1489		Spot	1	Image 1	55	1000000043	811
1440		Spot	1	Image 1	55	1000000034	812
1478		Spot	1	Image 1	55	1000000045	813
1239		Spot	1	Image 1	55	1000000046	814
1410		Spot	1	Image 1	55	1000000041	815
2156		Spot	1	Image 1	55	1000000037	816
1382		Spot	1	Image 1	55	1000000017	817
1137		Spot	1	Image 1	55	1000000042	818
1228		Spot	1	Image 1	56	1000000006	819
1313		Spot	1	Image 1	56	1000000043	820
1330		Spot	1	Image 1	56	1000000047	821
1140		Spot	1	Image 1	56	1000000033	822
1308		Spot	1	Image 1	56	1000000045	823
1520		Spot	1	Image 1	56	1000000046	824
1254		Spot	1	Image 1	56	1000000041	825
1759		Spot	1	Image 1	56	1000000037	826
1493		Spot	1	Image 1	56	1000000017	827
1241		Spot	1	Image 1	56	1000000042	828
1297		Spot	1	Image 1	57	1000000006	829
1282		Spot	1	Image 1	57	1000000036	830
1385		Spot	1	Image 1	57	1000000044	831
1438		Spot	1	Image 1	57	1000000043	832
1242		Spot	1	Image 1	57	1000000047	833
1119		Spot	1	Image 1	57	1000000033	834
1155		Spot	1	Image 1	57	1000000045	835
1193		Spot	1	Image 1	57	1000000046	836
1350		Spot	1	Image 1	57	1000000017	837
1121		Spot	1	Image 1	57	1000000042	838
1220		Spot	1	Image 1	58	1000000006	839
1284		Spot	1	Image 1	58	1000000036	840
1488		Spot	1	Image 1	58	1000000044	841
1723		Spot	1	Image 1	58	1000000043	842
1268		Spot	1	Image 1	58	1000000047	843
1191		Spot	1	Image 1	58	1000000033	844
1321		Spot	1	Image 1	58	1000000045	845
1528		Spot	1	Image 1	58	1000000046	846
2186		Spot	1	Image 1	58	1000000037	847
1651		Spot	1	Image 1	58	1000000017	848
1233		Spot	1	Image 1	58	1000000042	849
1195		Spot	1	Image 1	59	1000000006	850
1168		Spot	1	Image 1	59	1000000048	851
1359		Spot	1	Image 1	59	1000000044	852
1354		Spot	1	Image 1	59	1000000043	853
1331		Spot	1	Image 1	59	1000000047	854
1617		Spot	1	Image 1	59	1000000045	855
1517		Spot	1	Image 1	59	1000000046	856
1878		Spot	1	Image 1	59	1000000037	857
1663		Spot	1	Image 1	59	1000000017	858
1720		Spot	1	Image 1	59	1000000042	859
1217		Spot	1	Image 1	60	1000000006	860
1349		Spot	1	Image 1	60	1000000048	861
1578		Spot	1	Image 1	60	1000000044	862
1589		Spot	1	Image 1	60	1000000043	863
1174		Spot	1	Image 1	60	1000000033	864
1276		Spot	1	Image 1	60	1000000045	865
1209		Spot	1	Image 1	60	1000000046	866
2159		Spot	1	Image 1	60	1000000037	867
1606		Spot	1	Image 1	60	1000000017	868
1458		Spot	1	Image 1	60	1000000042	869
1281		Spot	1	Image 1	61	1000000006	870
1338		Spot	1	Image 1	61	1000000048	871
1474		Spot	1	Image 1	61	1000000044	872
1613		Spot	1	Image 1	61	1000000043	873
1950		Spot	1	Image 1	61	1000000047	874
1527		Spot	1	Image 1	61	1000000045	875
1306		Spot	1	Image 1	61	1000000046	876
2449		Spot	1	Image 1	61	1000000037	877
1228		Spot	1	Image 1	61	1000000017	878
1099		Spot	1	Image 1	61	1000000042	879
1147		Spot	1	Image 1	62	1000000006	880
1339		Spot	1	Image 1	62	1000000048	881
1465		Spot	1	Image 1	62	1000000044	882
1474		Spot	1	Image 1	62	1000000043	883
1937		Spot	1	Image 1	62	1000000047	884
1544		Spot	1	Image 1	62	1000000045	885
1277		Spot	1	Image 1	62	1000000046	886
1887		Spot	1	Image 1	62	1000000037	887
1371		Spot	1	Image 1	62	1000000017	888
1227		Spot	1	Image 1	62	1000000042	889
1208		Spot	1	Image 1	63	1000000006	890
1265		Spot	1	Image 1	63	1000000048	891
1278		Spot	1	Image 1	63	1000000044	892
1391		Spot	1	Image 1	63	1000000047	893
1796		Spot	1	Image 1	63	1000000043	894
1387		Spot	1	Image 1	63	1000000046	895
1711		Spot	1	Image 1	63	1000000037	896
1371		Spot	1	Image 1	63	1000000017	897
1227		Spot	1	Image 1	64	1000000006	898
1159		Spot	1	Image 1	64	1000000048	899
1060		Spot	1	Image 1	64	1000000044	900
1989		Spot	1	Image 1	64	1000000043	901
1919		Spot	1	Image 1	64	1000000045	902
2553		Spot	1	Image 1	64	1000000049	903
1585		Spot	1	Image 1	64	1000000046	904
2098		Spot	1	Image 1	64	1000000037	905
1508		Spot	1	Image 1	64	1000000017	906
1310		Spot	1	Image 1	64	1000000042	907
1205		Spot	1	Image 1	65	1000000006	908
1139		Spot	1	Image 1	65	1000000044	909
1196		Spot	1	Image 1	65	1000000047	910
1313		Spot	1	Image 1	65	1000000050	911
1955		Spot	1	Image 1	65	1000000043	912
3769		Spot	1	Image 1	65	1000000049	913
1234		Spot	1	Image 1	65	1000000046	914
2885		Spot	1	Image 1	65	1000000051	915
1403		Spot	1	Image 1	65	1000000017	916
1128		Spot	1	Image 1	65	1000000042	917
1228		Spot	1	Image 1	66	1000000006	918
1222		Spot	1	Image 1	66	1000000048	919
1325		Spot	1	Image 1	66	1000000047	920
1507		Spot	1	Image 1	66	1000000050	921
2146		Spot	1	Image 1	66	1000000043	922
2911		Spot	1	Image 1	66	1000000049	923
1543		Spot	1	Image 1	66	1000000046	924
2674		Spot	1	Image 1	66	1000000051	925
1382		Spot	1	Image 1	66	1000000052	926
1260		Spot	1	Image 1	66	1000000017	927
1214		Spot	1	Image 1	67	1000000006	928
1368		Spot	1	Image 1	67	1000000048	929
1189		Spot	1	Image 1	67	1000000053	930
1152		Spot	1	Image 1	67	1000000044	931
1350		Spot	1	Image 1	67	1000000047	932
1382		Spot	1	Image 1	67	1000000050	933
2178		Spot	1	Image 1	67	1000000043	934
1734		Spot	1	Image 1	67	1000000049	935
1459		Spot	1	Image 1	67	1000000046	936
1317		Spot	1	Image 1	67	1000000054	937
2567		Spot	1	Image 1	67	1000000051	938
1255		Spot	1	Image 1	67	1000000052	939
1278		Spot	1	Image 1	67	1000000017	940
1176		Spot	1	Image 1	67	1000000042	941
1225		Spot	1	Image 1	68	1000000006	942
1156		Spot	1	Image 1	68	1000000048	943
1158		Spot	1	Image 1	68	1000000053	944
1143		Spot	1	Image 1	68	1000000044	945
1276		Spot	1	Image 1	68	1000000047	946
1185		Spot	1	Image 1	68	1000000050	947
1930		Spot	1	Image 1	68	1000000043	948
1553		Spot	1	Image 1	68	1000000055	949
1219		Spot	1	Image 1	68	1000000049	950
1410		Spot	1	Image 1	68	1000000046	951
2028		Spot	1	Image 1	68	1000000051	952
1355		Spot	1	Image 1	68	1000000052	953
1396		Spot	1	Image 1	68	1000000017	954
1194		Spot	1	Image 1	68	1000000042	955
1243		Spot	1	Image 1	69	1000000006	956
1319		Spot	1	Image 1	69	1000000048	957
1189		Spot	1	Image 1	69	1000000053	958
1351		Spot	1	Image 1	69	1000000050	959
1480		Spot	1	Image 1	69	1000000043	960
1300		Spot	1	Image 1	69	1000000055	961
1323		Spot	1	Image 1	69	1000000049	962
1494		Spot	1	Image 1	69	1000000046	963
1274		Spot	1	Image 1	69	1000000054	964
2280		Spot	1	Image 1	69	1000000051	965
1487		Spot	1	Image 1	69	1000000052	966
1279		Spot	1	Image 1	69	1000000042	967
1214		Spot	1	Image 1	70	1000000006	968
1266		Spot	1	Image 1	70	1000000048	969
1106		Spot	1	Image 1	70	1000000053	970
1568		Spot	1	Image 1	70	1000000050	971
1403		Spot	1	Image 1	70	1000000043	972
1392		Spot	1	Image 1	70	1000000055	973
1422		Spot	1	Image 1	70	1000000049	974
1611		Spot	1	Image 1	70	1000000046	975
1317		Spot	1	Image 1	70	1000000054	976
2184		Spot	1	Image 1	70	1000000051	977
1737		Spot	1	Image 1	70	1000000052	978
1166		Spot	1	Image 1	70	1000000042	979
1219		Spot	1	Image 1	71	1000000006	980
1258		Spot	1	Image 1	71	1000000048	981
1252		Spot	1	Image 1	71	1000000053	982
1551		Spot	1	Image 1	71	1000000050	983
1190		Spot	1	Image 1	71	1000000055	984
1452		Spot	1	Image 1	71	1000000049	985
1377		Spot	1	Image 1	71	1000000046	986
1247		Spot	1	Image 1	71	1000000054	987
2732		Spot	1	Image 1	71	1000000051	988
1707		Spot	1	Image 1	71	1000000052	989
1189		Spot	1	Image 1	71	1000000042	990
1200		Spot	1	Image 1	72	1000000006	991
1459		Spot	1	Image 1	72	1000000048	992
1550		Spot	1	Image 1	72	1000000050	993
1330		Spot	1	Image 1	72	1000000055	994
1441		Spot	1	Image 1	72	1000000049	995
1327		Spot	1	Image 1	72	1000000046	996
1244		Spot	1	Image 1	72	1000000054	997
3176		Spot	1	Image 1	72	1000000051	998
1709		Spot	1	Image 1	72	1000000052	999
1341		Spot	1	Image 1	72	1000000042	1000
1107		Spot	1	Image 1	73	1000000006	1001
1441		Spot	1	Image 1	73	1000000048	1002
1107		Spot	1	Image 1	73	1000000053	1003
1804		Spot	1	Image 1	73	1000000050	1004
1094		Spot	1	Image 1	73	1000000055	1005
1329		Spot	1	Image 1	73	1000000056	1006
1177		Spot	1	Image 1	73	1000000049	1007
1174		Spot	1	Image 1	73	1000000046	1008
1440		Spot	1	Image 1	73	1000000054	1009
3163		Spot	1	Image 1	73	1000000051	1010
1880		Spot	1	Image 1	73	1000000052	1011
1232		Spot	1	Image 1	73	1000000042	1012
1075		Spot	1	Image 1	74	1000000006	1013
1850		Spot	1	Image 1	74	1000000048	1014
1216		Spot	1	Image 1	74	1000000053	1015
1209		Spot	1	Image 1	74	1000000050	1016
1265		Spot	1	Image 1	74	1000000055	1017
1265		Spot	1	Image 1	74	1000000057	1018
1331		Spot	1	Image 1	74	1000000056	1019
1503		Spot	1	Image 1	74	1000000049	1020
1313		Spot	1	Image 1	74	1000000046	1021
1414		Spot	1	Image 1	74	1000000054	1022
3036		Spot	1	Image 1	74	1000000051	1023
1853		Spot	1	Image 1	74	1000000052	1024
1230		Spot	1	Image 1	74	1000000042	1025
1072		Spot	1	Image 1	75	1000000006	1026
2386		Spot	1	Image 1	75	1000000048	1027
1079		Spot	1	Image 1	75	1000000053	1028
1464		Spot	1	Image 1	75	1000000050	1029
1577		Spot	1	Image 1	75	1000000057	1030
1369		Spot	1	Image 1	75	1000000055	1031
1514		Spot	1	Image 1	75	1000000056	1032
1195		Spot	1	Image 1	75	1000000046	1033
1328		Spot	1	Image 1	75	1000000054	1034
2903		Spot	1	Image 1	75	1000000051	1035
2328		Spot	1	Image 1	75	1000000052	1036
1151		Spot	1	Image 1	75	1000000042	1037
1102		Spot	1	Image 1	76	1000000006	1038
1383		Spot	1	Image 1	76	1000000048	1039
1345		Spot	1	Image 1	76	1000000053	1040
1630		Spot	1	Image 1	76	1000000050	1041
1180		Spot	1	Image 1	76	1000000055	1042
1323		Spot	1	Image 1	76	1000000057	1043
1403		Spot	1	Image 1	76	1000000056	1044
1273		Spot	1	Image 1	76	1000000049	1045
1183		Spot	1	Image 1	76	1000000046	1046
1284		Spot	1	Image 1	76	1000000054	1047
2935		Spot	1	Image 1	76	1000000051	1048
1644		Spot	1	Image 1	76	1000000052	1049
1258		Spot	1	Image 1	76	1000000042	1050
1072		Spot	1	Image 1	77	1000000006	1051
1187		Spot	1	Image 1	77	1000000048	1052
1146		Spot	1	Image 1	77	1000000053	1053
1302		Spot	1	Image 1	77	1000000050	1054
1678		Spot	1	Image 1	77	1000000057	1055
1251		Spot	1	Image 1	77	1000000055	1056
1459		Spot	1	Image 1	77	1000000056	1057
1366		Spot	1	Image 1	77	1000000049	1058
1622		Spot	1	Image 1	77	1000000054	1059
2713		Spot	1	Image 1	77	1000000051	1060
1436		Spot	1	Image 1	77	1000000052	1061
1248		Spot	1	Image 1	77	1000000042	1062
1198		Spot	1	Image 1	78	1000000048	1063
1536		Spot	1	Image 1	78	1000000057	1064
1361		Spot	1	Image 1	78	1000000055	1065
1273		Spot	1	Image 1	78	1000000056	1066
1551		Spot	1	Image 1	78	1000000049	1067
1760		Spot	1	Image 1	78	1000000054	1068
2773		Spot	1	Image 1	78	1000000051	1069
1398		Spot	1	Image 1	78	1000000052	1070
1183		Spot	1	Image 1	78	1000000042	1071
1099		Spot	1	Image 1	79	1000000053	1072
2413		Spot	1	Image 1	79	1000000057	1073
1139		Spot	1	Image 1	79	1000000056	1074
1617		Spot	1	Image 1	79	1000000054	1075
2159		Spot	1	Image 1	79	1000000051	1076
1522		Spot	1	Image 1	79	1000000052	1077
1091		Spot	1	Image 1	79	1000000042	1078
2096		Spot	1	Image 1	80	1000000057	1079
1341		Spot	1	Image 1	80	1000000056	1080
1130		Spot	1	Image 1	80	1000000058	1081
1375		Spot	1	Image 1	80	1000000054	1082
1525		Spot	1	Image 1	80	1000000052	1083
1272		Spot	1	Image 1	80	1000000042	1084
1987		Spot	1	Image 1	81	1000000057	1085
1240		Spot	1	Image 1	81	1000000056	1086
1291		Spot	1	Image 1	81	1000000058	1087
1587		Spot	1	Image 1	81	1000000054	1088
1371		Spot	1	Image 1	81	1000000051	1089
1471		Spot	1	Image 1	81	1000000052	1090
1057		Spot	1	Image 1	81	1000000042	1091
1050		Spot	1	Image 1	82	1000000059	1092
2261		Spot	1	Image 1	82	1000000057	1093
1274		Spot	1	Image 1	82	1000000056	1094
1265		Spot	1	Image 1	82	1000000058	1095
1297		Spot	1	Image 1	82	1000000051	1096
1491		Spot	1	Image 1	82	1000000052	1097
1074		Spot	1	Image 1	82	1000000042	1098
1114		Spot	1	Image 1	83	1000000059	1099
2012		Spot	1	Image 1	83	1000000057	1100
1218		Spot	1	Image 1	83	1000000056	1101
1571		Spot	1	Image 1	83	1000000052	1102
1235		Spot	1	Image 1	83	1000000042	1103
1098		Spot	1	Image 1	84	1000000059	1104
2128		Spot	1	Image 1	84	1000000057	1105
1249		Spot	1	Image 1	84	1000000056	1106
1365		Spot	1	Image 1	84	1000000058	1107
1228		Spot	1	Image 1	84	1000000051	1108
1680		Spot	1	Image 1	84	1000000052	1109
1392		Spot	1	Image 1	84	1000000042	1110
1072		Spot	1	Image 1	85	1000000059	1111
2027		Spot	1	Image 1	85	1000000057	1112
1299		Spot	1	Image 1	85	1000000056	1113
1175		Spot	1	Image 1	85	1000000058	1114
1334		Spot	1	Image 1	85	1000000051	1115
1426		Spot	1	Image 1	85	1000000052	1116
1155		Spot	1	Image 1	86	1000000059	1117
1395		Spot	1	Image 1	86	1000000060	1118
1710		Spot	1	Image 1	86	1000000057	1119
1142		Spot	1	Image 1	86	1000000056	1120
1280		Spot	1	Image 1	86	1000000058	1121
1347		Spot	1	Image 1	86	1000000051	1122
1443		Spot	1	Image 1	86	1000000052	1123
1145		Spot	1	Image 1	87	1000000059	1124
1295		Spot	1	Image 1	87	1000000060	1125
1703		Spot	1	Image 1	87	1000000057	1126
1252		Spot	1	Image 1	87	1000000058	1127
1233		Spot	1	Image 1	87	1000000051	1128
1623		Spot	1	Image 1	87	1000000052	1129
1174		Spot	1	Image 1	88	1000000059	1130
1222		Spot	1	Image 1	88	1000000060	1131
1758		Spot	1	Image 1	88	1000000057	1132
1127		Spot	1	Image 1	88	1000000056	1133
1258		Spot	1	Image 1	88	1000000058	1134
1434		Spot	1	Image 1	88	1000000051	1135
1401		Spot	1	Image 1	88	1000000052	1136
1139		Spot	1	Image 1	89	1000000059	1137
1149		Spot	1	Image 1	89	1000000060	1138
1435		Spot	1	Image 1	89	1000000057	1139
1308		Spot	1	Image 1	89	1000000056	1140
1384		Spot	1	Image 1	89	1000000058	1141
1225		Spot	1	Image 1	89	1000000051	1142
1629		Spot	1	Image 1	89	1000000052	1143
1140		Spot	1	Image 1	90	1000000059	1144
1403		Spot	1	Image 1	90	1000000060	1145
1730		Spot	1	Image 1	90	1000000057	1146
1357		Spot	1	Image 1	90	1000000056	1147
1615		Spot	1	Image 1	90	1000000058	1148
1439		Spot	1	Image 1	90	1000000052	1149
1133		Spot	1	Image 1	91	1000000059	1150
1401		Spot	1	Image 1	91	1000000060	1151
1619		Spot	1	Image 1	91	1000000057	1152
1556		Spot	1	Image 1	91	1000000058	1153
1213		Spot	1	Image 1	91	1000000051	1154
1604		Spot	1	Image 1	91	1000000052	1155
1142		Spot	1	Image 1	92	1000000059	1156
1323		Spot	1	Image 1	92	1000000060	1157
1324		Spot	1	Image 1	92	1000000061	1158
1517		Spot	1	Image 1	92	1000000057	1159
1371		Spot	1	Image 1	92	1000000058	1160
1433		Spot	1	Image 1	92	1000000051	1161
1303		Spot	1	Image 1	92	1000000052	1162
1115		Spot	1	Image 1	93	1000000059	1163
1471		Spot	1	Image 1	93	1000000060	1164
1247		Spot	1	Image 1	93	1000000061	1165
1421		Spot	1	Image 1	93	1000000057	1166
1152		Spot	1	Image 1	93	1000000051	1167
1413		Spot	1	Image 1	93	1000000052	1168
1090		Spot	1	Image 1	94	1000000059	1169
1427		Spot	1	Image 1	94	1000000060	1170
1239		Spot	1	Image 1	94	1000000061	1171
1355		Spot	1	Image 1	94	1000000057	1172
1329		Spot	1	Image 1	94	1000000051	1173
1591		Spot	1	Image 1	94	1000000052	1174
1321		Spot	1	Image 1	95	1000000060	1175
1255		Spot	1	Image 1	95	1000000061	1176
1129		Spot	1	Image 1	95	1000000057	1177
1136		Spot	1	Image 1	95	1000000062	1178
1209		Spot	1	Image 1	95	1000000051	1179
1429		Spot	1	Image 1	95	1000000052	1180
1075		Spot	1	Image 1	96	1000000059	1181
1274		Spot	1	Image 1	96	1000000060	1182
1151		Spot	1	Image 1	96	1000000061	1183
1274		Spot	1	Image 1	96	1000000057	1184
1252		Spot	1	Image 1	96	1000000063	1185
1459		Spot	1	Image 1	96	1000000062	1186
1200		Spot	1	Image 1	96	1000000051	1187
1517		Spot	1	Image 1	96	1000000052	1188
1277		Spot	1	Image 1	97	1000000060	1189
1392		Spot	1	Image 1	97	1000000061	1190
1900		Spot	1	Image 1	97	1000000057	1191
1129		Spot	1	Image 1	97	1000000063	1192
1419		Spot	1	Image 1	97	1000000062	1193
1228		Spot	1	Image 1	97	1000000051	1194
1532		Spot	1	Image 1	97	1000000052	1195
1191		Spot	1	Image 1	98	1000000059	1196
1426		Spot	1	Image 1	98	1000000061	1197
2070		Spot	1	Image 1	98	1000000057	1198
1307		Spot	1	Image 1	98	1000000063	1199
1339		Spot	1	Image 1	98	1000000062	1200
1436		Spot	1	Image 1	98	1000000052	1201
1163		Spot	1	Image 1	99	1000000059	1202
1333		Spot	1	Image 1	99	1000000061	1203
1722		Spot	1	Image 1	99	1000000057	1204
1179		Spot	1	Image 1	99	1000000063	1205
1491		Spot	1	Image 1	99	1000000062	1206
1159		Spot	1	Image 1	99	1000000051	1207
1077		Spot	1	Image 1	100	1000000059	1208
1523		Spot	1	Image 1	100	1000000061	1209
1722		Spot	1	Image 1	100	1000000057	1210
1311		Spot	1	Image 1	100	1000000063	1211
1412		Spot	1	Image 1	100	1000000062	1212
1435		Spot	1	Image 1	100	1000000052	1213
1150		Spot	1	Image 1	101	1000000059	1214
1391		Spot	1	Image 1	101	1000000061	1215
1506		Spot	1	Image 1	101	1000000057	1216
1210		Spot	1	Image 1	101	1000000063	1217
1520		Spot	1	Image 1	101	1000000062	1218
1399		Spot	1	Image 1	101	1000000052	1219
1120		Spot	1	Image 1	102	1000000059	1220
1643		Spot	1	Image 1	102	1000000061	1221
1616		Spot	1	Image 1	102	1000000057	1222
1257		Spot	1	Image 1	102	1000000063	1223
1304		Spot	1	Image 1	102	1000000062	1224
1619		Spot	1	Image 1	102	1000000052	1225
1142		Spot	1	Image 1	103	1000000059	1226
1534		Spot	1	Image 1	103	1000000061	1227
1577		Spot	1	Image 1	103	1000000057	1228
1542		Spot	1	Image 1	103	1000000062	1229
1426		Spot	1	Image 1	103	1000000052	1230
1102		Spot	1	Image 1	104	1000000059	1231
1709		Spot	1	Image 1	104	1000000057	1232
1386		Spot	1	Image 1	104	1000000063	1233
1682		Spot	1	Image 1	104	1000000062	1234
1446		Spot	1	Image 1	104	1000000052	1235
1087		Spot	1	Image 1	105	1000000059	1236
1481		Spot	1	Image 1	105	1000000057	1237
1287		Spot	1	Image 1	105	1000000063	1238
1581		Spot	1	Image 1	105	1000000062	1239
1549		Spot	1	Image 1	105	1000000052	1240
1084		Spot	1	Image 1	106	1000000059	1241
1437		Spot	1	Image 1	106	1000000057	1242
1383		Spot	1	Image 1	106	1000000063	1243
1541		Spot	1	Image 1	106	1000000062	1244
1138		Spot	1	Image 1	107	1000000059	1245
1353		Spot	1	Image 1	107	1000000057	1246
1374		Spot	1	Image 1	107	1000000063	1247
1428		Spot	1	Image 1	107	1000000062	1248
1103		Spot	1	Image 1	108	1000000059	1249
1268		Spot	1	Image 1	108	1000000057	1250
1311		Spot	1	Image 1	108	1000000063	1251
1340		Spot	1	Image 1	108	1000000062	1252
1075		Spot	1	Image 1	109	1000000059	1253
1365		Spot	1	Image 1	109	1000000063	1254
1534		Spot	1	Image 1	109	1000000062	1255
1073		Spot	1	Image 1	110	1000000059	1256
1315		Spot	1	Image 1	110	1000000063	1257
1580		Spot	1	Image 1	110	1000000062	1258
1103		Spot	1	Image 1	111	1000000059	1259
1234		Spot	1	Image 1	111	1000000063	1260
1081		Spot	1	Image 1	112	1000000059	1261
1229		Spot	1	Image 1	112	1000000063	1262
1086		Spot	1	Image 1	113	1000000059	1263
1170		Spot	1	Image 1	113	1000000063	1264
1122		Spot	1	Image 1	114	1000000059	1265
1295		Spot	1	Image 1	114	1000000063	1266
1272		Spot	1	Image 1	114	1000000064	1267
1154		Spot	1	Image 1	115	1000000059	1268
1461		Spot	1	Image 1	115	1000000063	1269
1447		Spot	1	Image 1	115	1000000064	1270
1286		Spot	1	Image 1	115	1000000065	1271
1095		Spot	1	Image 1	116	1000000059	1272
1490		Spot	1	Image 1	116	1000000064	1273
1525		Spot	1	Image 1	116	1000000065	1274
1175		Spot	1	Image 1	117	1000000059	1275
1501		Spot	1	Image 1	117	1000000063	1276
1336		Spot	1	Image 1	117	1000000064	1277
1534		Spot	1	Image 1	117	1000000065	1278
1121		Spot	1	Image 1	118	1000000059	1279
1458		Spot	1	Image 1	118	1000000063	1280
1422		Spot	1	Image 1	118	1000000064	1281
1322		Spot	1	Image 1	118	1000000065	1282
1170		Spot	1	Image 1	119	1000000059	1283
1586		Spot	1	Image 1	119	1000000063	1284
1429		Spot	1	Image 1	119	1000000064	1285
1562		Spot	1	Image 1	119	1000000065	1286
1208		Spot	1	Image 1	120	1000000059	1287
1478		Spot	1	Image 1	120	1000000063	1288
1389		Spot	1	Image 1	120	1000000064	1289
1309		Spot	1	Image 1	120	1000000065	1290
1348		Spot	1	Image 1	121	1000000063	1291
1448		Spot	1	Image 1	121	1000000064	1292
1493		Spot	1	Image 1	121	1000000065	1293
1099		Spot	1	Image 1	122	1000000059	1294
1249		Spot	1	Image 1	122	1000000063	1295
1359		Spot	1	Image 1	122	1000000064	1296
1387		Spot	1	Image 1	122	1000000065	1297
1248		Spot	1	Image 1	122	1000000066	1298
1127		Spot	1	Image 1	123	1000000059	1299
1491		Spot	1	Image 1	123	1000000063	1300
1418		Spot	1	Image 1	123	1000000064	1301
1433		Spot	1	Image 1	123	1000000065	1302
1242		Spot	1	Image 1	123	1000000066	1303
1361		Spot	1	Image 1	124	1000000063	1304
1237		Spot	1	Image 1	124	1000000064	1305
1378		Spot	1	Image 1	124	1000000065	1306
1319		Spot	1	Image 1	124	1000000066	1307
1484		Spot	1	Image 1	125	1000000063	1308
1507		Spot	1	Image 1	125	1000000064	1309
1297		Spot	1	Image 1	125	1000000065	1310
1136		Spot	1	Image 1	125	1000000066	1311
1246		Spot	1	Image 1	126	1000000063	1312
1465		Spot	1	Image 1	126	1000000064	1313
1404		Spot	1	Image 1	126	1000000065	1314
1145		Spot	1	Image 1	126	1000000066	1315
1380		Spot	1	Image 1	127	1000000063	1316
1440		Spot	1	Image 1	127	1000000064	1317
1525		Spot	1	Image 1	127	1000000065	1318
1104		Spot	1	Image 1	127	1000000066	1319
1362		Spot	1	Image 1	128	1000000063	1320
1426		Spot	1	Image 1	128	1000000064	1321
1319		Spot	1	Image 1	128	1000000065	1322
1347		Spot	1	Image 1	128	1000000066	1323
1463		Spot	1	Image 1	129	1000000063	1324
1549		Spot	1	Image 1	129	1000000064	1325
1705		Spot	1	Image 1	129	1000000065	1326
1199		Spot	1	Image 1	129	1000000066	1327
1246		Spot	1	Image 1	130	1000000063	1328
1573		Spot	1	Image 1	130	1000000067	1329
1342		Spot	1	Image 1	130	1000000064	1330
1559		Spot	1	Image 1	130	1000000065	1331
1296		Spot	1	Image 1	130	1000000066	1332
1317		Spot	1	Image 1	131	1000000068	1333
1369		Spot	1	Image 1	131	1000000067	1334
1470		Spot	1	Image 1	131	1000000064	1335
1257		Spot	1	Image 1	131	1000000069	1336
1182		Spot	1	Image 1	131	1000000070	1337
1230		Spot	1	Image 1	131	1000000066	1338
1560		Spot	1	Image 1	132	1000000068	1339
1213		Spot	1	Image 1	132	1000000063	1340
1412		Spot	1	Image 1	132	1000000067	1341
1460		Spot	1	Image 1	132	1000000064	1342
1516		Spot	1	Image 1	132	1000000069	1343
1267		Spot	1	Image 1	132	1000000070	1344
1266		Spot	1	Image 1	132	1000000065	1345
1270		Spot	1	Image 1	132	1000000066	1346
1466		Spot	1	Image 1	133	1000000068	1347
1361		Spot	1	Image 1	133	1000000063	1348
1355		Spot	1	Image 1	133	1000000067	1349
1364		Spot	1	Image 1	133	1000000064	1350
1444		Spot	1	Image 1	133	1000000069	1351
1762		Spot	1	Image 1	133	1000000070	1352
1548		Spot	1	Image 1	133	1000000065	1353
1217		Spot	1	Image 1	133	1000000066	1354
1688		Spot	1	Image 1	134	1000000068	1355
1491		Spot	1	Image 1	134	1000000063	1356
1255		Spot	1	Image 1	134	1000000067	1357
1345		Spot	1	Image 1	134	1000000064	1358
1628		Spot	1	Image 1	134	1000000069	1359
1507		Spot	1	Image 1	134	1000000070	1360
1559		Spot	1	Image 1	134	1000000065	1361
1660		Spot	1	Image 1	135	1000000068	1362
1336		Spot	1	Image 1	135	1000000063	1363
1179		Spot	1	Image 1	135	1000000067	1364
1433		Spot	1	Image 1	135	1000000064	1365
1352		Spot	1	Image 1	135	1000000069	1366
1712		Spot	1	Image 1	135	1000000070	1367
1424		Spot	1	Image 1	135	1000000065	1368
1627		Spot	1	Image 1	136	1000000068	1369
1224		Spot	1	Image 1	136	1000000063	1370
1267		Spot	1	Image 1	136	1000000067	1371
1249		Spot	1	Image 1	136	1000000064	1372
1515		Spot	1	Image 1	136	1000000069	1373
1861		Spot	1	Image 1	136	1000000070	1374
2024		Spot	1	Image 1	136	1000000065	1375
1314		Spot	1	Image 1	137	1000000068	1376
1107		Spot	1	Image 1	137	1000000063	1377
1279		Spot	1	Image 1	137	1000000067	1378
1367		Spot	1	Image 1	137	1000000064	1379
1427		Spot	1	Image 1	137	1000000069	1380
1374		Spot	1	Image 1	137	1000000070	1381
1647		Spot	1	Image 1	137	1000000065	1382
1185		Spot	1	Image 1	138	1000000068	1383
1388		Spot	1	Image 1	138	1000000067	1384
1508		Spot	1	Image 1	138	1000000064	1385
1375		Spot	1	Image 1	138	1000000069	1386
1292		Spot	1	Image 1	138	1000000070	1387
1284		Spot	1	Image 1	139	1000000068	1388
1305		Spot	1	Image 1	139	1000000063	1389
1495		Spot	1	Image 1	139	1000000071	1390
1353		Spot	1	Image 1	139	1000000067	1391
1287		Spot	1	Image 1	139	1000000064	1392
1560		Spot	1	Image 1	139	1000000069	1393
1465		Spot	1	Image 1	139	1000000070	1394
1369		Spot	1	Image 1	140	1000000068	1395
1050		Spot	1	Image 1	140	1000000072	1396
1289		Spot	1	Image 1	140	1000000063	1397
1473		Spot	1	Image 1	140	1000000071	1398
1258		Spot	1	Image 1	140	1000000067	1399
1643		Spot	1	Image 1	140	1000000069	1400
1286		Spot	1	Image 1	140	1000000070	1401
1149		Spot	1	Image 1	141	1000000073	1402
1147		Spot	1	Image 1	141	1000000068	1403
1252		Spot	1	Image 1	141	1000000072	1404
1451		Spot	1	Image 1	141	1000000071	1405
1195		Spot	1	Image 1	141	1000000067	1406
1411		Spot	1	Image 1	141	1000000069	1407
1440		Spot	1	Image 1	141	1000000070	1408
1077		Spot	1	Image 1	142	1000000073	1409
1268		Spot	1	Image 1	142	1000000072	1410
1256		Spot	1	Image 1	142	1000000063	1411
1658		Spot	1	Image 1	142	1000000071	1412
1307		Spot	1	Image 1	142	1000000067	1413
1393		Spot	1	Image 1	142	1000000069	1414
1312		Spot	1	Image 1	142	1000000070	1415
1103		Spot	1	Image 1	143	1000000072	1416
1418		Spot	1	Image 1	143	1000000071	1417
1342		Spot	1	Image 1	143	1000000067	1418
1577		Spot	1	Image 1	143	1000000069	1419
1380		Spot	1	Image 1	143	1000000070	1420
1063		Spot	1	Image 1	144	1000000073	1421
1309		Spot	1	Image 1	144	1000000072	1422
1137		Spot	1	Image 1	144	1000000063	1423
1539		Spot	1	Image 1	144	1000000071	1424
1276		Spot	1	Image 1	144	1000000067	1425
1483		Spot	1	Image 1	144	1000000069	1426
1362		Spot	1	Image 1	144	1000000070	1427
1129		Spot	1	Image 1	145	1000000073	1428
1289		Spot	1	Image 1	145	1000000072	1429
1455		Spot	1	Image 1	145	1000000063	1430
1622		Spot	1	Image 1	145	1000000071	1431
1296		Spot	1	Image 1	145	1000000067	1432
1316		Spot	1	Image 1	145	1000000069	1433
1108		Spot	1	Image 1	146	1000000073	1434
1225		Spot	1	Image 1	146	1000000072	1435
1467		Spot	1	Image 1	146	1000000071	1436
1128		Spot	1	Image 1	146	1000000063	1437
1457		Spot	1	Image 1	146	1000000067	1438
1293		Spot	1	Image 1	146	1000000069	1439
1126		Spot	1	Image 1	147	1000000073	1440
1262		Spot	1	Image 1	147	1000000072	1441
1393		Spot	1	Image 1	147	1000000071	1442
1255		Spot	1	Image 1	147	1000000067	1443
1514		Spot	1	Image 1	147	1000000069	1444
1110		Spot	1	Image 1	148	1000000073	1445
1268		Spot	1	Image 1	148	1000000072	1446
1469		Spot	1	Image 1	148	1000000071	1447
1071		Spot	1	Image 1	148	1000000063	1448
1515		Spot	1	Image 1	148	1000000067	1449
1254		Spot	1	Image 1	148	1000000069	1450
1164		Spot	1	Image 1	149	1000000073	1451
1398		Spot	1	Image 1	149	1000000072	1452
1522		Spot	1	Image 1	149	1000000071	1453
1233		Spot	1	Image 1	149	1000000067	1454
1412		Spot	1	Image 1	149	1000000069	1455
1218		Spot	1	Image 1	150	1000000072	1456
1074		Spot	1	Image 1	150	1000000063	1457
1496		Spot	1	Image 1	150	1000000071	1458
1313		Spot	1	Image 1	150	1000000067	1459
1055		Spot	1	Image 1	151	1000000073	1460
1435		Spot	1	Image 1	151	1000000072	1461
1585		Spot	1	Image 1	151	1000000071	1462
1139		Spot	1	Image 1	151	1000000063	1463
1187		Spot	1	Image 1	151	1000000067	1464
1421		Spot	1	Image 1	151	1000000069	1465
1487		Spot	1	Image 1	151	1000000074	1466
1228		Spot	1	Image 1	151	1000000075	1467
1090		Spot	1	Image 1	152	1000000073	1468
1323		Spot	1	Image 1	152	1000000072	1469
1352		Spot	1	Image 1	152	1000000071	1470
1298		Spot	1	Image 1	152	1000000067	1471
1259		Spot	1	Image 1	152	1000000076	1472
1372		Spot	1	Image 1	152	1000000069	1473
1668		Spot	1	Image 1	152	1000000074	1474
1147		Spot	1	Image 1	152	1000000077	1475
1203		Spot	1	Image 1	152	1000000075	1476
1120		Spot	1	Image 1	153	1000000072	1477
1558		Spot	1	Image 1	153	1000000071	1478
1333		Spot	1	Image 1	153	1000000067	1479
1390		Spot	1	Image 1	153	1000000076	1480
1166		Spot	1	Image 1	153	1000000069	1481
1160		Spot	1	Image 1	153	1000000078	1482
1590		Spot	1	Image 1	153	1000000074	1483
1102		Spot	1	Image 1	153	1000000077	1484
1186		Spot	1	Image 1	153	1000000075	1485
1101		Spot	1	Image 1	154	1000000073	1486
1446		Spot	1	Image 1	154	1000000072	1487
1511		Spot	1	Image 1	154	1000000071	1488
1239		Spot	1	Image 1	154	1000000067	1489
1541		Spot	1	Image 1	154	1000000076	1490
1492		Spot	1	Image 1	154	1000000074	1491
1367		Spot	1	Image 1	154	1000000075	1492
1110		Spot	1	Image 1	155	1000000073	1493
1282		Spot	1	Image 1	155	1000000072	1494
1605		Spot	1	Image 1	155	1000000071	1495
1393		Spot	1	Image 1	155	1000000067	1496
1910		Spot	1	Image 1	155	1000000076	1497
1272		Spot	1	Image 1	155	1000000078	1498
1547		Spot	1	Image 1	155	1000000074	1499
1243		Spot	1	Image 1	155	1000000077	1500
1344		Spot	1	Image 1	155	1000000075	1501
1190		Spot	1	Image 1	156	1000000073	1502
1128		Spot	1	Image 1	156	1000000072	1503
1299		Spot	1	Image 1	156	1000000067	1504
1655		Spot	1	Image 1	156	1000000071	1505
1918		Spot	1	Image 1	156	1000000076	1506
1274		Spot	1	Image 1	156	1000000078	1507
1548		Spot	1	Image 1	156	1000000074	1508
1435		Spot	1	Image 1	156	1000000075	1509
1324		Spot	1	Image 1	156	1000000077	1510
1100		Spot	1	Image 1	157	1000000073	1511
1274		Spot	1	Image 1	157	1000000072	1512
1137		Spot	1	Image 1	157	1000000067	1513
1619		Spot	1	Image 1	157	1000000071	1514
1883		Spot	1	Image 1	157	1000000076	1515
1253		Spot	1	Image 1	157	1000000078	1516
1540		Spot	1	Image 1	157	1000000074	1517
1442		Spot	1	Image 1	157	1000000075	1518
1146		Spot	1	Image 1	157	1000000077	1519
1055		Spot	1	Image 1	158	1000000073	1520
1139		Spot	1	Image 1	158	1000000067	1521
1507		Spot	1	Image 1	158	1000000071	1522
1858		Spot	1	Image 1	158	1000000076	1523
1367		Spot	1	Image 1	158	1000000078	1524
1402		Spot	1	Image 1	158	1000000074	1525
1519		Spot	1	Image 1	158	1000000075	1526
1121		Spot	1	Image 1	158	1000000077	1527
1124		Spot	1	Image 1	159	1000000073	1528
1564		Spot	1	Image 1	159	1000000071	1529
1867		Spot	1	Image 1	159	1000000076	1530
1405		Spot	1	Image 1	159	1000000078	1531
1341		Spot	1	Image 1	159	1000000074	1532
1214		Spot	1	Image 1	159	1000000077	1533
1157		Spot	1	Image 1	160	1000000073	1534
1531		Spot	1	Image 1	160	1000000071	1535
1597		Spot	1	Image 1	160	1000000076	1536
1223		Spot	1	Image 1	160	1000000078	1537
1572		Spot	1	Image 1	160	1000000074	1538
1336		Spot	1	Image 1	160	1000000075	1539
1235		Spot	1	Image 1	160	1000000077	1540
1185		Spot	1	Image 1	161	1000000073	1541
1604		Spot	1	Image 1	161	1000000071	1542
1423		Spot	1	Image 1	161	1000000076	1543
1333		Spot	1	Image 1	161	1000000078	1544
1498		Spot	1	Image 1	161	1000000074	1545
1396		Spot	1	Image 1	161	1000000075	1546
1259		Spot	1	Image 1	161	1000000077	1547
1103		Spot	1	Image 1	162	1000000073	1548
1466		Spot	1	Image 1	162	1000000071	1549
1727		Spot	1	Image 1	162	1000000076	1550
1299		Spot	1	Image 1	162	1000000078	1551
1286		Spot	1	Image 1	162	1000000074	1552
1248		Spot	1	Image 1	162	1000000075	1553
1137		Spot	1	Image 1	162	1000000077	1554
1069		Spot	1	Image 1	163	1000000073	1555
1443		Spot	1	Image 1	163	1000000071	1556
1426		Spot	1	Image 1	163	1000000076	1557
1344		Spot	1	Image 1	163	1000000078	1558
1272		Spot	1	Image 1	163	1000000074	1559
1093		Spot	1	Image 1	163	1000000077	1560
1080		Spot	1	Image 1	164	1000000073	1561
1374		Spot	1	Image 1	164	1000000071	1562
1627		Spot	1	Image 1	164	1000000076	1563
1332		Spot	1	Image 1	164	1000000078	1564
1686		Spot	1	Image 1	164	1000000074	1565
1154		Spot	1	Image 1	164	1000000077	1566
1064		Spot	1	Image 1	165	1000000073	1567
1423		Spot	1	Image 1	165	1000000071	1568
1988		Spot	1	Image 1	165	1000000076	1569
1325		Spot	1	Image 1	165	1000000078	1570
1296		Spot	1	Image 1	165	1000000074	1571
1127		Spot	1	Image 1	166	1000000073	1572
1243		Spot	1	Image 1	166	1000000071	1573
1694		Spot	1	Image 1	166	1000000076	1574
1280		Spot	1	Image 1	166	1000000078	1575
1117		Spot	1	Image 1	167	1000000073	1576
1325		Spot	1	Image 1	167	1000000078	1577
1245		Spot	1	Image 1	167	1000000074	1578
1085		Spot	1	Image 1	168	1000000073	1579
1064		Spot	1	Image 1	168	1000000071	1580
1184		Spot	1	Image 1	168	1000000078	1581
1141		Spot	1	Image 1	169	1000000073	1582
1178		Spot	1	Image 1	169	1000000078	1583
1127		Spot	1	Image 1	170	1000000073	1584
1058		Spot	1	Image 1	170	1000000071	1585
1348		Spot	1	Image 1	170	1000000078	1586
1070		Spot	1	Image 1	171	1000000073	1587
1314		Spot	1	Image 1	171	1000000078	1588
1110		Spot	1	Image 1	172	1000000073	1589
1092		Spot	1	Image 1	172	1000000071	1590
1393		Spot	1	Image 1	172	1000000078	1591
1111		Spot	1	Image 1	173	1000000073	1592
1283		Spot	1	Image 1	173	1000000071	1593
1091		Spot	1	Image 1	174	1000000073	1594
1250		Spot	1	Image 1	174	1000000071	1595
1321		Spot	1	Image 1	174	1000000078	1596
1185		Spot	1	Image 1	174	1000000079	1597
1479		Spot	1	Image 1	175	1000000078	1598
1117		Spot	1	Image 1	175	1000000079	1599
1070		Spot	1	Image 1	176	1000000073	1600
1411		Spot	1	Image 1	176	1000000071	1601
1335		Spot	1	Image 1	176	1000000078	1602
1181		Spot	1	Image 1	176	1000000079	1603
1100		Spot	1	Image 1	176	1000000080	1604
1093		Spot	1	Image 1	177	1000000073	1605
1681		Spot	1	Image 1	177	1000000071	1606
1366		Spot	1	Image 1	177	1000000078	1607
1140		Spot	1	Image 1	177	1000000080	1608
1111		Spot	1	Image 1	178	1000000073	1609
1092		Spot	1	Image 1	178	1000000081	1610
1660		Spot	1	Image 1	178	1000000071	1611
1431		Spot	1	Image 1	178	1000000078	1612
1232		Spot	1	Image 1	178	1000000079	1613
1138		Spot	1	Image 1	178	1000000080	1614
1080		Spot	1	Image 1	179	1000000073	1615
1271		Spot	1	Image 1	179	1000000081	1616
1367		Spot	1	Image 1	179	1000000071	1617
1338		Spot	1	Image 1	179	1000000078	1618
1199		Spot	1	Image 1	179	1000000079	1619
1110		Spot	1	Image 1	180	1000000073	1620
1908		Spot	1	Image 1	180	1000000081	1621
1435		Spot	1	Image 1	180	1000000071	1622
1231		Spot	1	Image 1	180	1000000078	1623
1154		Spot	1	Image 1	180	1000000079	1624
1075		Spot	1	Image 1	180	1000000080	1625
1080		Spot	1	Image 1	181	1000000073	1626
1611		Spot	1	Image 1	181	1000000081	1627
1282		Spot	1	Image 1	181	1000000071	1628
1323		Spot	1	Image 1	181	1000000078	1629
1155		Spot	1	Image 1	181	1000000079	1630
1091		Spot	1	Image 1	181	1000000080	1631
1076		Spot	1	Image 1	182	1000000073	1632
1769		Spot	1	Image 1	182	1000000081	1633
1319		Spot	1	Image 1	182	1000000071	1634
1193		Spot	1	Image 1	182	1000000078	1635
1193		Spot	1	Image 1	182	1000000079	1636
1055		Spot	1	Image 1	182	1000000080	1637
1206		Spot	1	Image 1	183	1000000082	1638
2075		Spot	1	Image 1	183	1000000081	1639
1161		Spot	1	Image 1	183	1000000071	1640
1206		Spot	1	Image 1	183	1000000079	1641
1150		Spot	1	Image 1	183	1000000080	1642
1288		Spot	1	Image 1	184	1000000082	1643
1614		Spot	1	Image 1	184	1000000081	1644
1315		Spot	1	Image 1	184	1000000071	1645
1307		Spot	1	Image 1	184	1000000078	1646
1196		Spot	1	Image 1	184	1000000079	1647
1241		Spot	1	Image 1	185	1000000082	1648
1131		Spot	1	Image 1	185	1000000083	1649
1491		Spot	1	Image 1	185	1000000081	1650
1121		Spot	1	Image 1	185	1000000071	1651
1329		Spot	1	Image 1	185	1000000078	1652
1125		Spot	1	Image 1	185	1000000080	1653
1356		Spot	1	Image 1	186	1000000082	1654
1210		Spot	1	Image 1	186	1000000083	1655
1466		Spot	1	Image 1	186	1000000081	1656
1086		Spot	1	Image 1	186	1000000071	1657
1378		Spot	1	Image 1	186	1000000078	1658
1169		Spot	1	Image 1	186	1000000080	1659
1205		Spot	1	Image 1	187	1000000082	1660
1116		Spot	1	Image 1	187	1000000083	1661
1306		Spot	1	Image 1	187	1000000081	1662
1086		Spot	1	Image 1	187	1000000071	1663
1200		Spot	1	Image 1	187	1000000078	1664
1304		Spot	1	Image 1	187	1000000080	1665
1325		Spot	1	Image 1	188	1000000082	1666
1333		Spot	1	Image 1	188	1000000083	1667
1355		Spot	1	Image 1	188	1000000081	1668
1311		Spot	1	Image 1	188	1000000078	1669
1287		Spot	1	Image 1	189	1000000082	1670
1336		Spot	1	Image 1	189	1000000083	1671
1752		Spot	1	Image 1	189	1000000081	1672
1349		Spot	1	Image 1	189	1000000078	1673
1130		Spot	1	Image 1	189	1000000080	1674
1377		Spot	1	Image 1	190	1000000082	1675
1197		Spot	1	Image 1	190	1000000083	1676
1625		Spot	1	Image 1	190	1000000081	1677
1387		Spot	1	Image 1	190	1000000078	1678
1068		Spot	1	Image 1	190	1000000080	1679
1563		Spot	1	Image 1	191	1000000082	1680
1091		Spot	1	Image 1	191	1000000083	1681
1581		Spot	1	Image 1	191	1000000081	1682
1447		Spot	1	Image 1	191	1000000078	1683
1073		Spot	1	Image 1	191	1000000080	1684
1474		Spot	1	Image 1	192	1000000082	1685
1516		Spot	1	Image 1	192	1000000081	1686
1566		Spot	1	Image 1	192	1000000078	1687
1051		Spot	1	Image 1	192	1000000080	1688
1364		Spot	1	Image 1	193	1000000082	1689
1131		Spot	1	Image 1	193	1000000083	1690
1420		Spot	1	Image 1	193	1000000081	1691
1251		Spot	1	Image 1	193	1000000078	1692
1367		Spot	1	Image 1	194	1000000082	1693
1099		Spot	1	Image 1	194	1000000083	1694
1598		Spot	1	Image 1	194	1000000081	1695
1271		Spot	1	Image 1	194	1000000078	1696
1070		Spot	1	Image 1	194	1000000080	1697
1573		Spot	1	Image 1	195	1000000082	1698
1388		Spot	1	Image 1	195	1000000083	1699
1569		Spot	1	Image 1	195	1000000081	1700
1412		Spot	1	Image 1	195	1000000078	1701
1585		Spot	1	Image 1	196	1000000082	1702
1290		Spot	1	Image 1	196	1000000083	1703
1306		Spot	1	Image 1	196	1000000081	1704
1352		Spot	1	Image 1	196	1000000078	1705
1136		Spot	1	Image 1	196	1000000080	1706
1761		Spot	1	Image 1	197	1000000082	1707
1447		Spot	1	Image 1	197	1000000081	1708
1584		Spot	1	Image 1	197	1000000078	1709
1573		Spot	1	Image 1	198	1000000082	1710
1388		Spot	1	Image 1	198	1000000081	1711
1227		Spot	1	Image 1	198	1000000084	1712
1503		Spot	1	Image 1	198	1000000078	1713
1201		Spot	1	Image 1	198	1000000085	1714
1548		Spot	1	Image 1	199	1000000082	1715
1404		Spot	1	Image 1	199	1000000081	1716
1355		Spot	1	Image 1	199	1000000084	1717
1397		Spot	1	Image 1	199	1000000078	1718
1238		Spot	1	Image 1	199	1000000085	1719
1386		Spot	1	Image 1	200	1000000082	1720
1584		Spot	1	Image 1	200	1000000081	1721
1433		Spot	1	Image 1	200	1000000084	1722
1475		Spot	1	Image 1	200	1000000078	1723
1260		Spot	1	Image 1	200	1000000085	1724
1400		Spot	1	Image 1	201	1000000082	1725
1424		Spot	1	Image 1	201	1000000081	1726
1292		Spot	1	Image 1	201	1000000084	1727
1136		Spot	1	Image 1	201	1000000085	1728
1464		Spot	1	Image 1	202	1000000082	1729
1240		Spot	1	Image 1	202	1000000081	1730
1312		Spot	1	Image 1	202	1000000084	1731
1341		Spot	1	Image 1	202	1000000085	1732
1326		Spot	1	Image 1	203	1000000082	1733
1343		Spot	1	Image 1	203	1000000081	1734
1635		Spot	1	Image 1	203	1000000084	1735
1365		Spot	1	Image 1	203	1000000085	1736
1350		Spot	1	Image 1	204	1000000082	1737
1339		Spot	1	Image 1	204	1000000081	1738
1352		Spot	1	Image 1	204	1000000084	1739
1262		Spot	1	Image 1	204	1000000085	1740
1403		Spot	1	Image 1	205	1000000082	1741
1301		Spot	1	Image 1	205	1000000081	1742
1403		Spot	1	Image 1	205	1000000084	1743
1324		Spot	1	Image 1	205	1000000085	1744
1346		Spot	1	Image 1	206	1000000082	1745
1548		Spot	1	Image 1	206	1000000081	1746
1170		Spot	1	Image 1	206	1000000084	1747
1191		Spot	1	Image 1	206	1000000085	1748
1558		Spot	1	Image 1	207	1000000082	1749
1024		Spot	1	Image 1	207	1000000081	1750
1257		Spot	1	Image 1	207	1000000084	1751
1291		Spot	1	Image 1	208	1000000082	1752
1589		Spot	1	Image 1	208	1000000084	1753
1213		Spot	1	Image 1	208	1000000085	1754
1453		Spot	1	Image 1	209	1000000084	1755
1502		Spot	1	Image 1	210	1000000082	1756
1546		Spot	1	Image 1	211	1000000082	1757
1028		Spot	1	Image 1	211	1000000086	1758
1409		Spot	1	Image 1	212	1000000082	1759
1277		Spot	1	Image 1	212	1000000086	1760
1523		Spot	1	Image 1	213	1000000082	1761
1450		Spot	1	Image 1	213	1000000086	1762
1567		Spot	1	Image 1	214	1000000082	1763
1103		Spot	1	Image 1	214	1000000087	1764
1385		Spot	1	Image 1	214	1000000086	1765
1630		Spot	1	Image 1	215	1000000082	1766
1194		Spot	1	Image 1	215	1000000087	1767
1305		Spot	1	Image 1	215	1000000086	1768
1398		Spot	1	Image 1	216	1000000088	1769
1561		Spot	1	Image 1	216	1000000082	1770
1225		Spot	1	Image 1	216	1000000089	1771
1218		Spot	1	Image 1	216	1000000087	1772
1235		Spot	1	Image 1	216	1000000086	1773
1241		Spot	1	Image 1	217	1000000088	1774
1378		Spot	1	Image 1	217	1000000082	1775
1220		Spot	1	Image 1	217	1000000087	1776
1288		Spot	1	Image 1	217	1000000086	1777
1104		Spot	1	Image 1	218	1000000088	1778
1398		Spot	1	Image 1	218	1000000082	1779
1364		Spot	1	Image 1	218	1000000089	1780
1383		Spot	1	Image 1	218	1000000087	1781
1325		Spot	1	Image 1	218	1000000086	1782
1097		Spot	1	Image 1	219	1000000090	1783
1589		Spot	1	Image 1	219	1000000089	1784
1445		Spot	1	Image 1	219	1000000087	1785
1210		Spot	1	Image 1	219	1000000086	1786
1090		Spot	1	Image 1	220	1000000088	1787
1803		Spot	1	Image 1	220	1000000090	1788
1311		Spot	1	Image 1	220	1000000091	1789
1230		Spot	1	Image 1	220	1000000089	1790
1299		Spot	1	Image 1	220	1000000087	1791
1303		Spot	1	Image 1	220	1000000086	1792
1166		Spot	1	Image 1	221	1000000088	1793
1387		Spot	1	Image 1	221	1000000090	1794
1249		Spot	1	Image 1	221	1000000091	1795
1456		Spot	1	Image 1	221	1000000089	1796
1241		Spot	1	Image 1	221	1000000087	1797
1225		Spot	1	Image 1	221	1000000086	1798
1261		Spot	1	Image 1	222	1000000092	1799
1294		Spot	1	Image 1	222	1000000090	1800
1213		Spot	1	Image 1	222	1000000091	1801
1591		Spot	1	Image 1	222	1000000089	1802
1346		Spot	1	Image 1	222	1000000087	1803
1155		Spot	1	Image 1	222	1000000086	1804
1325		Spot	1	Image 1	223	1000000088	1805
1361		Spot	1	Image 1	223	1000000092	1806
1150		Spot	1	Image 1	223	1000000090	1807
1197		Spot	1	Image 1	223	1000000091	1808
1276		Spot	1	Image 1	223	1000000089	1809
1144		Spot	1	Image 1	223	1000000093	1810
1478		Spot	1	Image 1	223	1000000087	1811
1180		Spot	1	Image 1	223	1000000086	1812
1348		Spot	1	Image 1	224	1000000092	1813
1633		Spot	1	Image 1	224	1000000094	1814
1236		Spot	1	Image 1	224	1000000091	1815
1234		Spot	1	Image 1	224	1000000089	1816
1177		Spot	1	Image 1	224	1000000093	1817
1120		Spot	1	Image 1	224	1000000087	1818
1179		Spot	1	Image 1	224	1000000086	1819
1123		Spot	1	Image 1	225	1000000088	1820
1357		Spot	1	Image 1	225	1000000092	1821
1464		Spot	1	Image 1	225	1000000090	1822
1628		Spot	1	Image 1	225	1000000094	1823
1444		Spot	1	Image 1	225	1000000091	1824
1242		Spot	1	Image 1	225	1000000093	1825
1151		Spot	1	Image 1	225	1000000087	1826
1261		Spot	1	Image 1	225	1000000086	1827
1141		Spot	1	Image 1	226	1000000088	1828
1314		Spot	1	Image 1	226	1000000092	1829
1246		Spot	1	Image 1	226	1000000090	1830
1092		Spot	1	Image 1	226	1000000094	1831
1222		Spot	1	Image 1	226	1000000091	1832
1157		Spot	1	Image 1	226	1000000089	1833
1057		Spot	1	Image 1	226	1000000093	1834
1172		Spot	1	Image 1	226	1000000086	1835
1331		Spot	1	Image 1	227	1000000092	1836
1301		Spot	1	Image 1	227	1000000090	1837
1085		Spot	1	Image 1	227	1000000094	1838
1151		Spot	1	Image 1	227	1000000091	1839
1351		Spot	1	Image 1	227	1000000089	1840
1079		Spot	1	Image 1	228	1000000088	1841
1385		Spot	1	Image 1	228	1000000092	1842
1385		Spot	1	Image 1	228	1000000090	1843
1339		Spot	1	Image 1	228	1000000094	1844
1491		Spot	1	Image 1	228	1000000091	1845
1111		Spot	1	Image 1	228	1000000093	1846
1151		Spot	1	Image 1	228	1000000089	1847
1438		Spot	1	Image 1	229	1000000092	1848
1569		Spot	1	Image 1	229	1000000090	1849
1299		Spot	1	Image 1	229	1000000094	1850
1356		Spot	1	Image 1	229	1000000091	1851
1214		Spot	1	Image 1	229	1000000093	1852
1187		Spot	1	Image 1	229	1000000089	1853
1568		Spot	1	Image 1	230	1000000092	1854
1147		Spot	1	Image 1	230	1000000090	1855
1165		Spot	1	Image 1	230	1000000094	1856
1298		Spot	1	Image 1	230	1000000091	1857
1144		Spot	1	Image 1	230	1000000089	1858
1239		Spot	1	Image 1	230	1000000095	1859
1339		Spot	1	Image 1	231	1000000092	1860
1187		Spot	1	Image 1	231	1000000094	1861
1229		Spot	1	Image 1	231	1000000091	1862
1066		Spot	1	Image 1	231	1000000093	1863
1204		Spot	1	Image 1	231	1000000089	1864
1361		Spot	1	Image 1	231	1000000095	1865
1443		Spot	1	Image 1	232	1000000092	1866
1394		Spot	1	Image 1	232	1000000094	1867
1150		Spot	1	Image 1	232	1000000091	1868
1067		Spot	1	Image 1	232	1000000093	1869
1074		Spot	1	Image 1	232	1000000089	1870
1384		Spot	1	Image 1	232	1000000095	1871
1337		Spot	1	Image 1	233	1000000092	1872
1421		Spot	1	Image 1	233	1000000094	1873
1275		Spot	1	Image 1	233	1000000093	1874
1250		Spot	1	Image 1	233	1000000095	1875
1568		Spot	1	Image 1	234	1000000092	1876
1445		Spot	1	Image 1	234	1000000094	1877
1276		Spot	1	Image 1	234	1000000091	1878
1102		Spot	1	Image 1	234	1000000093	1879
1268		Spot	1	Image 1	234	1000000095	1880
1420		Spot	1	Image 1	235	1000000092	1881
1348		Spot	1	Image 1	235	1000000091	1882
1217		Spot	1	Image 1	235	1000000095	1883
1338		Spot	1	Image 1	236	1000000092	1884
1330		Spot	1	Image 1	236	1000000094	1885
1167		Spot	1	Image 1	236	1000000096	1886
1084		Spot	1	Image 1	236	1000000095	1887
1313		Spot	1	Image 1	237	1000000092	1888
1328		Spot	1	Image 1	237	1000000096	1889
1504		Spot	1	Image 1	237	1000000094	1890
1360		Spot	1	Image 1	237	1000000095	1891
1349		Spot	1	Image 1	238	1000000092	1892
1310		Spot	1	Image 1	238	1000000096	1893
2129		Spot	1	Image 1	238	1000000094	1894
1445		Spot	1	Image 1	238	1000000095	1895
1179		Spot	1	Image 1	239	1000000092	1896
1384		Spot	1	Image 1	239	1000000096	1897
1504		Spot	1	Image 1	239	1000000094	1898
1387		Spot	1	Image 1	239	1000000095	1899
1124		Spot	1	Image 1	240	1000000092	1900
1490		Spot	1	Image 1	240	1000000096	1901
1684		Spot	1	Image 1	240	1000000094	1902
1354		Spot	1	Image 1	240	1000000095	1903
1164		Spot	1	Image 1	241	1000000092	1904
1443		Spot	1	Image 1	241	1000000096	1905
1424		Spot	1	Image 1	241	1000000094	1906
1257		Spot	1	Image 1	241	1000000095	1907
1265		Spot	1	Image 1	242	1000000092	1908
1771		Spot	1	Image 1	242	1000000096	1909
1387		Spot	1	Image 1	242	1000000095	1910
1135		Spot	1	Image 1	242	1000000097	1911
1301		Spot	1	Image 1	243	1000000092	1912
1310		Spot	1	Image 1	243	1000000096	1913
1496		Spot	1	Image 1	243	1000000095	1914
1133		Spot	1	Image 1	243	1000000097	1915
1165		Spot	1	Image 1	243	1000000098	1916
1338		Spot	1	Image 1	244	1000000092	1917
1268		Spot	1	Image 1	244	1000000096	1918
1398		Spot	1	Image 1	244	1000000095	1919
1118		Spot	1	Image 1	244	1000000097	1920
1414		Spot	1	Image 1	244	1000000098	1921
1344		Spot	1	Image 1	245	1000000092	1922
1315		Spot	1	Image 1	245	1000000096	1923
1280		Spot	1	Image 1	245	1000000095	1924
1052		Spot	1	Image 1	245	1000000097	1925
1677		Spot	1	Image 1	245	1000000098	1926
1257		Spot	1	Image 1	246	1000000092	1927
1312		Spot	1	Image 1	246	1000000096	1928
1325		Spot	1	Image 1	246	1000000098	1929
1166		Spot	1	Image 1	247	1000000092	1930
1191		Spot	1	Image 1	247	1000000096	1931
1086		Spot	1	Image 1	247	1000000097	1932
1613		Spot	1	Image 1	247	1000000098	1933
1046		Spot	1	Image 1	248	1000000092	1934
1281		Spot	1	Image 1	248	1000000096	1935
1116		Spot	1	Image 1	248	1000000097	1936
1607		Spot	1	Image 1	248	1000000098	1937
1119		Spot	1	Image 1	249	1000000092	1938
1191		Spot	1	Image 1	249	1000000096	1939
1127		Spot	1	Image 1	249	1000000097	1940
1462		Spot	1	Image 1	249	1000000098	1941
1205		Spot	1	Image 1	250	1000000092	1942
1318		Spot	1	Image 1	250	1000000096	1943
1302		Spot	1	Image 1	250	1000000098	1944
1116		Spot	1	Image 1	251	1000000092	1945
1257		Spot	1	Image 1	251	1000000096	1946
1087		Spot	1	Image 1	251	1000000097	1947
1567		Spot	1	Image 1	251	1000000098	1948
1309		Spot	1	Image 1	252	1000000096	1949
1104		Spot	1	Image 1	252	1000000097	1950
1885		Spot	1	Image 1	252	1000000098	1951
1190		Spot	1	Image 1	253	1000000097	1952
1357		Spot	1	Image 1	253	1000000098	1953
1178		Spot	1	Image 1	254	1000000097	1954
1526		Spot	1	Image 1	254	1000000098	1955
1206		Spot	1	Image 1	255	1000000097	1956
1288		Spot	1	Image 1	255	1000000098	1957
1106		Spot	1	Image 1	256	1000000097	1958
1274		Spot	1	Image 1	257	1000000099	1959
1221		Spot	1	Image 1	257	1000000097	1960
1214		Spot	1	Image 1	258	1000000099	1961
1060		Spot	1	Image 1	258	1000000097	1962
1126		Spot	1	Image 1	259	1000000097	1963
1305		Spot	1	Image 1	260	1000000099	1964
1091		Spot	1	Image 1	260	1000000097	1965
1131		Spot	1	Image 1	261	1000000099	1966
1170		Spot	1	Image 1	261	1000000097	1967
1117		Spot	1	Image 1	262	1000000099	1968
1157		Spot	1	Image 1	262	1000000097	1969
1414		Spot	1	Image 1	263	1000000100	1970
1106		Spot	1	Image 1	263	1000000097	1971
1099		Spot	1	Image 1	264	1000000099	1972
1401		Spot	1	Image 1	264	1000000100	1973
1172		Spot	1	Image 1	264	1000000097	1974
1240		Spot	1	Image 1	265	1000000099	1975
1400		Spot	1	Image 1	265	1000000100	1976
1168		Spot	1	Image 1	265	1000000101	1977
1075		Spot	1	Image 1	265	1000000097	1978
1311		Spot	1	Image 1	266	1000000099	1979
1309		Spot	1	Image 1	266	1000000100	1980
1421		Spot	1	Image 1	266	1000000101	1981
1145		Spot	1	Image 1	266	1000000097	1982
1221		Spot	1	Image 1	267	1000000099	1983
1307		Spot	1	Image 1	267	1000000100	1984
1245		Spot	1	Image 1	267	1000000101	1985
1169		Spot	1	Image 1	267	1000000097	1986
1239		Spot	1	Image 1	268	1000000102	1987
1199		Spot	1	Image 1	268	1000000100	1988
1158		Spot	1	Image 1	268	1000000097	1989
1135		Spot	1	Image 1	269	1000000102	1990
1292		Spot	1	Image 1	269	1000000100	1991
1374		Spot	1	Image 1	269	1000000101	1992
1128		Spot	1	Image 1	270	1000000102	1993
1459		Spot	1	Image 1	270	1000000100	1994
1308		Spot	1	Image 1	270	1000000101	1995
1071		Spot	1	Image 1	271	1000000102	1996
[truncated: 1,088 more rows]
