# Supplementary material for: Satb1 integrates DNA binding site geometry and torsional stress to differentially target nucleosome-dense regions
Source: Nat Commun. 2019 Jul 19;10:3221. doi: 10.1038/s41467-019-11118-8 (PMC6642133; doi:10.1038/s41467-019-11118-8)
Supplement: Supplementary file 10 — Source Data [file 41467_2019_11118_MOESM10_ESM.zip › Source data/Single Molecule Tracking/single molecule tracks/del HD analysis/PDZ-CUT1-CUT2-STABLE-AC_292c9_TRIAL 2_Statistics/PDZ-CUT1-CUT2-STABLE-AC_292c9_TRIAL 2_Intensity_Mean_Ch=1_Img=1.csv]

Intensity Mean Ch=1 Img=1
====================
Intensity Mean	Unit	Category	Channel	Image	Time	TrackID	ID
1182.43		Spot	1	Image 1	1	1000000000	0
1395.88		Spot	1	Image 1	1	1000000001	1
1534.57		Spot	1	Image 1	1	1000000002	2
1340.5		Spot	1	Image 1	1	1000000003	3
1289		Spot	1	Image 1	1	1000000004	4
1137.56		Spot	1	Image 1	2	1000000000	5
2279		Spot	1	Image 1	2	1000000005	6
1413.13		Spot	1	Image 1	2	1000000001	7
1735.63		Spot	1	Image 1	2	1000000002	8
1181.38		Spot	1	Image 1	2	1000000003	9
1418.43		Spot	1	Image 1	2	1000000004	10
1117.17		Spot	1	Image 1	3	1000000006	11
1431.14		Spot	1	Image 1	3	1000000007	12
1230.88		Spot	1	Image 1	3	1000000000	13
2482.43		Spot	1	Image 1	3	1000000005	14
1425.25		Spot	1	Image 1	3	1000000001	15
1621.38		Spot	1	Image 1	3	1000000002	16
1228.86		Spot	1	Image 1	3	1000000003	17
1456		Spot	1	Image 1	3	1000000004	18
1313.88		Spot	1	Image 1	4	1000000008	19
1208		Spot	1	Image 1	4	1000000000	20
2572.33		Spot	1	Image 1	4	1000000005	21
1449		Spot	1	Image 1	4	1000000001	22
1768.25		Spot	1	Image 1	4	1000000002	23
2032.13		Spot	1	Image 1	4	1000000009	24
1231.14		Spot	1	Image 1	4	1000000010	25
1453.38		Spot	1	Image 1	4	1000000003	26
1379		Spot	1	Image 1	4	1000000004	27
1136.83		Spot	1	Image 1	5	1000000006	28
1274.38		Spot	1	Image 1	5	1000000008	29
1328.38		Spot	1	Image 1	5	1000000011	30
1458.25		Spot	1	Image 1	5	1000000007	31
1328.29		Spot	1	Image 1	5	1000000000	32
2434.43		Spot	1	Image 1	5	1000000005	33
1479.25		Spot	1	Image 1	5	1000000012	34
1436.14		Spot	1	Image 1	5	1000000001	35
1334.56		Spot	1	Image 1	5	1000000013	36
1652.13		Spot	1	Image 1	5	1000000002	37
2315.14		Spot	1	Image 1	5	1000000009	38
1184.5		Spot	1	Image 1	5	1000000010	39
1248.33		Spot	1	Image 1	5	1000000003	40
1096.83		Spot	1	Image 1	6	1000000006	41
1163.86		Spot	1	Image 1	6	1000000014	42
1146.43		Spot	1	Image 1	6	1000000008	43
1622.11		Spot	1	Image 1	6	1000000011	44
1360.63		Spot	1	Image 1	6	1000000007	45
2341		Spot	1	Image 1	6	1000000005	46
1502.75		Spot	1	Image 1	6	1000000012	47
1632.56		Spot	1	Image 1	6	1000000001	48
1404.75		Spot	1	Image 1	6	1000000013	49
1762		Spot	1	Image 1	6	1000000002	50
2395		Spot	1	Image 1	6	1000000009	51
1325.13		Spot	1	Image 1	6	1000000010	52
1229.14		Spot	1	Image 1	6	1000000003	53
1165.5		Spot	1	Image 1	6	1000000004	54
1169.6		Spot	1	Image 1	7	1000000006	55
1249		Spot	1	Image 1	7	1000000008	56
1475.43		Spot	1	Image 1	7	1000000015	57
1526.63		Spot	1	Image 1	7	1000000011	58
1480		Spot	1	Image 1	7	1000000007	59
1212.5		Spot	1	Image 1	7	1000000000	60
1941.43		Spot	1	Image 1	7	1000000005	61
1554.88		Spot	1	Image 1	7	1000000012	62
1598.67		Spot	1	Image 1	7	1000000001	63
1442.25		Spot	1	Image 1	7	1000000002	64
2463.75		Spot	1	Image 1	7	1000000009	65
1357.33		Spot	1	Image 1	7	1000000010	66
1332.67		Spot	1	Image 1	7	1000000003	67
1921		Spot	1	Image 1	7	1000000016	68
1310.13		Spot	1	Image 1	7	1000000004	69
1191.4		Spot	1	Image 1	8	1000000006	70
1120.13		Spot	1	Image 1	8	1000000014	71
1297.5		Spot	1	Image 1	8	1000000008	72
1591.57		Spot	1	Image 1	8	1000000015	73
1692		Spot	1	Image 1	8	1000000011	74
1497.86		Spot	1	Image 1	8	1000000007	75
1192.11		Spot	1	Image 1	8	1000000000	76
2216.88		Spot	1	Image 1	8	1000000005	77
2018.88		Spot	1	Image 1	8	1000000012	78
1606.71		Spot	1	Image 1	8	1000000001	79
1373.5		Spot	1	Image 1	8	1000000013	80
2416.88		Spot	1	Image 1	8	1000000009	81
3074.71		Spot	1	Image 1	8	1000000016	82
1363.75		Spot	1	Image 1	8	1000000004	83
1275.6		Spot	1	Image 1	9	1000000006	84
1112.89		Spot	1	Image 1	9	1000000014	85
1162.13		Spot	1	Image 1	9	1000000008	86
1753.13		Spot	1	Image 1	9	1000000015	87
1536.63		Spot	1	Image 1	9	1000000011	88
1380.13		Spot	1	Image 1	9	1000000007	89
1421.29		Spot	1	Image 1	9	1000000000	90
1985.57		Spot	1	Image 1	9	1000000005	91
2206.44		Spot	1	Image 1	9	1000000012	92
1612.88		Spot	1	Image 1	9	1000000001	93
1215.86		Spot	1	Image 1	9	1000000002	94
1383.5		Spot	1	Image 1	9	1000000013	95
2336.86		Spot	1	Image 1	9	1000000009	96
1272.86		Spot	1	Image 1	9	1000000010	97
1281.25		Spot	1	Image 1	9	1000000003	98
2586.29		Spot	1	Image 1	9	1000000016	99
1367.38		Spot	1	Image 1	9	1000000017	100
1404.57		Spot	1	Image 1	9	1000000004	101
1266.6		Spot	1	Image 1	10	1000000006	102
1420		Spot	1	Image 1	10	1000000008	103
1213.11		Spot	1	Image 1	10	1000000014	104
1476		Spot	1	Image 1	10	1000000015	105
1433.63		Spot	1	Image 1	10	1000000011	106
1286.5		Spot	1	Image 1	10	1000000007	107
1154.25		Spot	1	Image 1	10	1000000018	108
1417.14		Spot	1	Image 1	10	1000000000	109
1814.57		Spot	1	Image 1	10	1000000005	110
2275		Spot	1	Image 1	10	1000000012	111
1544.13		Spot	1	Image 1	10	1000000001	112
1103.78		Spot	1	Image 1	10	1000000013	113
2552.5		Spot	1	Image 1	10	1000000009	114
1288.75		Spot	1	Image 1	10	1000000010	115
1269.63		Spot	1	Image 1	10	1000000003	116
2858.89		Spot	1	Image 1	10	1000000016	117
1324		Spot	1	Image 1	10	1000000017	118
1248.38		Spot	1	Image 1	10	1000000004	119
1244.67		Spot	1	Image 1	11	1000000006	120
1354.29		Spot	1	Image 1	11	1000000008	121
1148.13		Spot	1	Image 1	11	1000000014	122
1410.38		Spot	1	Image 1	11	1000000015	123
1810		Spot	1	Image 1	11	1000000011	124
1570.63		Spot	1	Image 1	11	1000000007	125
1323.88		Spot	1	Image 1	11	1000000018	126
1165		Spot	1	Image 1	11	1000000000	127
1449.63		Spot	1	Image 1	11	1000000005	128
2530.67		Spot	1	Image 1	11	1000000012	129
1415.14		Spot	1	Image 1	11	1000000001	130
1186.63		Spot	1	Image 1	11	1000000002	131
2323.33		Spot	1	Image 1	11	1000000009	132
1234.88		Spot	1	Image 1	11	1000000010	133
1365.63		Spot	1	Image 1	11	1000000003	134
2638.67		Spot	1	Image 1	11	1000000016	135
1555.44		Spot	1	Image 1	11	1000000019	136
1902.57		Spot	1	Image 1	11	1000000020	137
1395.29		Spot	1	Image 1	11	1000000017	138
1393.86		Spot	1	Image 1	11	1000000004	139
1175.2		Spot	1	Image 1	12	1000000006	140
1224.5		Spot	1	Image 1	12	1000000014	141
1514.57		Spot	1	Image 1	12	1000000008	142
1525.67		Spot	1	Image 1	12	1000000015	143
1781.57		Spot	1	Image 1	12	1000000011	144
1299.75		Spot	1	Image 1	12	1000000007	145
1445.88		Spot	1	Image 1	12	1000000018	146
1733.4		Spot	1	Image 1	12	1000000005	147
2329.57		Spot	1	Image 1	12	1000000012	148
1364.88		Spot	1	Image 1	12	1000000001	149
1851.75		Spot	1	Image 1	12	1000000021	150
1128.25		Spot	1	Image 1	12	1000000013	151
3001.75		Spot	1	Image 1	12	1000000009	152
1222.13		Spot	1	Image 1	12	1000000010	153
1231.29		Spot	1	Image 1	12	1000000003	154
2633.33		Spot	1	Image 1	12	1000000016	155
2384		Spot	1	Image 1	12	1000000020	156
2504.14		Spot	1	Image 1	12	1000000019	157
1383.75		Spot	1	Image 1	12	1000000017	158
1251.57		Spot	1	Image 1	12	1000000004	159
1223.67		Spot	1	Image 1	13	1000000006	160
1223		Spot	1	Image 1	13	1000000014	161
1666.38		Spot	1	Image 1	13	1000000008	162
1360		Spot	1	Image 1	13	1000000015	163
1191.43		Spot	1	Image 1	13	1000000022	164
1411.86		Spot	1	Image 1	13	1000000011	165
1350.63		Spot	1	Image 1	13	1000000007	166
1518		Spot	1	Image 1	13	1000000018	167
2152.43		Spot	1	Image 1	13	1000000005	168
2053.22		Spot	1	Image 1	13	1000000012	169
1179.75		Spot	1	Image 1	13	1000000001	170
1797.56		Spot	1	Image 1	13	1000000021	171
1106.29		Spot	1	Image 1	13	1000000013	172
3034		Spot	1	Image 1	13	1000000009	173
1178.5		Spot	1	Image 1	13	1000000010	174
2902.25		Spot	1	Image 1	13	1000000016	175
1876		Spot	1	Image 1	13	1000000020	176
2636.86		Spot	1	Image 1	13	1000000019	177
1476.29		Spot	1	Image 1	13	1000000017	178
1167.29		Spot	1	Image 1	13	1000000004	179
1183.17		Spot	1	Image 1	14	1000000006	180
1127.14		Spot	1	Image 1	14	1000000014	181
1300.22		Spot	1	Image 1	14	1000000008	182
1558.38		Spot	1	Image 1	14	1000000015	183
1218		Spot	1	Image 1	14	1000000022	184
1458.5		Spot	1	Image 1	14	1000000011	185
1258.29		Spot	1	Image 1	14	1000000007	186
1413.75		Spot	1	Image 1	14	1000000018	187
1363.14		Spot	1	Image 1	14	1000000023	188
1912.75		Spot	1	Image 1	14	1000000005	189
2369.75		Spot	1	Image 1	14	1000000012	190
1408.86		Spot	1	Image 1	14	1000000001	191
1570.63		Spot	1	Image 1	14	1000000021	192
1136.33		Spot	1	Image 1	14	1000000013	193
3050.38		Spot	1	Image 1	14	1000000009	194
1164.71		Spot	1	Image 1	14	1000000010	195
1339.71		Spot	1	Image 1	14	1000000003	196
2763		Spot	1	Image 1	14	1000000016	197
2470.5		Spot	1	Image 1	14	1000000020	198
2766.38		Spot	1	Image 1	14	1000000019	199
1532.5		Spot	1	Image 1	14	1000000024	200
1440		Spot	1	Image 1	14	1000000017	201
1281.13		Spot	1	Image 1	14	1000000004	202
1275		Spot	1	Image 1	15	1000000006	203
1273.88		Spot	1	Image 1	15	1000000008	204
1180.5		Spot	1	Image 1	15	1000000014	205
1575.88		Spot	1	Image 1	15	1000000015	206
1565.86		Spot	1	Image 1	15	1000000011	207
1364.75		Spot	1	Image 1	15	1000000022	208
1499.38		Spot	1	Image 1	15	1000000007	209
1235.63		Spot	1	Image 1	15	1000000023	210
1266.43		Spot	1	Image 1	15	1000000018	211
2410.29		Spot	1	Image 1	15	1000000012	212
1309.14		Spot	1	Image 1	15	1000000001	213
1370.13		Spot	1	Image 1	15	1000000021	214
1083.63		Spot	1	Image 1	15	1000000013	215
2935.71		Spot	1	Image 1	15	1000000009	216
1167.29		Spot	1	Image 1	15	1000000010	217
1414		Spot	1	Image 1	15	1000000003	218
2490.14		Spot	1	Image 1	15	1000000016	219
2108.13		Spot	1	Image 1	15	1000000020	220
3384.43		Spot	1	Image 1	15	1000000019	221
1229		Spot	1	Image 1	15	1000000024	222
1486.75		Spot	1	Image 1	15	1000000017	223
1356.63		Spot	1	Image 1	15	1000000004	224
1217		Spot	1	Image 1	16	1000000006	225
1505.5		Spot	1	Image 1	16	1000000008	226
1343.38		Spot	1	Image 1	16	1000000015	227
1299		Spot	1	Image 1	16	1000000022	228
1259.25		Spot	1	Image 1	16	1000000007	229
1183		Spot	1	Image 1	16	1000000023	230
2637.44		Spot	1	Image 1	16	1000000012	231
1364.25		Spot	1	Image 1	16	1000000001	232
1732.86		Spot	1	Image 1	16	1000000021	233
2577		Spot	1	Image 1	16	1000000009	234
1302.14		Spot	1	Image 1	16	1000000010	235
1319		Spot	1	Image 1	16	1000000003	236
3081.89		Spot	1	Image 1	16	1000000016	237
1946.88		Spot	1	Image 1	16	1000000020	238
2827.25		Spot	1	Image 1	16	1000000019	239
1398.43		Spot	1	Image 1	16	1000000024	240
1461.63		Spot	1	Image 1	16	1000000017	241
1287		Spot	1	Image 1	16	1000000004	242
1391.17		Spot	1	Image 1	17	1000000006	243
1238.86		Spot	1	Image 1	17	1000000008	244
1152		Spot	1	Image 1	17	1000000014	245
1517.25		Spot	1	Image 1	17	1000000015	246
1163.5		Spot	1	Image 1	17	1000000022	247
1327.29		Spot	1	Image 1	17	1000000007	248
1671.63		Spot	1	Image 1	17	1000000023	249
1431.13		Spot	1	Image 1	17	1000000018	250
2593.88		Spot	1	Image 1	17	1000000012	251
1217.86		Spot	1	Image 1	17	1000000001	252
1580.67		Spot	1	Image 1	17	1000000021	253
2734.63		Spot	1	Image 1	17	1000000009	254
1338.43		Spot	1	Image 1	17	1000000010	255
1318.86		Spot	1	Image 1	17	1000000003	256
2549		Spot	1	Image 1	17	1000000016	257
1848.43		Spot	1	Image 1	17	1000000020	258
3133.71		Spot	1	Image 1	17	1000000019	259
1335.57		Spot	1	Image 1	17	1000000017	260
1266.57		Spot	1	Image 1	17	1000000004	261
1301.8		Spot	1	Image 1	18	1000000006	262
1303.13		Spot	1	Image 1	18	1000000008	263
1201.25		Spot	1	Image 1	18	1000000014	264
1176.88		Spot	1	Image 1	18	1000000022	265
1403.29		Spot	1	Image 1	18	1000000007	266
1743.57		Spot	1	Image 1	18	1000000023	267
1488.38		Spot	1	Image 1	18	1000000018	268
1216.5		Spot	1	Image 1	18	1000000025	269
2118.75		Spot	1	Image 1	18	1000000012	270
1353.29		Spot	1	Image 1	18	1000000001	271
1795.38		Spot	1	Image 1	18	1000000021	272
2484.75		Spot	1	Image 1	18	1000000009	273
1189.75		Spot	1	Image 1	18	1000000010	274
1161.38		Spot	1	Image 1	18	1000000003	275
1284.88		Spot	1	Image 1	18	1000000016	276
1869.25		Spot	1	Image 1	18	1000000020	277
2946.29		Spot	1	Image 1	18	1000000019	278
1071.44		Spot	1	Image 1	18	1000000024	279
1227.14		Spot	1	Image 1	18	1000000017	280
1297.6		Spot	1	Image 1	19	1000000006	281
1230.88		Spot	1	Image 1	19	1000000008	282
1229.43		Spot	1	Image 1	19	1000000022	283
1277.13		Spot	1	Image 1	19	1000000007	284
1291.88		Spot	1	Image 1	19	1000000023	285
1282.57		Spot	1	Image 1	19	1000000018	286
1411		Spot	1	Image 1	19	1000000025	287
2163		Spot	1	Image 1	19	1000000012	288
1263		Spot	1	Image 1	19	1000000001	289
1849.71		Spot	1	Image 1	19	1000000021	290
2616.88		Spot	1	Image 1	19	1000000009	291
1182.5		Spot	1	Image 1	19	1000000010	292
1347.38		Spot	1	Image 1	19	1000000003	293
1933.75		Spot	1	Image 1	19	1000000020	294
2691.57		Spot	1	Image 1	19	1000000019	295
1227.25		Spot	1	Image 1	19	1000000004	296
1265		Spot	1	Image 1	20	1000000006	297
1185.86		Spot	1	Image 1	20	1000000008	298
1137.14		Spot	1	Image 1	20	1000000022	299
1352		Spot	1	Image 1	20	1000000007	300
1436.88		Spot	1	Image 1	20	1000000023	301
1397.29		Spot	1	Image 1	20	1000000018	302
1535.86		Spot	1	Image 1	20	1000000025	303
1603.86		Spot	1	Image 1	20	1000000012	304
1185.5		Spot	1	Image 1	20	1000000001	305
2084.86		Spot	1	Image 1	20	1000000021	306
2407.88		Spot	1	Image 1	20	1000000009	307
1233.43		Spot	1	Image 1	20	1000000010	308
1306		Spot	1	Image 1	20	1000000003	309
1664.13		Spot	1	Image 1	20	1000000020	310
2919		Spot	1	Image 1	20	1000000019	311
1166.14		Spot	1	Image 1	20	1000000024	312
1318.38		Spot	1	Image 1	20	1000000017	313
1493.57		Spot	1	Image 1	20	1000000004	314
1247.8		Spot	1	Image 1	21	1000000006	315
1247.63		Spot	1	Image 1	21	1000000008	316
1143		Spot	1	Image 1	21	1000000022	317
1460.25		Spot	1	Image 1	21	1000000007	318
1216.29		Spot	1	Image 1	21	1000000018	319
1652.13		Spot	1	Image 1	21	1000000025	320
1221.25		Spot	1	Image 1	21	1000000001	321
2061.63		Spot	1	Image 1	21	1000000021	322
2652.86		Spot	1	Image 1	21	1000000009	323
1671.38		Spot	1	Image 1	21	1000000010	324
1616		Spot	1	Image 1	21	1000000003	325
1493.29		Spot	1	Image 1	21	1000000020	326
2922.13		Spot	1	Image 1	21	1000000019	327
1135		Spot	1	Image 1	21	1000000024	328
1573.86		Spot	1	Image 1	21	1000000017	329
1263.6		Spot	1	Image 1	22	1000000006	330
1374.63		Spot	1	Image 1	22	1000000008	331
1172.57		Spot	1	Image 1	22	1000000022	332
1394.71		Spot	1	Image 1	22	1000000007	333
1429.44		Spot	1	Image 1	22	1000000023	334
1428.14		Spot	1	Image 1	22	1000000025	335
1386.38		Spot	1	Image 1	22	1000000012	336
1295.25		Spot	1	Image 1	22	1000000021	337
2513		Spot	1	Image 1	22	1000000009	338
1606.25		Spot	1	Image 1	22	1000000010	339
1387.25		Spot	1	Image 1	22	1000000003	340
1935.29		Spot	1	Image 1	22	1000000020	341
2539.67		Spot	1	Image 1	22	1000000019	342
1201.75		Spot	1	Image 1	22	1000000024	343
1380.86		Spot	1	Image 1	22	1000000017	344
1261.56		Spot	1	Image 1	22	1000000004	345
1479.29		Spot	1	Image 1	22	1000000026	346
1282.8		Spot	1	Image 1	23	1000000006	347
1320.88		Spot	1	Image 1	23	1000000008	348
1202		Spot	1	Image 1	23	1000000027	349
1155.75		Spot	1	Image 1	23	1000000022	350
1239.22		Spot	1	Image 1	23	1000000023	351
1335.71		Spot	1	Image 1	23	1000000025	352
1277.25		Spot	1	Image 1	23	1000000001	353
1354.86		Spot	1	Image 1	23	1000000021	354
2739.5		Spot	1	Image 1	23	1000000009	355
1394.86		Spot	1	Image 1	23	1000000010	356
1766.25		Spot	1	Image 1	23	1000000020	357
3230.71		Spot	1	Image 1	23	1000000019	358
1331.13		Spot	1	Image 1	23	1000000024	359
1485.14		Spot	1	Image 1	23	1000000017	360
1664.75		Spot	1	Image 1	23	1000000028	361
1207.5		Spot	1	Image 1	23	1000000026	362
1249.5		Spot	1	Image 1	24	1000000006	363
1416.13		Spot	1	Image 1	24	1000000008	364
1111.57		Spot	1	Image 1	24	1000000027	365
1170.43		Spot	1	Image 1	24	1000000022	366
1380.14		Spot	1	Image 1	24	1000000007	367
1130.25		Spot	1	Image 1	24	1000000029	368
1380.63		Spot	1	Image 1	24	1000000025	369
1378.88		Spot	1	Image 1	24	1000000001	370
3279.75		Spot	1	Image 1	24	1000000009	371
1690.88		Spot	1	Image 1	24	1000000010	372
1590.38		Spot	1	Image 1	24	1000000020	373
1412.88		Spot	1	Image 1	24	1000000019	374
1381.88		Spot	1	Image 1	24	1000000024	375
1549.14		Spot	1	Image 1	24	1000000017	376
1505.71		Spot	1	Image 1	24	1000000030	377
1210.71		Spot	1	Image 1	24	1000000028	378
1221.88		Spot	1	Image 1	24	1000000026	379
1340.83		Spot	1	Image 1	25	1000000006	380
1320.13		Spot	1	Image 1	25	1000000008	381
1173.57		Spot	1	Image 1	25	1000000027	382
1173.29		Spot	1	Image 1	25	1000000022	383
1333.44		Spot	1	Image 1	25	1000000007	384
1206		Spot	1	Image 1	25	1000000023	385
1117.11		Spot	1	Image 1	25	1000000029	386
1349.75		Spot	1	Image 1	25	1000000025	387
2479.38		Spot	1	Image 1	25	1000000009	388
1190.57		Spot	1	Image 1	25	1000000010	389
1370.56		Spot	1	Image 1	25	1000000020	390
1337		Spot	1	Image 1	25	1000000024	391
1293.75		Spot	1	Image 1	25	1000000017	392
1421.14		Spot	1	Image 1	25	1000000030	393
1375.13		Spot	1	Image 1	25	1000000026	394
1338		Spot	1	Image 1	26	1000000006	395
1285		Spot	1	Image 1	26	1000000008	396
1168.33		Spot	1	Image 1	26	1000000027	397
1177		Spot	1	Image 1	26	1000000022	398
1436.25		Spot	1	Image 1	26	1000000007	399
1263		Spot	1	Image 1	26	1000000025	400
1226.5		Spot	1	Image 1	26	1000000001	401
2841.29		Spot	1	Image 1	26	1000000009	402
1678.29		Spot	1	Image 1	26	1000000020	403
1357.86		Spot	1	Image 1	26	1000000024	404
1369.63		Spot	1	Image 1	26	1000000030	405
1316.13		Spot	1	Image 1	26	1000000028	406
1316.86		Spot	1	Image 1	26	1000000026	407
1309.33		Spot	1	Image 1	27	1000000006	408
1226		Spot	1	Image 1	27	1000000008	409
1259.13		Spot	1	Image 1	27	1000000022	410
1407.13		Spot	1	Image 1	27	1000000007	411
1080.29		Spot	1	Image 1	27	1000000029	412
1158.22		Spot	1	Image 1	27	1000000001	413
3033.14		Spot	1	Image 1	27	1000000009	414
1445.11		Spot	1	Image 1	27	1000000020	415
1400.56		Spot	1	Image 1	27	1000000024	416
1378.14		Spot	1	Image 1	27	1000000017	417
1568.86		Spot	1	Image 1	27	1000000030	418
1251.63		Spot	1	Image 1	27	1000000028	419
1596.13		Spot	1	Image 1	27	1000000026	420
1329.2		Spot	1	Image 1	28	1000000006	421
1573.57		Spot	1	Image 1	28	1000000008	422
1241.43		Spot	1	Image 1	28	1000000027	423
1160		Spot	1	Image 1	28	1000000022	424
1366.75		Spot	1	Image 1	28	1000000007	425
1094.56		Spot	1	Image 1	28	1000000029	426
1179.57		Spot	1	Image 1	28	1000000025	427
1237.5		Spot	1	Image 1	28	1000000001	428
2817.43		Spot	1	Image 1	28	1000000009	429
1722.89		Spot	1	Image 1	28	1000000020	430
1321.29		Spot	1	Image 1	28	1000000024	431
1501.57		Spot	1	Image 1	28	1000000017	432
1536.29		Spot	1	Image 1	28	1000000030	433
1257.13		Spot	1	Image 1	28	1000000028	434
1488.14		Spot	1	Image 1	28	1000000026	435
1366		Spot	1	Image 1	29	1000000006	436
1282		Spot	1	Image 1	29	1000000008	437
1234.5		Spot	1	Image 1	29	1000000027	438
1246.38		Spot	1	Image 1	29	1000000022	439
1160.75		Spot	1	Image 1	29	1000000031	440
1106.38		Spot	1	Image 1	29	1000000029	441
1435.5		Spot	1	Image 1	29	1000000025	442
1238.13		Spot	1	Image 1	29	1000000001	443
2823.71		Spot	1	Image 1	29	1000000009	444
1499.38		Spot	1	Image 1	29	1000000020	445
1512		Spot	1	Image 1	29	1000000017	446
1429.5		Spot	1	Image 1	29	1000000030	447
1415.75		Spot	1	Image 1	29	1000000026	448
1364.8		Spot	1	Image 1	30	1000000006	449
1291.5		Spot	1	Image 1	30	1000000008	450
1208.38		Spot	1	Image 1	30	1000000027	451
1240.5		Spot	1	Image 1	30	1000000022	452
1213.75		Spot	1	Image 1	30	1000000031	453
1496.43		Spot	1	Image 1	30	1000000007	454
1086.43		Spot	1	Image 1	30	1000000029	455
1208		Spot	1	Image 1	30	1000000025	456
1183.67		Spot	1	Image 1	30	1000000001	457
2771.88		Spot	1	Image 1	30	1000000009	458
1563.5		Spot	1	Image 1	30	1000000020	459
1507.43		Spot	1	Image 1	30	1000000017	460
1518.43		Spot	1	Image 1	30	1000000030	461
1910.67		Spot	1	Image 1	30	1000000028	462
1882.38		Spot	1	Image 1	30	1000000026	463
1300.67		Spot	1	Image 1	31	1000000006	464
1153.17		Spot	1	Image 1	31	1000000032	465
1309.63		Spot	1	Image 1	31	1000000008	466
1181.86		Spot	1	Image 1	31	1000000027	467
1326.63		Spot	1	Image 1	31	1000000031	468
1190.5		Spot	1	Image 1	31	1000000022	469
1361.75		Spot	1	Image 1	31	1000000007	470
1155.86		Spot	1	Image 1	31	1000000029	471
1262.63		Spot	1	Image 1	31	1000000025	472
1162.75		Spot	1	Image 1	31	1000000001	473
2251.63		Spot	1	Image 1	31	1000000009	474
1598.29		Spot	1	Image 1	31	1000000020	475
1368.25		Spot	1	Image 1	31	1000000017	476
1356.22		Spot	1	Image 1	31	1000000030	477
1675.63		Spot	1	Image 1	31	1000000026	478
1306.17		Spot	1	Image 1	32	1000000006	479
1226.4		Spot	1	Image 1	32	1000000032	480
1257		Spot	1	Image 1	32	1000000008	481
1223		Spot	1	Image 1	32	1000000027	482
1094.71		Spot	1	Image 1	32	1000000022	483
1323.38		Spot	1	Image 1	32	1000000031	484
1470.43		Spot	1	Image 1	32	1000000007	485
1377		Spot	1	Image 1	32	1000000029	486
1514.29		Spot	1	Image 1	32	1000000025	487
1159.5		Spot	1	Image 1	32	1000000001	488
2468.88		Spot	1	Image 1	32	1000000009	489
1630.43		Spot	1	Image 1	32	1000000020	490
1309		Spot	1	Image 1	32	1000000017	491
1448.75		Spot	1	Image 1	32	1000000030	492
1190.71		Spot	1	Image 1	32	1000000028	493
1725.11		Spot	1	Image 1	32	1000000026	494
1271.67		Spot	1	Image 1	33	1000000006	495
1189.6		Spot	1	Image 1	33	1000000032	496
1198.25		Spot	1	Image 1	33	1000000008	497
1164.5		Spot	1	Image 1	33	1000000027	498
1185		Spot	1	Image 1	33	1000000031	499
1402.88		Spot	1	Image 1	33	1000000007	500
1484.86		Spot	1	Image 1	33	1000000025	501
2140.86		Spot	1	Image 1	33	1000000009	502
1791.71		Spot	1	Image 1	33	1000000020	503
1332.86		Spot	1	Image 1	33	1000000017	504
1410.88		Spot	1	Image 1	33	1000000030	505
1148		Spot	1	Image 1	33	1000000028	506
1712.33		Spot	1	Image 1	33	1000000026	507
1313.4		Spot	1	Image 1	34	1000000006	508
1122.83		Spot	1	Image 1	34	1000000032	509
1071.88		Spot	1	Image 1	34	1000000027	510
1192		Spot	1	Image 1	34	1000000031	511
1572.29		Spot	1	Image 1	34	1000000007	512
1132.71		Spot	1	Image 1	34	1000000029	513
1058.13		Spot	1	Image 1	34	1000000033	514
1215.86		Spot	1	Image 1	34	1000000025	515
1581.29		Spot	1	Image 1	34	1000000034	516
2252.14		Spot	1	Image 1	34	1000000009	517
1679.43		Spot	1	Image 1	34	1000000020	518
1392		Spot	1	Image 1	34	1000000017	519
1393.38		Spot	1	Image 1	34	1000000030	520
1138.78		Spot	1	Image 1	34	1000000028	521
1338		Spot	1	Image 1	34	1000000026	522
1351		Spot	1	Image 1	35	1000000006	523
1063.33		Spot	1	Image 1	35	1000000032	524
1126.38		Spot	1	Image 1	35	1000000027	525
1079.56		Spot	1	Image 1	35	1000000031	526
1500.57		Spot	1	Image 1	35	1000000007	527
1151.71		Spot	1	Image 1	35	1000000029	528
1168.88		Spot	1	Image 1	35	1000000035	529
1064.78		Spot	1	Image 1	35	1000000033	530
1301.13		Spot	1	Image 1	35	1000000025	531
1622.63		Spot	1	Image 1	35	1000000034	532
1722.57		Spot	1	Image 1	35	1000000009	533
1812.13		Spot	1	Image 1	35	1000000020	534
1488.56		Spot	1	Image 1	35	1000000017	535
1460.86		Spot	1	Image 1	35	1000000030	536
1223.63		Spot	1	Image 1	35	1000000026	537
1283.17		Spot	1	Image 1	36	1000000006	538
1068.5		Spot	1	Image 1	36	1000000032	539
1132.5		Spot	1	Image 1	36	1000000036	540
1077.22		Spot	1	Image 1	36	1000000027	541
1206.14		Spot	1	Image 1	36	1000000031	542
1493.86		Spot	1	Image 1	36	1000000007	543
1248.29		Spot	1	Image 1	36	1000000035	544
1055.5		Spot	1	Image 1	36	1000000033	545
1184.38		Spot	1	Image 1	36	1000000025	546
1500.13		Spot	1	Image 1	36	1000000034	547
1742		Spot	1	Image 1	36	1000000009	548
2000.13		Spot	1	Image 1	36	1000000020	549
1170		Spot	1	Image 1	36	1000000017	550
1539.38		Spot	1	Image 1	36	1000000030	551
1163.44		Spot	1	Image 1	36	1000000026	552
1305.2		Spot	1	Image 1	37	1000000006	553
1126.5		Spot	1	Image 1	37	1000000032	554
1385.71		Spot	1	Image 1	37	1000000036	555
1180.88		Spot	1	Image 1	37	1000000031	556
1382		Spot	1	Image 1	37	1000000007	557
1143.71		Spot	1	Image 1	37	1000000035	558
1129.22		Spot	1	Image 1	37	1000000033	559
1236		Spot	1	Image 1	37	1000000025	560
1684.25		Spot	1	Image 1	37	1000000034	561
1571		Spot	1	Image 1	37	1000000009	562
1382.88		Spot	1	Image 1	37	1000000017	563
1324.29		Spot	1	Image 1	37	1000000026	564
1262.6		Spot	1	Image 1	38	1000000006	565
1240.83		Spot	1	Image 1	38	1000000032	566
1258		Spot	1	Image 1	38	1000000036	567
1248.75		Spot	1	Image 1	38	1000000027	568
1235		Spot	1	Image 1	38	1000000007	569
1235.75		Spot	1	Image 1	38	1000000035	570
1125.75		Spot	1	Image 1	38	1000000033	571
1396.57		Spot	1	Image 1	38	1000000025	572
1749.14		Spot	1	Image 1	38	1000000034	573
1347.25		Spot	1	Image 1	38	1000000009	574
1709.63		Spot	1	Image 1	38	1000000020	575
1705.86		Spot	1	Image 1	38	1000000037	576
1286.14		Spot	1	Image 1	38	1000000030	577
1221.33		Spot	1	Image 1	39	1000000032	578
1264.86		Spot	1	Image 1	39	1000000006	579
1305.71		Spot	1	Image 1	39	1000000036	580
1176.78		Spot	1	Image 1	39	1000000027	581
1064.78		Spot	1	Image 1	39	1000000031	582
1375.71		Spot	1	Image 1	39	1000000007	583
1228.22		Spot	1	Image 1	39	1000000035	584
1045.14		Spot	1	Image 1	39	1000000033	585
1148.38		Spot	1	Image 1	39	1000000025	586
1604.63		Spot	1	Image 1	39	1000000034	587
1091.33		Spot	1	Image 1	39	1000000038	588
1562.13		Spot	1	Image 1	39	1000000039	589
1494.11		Spot	1	Image 1	39	1000000020	590
1927.71		Spot	1	Image 1	39	1000000037	591
1247.29		Spot	1	Image 1	39	1000000017	592
1525.29		Spot	1	Image 1	39	1000000030	593
1297.63		Spot	1	Image 1	39	1000000026	594
1230.6		Spot	1	Image 1	40	1000000006	595
1132		Spot	1	Image 1	40	1000000032	596
1593.63		Spot	1	Image 1	40	1000000036	597
1169.67		Spot	1	Image 1	40	1000000027	598
1387.71		Spot	1	Image 1	40	1000000007	599
1224.29		Spot	1	Image 1	40	1000000035	600
1157.5		Spot	1	Image 1	40	1000000033	601
1329.75		Spot	1	Image 1	40	1000000034	602
1262		Spot	1	Image 1	40	1000000038	603
2069.88		Spot	1	Image 1	40	1000000039	604
1298.43		Spot	1	Image 1	40	1000000040	605
1506.86		Spot	1	Image 1	40	1000000020	606
1953.43		Spot	1	Image 1	40	1000000037	607
1244.71		Spot	1	Image 1	40	1000000017	608
1311.86		Spot	1	Image 1	40	1000000030	609
1247.25		Spot	1	Image 1	40	1000000026	610
1239.43		Spot	1	Image 1	41	1000000006	611
1189		Spot	1	Image 1	41	1000000027	612
1435.75		Spot	1	Image 1	41	1000000007	613
1191.14		Spot	1	Image 1	41	1000000035	614
1124.75		Spot	1	Image 1	41	1000000033	615
1547.14		Spot	1	Image 1	41	1000000034	616
1288.71		Spot	1	Image 1	41	1000000038	617
1404.25		Spot	1	Image 1	41	1000000039	618
1223.75		Spot	1	Image 1	41	1000000040	619
1637.86		Spot	1	Image 1	41	1000000020	620
2114.75		Spot	1	Image 1	41	1000000037	621
1161.25		Spot	1	Image 1	41	1000000017	622
1172.43		Spot	1	Image 1	41	1000000030	623
1250.86		Spot	1	Image 1	41	1000000026	624
1274.6		Spot	1	Image 1	42	1000000006	625
1228.6		Spot	1	Image 1	42	1000000032	626
1154.78		Spot	1	Image 1	42	1000000036	627
1371		Spot	1	Image 1	42	1000000007	628
1108.71		Spot	1	Image 1	42	1000000035	629
1085.38		Spot	1	Image 1	42	1000000033	630
1626.25		Spot	1	Image 1	42	1000000034	631
1188.11		Spot	1	Image 1	42	1000000038	632
1280		Spot	1	Image 1	42	1000000039	633
1107.71		Spot	1	Image 1	42	1000000040	634
1599.25		Spot	1	Image 1	42	1000000020	635
1997.75		Spot	1	Image 1	42	1000000037	636
1231.11		Spot	1	Image 1	42	1000000017	637
1484		Spot	1	Image 1	42	1000000030	638
1227		Spot	1	Image 1	42	1000000026	639
1255.4		Spot	1	Image 1	43	1000000006	640
1491.43		Spot	1	Image 1	43	1000000036	641
1311.38		Spot	1	Image 1	43	1000000007	642
1211.86		Spot	1	Image 1	43	1000000035	643
1045.88		Spot	1	Image 1	43	1000000033	644
1478.43		Spot	1	Image 1	43	1000000034	645
1339.86		Spot	1	Image 1	43	1000000038	646
1378.13		Spot	1	Image 1	43	1000000039	647
1605.38		Spot	1	Image 1	43	1000000020	648
1819.71		Spot	1	Image 1	43	1000000037	649
1302.43		Spot	1	Image 1	43	1000000017	650
1522.38		Spot	1	Image 1	43	1000000030	651
1079.29		Spot	1	Image 1	43	1000000026	652
1264.4		Spot	1	Image 1	44	1000000006	653
1259.6		Spot	1	Image 1	44	1000000032	654
1610.14		Spot	1	Image 1	44	1000000036	655
1397		Spot	1	Image 1	44	1000000007	656
1127.67		Spot	1	Image 1	44	1000000035	657
1102.88		Spot	1	Image 1	44	1000000033	658
1581.88		Spot	1	Image 1	44	1000000034	659
1145.14		Spot	1	Image 1	44	1000000038	660
1538.25		Spot	1	Image 1	44	1000000039	661
1502		Spot	1	Image 1	44	1000000020	662
1233.78		Spot	1	Image 1	44	1000000040	663
2049.86		Spot	1	Image 1	44	1000000037	664
1288.33		Spot	1	Image 1	44	1000000017	665
1294.25		Spot	1	Image 1	44	1000000030	666
1169.63		Spot	1	Image 1	44	1000000026	667
1279		Spot	1	Image 1	45	1000000006	668
1307.6		Spot	1	Image 1	45	1000000032	669
1403.29		Spot	1	Image 1	45	1000000036	670
1439.13		Spot	1	Image 1	45	1000000007	671
1133.25		Spot	1	Image 1	45	1000000035	672
1017.43		Spot	1	Image 1	45	1000000033	673
1781		Spot	1	Image 1	45	1000000034	674
1505.5		Spot	1	Image 1	45	1000000039	675
1753.86		Spot	1	Image 1	45	1000000020	676
1246.86		Spot	1	Image 1	45	1000000040	677
2388.25		Spot	1	Image 1	45	1000000037	678
1327.78		Spot	1	Image 1	45	1000000017	679
1426.38		Spot	1	Image 1	45	1000000030	680
1311		Spot	1	Image 1	45	1000000026	681
1267.4		Spot	1	Image 1	46	1000000006	682
1200.38		Spot	1	Image 1	46	1000000036	683
1262.38		Spot	1	Image 1	46	1000000007	684
1116.89		Spot	1	Image 1	46	1000000035	685
1070.13		Spot	1	Image 1	46	1000000033	686
1631.43		Spot	1	Image 1	46	1000000034	687
1187.38		Spot	1	Image 1	46	1000000038	688
1483.5		Spot	1	Image 1	46	1000000039	689
1226.5		Spot	1	Image 1	46	1000000041	690
1328		Spot	1	Image 1	46	1000000020	691
1127.75		Spot	1	Image 1	46	1000000040	692
2461.57		Spot	1	Image 1	46	1000000037	693
1163		Spot	1	Image 1	46	1000000017	694
1389.29		Spot	1	Image 1	46	1000000030	695
1312		Spot	1	Image 1	46	1000000026	696
1228.5		Spot	1	Image 1	47	1000000006	697
1203		Spot	1	Image 1	47	1000000032	698
1148		Spot	1	Image 1	47	1000000036	699
1280.71		Spot	1	Image 1	47	1000000007	700
1089.38		Spot	1	Image 1	47	1000000035	701
1018.43		Spot	1	Image 1	47	1000000033	702
1726.57		Spot	1	Image 1	47	1000000034	703
1227.13		Spot	1	Image 1	47	1000000038	704
1386.25		Spot	1	Image 1	47	1000000039	705
1686.57		Spot	1	Image 1	47	1000000041	706
1324.75		Spot	1	Image 1	47	1000000040	707
2205		Spot	1	Image 1	47	1000000037	708
1320.56		Spot	1	Image 1	47	1000000017	709
1462.14		Spot	1	Image 1	47	1000000030	710
1031.38		Spot	1	Image 1	47	1000000042	711
1220.6		Spot	1	Image 1	48	1000000006	712
1314.71		Spot	1	Image 1	48	1000000036	713
1277.86		Spot	1	Image 1	48	1000000007	714
1198.38		Spot	1	Image 1	48	1000000035	715
1816.86		Spot	1	Image 1	48	1000000034	716
1283.5		Spot	1	Image 1	48	1000000038	717
1523.56		Spot	1	Image 1	48	1000000039	718
1952.71		Spot	1	Image 1	48	1000000041	719
1272.57		Spot	1	Image 1	48	1000000020	720
1272		Spot	1	Image 1	48	1000000040	721
1985.71		Spot	1	Image 1	48	1000000037	722
1216.33		Spot	1	Image 1	48	1000000017	723
1137.89		Spot	1	Image 1	49	1000000006	724
1345.14		Spot	1	Image 1	49	1000000036	725
1401		Spot	1	Image 1	49	1000000007	726
1242.5		Spot	1	Image 1	49	1000000035	727
1313.86		Spot	1	Image 1	49	1000000033	728
1908.14		Spot	1	Image 1	49	1000000034	729
1207.29		Spot	1	Image 1	49	1000000038	730
1488.88		Spot	1	Image 1	49	1000000039	731
1832.14		Spot	1	Image 1	49	1000000041	732
1324.38		Spot	1	Image 1	49	1000000040	733
1741.5		Spot	1	Image 1	49	1000000037	734
1315.63		Spot	1	Image 1	49	1000000017	735
1014.5		Spot	1	Image 1	49	1000000042	736
1181		Spot	1	Image 1	50	1000000006	737
1426.43		Spot	1	Image 1	50	1000000036	738
1424		Spot	1	Image 1	50	1000000007	739
1337.13		Spot	1	Image 1	50	1000000043	740
1200		Spot	1	Image 1	50	1000000033	741
1755.14		Spot	1	Image 1	50	1000000034	742
1293		Spot	1	Image 1	50	1000000038	743
1472.38		Spot	1	Image 1	50	1000000039	744
1890.56		Spot	1	Image 1	50	1000000041	745
1302.63		Spot	1	Image 1	50	1000000020	746
1420.88		Spot	1	Image 1	50	1000000040	747
1974.88		Spot	1	Image 1	50	1000000037	748
1600.14		Spot	1	Image 1	50	1000000017	749
1210.29		Spot	1	Image 1	50	1000000042	750
1147.29		Spot	1	Image 1	51	1000000006	751
1241.89		Spot	1	Image 1	51	1000000036	752
1446.88		Spot	1	Image 1	51	1000000007	753
1330.57		Spot	1	Image 1	51	1000000043	754
1219.56		Spot	1	Image 1	51	1000000035	755
1613.67		Spot	1	Image 1	51	1000000034	756
1307.38		Spot	1	Image 1	51	1000000038	757
1414.29		Spot	1	Image 1	51	1000000039	758
1711.25		Spot	1	Image 1	51	1000000041	759
1336.88		Spot	1	Image 1	51	1000000020	760
1311.13		Spot	1	Image 1	51	1000000040	761
2061.25		Spot	1	Image 1	51	1000000037	762
1451.57		Spot	1	Image 1	51	1000000017	763
1067.14		Spot	1	Image 1	51	1000000042	764
1205.29		Spot	1	Image 1	52	1000000006	765
1259.25		Spot	1	Image 1	52	1000000036	766
1394.71		Spot	1	Image 1	52	1000000044	767
1564		Spot	1	Image 1	52	1000000043	768
1073		Spot	1	Image 1	52	1000000033	769
1760.71		Spot	1	Image 1	52	1000000034	770
1197.86		Spot	1	Image 1	52	1000000038	771
1393.71		Spot	1	Image 1	52	1000000045	772
1258.5		Spot	1	Image 1	52	1000000046	773
1739		Spot	1	Image 1	52	1000000039	774
1204		Spot	1	Image 1	52	1000000041	775
1186.5		Spot	1	Image 1	52	1000000040	776
1842.25		Spot	1	Image 1	52	1000000037	777
1453		Spot	1	Image 1	52	1000000017	778
1077.14		Spot	1	Image 1	52	1000000042	779
1172.57		Spot	1	Image 1	53	1000000006	780
1257.25		Spot	1	Image 1	53	1000000044	781
1387.29		Spot	1	Image 1	53	1000000043	782
1061.29		Spot	1	Image 1	53	1000000033	783
1764.86		Spot	1	Image 1	53	1000000034	784
1138.13		Spot	1	Image 1	53	1000000038	785
1253.67		Spot	1	Image 1	53	1000000045	786
1143.25		Spot	1	Image 1	53	1000000046	787
1558.13		Spot	1	Image 1	53	1000000039	788
1399.86		Spot	1	Image 1	53	1000000041	789
1157.78		Spot	1	Image 1	53	1000000040	790
1409.67		Spot	1	Image 1	53	1000000037	791
1275.43		Spot	1	Image 1	53	1000000017	792
1326.57		Spot	1	Image 1	53	1000000042	793
1233.13		Spot	1	Image 1	54	1000000006	794
1207.25		Spot	1	Image 1	54	1000000036	795
1350.75		Spot	1	Image 1	54	1000000044	796
1502.78		Spot	1	Image 1	54	1000000043	797
1134.88		Spot	1	Image 1	54	1000000033	798
1721		Spot	1	Image 1	54	1000000034	799
1141.33		Spot	1	Image 1	54	1000000038	800
1278		Spot	1	Image 1	54	1000000045	801
1647.13		Spot	1	Image 1	54	1000000039	802
1254.57		Spot	1	Image 1	54	1000000046	803
1205.5		Spot	1	Image 1	54	1000000041	804
2166.57		Spot	1	Image 1	54	1000000037	805
1280.38		Spot	1	Image 1	54	1000000017	806
1040.33		Spot	1	Image 1	54	1000000042	807
1182.75		Spot	1	Image 1	55	1000000006	808
1148.88		Spot	1	Image 1	55	1000000036	809
1117.75		Spot	1	Image 1	55	1000000044	810
1393.57		Spot	1	Image 1	55	1000000043	811
1336.71		Spot	1	Image 1	55	1000000034	812
1339.44		Spot	1	Image 1	55	1000000045	813
1193.38		Spot	1	Image 1	55	1000000046	814
1292.25		Spot	1	Image 1	55	1000000041	815
1955		Spot	1	Image 1	55	1000000037	816
1270.29		Spot	1	Image 1	55	1000000017	817
1042.25		Spot	1	Image 1	55	1000000042	818
1161.78		Spot	1	Image 1	56	1000000006	819
1224.25		Spot	1	Image 1	56	1000000043	820
1269.57		Spot	1	Image 1	56	1000000047	821
1070.71		Spot	1	Image 1	56	1000000033	822
1183.22		Spot	1	Image 1	56	1000000045	823
1406.13		Spot	1	Image 1	56	1000000046	824
1189.43		Spot	1	Image 1	56	1000000041	825
1622.56		Spot	1	Image 1	56	1000000037	826
1350.38		Spot	1	Image 1	56	1000000017	827
1139.57		Spot	1	Image 1	56	1000000042	828
1220.5		Spot	1	Image 1	57	1000000006	829
1203.13		Spot	1	Image 1	57	1000000036	830
1237		Spot	1	Image 1	57	1000000044	831
1357		Spot	1	Image 1	57	1000000043	832
1203.5		Spot	1	Image 1	57	1000000047	833
1053.88		Spot	1	Image 1	57	1000000033	834
1072.13		Spot	1	Image 1	57	1000000045	835
1142		Spot	1	Image 1	57	1000000046	836
1247.38		Spot	1	Image 1	57	1000000017	837
1050.71		Spot	1	Image 1	57	1000000042	838
1161.13		Spot	1	Image 1	58	1000000006	839
1212.25		Spot	1	Image 1	58	1000000036	840
1305.89		Spot	1	Image 1	58	1000000044	841
1559.63		Spot	1	Image 1	58	1000000043	842
1171.88		Spot	1	Image 1	58	1000000047	843
1115		Spot	1	Image 1	58	1000000033	844
1225		Spot	1	Image 1	58	1000000045	845
1447.88		Spot	1	Image 1	58	1000000046	846
1979.38		Spot	1	Image 1	58	1000000037	847
1501.14		Spot	1	Image 1	58	1000000017	848
1137.14		Spot	1	Image 1	58	1000000042	849
1128.38		Spot	1	Image 1	59	1000000006	850
1077.63		Spot	1	Image 1	59	1000000048	851
1239.25		Spot	1	Image 1	59	1000000044	852
1255		Spot	1	Image 1	59	1000000043	853
1210.25		Spot	1	Image 1	59	1000000047	854
1430.25		Spot	1	Image 1	59	1000000045	855
1380.78		Spot	1	Image 1	59	1000000046	856
1784		Spot	1	Image 1	59	1000000037	857
1494.29		Spot	1	Image 1	59	1000000017	858
1540.33		Spot	1	Image 1	59	1000000042	859
1160.86		Spot	1	Image 1	60	1000000006	860
1212.14		Spot	1	Image 1	60	1000000048	861
1488.38		Spot	1	Image 1	60	1000000044	862
1470		Spot	1	Image 1	60	1000000043	863
1092.29		Spot	1	Image 1	60	1000000033	864
1181.75		Spot	1	Image 1	60	1000000045	865
1142.75		Spot	1	Image 1	60	1000000046	866
1973.86		Spot	1	Image 1	60	1000000037	867
1474.43		Spot	1	Image 1	60	1000000017	868
1342.14		Spot	1	Image 1	60	1000000042	869
1191.38		Spot	1	Image 1	61	1000000006	870
1246.86		Spot	1	Image 1	61	1000000048	871
1357.38		Spot	1	Image 1	61	1000000044	872
1486.38		Spot	1	Image 1	61	1000000043	873
1723.14		Spot	1	Image 1	61	1000000047	874
1411.43		Spot	1	Image 1	61	1000000045	875
1217		Spot	1	Image 1	61	1000000046	876
2218.29		Spot	1	Image 1	61	1000000037	877
1142.13		Spot	1	Image 1	61	1000000017	878
1055.29		Spot	1	Image 1	61	1000000042	879
1108.75		Spot	1	Image 1	62	1000000006	880
1201.63		Spot	1	Image 1	62	1000000048	881
1390.63		Spot	1	Image 1	62	1000000044	882
1334.44		Spot	1	Image 1	62	1000000043	883
1706.75		Spot	1	Image 1	62	1000000047	884
1396.75		Spot	1	Image 1	62	1000000045	885
1196.88		Spot	1	Image 1	62	1000000046	886
1684		Spot	1	Image 1	62	1000000037	887
1280.29		Spot	1	Image 1	62	1000000017	888
1102.89		Spot	1	Image 1	62	1000000042	889
1154.75		Spot	1	Image 1	63	1000000006	890
1169.57		Spot	1	Image 1	63	1000000048	891
1166		Spot	1	Image 1	63	1000000044	892
1279.75		Spot	1	Image 1	63	1000000047	893
1632.38		Spot	1	Image 1	63	1000000043	894
1319.29		Spot	1	Image 1	63	1000000046	895
1549.38		Spot	1	Image 1	63	1000000037	896
1285.13		Spot	1	Image 1	63	1000000017	897
1146.88		Spot	1	Image 1	64	1000000006	898
1061.88		Spot	1	Image 1	64	1000000048	899
1026.14		Spot	1	Image 1	64	1000000044	900
1789.13		Spot	1	Image 1	64	1000000043	901
1771.71		Spot	1	Image 1	64	1000000045	902
2226		Spot	1	Image 1	64	1000000049	903
1487.5		Spot	1	Image 1	64	1000000046	904
1832.38		Spot	1	Image 1	64	1000000037	905
1308.11		Spot	1	Image 1	64	1000000017	906
1169.63		Spot	1	Image 1	64	1000000042	907
1125.88		Spot	1	Image 1	65	1000000006	908
1089.86		Spot	1	Image 1	65	1000000044	909
1126.86		Spot	1	Image 1	65	1000000047	910
1225.71		Spot	1	Image 1	65	1000000050	911
1750.75		Spot	1	Image 1	65	1000000043	912
3402		Spot	1	Image 1	65	1000000049	913
1198.86		Spot	1	Image 1	65	1000000046	914
2588.25		Spot	1	Image 1	65	1000000051	915
1296.5		Spot	1	Image 1	65	1000000017	916
1043.75		Spot	1	Image 1	65	1000000042	917
1166.29		Spot	1	Image 1	66	1000000006	918
1152.43		Spot	1	Image 1	66	1000000048	919
1199.5		Spot	1	Image 1	66	1000000047	920
1377.57		Spot	1	Image 1	66	1000000050	921
2001.43		Spot	1	Image 1	66	1000000043	922
2626.43		Spot	1	Image 1	66	1000000049	923
1419.88		Spot	1	Image 1	66	1000000046	924
2387		Spot	1	Image 1	66	1000000051	925
1290.63		Spot	1	Image 1	66	1000000052	926
1172		Spot	1	Image 1	66	1000000017	927
1114.33		Spot	1	Image 1	67	1000000006	928
1265		Spot	1	Image 1	67	1000000048	929
1100.14		Spot	1	Image 1	67	1000000053	930
1090		Spot	1	Image 1	67	1000000044	931
1224.88		Spot	1	Image 1	67	1000000047	932
1258.75		Spot	1	Image 1	67	1000000050	933
1992.13		Spot	1	Image 1	67	1000000043	934
1636.5		Spot	1	Image 1	67	1000000049	935
1358		Spot	1	Image 1	67	1000000046	936
1221		Spot	1	Image 1	67	1000000054	937
2312		Spot	1	Image 1	67	1000000051	938
1187.71		Spot	1	Image 1	67	1000000052	939
1183.22		Spot	1	Image 1	67	1000000017	940
1115.86		Spot	1	Image 1	67	1000000042	941
1151		Spot	1	Image 1	68	1000000006	942
1070.63		Spot	1	Image 1	68	1000000048	943
1066.14		Spot	1	Image 1	68	1000000053	944
1066.57		Spot	1	Image 1	68	1000000044	945
1190.43		Spot	1	Image 1	68	1000000047	946
1103.88		Spot	1	Image 1	68	1000000050	947
1769.33		Spot	1	Image 1	68	1000000043	948
1426		Spot	1	Image 1	68	1000000055	949
1142.57		Spot	1	Image 1	68	1000000049	950
1308.57		Spot	1	Image 1	68	1000000046	951
1846.63		Spot	1	Image 1	68	1000000051	952
1267.38		Spot	1	Image 1	68	1000000052	953
1266.78		Spot	1	Image 1	68	1000000017	954
1064		Spot	1	Image 1	68	1000000042	955
1151.86		Spot	1	Image 1	69	1000000006	956
1211.38		Spot	1	Image 1	69	1000000048	957
1089		Spot	1	Image 1	69	1000000053	958
1262.71		Spot	1	Image 1	69	1000000050	959
1390.38		Spot	1	Image 1	69	1000000043	960
1187.38		Spot	1	Image 1	69	1000000055	961
1218.13		Spot	1	Image 1	69	1000000049	962
1402.88		Spot	1	Image 1	69	1000000046	963
1181.63		Spot	1	Image 1	69	1000000054	964
1983.75		Spot	1	Image 1	69	1000000051	965
1382.13		Spot	1	Image 1	69	1000000052	966
1156.88		Spot	1	Image 1	69	1000000042	967
1125.88		Spot	1	Image 1	70	1000000006	968
1173.14		Spot	1	Image 1	70	1000000048	969
1011.33		Spot	1	Image 1	70	1000000053	970
1372.63		Spot	1	Image 1	70	1000000050	971
1306.13		Spot	1	Image 1	70	1000000043	972
1294.14		Spot	1	Image 1	70	1000000055	973
1295.25		Spot	1	Image 1	70	1000000049	974
1484.75		Spot	1	Image 1	70	1000000046	975
1208.25		Spot	1	Image 1	70	1000000054	976
1926.13		Spot	1	Image 1	70	1000000051	977
1509.22		Spot	1	Image 1	70	1000000052	978
1078.13		Spot	1	Image 1	70	1000000042	979
1155.71		Spot	1	Image 1	71	1000000006	980
1149.13		Spot	1	Image 1	71	1000000048	981
1155		Spot	1	Image 1	71	1000000053	982
1411.63		Spot	1	Image 1	71	1000000050	983
1105.25		Spot	1	Image 1	71	1000000055	984
1343.71		Spot	1	Image 1	71	1000000049	985
1287.63		Spot	1	Image 1	71	1000000046	986
1166.29		Spot	1	Image 1	71	1000000054	987
2275.89		Spot	1	Image 1	71	1000000051	988
1493.5		Spot	1	Image 1	71	1000000052	989
1093.75		Spot	1	Image 1	71	1000000042	990
1136		Spot	1	Image 1	72	1000000006	991
1371.43		Spot	1	Image 1	72	1000000048	992
1430.25		Spot	1	Image 1	72	1000000050	993
1226.29		Spot	1	Image 1	72	1000000055	994
1324.29		Spot	1	Image 1	72	1000000049	995
1235.5		Spot	1	Image 1	72	1000000046	996
1161.88		Spot	1	Image 1	72	1000000054	997
2736.38		Spot	1	Image 1	72	1000000051	998
1570.29		Spot	1	Image 1	72	1000000052	999
1179.44		Spot	1	Image 1	72	1000000042	1000
1051.63		Spot	1	Image 1	73	1000000006	1001
1369.43		Spot	1	Image 1	73	1000000048	1002
1019.75		Spot	1	Image 1	73	1000000053	1003
1563.22		Spot	1	Image 1	73	1000000050	1004
1030.75		Spot	1	Image 1	73	1000000055	1005
1180.22		Spot	1	Image 1	73	1000000056	1006
1119.86		Spot	1	Image 1	73	1000000049	1007
1099.22		Spot	1	Image 1	73	1000000046	1008
1297.38		Spot	1	Image 1	73	1000000054	1009
2652		Spot	1	Image 1	73	1000000051	1010
1739		Spot	1	Image 1	73	1000000052	1011
1137.75		Spot	1	Image 1	73	1000000042	1012
1020.75		Spot	1	Image 1	74	1000000006	1013
1668		Spot	1	Image 1	74	1000000048	1014
1128.14		Spot	1	Image 1	74	1000000053	1015
1093.63		Spot	1	Image 1	74	1000000050	1016
1154.43		Spot	1	Image 1	74	1000000055	1017
1210.63		Spot	1	Image 1	74	1000000057	1018
1253.83		Spot	1	Image 1	74	1000000056	1019
1346.25		Spot	1	Image 1	74	1000000049	1020
1213.13		Spot	1	Image 1	74	1000000046	1021
1265.63		Spot	1	Image 1	74	1000000054	1022
2476.44		Spot	1	Image 1	74	1000000051	1023
1739.63		Spot	1	Image 1	74	1000000052	1024
1152.57		Spot	1	Image 1	74	1000000042	1025
1026.75		Spot	1	Image 1	75	1000000006	1026
2164.43		Spot	1	Image 1	75	1000000048	1027
1014.63		Spot	1	Image 1	75	1000000053	1028
1273.78		Spot	1	Image 1	75	1000000050	1029
1510.43		Spot	1	Image 1	75	1000000057	1030
1267.57		Spot	1	Image 1	75	1000000055	1031
1328.63		Spot	1	Image 1	75	1000000056	1032
1122.43		Spot	1	Image 1	75	1000000046	1033
1233.38		Spot	1	Image 1	75	1000000054	1034
2519.25		Spot	1	Image 1	75	1000000051	1035
2188.63		Spot	1	Image 1	75	1000000052	1036
1052.11		Spot	1	Image 1	75	1000000042	1037
1037.13		Spot	1	Image 1	76	1000000006	1038
1293.78		Spot	1	Image 1	76	1000000048	1039
1227.29		Spot	1	Image 1	76	1000000053	1040
1480.57		Spot	1	Image 1	76	1000000050	1041
1108.14		Spot	1	Image 1	76	1000000055	1042
1241.71		Spot	1	Image 1	76	1000000057	1043
1229		Spot	1	Image 1	76	1000000056	1044
1176.13		Spot	1	Image 1	76	1000000049	1045
1107.71		Spot	1	Image 1	76	1000000046	1046
1203.86		Spot	1	Image 1	76	1000000054	1047
2588.43		Spot	1	Image 1	76	1000000051	1048
1538.75		Spot	1	Image 1	76	1000000052	1049
1128.88		Spot	1	Image 1	76	1000000042	1050
1021.14		Spot	1	Image 1	77	1000000006	1051
1109.25		Spot	1	Image 1	77	1000000048	1052
1093.86		Spot	1	Image 1	77	1000000053	1053
1199.75		Spot	1	Image 1	77	1000000050	1054
1548.29		Spot	1	Image 1	77	1000000057	1055
1139.67		Spot	1	Image 1	77	1000000055	1056
1259.89		Spot	1	Image 1	77	1000000056	1057
1269.38		Spot	1	Image 1	77	1000000049	1058
1478.13		Spot	1	Image 1	77	1000000054	1059
2312.25		Spot	1	Image 1	77	1000000051	1060
1356.86		Spot	1	Image 1	77	1000000052	1061
1124.88		Spot	1	Image 1	77	1000000042	1062
1099.25		Spot	1	Image 1	78	1000000048	1063
1423.14		Spot	1	Image 1	78	1000000057	1064
1248		Spot	1	Image 1	78	1000000055	1065
1181.14		Spot	1	Image 1	78	1000000056	1066
1386.29		Spot	1	Image 1	78	1000000049	1067
1633.43		Spot	1	Image 1	78	1000000054	1068
2428.75		Spot	1	Image 1	78	1000000051	1069
1273.63		Spot	1	Image 1	78	1000000052	1070
1104		Spot	1	Image 1	78	1000000042	1071
1030.43		Spot	1	Image 1	79	1000000053	1072
2032.89		Spot	1	Image 1	79	1000000057	1073
1070.13		Spot	1	Image 1	79	1000000056	1074
1527		Spot	1	Image 1	79	1000000054	1075
1993.75		Spot	1	Image 1	79	1000000051	1076
1402.29		Spot	1	Image 1	79	1000000052	1077
1027.75		Spot	1	Image 1	79	1000000042	1078
1867.25		Spot	1	Image 1	80	1000000057	1079
1193.44		Spot	1	Image 1	80	1000000056	1080
1084.63		Spot	1	Image 1	80	1000000058	1081
1295.38		Spot	1	Image 1	80	1000000054	1082
1411.43		Spot	1	Image 1	80	1000000052	1083
1168.57		Spot	1	Image 1	80	1000000042	1084
1820.43		Spot	1	Image 1	81	1000000057	1085
1150.88		Spot	1	Image 1	81	1000000056	1086
1240.29		Spot	1	Image 1	81	1000000058	1087
1494.88		Spot	1	Image 1	81	1000000054	1088
1286.29		Spot	1	Image 1	81	1000000051	1089
1375.14		Spot	1	Image 1	81	1000000052	1090
997.25		Spot	1	Image 1	81	1000000042	1091
991.625		Spot	1	Image 1	82	1000000059	1092
2084.29		Spot	1	Image 1	82	1000000057	1093
1155.75		Spot	1	Image 1	82	1000000056	1094
1213.71		Spot	1	Image 1	82	1000000058	1095
1208.86		Spot	1	Image 1	82	1000000051	1096
1360.86		Spot	1	Image 1	82	1000000052	1097
1023.43		Spot	1	Image 1	82	1000000042	1098
1053.43		Spot	1	Image 1	83	1000000059	1099
1853.5		Spot	1	Image 1	83	1000000057	1100
1144		Spot	1	Image 1	83	1000000056	1101
1428.75		Spot	1	Image 1	83	1000000052	1102
1129.5		Spot	1	Image 1	83	1000000042	1103
1043.86		Spot	1	Image 1	84	1000000059	1104
1927.75		Spot	1	Image 1	84	1000000057	1105
1159.86		Spot	1	Image 1	84	1000000056	1106
1277.43		Spot	1	Image 1	84	1000000058	1107
1157.13		Spot	1	Image 1	84	1000000051	1108
1512		Spot	1	Image 1	84	1000000052	1109
1222.38		Spot	1	Image 1	84	1000000042	1110
1024		Spot	1	Image 1	85	1000000059	1111
1829		Spot	1	Image 1	85	1000000057	1112
1191.38		Spot	1	Image 1	85	1000000056	1113
1102.75		Spot	1	Image 1	85	1000000058	1114
1209.78		Spot	1	Image 1	85	1000000051	1115
1325.88		Spot	1	Image 1	85	1000000052	1116
1083.88		Spot	1	Image 1	86	1000000059	1117
1290.75		Spot	1	Image 1	86	1000000060	1118
1637.13		Spot	1	Image 1	86	1000000057	1119
1075.29		Spot	1	Image 1	86	1000000056	1120
1198		Spot	1	Image 1	86	1000000058	1121
1243		Spot	1	Image 1	86	1000000051	1122
1344.71		Spot	1	Image 1	86	1000000052	1123
1085.57		Spot	1	Image 1	87	1000000059	1124
1231.29		Spot	1	Image 1	87	1000000060	1125
1527.5		Spot	1	Image 1	87	1000000057	1126
1189.38		Spot	1	Image 1	87	1000000058	1127
1175.38		Spot	1	Image 1	87	1000000051	1128
1490.29		Spot	1	Image 1	87	1000000052	1129
1114.43		Spot	1	Image 1	88	1000000059	1130
1157.86		Spot	1	Image 1	88	1000000060	1131
1569.88		Spot	1	Image 1	88	1000000057	1132
1054.88		Spot	1	Image 1	88	1000000056	1133
1222.71		Spot	1	Image 1	88	1000000058	1134
1331.29		Spot	1	Image 1	88	1000000051	1135
1323		Spot	1	Image 1	88	1000000052	1136
1094		Spot	1	Image 1	89	1000000059	1137
1100.14		Spot	1	Image 1	89	1000000060	1138
1309.5		Spot	1	Image 1	89	1000000057	1139
1198.38		Spot	1	Image 1	89	1000000056	1140
1273.56		Spot	1	Image 1	89	1000000058	1141
1145.13		Spot	1	Image 1	89	1000000051	1142
1484.29		Spot	1	Image 1	89	1000000052	1143
1067.88		Spot	1	Image 1	90	1000000059	1144
1276.63		Spot	1	Image 1	90	1000000060	1145
1561.63		Spot	1	Image 1	90	1000000057	1146
1232.57		Spot	1	Image 1	90	1000000056	1147
1492.5		Spot	1	Image 1	90	1000000058	1148
1311		Spot	1	Image 1	90	1000000052	1149
1065.63		Spot	1	Image 1	91	1000000059	1150
1288.57		Spot	1	Image 1	91	1000000060	1151
1520.71		Spot	1	Image 1	91	1000000057	1152
1464.13		Spot	1	Image 1	91	1000000058	1153
1141.86		Spot	1	Image 1	91	1000000051	1154
1467.5		Spot	1	Image 1	91	1000000052	1155
1061.43		Spot	1	Image 1	92	1000000059	1156
1238.86		Spot	1	Image 1	92	1000000060	1157
1274.71		Spot	1	Image 1	92	1000000061	1158
1407.75		Spot	1	Image 1	92	1000000057	1159
1272.86		Spot	1	Image 1	92	1000000058	1160
1311.25		Spot	1	Image 1	92	1000000051	1161
1201.88		Spot	1	Image 1	92	1000000052	1162
1054.43		Spot	1	Image 1	93	1000000059	1163
1376.43		Spot	1	Image 1	93	1000000060	1164
1199.57		Spot	1	Image 1	93	1000000061	1165
1323.86		Spot	1	Image 1	93	1000000057	1166
1106.38		Spot	1	Image 1	93	1000000051	1167
1301.5		Spot	1	Image 1	93	1000000052	1168
1039.13		Spot	1	Image 1	94	1000000059	1169
1334		Spot	1	Image 1	94	1000000060	1170
1188.89		Spot	1	Image 1	94	1000000061	1171
1269.5		Spot	1	Image 1	94	1000000057	1172
1234.43		Spot	1	Image 1	94	1000000051	1173
1448.13		Spot	1	Image 1	94	1000000052	1174
1231.75		Spot	1	Image 1	95	1000000060	1175
1185.44		Spot	1	Image 1	95	1000000061	1176
1076.43		Spot	1	Image 1	95	1000000057	1177
1089.88		Spot	1	Image 1	95	1000000062	1178
1153.14		Spot	1	Image 1	95	1000000051	1179
1319.13		Spot	1	Image 1	95	1000000052	1180
1029.38		Spot	1	Image 1	96	1000000059	1181
1197.57		Spot	1	Image 1	96	1000000060	1182
1093.38		Spot	1	Image 1	96	1000000061	1183
1223.43		Spot	1	Image 1	96	1000000057	1184
1140.13		Spot	1	Image 1	96	1000000063	1185
1319.38		Spot	1	Image 1	96	1000000062	1186
1119		Spot	1	Image 1	96	1000000051	1187
1391		Spot	1	Image 1	96	1000000052	1188
1187.29		Spot	1	Image 1	97	1000000060	1189
1316.75		Spot	1	Image 1	97	1000000061	1190
1752		Spot	1	Image 1	97	1000000057	1191
1053.25		Spot	1	Image 1	97	1000000063	1192
1298.88		Spot	1	Image 1	97	1000000062	1193
1173.29		Spot	1	Image 1	97	1000000051	1194
1393.5		Spot	1	Image 1	97	1000000052	1195
1109.25		Spot	1	Image 1	98	1000000059	1196
1367.29		Spot	1	Image 1	98	1000000061	1197
1865		Spot	1	Image 1	98	1000000057	1198
1220.78		Spot	1	Image 1	98	1000000063	1199
1215.75		Spot	1	Image 1	98	1000000062	1200
1373.29		Spot	1	Image 1	98	1000000052	1201
1074		Spot	1	Image 1	99	1000000059	1202
1272		Spot	1	Image 1	99	1000000061	1203
1567.88		Spot	1	Image 1	99	1000000057	1204
1121.89		Spot	1	Image 1	99	1000000063	1205
1350.63		Spot	1	Image 1	99	1000000062	1206
1099.5		Spot	1	Image 1	99	1000000051	1207
1023.63		Spot	1	Image 1	100	1000000059	1208
1428.75		Spot	1	Image 1	100	1000000061	1209
1572.89		Spot	1	Image 1	100	1000000057	1210
1205.38		Spot	1	Image 1	100	1000000063	1211
1277.5		Spot	1	Image 1	100	1000000062	1212
1335.75		Spot	1	Image 1	100	1000000052	1213
1064.38		Spot	1	Image 1	101	1000000059	1214
1322		Spot	1	Image 1	101	1000000061	1215
1422.86		Spot	1	Image 1	101	1000000057	1216
1150.43		Spot	1	Image 1	101	1000000063	1217
1385.71		Spot	1	Image 1	101	1000000062	1218
1294.38		Spot	1	Image 1	101	1000000052	1219
1084		Spot	1	Image 1	102	1000000059	1220
1542.88		Spot	1	Image 1	102	1000000061	1221
1465.5		Spot	1	Image 1	102	1000000057	1222
1151.38		Spot	1	Image 1	102	1000000063	1223
1211.25		Spot	1	Image 1	102	1000000062	1224
1490.71		Spot	1	Image 1	102	1000000052	1225
1059.63		Spot	1	Image 1	103	1000000059	1226
1401.22		Spot	1	Image 1	103	1000000061	1227
1444.89		Spot	1	Image 1	103	1000000057	1228
1417.38		Spot	1	Image 1	103	1000000062	1229
1345.86		Spot	1	Image 1	103	1000000052	1230
1042.5		Spot	1	Image 1	104	1000000059	1231
1545.56		Spot	1	Image 1	104	1000000057	1232
1265.56		Spot	1	Image 1	104	1000000063	1233
1492.13		Spot	1	Image 1	104	1000000062	1234
1341.63		Spot	1	Image 1	104	1000000052	1235
1033.25		Spot	1	Image 1	105	1000000059	1236
1352.14		Spot	1	Image 1	105	1000000057	1237
1219		Spot	1	Image 1	105	1000000063	1238
1422.75		Spot	1	Image 1	105	1000000062	1239
1394.5		Spot	1	Image 1	105	1000000052	1240
1048.43		Spot	1	Image 1	106	1000000059	1241
1322.14		Spot	1	Image 1	106	1000000057	1242
1285.43		Spot	1	Image 1	106	1000000063	1243
1382.5		Spot	1	Image 1	106	1000000062	1244
1061.44		Spot	1	Image 1	107	1000000059	1245
1229.43		Spot	1	Image 1	107	1000000057	1246
1293		Spot	1	Image 1	107	1000000063	1247
1337.14		Spot	1	Image 1	107	1000000062	1248
1075.6		Spot	1	Image 1	108	1000000059	1249
1188.14		Spot	1	Image 1	108	1000000057	1250
1226.86		Spot	1	Image 1	108	1000000063	1251
1238.13		Spot	1	Image 1	108	1000000062	1252
1001.13		Spot	1	Image 1	109	1000000059	1253
1284.71		Spot	1	Image 1	109	1000000063	1254
1412		Spot	1	Image 1	109	1000000062	1255
1014.86		Spot	1	Image 1	110	1000000059	1256
1229.88		Spot	1	Image 1	110	1000000063	1257
1432.13		Spot	1	Image 1	110	1000000062	1258
1032.13		Spot	1	Image 1	111	1000000059	1259
1150.88		Spot	1	Image 1	111	1000000063	1260
1022.44		Spot	1	Image 1	112	1000000059	1261
1162.75		Spot	1	Image 1	112	1000000063	1262
1045.43		Spot	1	Image 1	113	1000000059	1263
1129		Spot	1	Image 1	113	1000000063	1264
1042.22		Spot	1	Image 1	114	1000000059	1265
1227.86		Spot	1	Image 1	114	1000000063	1266
1195.29		Spot	1	Image 1	114	1000000064	1267
1097.57		Spot	1	Image 1	115	1000000059	1268
1324.88		Spot	1	Image 1	115	1000000063	1269
1285.89		Spot	1	Image 1	115	1000000064	1270
1223.71		Spot	1	Image 1	115	1000000065	1271
1053.43		Spot	1	Image 1	116	1000000059	1272
1368.71		Spot	1	Image 1	116	1000000064	1273
1379.44		Spot	1	Image 1	116	1000000065	1274
1069		Spot	1	Image 1	117	1000000059	1275
1362		Spot	1	Image 1	117	1000000063	1276
1233.57		Spot	1	Image 1	117	1000000064	1277
1381.56		Spot	1	Image 1	117	1000000065	1278
1089.6		Spot	1	Image 1	118	1000000059	1279
1341.63		Spot	1	Image 1	118	1000000063	1280
1278.13		Spot	1	Image 1	118	1000000064	1281
1245		Spot	1	Image 1	118	1000000065	1282
1105.57		Spot	1	Image 1	119	1000000059	1283
1470		Spot	1	Image 1	119	1000000063	1284
1290.13		Spot	1	Image 1	119	1000000064	1285
1431.57		Spot	1	Image 1	119	1000000065	1286
1114.88		Spot	1	Image 1	120	1000000059	1287
1379.57		Spot	1	Image 1	120	1000000063	1288
1275.5		Spot	1	Image 1	120	1000000064	1289
1234.29		Spot	1	Image 1	120	1000000065	1290
1255.57		Spot	1	Image 1	121	1000000063	1291
1334.14		Spot	1	Image 1	121	1000000064	1292
1362.71		Spot	1	Image 1	121	1000000065	1293
1033.86		Spot	1	Image 1	122	1000000059	1294
1167.5		Spot	1	Image 1	122	1000000063	1295
1202.44		Spot	1	Image 1	122	1000000064	1296
1274		Spot	1	Image 1	122	1000000065	1297
1170.43		Spot	1	Image 1	122	1000000066	1298
1057		Spot	1	Image 1	123	1000000059	1299
1397		Spot	1	Image 1	123	1000000063	1300
1290.13		Spot	1	Image 1	123	1000000064	1301
1323.63		Spot	1	Image 1	123	1000000065	1302
1169.14		Spot	1	Image 1	123	1000000066	1303
1249.43		Spot	1	Image 1	124	1000000063	1304
1159.25		Spot	1	Image 1	124	1000000064	1305
1259.75		Spot	1	Image 1	124	1000000065	1306
1249.75		Spot	1	Image 1	124	1000000066	1307
1328.78		Spot	1	Image 1	125	1000000063	1308
1398.88		Spot	1	Image 1	125	1000000064	1309
1207.71		Spot	1	Image 1	125	1000000065	1310
1108		Spot	1	Image 1	125	1000000066	1311
1141.67		Spot	1	Image 1	126	1000000063	1312
1355.5		Spot	1	Image 1	126	1000000064	1313
1329.71		Spot	1	Image 1	126	1000000065	1314
1092.13		Spot	1	Image 1	126	1000000066	1315
1276.44		Spot	1	Image 1	127	1000000063	1316
1320.38		Spot	1	Image 1	127	1000000064	1317
1343.67		Spot	1	Image 1	127	1000000065	1318
1063.14		Spot	1	Image 1	127	1000000066	1319
1256.63		Spot	1	Image 1	128	1000000063	1320
1329.63		Spot	1	Image 1	128	1000000064	1321
1213.88		Spot	1	Image 1	128	1000000065	1322
1216.25		Spot	1	Image 1	128	1000000066	1323
1302.22		Spot	1	Image 1	129	1000000063	1324
1428.14		Spot	1	Image 1	129	1000000064	1325
1503.75		Spot	1	Image 1	129	1000000065	1326
1120		Spot	1	Image 1	129	1000000066	1327
1155.5		Spot	1	Image 1	130	1000000063	1328
1426.71		Spot	1	Image 1	130	1000000067	1329
1246.13		Spot	1	Image 1	130	1000000064	1330
1422.29		Spot	1	Image 1	130	1000000065	1331
1180.75		Spot	1	Image 1	130	1000000066	1332
1241.25		Spot	1	Image 1	131	1000000068	1333
1254.89		Spot	1	Image 1	131	1000000067	1334
1366.71		Spot	1	Image 1	131	1000000064	1335
1212.63		Spot	1	Image 1	131	1000000069	1336
1122.89		Spot	1	Image 1	131	1000000070	1337
1148.14		Spot	1	Image 1	131	1000000066	1338
1443		Spot	1	Image 1	132	1000000068	1339
1114.56		Spot	1	Image 1	132	1000000063	1340
1289.57		Spot	1	Image 1	132	1000000067	1341
1293.89		Spot	1	Image 1	132	1000000064	1342
1363.57		Spot	1	Image 1	132	1000000069	1343
1206.25		Spot	1	Image 1	132	1000000070	1344
1208.63		Spot	1	Image 1	132	1000000065	1345
1173.86		Spot	1	Image 1	132	1000000066	1346
1382.71		Spot	1	Image 1	133	1000000068	1347
1278.71		Spot	1	Image 1	133	1000000063	1348
1241.33		Spot	1	Image 1	133	1000000067	1349
1247.38		Spot	1	Image 1	133	1000000064	1350
1293.38		Spot	1	Image 1	133	1000000069	1351
1556.75		Spot	1	Image 1	133	1000000070	1352
1436.14		Spot	1	Image 1	133	1000000065	1353
1134.13		Spot	1	Image 1	133	1000000066	1354
1543		Spot	1	Image 1	134	1000000068	1355
1372.75		Spot	1	Image 1	134	1000000063	1356
1168.63		Spot	1	Image 1	134	1000000067	1357
1254.43		Spot	1	Image 1	134	1000000064	1358
1465.75		Spot	1	Image 1	134	1000000069	1359
1347.38		Spot	1	Image 1	134	1000000070	1360
1474.71		Spot	1	Image 1	134	1000000065	1361
1463.33		Spot	1	Image 1	135	1000000068	1362
1265.83		Spot	1	Image 1	135	1000000063	1363
1144.57		Spot	1	Image 1	135	1000000067	1364
1304.63		Spot	1	Image 1	135	1000000064	1365
1237.75		Spot	1	Image 1	135	1000000069	1366
1516.63		Spot	1	Image 1	135	1000000070	1367
1364		Spot	1	Image 1	135	1000000065	1368
1483.13		Spot	1	Image 1	136	1000000068	1369
1155.71		Spot	1	Image 1	136	1000000063	1370
1184.89		Spot	1	Image 1	136	1000000067	1371
1154.67		Spot	1	Image 1	136	1000000064	1372
1383.29		Spot	1	Image 1	136	1000000069	1373
1648.5		Spot	1	Image 1	136	1000000070	1374
1851.71		Spot	1	Image 1	136	1000000065	1375
1240.13		Spot	1	Image 1	137	1000000068	1376
1070.88		Spot	1	Image 1	137	1000000063	1377
1206.25		Spot	1	Image 1	137	1000000067	1378
1272.25		Spot	1	Image 1	137	1000000064	1379
1282.63		Spot	1	Image 1	137	1000000069	1380
1250.75		Spot	1	Image 1	137	1000000070	1381
1525.88		Spot	1	Image 1	137	1000000065	1382
1127.13		Spot	1	Image 1	138	1000000068	1383
1308.29		Spot	1	Image 1	138	1000000067	1384
1443		Spot	1	Image 1	138	1000000064	1385
1249.88		Spot	1	Image 1	138	1000000069	1386
1202.63		Spot	1	Image 1	138	1000000070	1387
1203.43		Spot	1	Image 1	139	1000000068	1388
1187.38		Spot	1	Image 1	139	1000000063	1389
1324.38		Spot	1	Image 1	139	1000000071	1390
1237.56		Spot	1	Image 1	139	1000000067	1391
1230.13		Spot	1	Image 1	139	1000000064	1392
1420		Spot	1	Image 1	139	1000000069	1393
1293.5		Spot	1	Image 1	139	1000000070	1394
1187.33		Spot	1	Image 1	140	1000000068	1395
995.875		Spot	1	Image 1	140	1000000072	1396
1217.88		Spot	1	Image 1	140	1000000063	1397
1330.38		Spot	1	Image 1	140	1000000071	1398
1217		Spot	1	Image 1	140	1000000067	1399
1460.5		Spot	1	Image 1	140	1000000069	1400
1218.14		Spot	1	Image 1	140	1000000070	1401
1067.4		Spot	1	Image 1	141	1000000073	1402
1049.22		Spot	1	Image 1	141	1000000068	1403
1160.38		Spot	1	Image 1	141	1000000072	1404
1316		Spot	1	Image 1	141	1000000071	1405
1129.89		Spot	1	Image 1	141	1000000067	1406
1320.14		Spot	1	Image 1	141	1000000069	1407
1316.88		Spot	1	Image 1	141	1000000070	1408
1014.17		Spot	1	Image 1	142	1000000073	1409
1173		Spot	1	Image 1	142	1000000072	1410
1150.25		Spot	1	Image 1	142	1000000063	1411
1468.88		Spot	1	Image 1	142	1000000071	1412
1251.29		Spot	1	Image 1	142	1000000067	1413
1298.13		Spot	1	Image 1	142	1000000069	1414
1217.63		Spot	1	Image 1	142	1000000070	1415
1042		Spot	1	Image 1	143	1000000072	1416
1275		Spot	1	Image 1	143	1000000071	1417
1264.29		Spot	1	Image 1	143	1000000067	1418
1424.13		Spot	1	Image 1	143	1000000069	1419
1261.75		Spot	1	Image 1	143	1000000070	1420
1009.8		Spot	1	Image 1	144	1000000073	1421
1181.75		Spot	1	Image 1	144	1000000072	1422
1089.78		Spot	1	Image 1	144	1000000063	1423
1387.71		Spot	1	Image 1	144	1000000071	1424
1194.13		Spot	1	Image 1	144	1000000067	1425
1346.5		Spot	1	Image 1	144	1000000069	1426
1265.75		Spot	1	Image 1	144	1000000070	1427
1066		Spot	1	Image 1	145	1000000073	1428
1181.88		Spot	1	Image 1	145	1000000072	1429
1341.11		Spot	1	Image 1	145	1000000063	1430
1457		Spot	1	Image 1	145	1000000071	1431
1210		Spot	1	Image 1	145	1000000067	1432
1205.5		Spot	1	Image 1	145	1000000069	1433
1073.2		Spot	1	Image 1	146	1000000073	1434
1107.89		Spot	1	Image 1	146	1000000072	1435
1330.14		Spot	1	Image 1	146	1000000071	1436
1093.57		Spot	1	Image 1	146	1000000063	1437
1322.75		Spot	1	Image 1	146	1000000067	1438
1194.88		Spot	1	Image 1	146	1000000069	1439
1054.29		Spot	1	Image 1	147	1000000073	1440
1176		Spot	1	Image 1	147	1000000072	1441
1268.75		Spot	1	Image 1	147	1000000071	1442
1148.43		Spot	1	Image 1	147	1000000067	1443
1365.86		Spot	1	Image 1	147	1000000069	1444
1047		Spot	1	Image 1	148	1000000073	1445
1180.29		Spot	1	Image 1	148	1000000072	1446
1293.38		Spot	1	Image 1	148	1000000071	1447
1053.38		Spot	1	Image 1	148	1000000063	1448
1285.78		Spot	1	Image 1	148	1000000067	1449
1147.25		Spot	1	Image 1	148	1000000069	1450
1050.5		Spot	1	Image 1	149	1000000073	1451
1282.43		Spot	1	Image 1	149	1000000072	1452
1380		Spot	1	Image 1	149	1000000071	1453
1150.25		Spot	1	Image 1	149	1000000067	1454
1300.29		Spot	1	Image 1	149	1000000069	1455
1129.86		Spot	1	Image 1	150	1000000072	1456
1026.13		Spot	1	Image 1	150	1000000063	1457
1311.78		Spot	1	Image 1	150	1000000071	1458
1220.63		Spot	1	Image 1	150	1000000067	1459
1013.67		Spot	1	Image 1	151	1000000073	1460
1315		Spot	1	Image 1	151	1000000072	1461
1424.57		Spot	1	Image 1	151	1000000071	1462
1076.88		Spot	1	Image 1	151	1000000063	1463
1144.38		Spot	1	Image 1	151	1000000067	1464
1300		Spot	1	Image 1	151	1000000069	1465
1355.25		Spot	1	Image 1	151	1000000074	1466
1178.29		Spot	1	Image 1	151	1000000075	1467
1029.83		Spot	1	Image 1	152	1000000073	1468
1217.86		Spot	1	Image 1	152	1000000072	1469
1263.29		Spot	1	Image 1	152	1000000071	1470
1206.25		Spot	1	Image 1	152	1000000067	1471
1156.88		Spot	1	Image 1	152	1000000076	1472
1271		Spot	1	Image 1	152	1000000069	1473
1507.63		Spot	1	Image 1	152	1000000074	1474
1088.57		Spot	1	Image 1	152	1000000077	1475
1136.14		Spot	1	Image 1	152	1000000075	1476
1047.5		Spot	1	Image 1	153	1000000072	1477
1396.75		Spot	1	Image 1	153	1000000071	1478
1234.88		Spot	1	Image 1	153	1000000067	1479
1258.75		Spot	1	Image 1	153	1000000076	1480
1127		Spot	1	Image 1	153	1000000069	1481
1131		Spot	1	Image 1	153	1000000078	1482
1479.63		Spot	1	Image 1	153	1000000074	1483
1068.75		Spot	1	Image 1	153	1000000077	1484
1144.13		Spot	1	Image 1	153	1000000075	1485
1027.4		Spot	1	Image 1	154	1000000073	1486
1305.25		Spot	1	Image 1	154	1000000072	1487
1377.57		Spot	1	Image 1	154	1000000071	1488
1177.29		Spot	1	Image 1	154	1000000067	1489
1390.88		Spot	1	Image 1	154	1000000076	1490
1380.29		Spot	1	Image 1	154	1000000074	1491
1253.88		Spot	1	Image 1	154	1000000075	1492
1035.6		Spot	1	Image 1	155	1000000073	1493
1132.78		Spot	1	Image 1	155	1000000072	1494
1450.25		Spot	1	Image 1	155	1000000071	1495
1281.5		Spot	1	Image 1	155	1000000067	1496
1661.25		Spot	1	Image 1	155	1000000076	1497
1191.14		Spot	1	Image 1	155	1000000078	1498
1431		Spot	1	Image 1	155	1000000074	1499
1140.71		Spot	1	Image 1	155	1000000077	1500
1249		Spot	1	Image 1	155	1000000075	1501
1104		Spot	1	Image 1	156	1000000073	1502
1046.5		Spot	1	Image 1	156	1000000072	1503
1209		Spot	1	Image 1	156	1000000067	1504
1445.75		Spot	1	Image 1	156	1000000071	1505
1639.13		Spot	1	Image 1	156	1000000076	1506
1188		Spot	1	Image 1	156	1000000078	1507
1435.75		Spot	1	Image 1	156	1000000074	1508
1314		Spot	1	Image 1	156	1000000075	1509
1224.14		Spot	1	Image 1	156	1000000077	1510
1026		Spot	1	Image 1	157	1000000073	1511
1175.14		Spot	1	Image 1	157	1000000072	1512
1079.14		Spot	1	Image 1	157	1000000067	1513
1424.88		Spot	1	Image 1	157	1000000071	1514
1634.25		Spot	1	Image 1	157	1000000076	1515
1181.43		Spot	1	Image 1	157	1000000078	1516
1417.57		Spot	1	Image 1	157	1000000074	1517
1324.71		Spot	1	Image 1	157	1000000075	1518
1072.43		Spot	1	Image 1	157	1000000077	1519
989.8		Spot	1	Image 1	158	1000000073	1520
1068.13		Spot	1	Image 1	158	1000000067	1521
1347.43		Spot	1	Image 1	158	1000000071	1522
1621.13		Spot	1	Image 1	158	1000000076	1523
1297.14		Spot	1	Image 1	158	1000000078	1524
1295.13		Spot	1	Image 1	158	1000000074	1525
1418.43		Spot	1	Image 1	158	1000000075	1526
1065.5		Spot	1	Image 1	158	1000000077	1527
1038.8		Spot	1	Image 1	159	1000000073	1528
1421.43		Spot	1	Image 1	159	1000000071	1529
1659.14		Spot	1	Image 1	159	1000000076	1530
1324.57		Spot	1	Image 1	159	1000000078	1531
1239.57		Spot	1	Image 1	159	1000000074	1532
1130.25		Spot	1	Image 1	159	1000000077	1533
1070.2		Spot	1	Image 1	160	1000000073	1534
1365.88		Spot	1	Image 1	160	1000000071	1535
1442.5		Spot	1	Image 1	160	1000000076	1536
1154.14		Spot	1	Image 1	160	1000000078	1537
1407.38		Spot	1	Image 1	160	1000000074	1538
1238.75		Spot	1	Image 1	160	1000000075	1539
1187.56		Spot	1	Image 1	160	1000000077	1540
1098.8		Spot	1	Image 1	161	1000000073	1541
1432.86		Spot	1	Image 1	161	1000000071	1542
1327.29		Spot	1	Image 1	161	1000000076	1543
1262		Spot	1	Image 1	161	1000000078	1544
1336.33		Spot	1	Image 1	161	1000000074	1545
1271.88		Spot	1	Image 1	161	1000000075	1546
1205.86		Spot	1	Image 1	161	1000000077	1547
1040.67		Spot	1	Image 1	162	1000000073	1548
1337.14		Spot	1	Image 1	162	1000000071	1549
1561		Spot	1	Image 1	162	1000000076	1550
1226.75		Spot	1	Image 1	162	1000000078	1551
1206.43		Spot	1	Image 1	162	1000000074	1552
1141.44		Spot	1	Image 1	162	1000000075	1553
1053		Spot	1	Image 1	162	1000000077	1554
1032.8		Spot	1	Image 1	163	1000000073	1555
1341.29		Spot	1	Image 1	163	1000000071	1556
1347.86		Spot	1	Image 1	163	1000000076	1557
1266.57		Spot	1	Image 1	163	1000000078	1558
1199.5		Spot	1	Image 1	163	1000000074	1559
1014.78		Spot	1	Image 1	163	1000000077	1560
1044.4		Spot	1	Image 1	164	1000000073	1561
1252.38		Spot	1	Image 1	164	1000000071	1562
1455.75		Spot	1	Image 1	164	1000000076	1563
1244.29		Spot	1	Image 1	164	1000000078	1564
1522.63		Spot	1	Image 1	164	1000000074	1565
1102.71		Spot	1	Image 1	164	1000000077	1566
988.667		Spot	1	Image 1	165	1000000073	1567
1283.14		Spot	1	Image 1	165	1000000071	1568
1762.43		Spot	1	Image 1	165	1000000076	1569
1251.86		Spot	1	Image 1	165	1000000078	1570
1186.25		Spot	1	Image 1	165	1000000074	1571
1034		Spot	1	Image 1	166	1000000073	1572
1128		Spot	1	Image 1	166	1000000071	1573
1501.88		Spot	1	Image 1	166	1000000076	1574
1194.57		Spot	1	Image 1	166	1000000078	1575
1066.4		Spot	1	Image 1	167	1000000073	1576
1216.33		Spot	1	Image 1	167	1000000078	1577
1160.88		Spot	1	Image 1	167	1000000074	1578
1039		Spot	1	Image 1	168	1000000073	1579
976.444		Spot	1	Image 1	168	1000000071	1580
1138.57		Spot	1	Image 1	168	1000000078	1581
1070.67		Spot	1	Image 1	169	1000000073	1582
1112.13		Spot	1	Image 1	169	1000000078	1583
1052.33		Spot	1	Image 1	170	1000000073	1584
996.143		Spot	1	Image 1	170	1000000071	1585
1234.13		Spot	1	Image 1	170	1000000078	1586
1031.5		Spot	1	Image 1	171	1000000073	1587
1206.57		Spot	1	Image 1	171	1000000078	1588
1034.17		Spot	1	Image 1	172	1000000073	1589
1029.63		Spot	1	Image 1	172	1000000071	1590
1263.63		Spot	1	Image 1	172	1000000078	1591
1069.2		Spot	1	Image 1	173	1000000073	1592
1192		Spot	1	Image 1	173	1000000071	1593
1008		Spot	1	Image 1	174	1000000073	1594
1161.29		Spot	1	Image 1	174	1000000071	1595
1210.25		Spot	1	Image 1	174	1000000078	1596
1126		Spot	1	Image 1	174	1000000079	1597
1359.43		Spot	1	Image 1	175	1000000078	1598
1056.86		Spot	1	Image 1	175	1000000079	1599
1036.8		Spot	1	Image 1	176	1000000073	1600
1320.86		Spot	1	Image 1	176	1000000071	1601
1236.43		Spot	1	Image 1	176	1000000078	1602
1098.71		Spot	1	Image 1	176	1000000079	1603
1039.38		Spot	1	Image 1	176	1000000080	1604
1050.4		Spot	1	Image 1	177	1000000073	1605
1559.63		Spot	1	Image 1	177	1000000071	1606
1252.86		Spot	1	Image 1	177	1000000078	1607
1069		Spot	1	Image 1	177	1000000080	1608
1032.33		Spot	1	Image 1	178	1000000073	1609
1015.75		Spot	1	Image 1	178	1000000081	1610
1548.86		Spot	1	Image 1	178	1000000071	1611
1295.63		Spot	1	Image 1	178	1000000078	1612
1123.67		Spot	1	Image 1	178	1000000079	1613
1072.43		Spot	1	Image 1	178	1000000080	1614
1008.75		Spot	1	Image 1	179	1000000073	1615
1191.29		Spot	1	Image 1	179	1000000081	1616
1271.86		Spot	1	Image 1	179	1000000071	1617
1239		Spot	1	Image 1	179	1000000078	1618
1147.14		Spot	1	Image 1	179	1000000079	1619
1054.17		Spot	1	Image 1	180	1000000073	1620
1777.57		Spot	1	Image 1	180	1000000081	1621
1287.88		Spot	1	Image 1	180	1000000071	1622
1145.63		Spot	1	Image 1	180	1000000078	1623
1065.63		Spot	1	Image 1	180	1000000079	1624
1024.88		Spot	1	Image 1	180	1000000080	1625
1020.17		Spot	1	Image 1	181	1000000073	1626
1494		Spot	1	Image 1	181	1000000081	1627
1190.71		Spot	1	Image 1	181	1000000071	1628
1213.13		Spot	1	Image 1	181	1000000078	1629
1070.63		Spot	1	Image 1	181	1000000079	1630
1034.38		Spot	1	Image 1	181	1000000080	1631
1043.2		Spot	1	Image 1	182	1000000073	1632
1620.75		Spot	1	Image 1	182	1000000081	1633
1198		Spot	1	Image 1	182	1000000071	1634
1110.63		Spot	1	Image 1	182	1000000078	1635
1159.88		Spot	1	Image 1	182	1000000079	1636
1016.29		Spot	1	Image 1	182	1000000080	1637
1144.86		Spot	1	Image 1	183	1000000082	1638
1909.14		Spot	1	Image 1	183	1000000081	1639
1082.13		Spot	1	Image 1	183	1000000071	1640
1090.88		Spot	1	Image 1	183	1000000079	1641
1076.25		Spot	1	Image 1	183	1000000080	1642
1178.38		Spot	1	Image 1	184	1000000082	1643
1455.29		Spot	1	Image 1	184	1000000081	1644
1159.22		Spot	1	Image 1	184	1000000071	1645
1232.88		Spot	1	Image 1	184	1000000078	1646
1109.43		Spot	1	Image 1	184	1000000079	1647
1153.29		Spot	1	Image 1	185	1000000082	1648
1067.63		Spot	1	Image 1	185	1000000083	1649
1356.29		Spot	1	Image 1	185	1000000081	1650
1046.75		Spot	1	Image 1	185	1000000071	1651
1216.57		Spot	1	Image 1	185	1000000078	1652
1076.57		Spot	1	Image 1	185	1000000080	1653
1238.86		Spot	1	Image 1	186	1000000082	1654
1147.86		Spot	1	Image 1	186	1000000083	1655
1328		Spot	1	Image 1	186	1000000081	1656
1029.71		Spot	1	Image 1	186	1000000071	1657
1230.89		Spot	1	Image 1	186	1000000078	1658
1105.38		Spot	1	Image 1	186	1000000080	1659
1102.56		Spot	1	Image 1	187	1000000082	1660
1030.29		Spot	1	Image 1	187	1000000083	1661
1181.75		Spot	1	Image 1	187	1000000081	1662
1027.63		Spot	1	Image 1	187	1000000071	1663
1141.57		Spot	1	Image 1	187	1000000078	1664
1226.14		Spot	1	Image 1	187	1000000080	1665
1234.14		Spot	1	Image 1	188	1000000082	1666
1212.86		Spot	1	Image 1	188	1000000083	1667
1240		Spot	1	Image 1	188	1000000081	1668
1240.29		Spot	1	Image 1	188	1000000078	1669
1165.38		Spot	1	Image 1	189	1000000082	1670
1198.86		Spot	1	Image 1	189	1000000083	1671
1563.75		Spot	1	Image 1	189	1000000081	1672
1263.5		Spot	1	Image 1	189	1000000078	1673
1063.75		Spot	1	Image 1	189	1000000080	1674
1241		Spot	1	Image 1	190	1000000082	1675
1110.75		Spot	1	Image 1	190	1000000083	1676
1517.5		Spot	1	Image 1	190	1000000081	1677
1308.25		Spot	1	Image 1	190	1000000078	1678
1010.88		Spot	1	Image 1	190	1000000080	1679
1377.38		Spot	1	Image 1	191	1000000082	1680
1046.43		Spot	1	Image 1	191	1000000083	1681
1462.5		Spot	1	Image 1	191	1000000081	1682
1356.63		Spot	1	Image 1	191	1000000078	1683
1017.38		Spot	1	Image 1	191	1000000080	1684
1328.63		Spot	1	Image 1	192	1000000082	1685
1408.57		Spot	1	Image 1	192	1000000081	1686
1429.88		Spot	1	Image 1	192	1000000078	1687
1009.75		Spot	1	Image 1	192	1000000080	1688
1233.13		Spot	1	Image 1	193	1000000082	1689
1086.43		Spot	1	Image 1	193	1000000083	1690
1294.75		Spot	1	Image 1	193	1000000081	1691
1179.86		Spot	1	Image 1	193	1000000078	1692
1241.75		Spot	1	Image 1	194	1000000082	1693
1030.43		Spot	1	Image 1	194	1000000083	1694
1425.38		Spot	1	Image 1	194	1000000081	1695
1190.57		Spot	1	Image 1	194	1000000078	1696
1049.29		Spot	1	Image 1	194	1000000080	1697
1398.71		Spot	1	Image 1	195	1000000082	1698
1276.86		Spot	1	Image 1	195	1000000083	1699
1408.38		Spot	1	Image 1	195	1000000081	1700
1278.22		Spot	1	Image 1	195	1000000078	1701
1420.43		Spot	1	Image 1	196	1000000082	1702
1189.38		Spot	1	Image 1	196	1000000083	1703
1224.57		Spot	1	Image 1	196	1000000081	1704
1244.33		Spot	1	Image 1	196	1000000078	1705
1079.14		Spot	1	Image 1	196	1000000080	1706
1558.14		Spot	1	Image 1	197	1000000082	1707
1333.5		Spot	1	Image 1	197	1000000081	1708
1423.89		Spot	1	Image 1	197	1000000078	1709
1428.29		Spot	1	Image 1	198	1000000082	1710
1288.14		Spot	1	Image 1	198	1000000081	1711
1134.75		Spot	1	Image 1	198	1000000084	1712
1428.29		Spot	1	Image 1	198	1000000078	1713
1140.88		Spot	1	Image 1	198	1000000085	1714
1397.88		Spot	1	Image 1	199	1000000082	1715
1267.5		Spot	1	Image 1	199	1000000081	1716
1253		Spot	1	Image 1	199	1000000084	1717
1272.78		Spot	1	Image 1	199	1000000078	1718
1165.89		Spot	1	Image 1	199	1000000085	1719
1260.13		Spot	1	Image 1	200	1000000082	1720
1442.86		Spot	1	Image 1	200	1000000081	1721
1267.38		Spot	1	Image 1	200	1000000084	1722
1409.14		Spot	1	Image 1	200	1000000078	1723
1184.38		Spot	1	Image 1	200	1000000085	1724
1264.5		Spot	1	Image 1	201	1000000082	1725
1316.71		Spot	1	Image 1	201	1000000081	1726
1198		Spot	1	Image 1	201	1000000084	1727
1088.5		Spot	1	Image 1	201	1000000085	1728
1345.29		Spot	1	Image 1	202	1000000082	1729
1141.63		Spot	1	Image 1	202	1000000081	1730
1236.71		Spot	1	Image 1	202	1000000084	1731
1245		Spot	1	Image 1	202	1000000085	1732
1218.86		Spot	1	Image 1	203	1000000082	1733
1233.25		Spot	1	Image 1	203	1000000081	1734
1461.29		Spot	1	Image 1	203	1000000084	1735
1306.29		Spot	1	Image 1	203	1000000085	1736
1239.63		Spot	1	Image 1	204	1000000082	1737
1234.75		Spot	1	Image 1	204	1000000081	1738
1211.75		Spot	1	Image 1	204	1000000084	1739
1207.43		Spot	1	Image 1	204	1000000085	1740
1277		Spot	1	Image 1	205	1000000082	1741
1199.43		Spot	1	Image 1	205	1000000081	1742
1297		Spot	1	Image 1	205	1000000084	1743
1258.43		Spot	1	Image 1	205	1000000085	1744
1242		Spot	1	Image 1	206	1000000082	1745
1401.86		Spot	1	Image 1	206	1000000081	1746
1092.57		Spot	1	Image 1	206	1000000084	1747
1126.78		Spot	1	Image 1	206	1000000085	1748
1399.38		Spot	1	Image 1	207	1000000082	1749
980.429		Spot	1	Image 1	207	1000000081	1750
1178.88		Spot	1	Image 1	207	1000000084	1751
1199.86		Spot	1	Image 1	208	1000000082	1752
1429.25		Spot	1	Image 1	208	1000000084	1753
1157.63		Spot	1	Image 1	208	1000000085	1754
1370.14		Spot	1	Image 1	209	1000000084	1755
1333.25		Spot	1	Image 1	210	1000000082	1756
1329.38		Spot	1	Image 1	211	1000000082	1757
974		Spot	1	Image 1	211	1000000086	1758
1255.63		Spot	1	Image 1	212	1000000082	1759
1153		Spot	1	Image 1	212	1000000086	1760
1302.11		Spot	1	Image 1	213	1000000082	1761
1309		Spot	1	Image 1	213	1000000086	1762
1341.89		Spot	1	Image 1	214	1000000082	1763
1044.57		Spot	1	Image 1	214	1000000087	1764
1297.5		Spot	1	Image 1	214	1000000086	1765
1402.78		Spot	1	Image 1	215	1000000082	1766
1114.25		Spot	1	Image 1	215	1000000087	1767
1187.38		Spot	1	Image 1	215	1000000086	1768
1277.14		Spot	1	Image 1	216	1000000088	1769
1327.78		Spot	1	Image 1	216	1000000082	1770
1155		Spot	1	Image 1	216	1000000089	1771
1135.88		Spot	1	Image 1	216	1000000087	1772
1131		Spot	1	Image 1	216	1000000086	1773
1172.5		Spot	1	Image 1	217	1000000088	1774
1236.13		Spot	1	Image 1	217	1000000082	1775
1119.25		Spot	1	Image 1	217	1000000087	1776
1195		Spot	1	Image 1	217	1000000086	1777
1053		Spot	1	Image 1	218	1000000088	1778
1219.89		Spot	1	Image 1	218	1000000082	1779
1266.71		Spot	1	Image 1	218	1000000089	1780
1271.88		Spot	1	Image 1	218	1000000087	1781
1269.57		Spot	1	Image 1	218	1000000086	1782
1065.29		Spot	1	Image 1	219	1000000090	1783
1454.86		Spot	1	Image 1	219	1000000089	1784
1276.33		Spot	1	Image 1	219	1000000087	1785
1121.88		Spot	1	Image 1	219	1000000086	1786
1040.38		Spot	1	Image 1	220	1000000088	1787
1638.43		Spot	1	Image 1	220	1000000090	1788
1246.38		Spot	1	Image 1	220	1000000091	1789
1159.29		Spot	1	Image 1	220	1000000089	1790
1149.11		Spot	1	Image 1	220	1000000087	1791
1218.5		Spot	1	Image 1	220	1000000086	1792
1118.57		Spot	1	Image 1	221	1000000088	1793
1252.25		Spot	1	Image 1	221	1000000090	1794
1141.11		Spot	1	Image 1	221	1000000091	1795
1365.5		Spot	1	Image 1	221	1000000089	1796
1134.88		Spot	1	Image 1	221	1000000087	1797
1139		Spot	1	Image 1	221	1000000086	1798
1154		Spot	1	Image 1	222	1000000092	1799
1182.38		Spot	1	Image 1	222	1000000090	1800
1127.5		Spot	1	Image 1	222	1000000091	1801
1429.22		Spot	1	Image 1	222	1000000089	1802
1247.14		Spot	1	Image 1	222	1000000087	1803
1091		Spot	1	Image 1	222	1000000086	1804
1224.57		Spot	1	Image 1	223	1000000088	1805
1233.88		Spot	1	Image 1	223	1000000092	1806
1070.29		Spot	1	Image 1	223	1000000090	1807
1124.25		Spot	1	Image 1	223	1000000091	1808
1209.86		Spot	1	Image 1	223	1000000089	1809
1100.13		Spot	1	Image 1	223	1000000093	1810
1281		Spot	1	Image 1	223	1000000087	1811
1091		Spot	1	Image 1	223	1000000086	1812
1228		Spot	1	Image 1	224	1000000092	1813
1359.78		Spot	1	Image 1	224	1000000094	1814
1135		Spot	1	Image 1	224	1000000091	1815
1153.86		Spot	1	Image 1	224	1000000089	1816
1115.63		Spot	1	Image 1	224	1000000093	1817
1052.57		Spot	1	Image 1	224	1000000087	1818
1091.75		Spot	1	Image 1	224	1000000086	1819
1060.86		Spot	1	Image 1	225	1000000088	1820
1244.57		Spot	1	Image 1	225	1000000092	1821
1316.13		Spot	1	Image 1	225	1000000090	1822
1467.29		Spot	1	Image 1	225	1000000094	1823
1316.78		Spot	1	Image 1	225	1000000091	1824
1196		Spot	1	Image 1	225	1000000093	1825
1080.88		Spot	1	Image 1	225	1000000087	1826
1177.71		Spot	1	Image 1	225	1000000086	1827
1043.56		Spot	1	Image 1	226	1000000088	1828
1196.43		Spot	1	Image 1	226	1000000092	1829
1176.71		Spot	1	Image 1	226	1000000090	1830
1027.57		Spot	1	Image 1	226	1000000094	1831
1162.71		Spot	1	Image 1	226	1000000091	1832
1080.43		Spot	1	Image 1	226	1000000089	1833
999.143		Spot	1	Image 1	226	1000000093	1834
1082.13		Spot	1	Image 1	226	1000000086	1835
1227.88		Spot	1	Image 1	227	1000000092	1836
1189.43		Spot	1	Image 1	227	1000000090	1837
1021.13		Spot	1	Image 1	227	1000000094	1838
1080.63		Spot	1	Image 1	227	1000000091	1839
1235.38		Spot	1	Image 1	227	1000000089	1840
1026.13		Spot	1	Image 1	228	1000000088	1841
1285.29		Spot	1	Image 1	228	1000000092	1842
1271.29		Spot	1	Image 1	228	1000000090	1843
1221.88		Spot	1	Image 1	228	1000000094	1844
1381		Spot	1	Image 1	228	1000000091	1845
1051.75		Spot	1	Image 1	228	1000000093	1846
1101.71		Spot	1	Image 1	228	1000000089	1847
1311.29		Spot	1	Image 1	229	1000000092	1848
1412.63		Spot	1	Image 1	229	1000000090	1849
1219.88		Spot	1	Image 1	229	1000000094	1850
1243.56		Spot	1	Image 1	229	1000000091	1851
1152		Spot	1	Image 1	229	1000000093	1852
1139		Spot	1	Image 1	229	1000000089	1853
1415.38		Spot	1	Image 1	230	1000000092	1854
1078.75		Spot	1	Image 1	230	1000000090	1855
1082		Spot	1	Image 1	230	1000000094	1856
1200		Spot	1	Image 1	230	1000000091	1857
1096.38		Spot	1	Image 1	230	1000000089	1858
1150		Spot	1	Image 1	230	1000000095	1859
1238.43		Spot	1	Image 1	231	1000000092	1860
1108.29		Spot	1	Image 1	231	1000000094	1861
1136.89		Spot	1	Image 1	231	1000000091	1862
1012		Spot	1	Image 1	231	1000000093	1863
1148.71		Spot	1	Image 1	231	1000000089	1864
1198.67		Spot	1	Image 1	231	1000000095	1865
1316.86		Spot	1	Image 1	232	1000000092	1866
1288.29		Spot	1	Image 1	232	1000000094	1867
1087.56		Spot	1	Image 1	232	1000000091	1868
1007		Spot	1	Image 1	232	1000000093	1869
1024.11		Spot	1	Image 1	232	1000000089	1870
1241.33		Spot	1	Image 1	232	1000000095	1871
1243.25		Spot	1	Image 1	233	1000000092	1872
1263.57		Spot	1	Image 1	233	1000000094	1873
1143.13		Spot	1	Image 1	233	1000000093	1874
1113		Spot	1	Image 1	233	1000000095	1875
1419.29		Spot	1	Image 1	234	1000000092	1876
1344.14		Spot	1	Image 1	234	1000000094	1877
1185		Spot	1	Image 1	234	1000000091	1878
1044.14		Spot	1	Image 1	234	1000000093	1879
1185.88		Spot	1	Image 1	234	1000000095	1880
1311.14		Spot	1	Image 1	235	1000000092	1881
1254.88		Spot	1	Image 1	235	1000000091	1882
1138.71		Spot	1	Image 1	235	1000000095	1883
1206.5		Spot	1	Image 1	236	1000000092	1884
1204.13		Spot	1	Image 1	236	1000000094	1885
1092.75		Spot	1	Image 1	236	1000000096	1886
1021		Spot	1	Image 1	236	1000000095	1887
1164.22		Spot	1	Image 1	237	1000000092	1888
1235.29		Spot	1	Image 1	237	1000000096	1889
1344.71		Spot	1	Image 1	237	1000000094	1890
1232.5		Spot	1	Image 1	237	1000000095	1891
1229		Spot	1	Image 1	238	1000000092	1892
1201		Spot	1	Image 1	238	1000000096	1893
1821.88		Spot	1	Image 1	238	1000000094	1894
1329.57		Spot	1	Image 1	238	1000000095	1895
1088.25		Spot	1	Image 1	239	1000000092	1896
1266.71		Spot	1	Image 1	239	1000000096	1897
1336.38		Spot	1	Image 1	239	1000000094	1898
1244.88		Spot	1	Image 1	239	1000000095	1899
1045.75		Spot	1	Image 1	240	1000000092	1900
1382.75		Spot	1	Image 1	240	1000000096	1901
1565		Spot	1	Image 1	240	1000000094	1902
1228.25		Spot	1	Image 1	240	1000000095	1903
1089.43		Spot	1	Image 1	241	1000000092	1904
1343.22		Spot	1	Image 1	241	1000000096	1905
1297		Spot	1	Image 1	241	1000000094	1906
1177.29		Spot	1	Image 1	241	1000000095	1907
1166.38		Spot	1	Image 1	242	1000000092	1908
1577.43		Spot	1	Image 1	242	1000000096	1909
1284.38		Spot	1	Image 1	242	1000000095	1910
1074.57		Spot	1	Image 1	242	1000000097	1911
1206.56		Spot	1	Image 1	243	1000000092	1912
1230.67		Spot	1	Image 1	243	1000000096	1913
1389.14		Spot	1	Image 1	243	1000000095	1914
1074.43		Spot	1	Image 1	243	1000000097	1915
1074.25		Spot	1	Image 1	243	1000000098	1916
1261.75		Spot	1	Image 1	244	1000000092	1917
1185.57		Spot	1	Image 1	244	1000000096	1918
1273		Spot	1	Image 1	244	1000000095	1919
1057.71		Spot	1	Image 1	244	1000000097	1920
1281.63		Spot	1	Image 1	244	1000000098	1921
1250		Spot	1	Image 1	245	1000000092	1922
1234.63		Spot	1	Image 1	245	1000000096	1923
1132.33		Spot	1	Image 1	245	1000000095	1924
1006.43		Spot	1	Image 1	245	1000000097	1925
1562		Spot	1	Image 1	245	1000000098	1926
1147.25		Spot	1	Image 1	246	1000000092	1927
1201.88		Spot	1	Image 1	246	1000000096	1928
1224.14		Spot	1	Image 1	246	1000000098	1929
1083.88		Spot	1	Image 1	247	1000000092	1930
1117.57		Spot	1	Image 1	247	1000000096	1931
1021.13		Spot	1	Image 1	247	1000000097	1932
1447.43		Spot	1	Image 1	247	1000000098	1933
1008.57		Spot	1	Image 1	248	1000000092	1934
1196.71		Spot	1	Image 1	248	1000000096	1935
1060.63		Spot	1	Image 1	248	1000000097	1936
1435.75		Spot	1	Image 1	248	1000000098	1937
1080.71		Spot	1	Image 1	249	1000000092	1938
1098.5		Spot	1	Image 1	249	1000000096	1939
1051.5		Spot	1	Image 1	249	1000000097	1940
1312.43		Spot	1	Image 1	249	1000000098	1941
1154		Spot	1	Image 1	250	1000000092	1942
1230.86		Spot	1	Image 1	250	1000000096	1943
1173.75		Spot	1	Image 1	250	1000000098	1944
1065.56		Spot	1	Image 1	251	1000000092	1945
1140		Spot	1	Image 1	251	1000000096	1946
1019.13		Spot	1	Image 1	251	1000000097	1947
1432.29		Spot	1	Image 1	251	1000000098	1948
1187.78		Spot	1	Image 1	252	1000000096	1949
1057.43		Spot	1	Image 1	252	1000000097	1950
1663.88		Spot	1	Image 1	252	1000000098	1951
1093.13		Spot	1	Image 1	253	1000000097	1952
1270.29		Spot	1	Image 1	253	1000000098	1953
1081.33		Spot	1	Image 1	254	1000000097	1954
1351.5		Spot	1	Image 1	254	1000000098	1955
1139.25		Spot	1	Image 1	255	1000000097	1956
1177.38		Spot	1	Image 1	255	1000000098	1957
1047.86		Spot	1	Image 1	256	1000000097	1958
1217.88		Spot	1	Image 1	257	1000000099	1959
1145.13		Spot	1	Image 1	257	1000000097	1960
1139.33		Spot	1	Image 1	258	1000000099	1961
1016.63		Spot	1	Image 1	258	1000000097	1962
1061.71		Spot	1	Image 1	259	1000000097	1963
1256.5		Spot	1	Image 1	260	1000000099	1964
1031.5		Spot	1	Image 1	260	1000000097	1965
1095.57		Spot	1	Image 1	261	1000000099	1966
1100.86		Spot	1	Image 1	261	1000000097	1967
1078.5		Spot	1	Image 1	262	1000000099	1968
1048.13		Spot	1	Image 1	262	1000000097	1969
1240.63		Spot	1	Image 1	263	1000000100	1970
1054.13		Spot	1	Image 1	263	1000000097	1971
1093		Spot	1	Image 1	264	1000000099	1972
1246.43		Spot	1	Image 1	264	1000000100	1973
1117.86		Spot	1	Image 1	264	1000000097	1974
1172		Spot	1	Image 1	265	1000000099	1975
1203.33		Spot	1	Image 1	265	1000000100	1976
1115.38		Spot	1	Image 1	265	1000000101	1977
1045		Spot	1	Image 1	265	1000000097	1978
1264		Spot	1	Image 1	266	1000000099	1979
1178.75		Spot	1	Image 1	266	1000000100	1980
1312.14		Spot	1	Image 1	266	1000000101	1981
1075.86		Spot	1	Image 1	266	1000000097	1982
1184.14		Spot	1	Image 1	267	1000000099	1983
1147		Spot	1	Image 1	267	1000000100	1984
1115		Spot	1	Image 1	267	1000000101	1985
1102.43		Spot	1	Image 1	267	1000000097	1986
1179.86		Spot	1	Image 1	268	1000000102	1987
1093.14		Spot	1	Image 1	268	1000000100	1988
1074.78		Spot	1	Image 1	268	1000000097	1989
1097.43		Spot	1	Image 1	269	1000000102	1990
1182.75		Spot	1	Image 1	269	1000000100	1991
1258.38		Spot	1	Image 1	269	1000000101	1992
1092.88		Spot	1	Image 1	270	1000000102	1993
1282.25		Spot	1	Image 1	270	1000000100	1994
1166.25		Spot	1	Image 1	270	1000000101	1995
1032.29		Spot	1	Image 1	271	1000000102	1996
[truncated: 1,088 more rows]
