# Supplementary material for: Satb1 integrates DNA binding site geometry and torsional stress to differentially target nucleosome-dense regions
Source: Nat Commun. 2019 Jul 19;10:3221. doi: 10.1038/s41467-019-11118-8 (PMC6642133; doi:10.1038/s41467-019-11118-8)
Supplement: Supplementary file 10 — Source Data [file 41467_2019_11118_MOESM10_ESM.zip › Source data/Single Molecule Tracking/single molecule tracks/del HD analysis/PDZ-CUT1-CUT2-STABLE-AC_292c9_TRIAL 2_Statistics/PDZ-CUT1-CUT2-STABLE-AC_292c9_TRIAL 2_Intensity_Median_Ch=1_Img=1.csv]

Intensity Median Ch=1 Img=1
====================
Intensity Median	Unit	Category	Channel	Image	Time	TrackID	ID
1170.95		Spot	1	Image 1	1	1000000000	0
1377.02		Spot	1	Image 1	1	1000000001	1
1535.03		Spot	1	Image 1	1	1000000002	2
1339.02		Spot	1	Image 1	1	1000000003	3
1286.97		Spot	1	Image 1	1	1000000004	4
1150.97		Spot	1	Image 1	2	1000000000	5
2285.95		Spot	1	Image 1	2	1000000005	6
1399		Spot	1	Image 1	2	1000000001	7
1749.01		Spot	1	Image 1	2	1000000002	8
1186.5		Spot	1	Image 1	2	1000000003	9
1425.97		Spot	1	Image 1	2	1000000004	10
1103.54		Spot	1	Image 1	3	1000000006	11
1434.93		Spot	1	Image 1	3	1000000007	12
1217.04		Spot	1	Image 1	3	1000000000	13
2484.71		Spot	1	Image 1	3	1000000005	14
1422		Spot	1	Image 1	3	1000000001	15
1635.52		Spot	1	Image 1	3	1000000002	16
1235.94		Spot	1	Image 1	3	1000000003	17
1442.99		Spot	1	Image 1	3	1000000004	18
1326.01		Spot	1	Image 1	4	1000000008	19
1208.1		Spot	1	Image 1	4	1000000000	20
2592.63		Spot	1	Image 1	4	1000000005	21
1427.91		Spot	1	Image 1	4	1000000001	22
1789.45		Spot	1	Image 1	4	1000000002	23
2026.35		Spot	1	Image 1	4	1000000009	24
1232		Spot	1	Image 1	4	1000000010	25
1474.48		Spot	1	Image 1	4	1000000003	26
1377.07		Spot	1	Image 1	4	1000000004	27
1137.55		Spot	1	Image 1	5	1000000006	28
1278.52		Spot	1	Image 1	5	1000000008	29
1328.03		Spot	1	Image 1	5	1000000011	30
1465.99		Spot	1	Image 1	5	1000000007	31
1320.07		Spot	1	Image 1	5	1000000000	32
2451.84		Spot	1	Image 1	5	1000000005	33
1499.96		Spot	1	Image 1	5	1000000012	34
1477.96		Spot	1	Image 1	5	1000000001	35
1330.99		Spot	1	Image 1	5	1000000013	36
1656.95		Spot	1	Image 1	5	1000000002	37
2386.85		Spot	1	Image 1	5	1000000009	38
1171.49		Spot	1	Image 1	5	1000000010	39
1254.03		Spot	1	Image 1	5	1000000003	40
1085.53		Spot	1	Image 1	6	1000000006	41
1176.07		Spot	1	Image 1	6	1000000014	42
1167.94		Spot	1	Image 1	6	1000000008	43
1629.06		Spot	1	Image 1	6	1000000011	44
1338.46		Spot	1	Image 1	6	1000000007	45
2342		Spot	1	Image 1	6	1000000005	46
1509.49		Spot	1	Image 1	6	1000000012	47
1634.06		Spot	1	Image 1	6	1000000001	48
1403.95		Spot	1	Image 1	6	1000000013	49
1780.02		Spot	1	Image 1	6	1000000002	50
2380.84		Spot	1	Image 1	6	1000000009	51
1311.52		Spot	1	Image 1	6	1000000010	52
1215.05		Spot	1	Image 1	6	1000000003	53
1154.6		Spot	1	Image 1	6	1000000004	54
1140.03		Spot	1	Image 1	7	1000000006	55
1279.13		Spot	1	Image 1	7	1000000008	56
1462.02		Spot	1	Image 1	7	1000000015	57
1522.49		Spot	1	Image 1	7	1000000011	58
1469		Spot	1	Image 1	7	1000000007	59
1208.99		Spot	1	Image 1	7	1000000000	60
1945.93		Spot	1	Image 1	7	1000000005	61
1556.46		Spot	1	Image 1	7	1000000012	62
1574.07		Spot	1	Image 1	7	1000000001	63
1440		Spot	1	Image 1	7	1000000002	64
2461.03		Spot	1	Image 1	7	1000000009	65
1357.84		Spot	1	Image 1	7	1000000010	66
1335.94		Spot	1	Image 1	7	1000000003	67
1906.19		Spot	1	Image 1	7	1000000016	68
1320.48		Spot	1	Image 1	7	1000000004	69
1171.98		Spot	1	Image 1	8	1000000006	70
1116		Spot	1	Image 1	8	1000000014	71
1294.53		Spot	1	Image 1	8	1000000008	72
1589.98		Spot	1	Image 1	8	1000000015	73
1659.08		Spot	1	Image 1	8	1000000011	74
1552.21		Spot	1	Image 1	8	1000000007	75
1188.04		Spot	1	Image 1	8	1000000000	76
2250.56		Spot	1	Image 1	8	1000000005	77
2019.47		Spot	1	Image 1	8	1000000012	78
1608.85		Spot	1	Image 1	8	1000000001	79
1365		Spot	1	Image 1	8	1000000013	80
2411.05		Spot	1	Image 1	8	1000000009	81
2966.81		Spot	1	Image 1	8	1000000016	82
1347.47		Spot	1	Image 1	8	1000000004	83
1309.98		Spot	1	Image 1	9	1000000006	84
1121.96		Spot	1	Image 1	9	1000000014	85
1165.52		Spot	1	Image 1	9	1000000008	86
1743.01		Spot	1	Image 1	9	1000000015	87
1541.49		Spot	1	Image 1	9	1000000011	88
1384.48		Spot	1	Image 1	9	1000000007	89
1406.06		Spot	1	Image 1	9	1000000000	90
1931.05		Spot	1	Image 1	9	1000000005	91
2242.47		Spot	1	Image 1	9	1000000012	92
1611.5		Spot	1	Image 1	9	1000000001	93
1217.06		Spot	1	Image 1	9	1000000002	94
1372.47		Spot	1	Image 1	9	1000000013	95
2268.96		Spot	1	Image 1	9	1000000009	96
1252.04		Spot	1	Image 1	9	1000000010	97
1290.54		Spot	1	Image 1	9	1000000003	98
2501.78		Spot	1	Image 1	9	1000000016	99
1365.54		Spot	1	Image 1	9	1000000017	100
1466.88		Spot	1	Image 1	9	1000000004	101
1287.02		Spot	1	Image 1	10	1000000006	102
1418.55		Spot	1	Image 1	10	1000000008	103
1211.99		Spot	1	Image 1	10	1000000014	104
1475.86		Spot	1	Image 1	10	1000000015	105
1423.95		Spot	1	Image 1	10	1000000011	106
1262.51		Spot	1	Image 1	10	1000000007	107
1147		Spot	1	Image 1	10	1000000018	108
1386.89		Spot	1	Image 1	10	1000000000	109
1776		Spot	1	Image 1	10	1000000005	110
2207.04		Spot	1	Image 1	10	1000000012	111
1549.51		Spot	1	Image 1	10	1000000001	112
1100.08		Spot	1	Image 1	10	1000000013	113
2517.28		Spot	1	Image 1	10	1000000009	114
1291.01		Spot	1	Image 1	10	1000000010	115
1268.54		Spot	1	Image 1	10	1000000003	116
2942.56		Spot	1	Image 1	10	1000000016	117
1322.06		Spot	1	Image 1	10	1000000017	118
1220.52		Spot	1	Image 1	10	1000000004	119
1238.5		Spot	1	Image 1	11	1000000006	120
1357.06		Spot	1	Image 1	11	1000000008	121
1150.04		Spot	1	Image 1	11	1000000014	122
1398.93		Spot	1	Image 1	11	1000000015	123
1787.46		Spot	1	Image 1	11	1000000011	124
1565.52		Spot	1	Image 1	11	1000000007	125
1322.92		Spot	1	Image 1	11	1000000018	126
1168.5		Spot	1	Image 1	11	1000000000	127
1439.07		Spot	1	Image 1	11	1000000005	128
2623.93		Spot	1	Image 1	11	1000000012	129
1413.01		Spot	1	Image 1	11	1000000001	130
1186.51		Spot	1	Image 1	11	1000000002	131
2278.1		Spot	1	Image 1	11	1000000009	132
1235.58		Spot	1	Image 1	11	1000000010	133
1352.04		Spot	1	Image 1	11	1000000003	134
2678.74		Spot	1	Image 1	11	1000000016	135
1558.02		Spot	1	Image 1	11	1000000019	136
1918.96		Spot	1	Image 1	11	1000000020	137
1404.07		Spot	1	Image 1	11	1000000017	138
1408.1		Spot	1	Image 1	11	1000000004	139
1146		Spot	1	Image 1	12	1000000006	140
1229.53		Spot	1	Image 1	12	1000000014	141
1523.95		Spot	1	Image 1	12	1000000008	142
1525.89		Spot	1	Image 1	12	1000000015	143
1779.02		Spot	1	Image 1	12	1000000011	144
1278.03		Spot	1	Image 1	12	1000000007	145
1450.5		Spot	1	Image 1	12	1000000018	146
1723.02		Spot	1	Image 1	12	1000000005	147
2306.98		Spot	1	Image 1	12	1000000012	148
1365.54		Spot	1	Image 1	12	1000000001	149
1849.01		Spot	1	Image 1	12	1000000021	150
1127.04		Spot	1	Image 1	12	1000000013	151
2940.2		Spot	1	Image 1	12	1000000009	152
1217.04		Spot	1	Image 1	12	1000000010	153
1219		Spot	1	Image 1	12	1000000003	154
2665.65		Spot	1	Image 1	12	1000000016	155
2395.4		Spot	1	Image 1	12	1000000020	156
2526.09		Spot	1	Image 1	12	1000000019	157
1370.01		Spot	1	Image 1	12	1000000017	158
1235.08		Spot	1	Image 1	12	1000000004	159
1201.46		Spot	1	Image 1	13	1000000006	160
1218.36		Spot	1	Image 1	13	1000000014	161
1632.51		Spot	1	Image 1	13	1000000008	162
1345.95		Spot	1	Image 1	13	1000000015	163
1202.06		Spot	1	Image 1	13	1000000022	164
1412.05		Spot	1	Image 1	13	1000000011	165
1341.5		Spot	1	Image 1	13	1000000007	166
1522		Spot	1	Image 1	13	1000000018	167
2183.85		Spot	1	Image 1	13	1000000005	168
2075.74		Spot	1	Image 1	13	1000000012	169
1186.55		Spot	1	Image 1	13	1000000001	170
1802.22		Spot	1	Image 1	13	1000000021	171
1086.04		Spot	1	Image 1	13	1000000013	172
2998.03		Spot	1	Image 1	13	1000000009	173
1169.03		Spot	1	Image 1	13	1000000010	174
2834.68		Spot	1	Image 1	13	1000000016	175
1894.55		Spot	1	Image 1	13	1000000020	176
2680.23		Spot	1	Image 1	13	1000000019	177
1456.89		Spot	1	Image 1	13	1000000017	178
1172.03		Spot	1	Image 1	13	1000000004	179
1184.99		Spot	1	Image 1	14	1000000006	180
1141.05		Spot	1	Image 1	14	1000000014	181
1299.09		Spot	1	Image 1	14	1000000008	182
1545.4		Spot	1	Image 1	14	1000000015	183
1196.99		Spot	1	Image 1	14	1000000022	184
1449.48		Spot	1	Image 1	14	1000000011	185
1266.09		Spot	1	Image 1	14	1000000007	186
1428.99		Spot	1	Image 1	14	1000000018	187
1370.97		Spot	1	Image 1	14	1000000023	188
1911.54		Spot	1	Image 1	14	1000000005	189
2354.99		Spot	1	Image 1	14	1000000012	190
1392.86		Spot	1	Image 1	14	1000000001	191
1588.45		Spot	1	Image 1	14	1000000021	192
1142		Spot	1	Image 1	14	1000000013	193
2947.53		Spot	1	Image 1	14	1000000009	194
1156.95		Spot	1	Image 1	14	1000000010	195
1318.9		Spot	1	Image 1	14	1000000003	196
2764.94		Spot	1	Image 1	14	1000000016	197
2493.81		Spot	1	Image 1	14	1000000020	198
2699.2		Spot	1	Image 1	14	1000000019	199
1522.5		Spot	1	Image 1	14	1000000024	200
1432.84		Spot	1	Image 1	14	1000000017	201
1281.54		Spot	1	Image 1	14	1000000004	202
1269.02		Spot	1	Image 1	15	1000000006	203
1256.04		Spot	1	Image 1	15	1000000008	204
1184.48		Spot	1	Image 1	15	1000000014	205
1556.84		Spot	1	Image 1	15	1000000015	206
1571		Spot	1	Image 1	15	1000000011	207
1354.46		Spot	1	Image 1	15	1000000022	208
1474.02		Spot	1	Image 1	15	1000000007	209
1229.96		Spot	1	Image 1	15	1000000023	210
1265.07		Spot	1	Image 1	15	1000000018	211
2332.1		Spot	1	Image 1	15	1000000012	212
1304.92		Spot	1	Image 1	15	1000000001	213
1362.96		Spot	1	Image 1	15	1000000021	214
1087.98		Spot	1	Image 1	15	1000000013	215
3023.35		Spot	1	Image 1	15	1000000009	216
1167.02		Spot	1	Image 1	15	1000000010	217
1413.94		Spot	1	Image 1	15	1000000003	218
2459.1		Spot	1	Image 1	15	1000000016	219
2113.04		Spot	1	Image 1	15	1000000020	220
3276.71		Spot	1	Image 1	15	1000000019	221
1228.04		Spot	1	Image 1	15	1000000024	222
1466.4		Spot	1	Image 1	15	1000000017	223
1353.43		Spot	1	Image 1	15	1000000004	224
1208.98		Spot	1	Image 1	16	1000000006	225
1502.48		Spot	1	Image 1	16	1000000008	226
1337.5		Spot	1	Image 1	16	1000000015	227
1293.88		Spot	1	Image 1	16	1000000022	228
1262.96		Spot	1	Image 1	16	1000000007	229
1179.47		Spot	1	Image 1	16	1000000023	230
2706.18		Spot	1	Image 1	16	1000000012	231
1365.47		Spot	1	Image 1	16	1000000001	232
1710.87		Spot	1	Image 1	16	1000000021	233
2561		Spot	1	Image 1	16	1000000009	234
1278.03		Spot	1	Image 1	16	1000000010	235
1317.38		Spot	1	Image 1	16	1000000003	236
3148.21		Spot	1	Image 1	16	1000000016	237
2007.88		Spot	1	Image 1	16	1000000020	238
2776.58		Spot	1	Image 1	16	1000000019	239
1392.92		Spot	1	Image 1	16	1000000024	240
1450.91		Spot	1	Image 1	16	1000000017	241
1280.99		Spot	1	Image 1	16	1000000004	242
1397.04		Spot	1	Image 1	17	1000000006	243
1231.95		Spot	1	Image 1	17	1000000008	244
1154.49		Spot	1	Image 1	17	1000000014	245
1514.5		Spot	1	Image 1	17	1000000015	246
1167.5		Spot	1	Image 1	17	1000000022	247
1346.06		Spot	1	Image 1	17	1000000007	248
1663.89		Spot	1	Image 1	17	1000000023	249
1429.46		Spot	1	Image 1	17	1000000018	250
2503.96		Spot	1	Image 1	17	1000000012	251
1232.07		Spot	1	Image 1	17	1000000001	252
1600.85		Spot	1	Image 1	17	1000000021	253
2713.49		Spot	1	Image 1	17	1000000009	254
1342.9		Spot	1	Image 1	17	1000000010	255
1291.98		Spot	1	Image 1	17	1000000003	256
2471.68		Spot	1	Image 1	17	1000000016	257
1891.86		Spot	1	Image 1	17	1000000020	258
3050.33		Spot	1	Image 1	17	1000000019	259
1331.93		Spot	1	Image 1	17	1000000017	260
1257		Spot	1	Image 1	17	1000000004	261
1289.01		Spot	1	Image 1	18	1000000006	262
1294.03		Spot	1	Image 1	18	1000000008	263
1200.47		Spot	1	Image 1	18	1000000014	264
1163.98		Spot	1	Image 1	18	1000000022	265
1471		Spot	1	Image 1	18	1000000007	266
1733.2		Spot	1	Image 1	18	1000000023	267
1505.51		Spot	1	Image 1	18	1000000018	268
1222.46		Spot	1	Image 1	18	1000000025	269
2074.48		Spot	1	Image 1	18	1000000012	270
1345.12		Spot	1	Image 1	18	1000000001	271
1803.89		Spot	1	Image 1	18	1000000021	272
2481.9		Spot	1	Image 1	18	1000000009	273
1183.5		Spot	1	Image 1	18	1000000010	274
1163.93		Spot	1	Image 1	18	1000000003	275
1279.5		Spot	1	Image 1	18	1000000016	276
1876.01		Spot	1	Image 1	18	1000000020	277
2835.11		Spot	1	Image 1	18	1000000019	278
1061.99		Spot	1	Image 1	18	1000000024	279
1209		Spot	1	Image 1	18	1000000017	280
1292.06		Spot	1	Image 1	19	1000000006	281
1235.45		Spot	1	Image 1	19	1000000008	282
1222.98		Spot	1	Image 1	19	1000000022	283
1263.49		Spot	1	Image 1	19	1000000007	284
1315.92		Spot	1	Image 1	19	1000000023	285
1280.95		Spot	1	Image 1	19	1000000018	286
1387.42		Spot	1	Image 1	19	1000000025	287
2350.07		Spot	1	Image 1	19	1000000012	288
1246		Spot	1	Image 1	19	1000000001	289
1852.07		Spot	1	Image 1	19	1000000021	290
2633.12		Spot	1	Image 1	19	1000000009	291
1175.98		Spot	1	Image 1	19	1000000010	292
1341.99		Spot	1	Image 1	19	1000000003	293
1894.55		Spot	1	Image 1	19	1000000020	294
2685.09		Spot	1	Image 1	19	1000000019	295
1232.5		Spot	1	Image 1	19	1000000004	296
1248.53		Spot	1	Image 1	20	1000000006	297
1174.96		Spot	1	Image 1	20	1000000008	298
1134		Spot	1	Image 1	20	1000000022	299
1341.97		Spot	1	Image 1	20	1000000007	300
1440.01		Spot	1	Image 1	20	1000000023	301
1413.05		Spot	1	Image 1	20	1000000018	302
1511.02		Spot	1	Image 1	20	1000000025	303
1683.1		Spot	1	Image 1	20	1000000012	304
1184		Spot	1	Image 1	20	1000000001	305
2141.11		Spot	1	Image 1	20	1000000021	306
2367.23		Spot	1	Image 1	20	1000000009	307
1216.95		Spot	1	Image 1	20	1000000010	308
1323.5		Spot	1	Image 1	20	1000000003	309
1657.04		Spot	1	Image 1	20	1000000020	310
2865.08		Spot	1	Image 1	20	1000000019	311
1165.96		Spot	1	Image 1	20	1000000024	312
1312		Spot	1	Image 1	20	1000000017	313
1516.95		Spot	1	Image 1	20	1000000004	314
1229.05		Spot	1	Image 1	21	1000000006	315
1249		Spot	1	Image 1	21	1000000008	316
1147.06		Spot	1	Image 1	21	1000000022	317
1457.94		Spot	1	Image 1	21	1000000007	318
1205.05		Spot	1	Image 1	21	1000000018	319
1633.1		Spot	1	Image 1	21	1000000025	320
1213.46		Spot	1	Image 1	21	1000000001	321
2078.52		Spot	1	Image 1	21	1000000021	322
2643.25		Spot	1	Image 1	21	1000000009	323
1667.99		Spot	1	Image 1	21	1000000010	324
1648.98		Spot	1	Image 1	21	1000000003	325
1489		Spot	1	Image 1	21	1000000020	326
2832.15		Spot	1	Image 1	21	1000000019	327
1144.99		Spot	1	Image 1	21	1000000024	328
1581.97		Spot	1	Image 1	21	1000000017	329
1271.96		Spot	1	Image 1	22	1000000006	330
1369.5		Spot	1	Image 1	22	1000000008	331
1176.94		Spot	1	Image 1	22	1000000022	332
1402.05		Spot	1	Image 1	22	1000000007	333
1416.11		Spot	1	Image 1	22	1000000023	334
1420.96		Spot	1	Image 1	22	1000000025	335
1361.54		Spot	1	Image 1	22	1000000012	336
1275.99		Spot	1	Image 1	22	1000000021	337
2450.02		Spot	1	Image 1	22	1000000009	338
1603.05		Spot	1	Image 1	22	1000000010	339
1388.46		Spot	1	Image 1	22	1000000003	340
1887.07		Spot	1	Image 1	22	1000000020	341
2541.77		Spot	1	Image 1	22	1000000019	342
1189.47		Spot	1	Image 1	22	1000000024	343
1380.02		Spot	1	Image 1	22	1000000017	344
1262.94		Spot	1	Image 1	22	1000000004	345
1460.76		Spot	1	Image 1	22	1000000026	346
1241.08		Spot	1	Image 1	23	1000000006	347
1318.53		Spot	1	Image 1	23	1000000008	348
1201.43		Spot	1	Image 1	23	1000000027	349
1147.96		Spot	1	Image 1	23	1000000022	350
1229.95		Spot	1	Image 1	23	1000000023	351
1298		Spot	1	Image 1	23	1000000025	352
1273.52		Spot	1	Image 1	23	1000000001	353
1374.05		Spot	1	Image 1	23	1000000021	354
2713.54		Spot	1	Image 1	23	1000000009	355
1390.96		Spot	1	Image 1	23	1000000010	356
1753.52		Spot	1	Image 1	23	1000000020	357
3105.62		Spot	1	Image 1	23	1000000019	358
1319.51		Spot	1	Image 1	23	1000000024	359
1508.9		Spot	1	Image 1	23	1000000017	360
1680.99		Spot	1	Image 1	23	1000000028	361
1229.98		Spot	1	Image 1	23	1000000026	362
1241.97		Spot	1	Image 1	24	1000000006	363
1408.54		Spot	1	Image 1	24	1000000008	364
1092.94		Spot	1	Image 1	24	1000000027	365
1167.03		Spot	1	Image 1	24	1000000022	366
1341.16		Spot	1	Image 1	24	1000000007	367
1136.98		Spot	1	Image 1	24	1000000029	368
1359.96		Spot	1	Image 1	24	1000000025	369
1372.5		Spot	1	Image 1	24	1000000001	370
3261.87		Spot	1	Image 1	24	1000000009	371
1690.88		Spot	1	Image 1	24	1000000010	372
1605.96		Spot	1	Image 1	24	1000000020	373
1417		Spot	1	Image 1	24	1000000019	374
1375.98		Spot	1	Image 1	24	1000000024	375
1542.2		Spot	1	Image 1	24	1000000017	376
1535.02		Spot	1	Image 1	24	1000000030	377
1198.01		Spot	1	Image 1	24	1000000028	378
1229.96		Spot	1	Image 1	24	1000000026	379
1347.01		Spot	1	Image 1	25	1000000006	380
1319.52		Spot	1	Image 1	25	1000000008	381
1193.08		Spot	1	Image 1	25	1000000027	382
1184.01		Spot	1	Image 1	25	1000000022	383
1333.99		Spot	1	Image 1	25	1000000007	384
1207.99		Spot	1	Image 1	25	1000000023	385
1132		Spot	1	Image 1	25	1000000029	386
1343.99		Spot	1	Image 1	25	1000000025	387
2446.41		Spot	1	Image 1	25	1000000009	388
1215.01		Spot	1	Image 1	25	1000000010	389
1353		Spot	1	Image 1	25	1000000020	390
1343.98		Spot	1	Image 1	25	1000000024	391
1286.56		Spot	1	Image 1	25	1000000017	392
1432.94		Spot	1	Image 1	25	1000000030	393
1355.54		Spot	1	Image 1	25	1000000026	394
1338.02		Spot	1	Image 1	26	1000000006	395
1274.95		Spot	1	Image 1	26	1000000008	396
1177.08		Spot	1	Image 1	26	1000000027	397
1175		Spot	1	Image 1	26	1000000022	398
1429.42		Spot	1	Image 1	26	1000000007	399
1244.97		Spot	1	Image 1	26	1000000025	400
1228.96		Spot	1	Image 1	26	1000000001	401
2798.9		Spot	1	Image 1	26	1000000009	402
1676.92		Spot	1	Image 1	26	1000000020	403
1330.06		Spot	1	Image 1	26	1000000024	404
1363.56		Spot	1	Image 1	26	1000000030	405
1300.98		Spot	1	Image 1	26	1000000028	406
1314.05		Spot	1	Image 1	26	1000000026	407
1312.55		Spot	1	Image 1	27	1000000006	408
1214.98		Spot	1	Image 1	27	1000000008	409
1261.98		Spot	1	Image 1	27	1000000022	410
1393.91		Spot	1	Image 1	27	1000000007	411
1089.06		Spot	1	Image 1	27	1000000029	412
1164.05		Spot	1	Image 1	27	1000000001	413
2907.7		Spot	1	Image 1	27	1000000009	414
1455.89		Spot	1	Image 1	27	1000000020	415
1385.05		Spot	1	Image 1	27	1000000024	416
1360.94		Spot	1	Image 1	27	1000000017	417
1615.95		Spot	1	Image 1	27	1000000030	418
1244.99		Spot	1	Image 1	27	1000000028	419
1569.41		Spot	1	Image 1	27	1000000026	420
1287.95		Spot	1	Image 1	28	1000000006	421
1564.08		Spot	1	Image 1	28	1000000008	422
1198.9		Spot	1	Image 1	28	1000000027	423
1175.46		Spot	1	Image 1	28	1000000022	424
1364.48		Spot	1	Image 1	28	1000000007	425
1086.05		Spot	1	Image 1	28	1000000029	426
1227.1		Spot	1	Image 1	28	1000000025	427
1220.51		Spot	1	Image 1	28	1000000001	428
3090.22		Spot	1	Image 1	28	1000000009	429
1732.82		Spot	1	Image 1	28	1000000020	430
1324.99		Spot	1	Image 1	28	1000000024	431
1465.89		Spot	1	Image 1	28	1000000017	432
1564.06		Spot	1	Image 1	28	1000000030	433
1253.48		Spot	1	Image 1	28	1000000028	434
1476.13		Spot	1	Image 1	28	1000000026	435
1315.96		Spot	1	Image 1	29	1000000006	436
1285.94		Spot	1	Image 1	29	1000000008	437
1201.58		Spot	1	Image 1	29	1000000027	438
1228.02		Spot	1	Image 1	29	1000000022	439
1174		Spot	1	Image 1	29	1000000031	440
1096.01		Spot	1	Image 1	29	1000000029	441
1415.97		Spot	1	Image 1	29	1000000025	442
1241		Spot	1	Image 1	29	1000000001	443
2863.34		Spot	1	Image 1	29	1000000009	444
1482.88		Spot	1	Image 1	29	1000000020	445
1474.91		Spot	1	Image 1	29	1000000017	446
1431.93		Spot	1	Image 1	29	1000000030	447
1398.48		Spot	1	Image 1	29	1000000026	448
1343.03		Spot	1	Image 1	30	1000000006	449
1284.42		Spot	1	Image 1	30	1000000008	450
1210.54		Spot	1	Image 1	30	1000000027	451
1243.43		Spot	1	Image 1	30	1000000022	452
1212.03		Spot	1	Image 1	30	1000000031	453
1478.93		Spot	1	Image 1	30	1000000007	454
1087.05		Spot	1	Image 1	30	1000000029	455
1183.91		Spot	1	Image 1	30	1000000025	456
1172.05		Spot	1	Image 1	30	1000000001	457
2752.54		Spot	1	Image 1	30	1000000009	458
1558.48		Spot	1	Image 1	30	1000000020	459
1501.91		Spot	1	Image 1	30	1000000017	460
1506.1		Spot	1	Image 1	30	1000000030	461
1937.63		Spot	1	Image 1	30	1000000028	462
1873.06		Spot	1	Image 1	30	1000000026	463
1297.55		Spot	1	Image 1	31	1000000006	464
1152.52		Spot	1	Image 1	31	1000000032	465
1292.09		Spot	1	Image 1	31	1000000008	466
1162.05		Spot	1	Image 1	31	1000000027	467
1332.98		Spot	1	Image 1	31	1000000031	468
1215.46		Spot	1	Image 1	31	1000000022	469
1363.95		Spot	1	Image 1	31	1000000007	470
1167.02		Spot	1	Image 1	31	1000000029	471
1259.43		Spot	1	Image 1	31	1000000025	472
1146.51		Spot	1	Image 1	31	1000000001	473
2240.74		Spot	1	Image 1	31	1000000009	474
1576.96		Spot	1	Image 1	31	1000000020	475
1374.4		Spot	1	Image 1	31	1000000017	476
1371.9		Spot	1	Image 1	31	1000000030	477
1640.35		Spot	1	Image 1	31	1000000026	478
1316.56		Spot	1	Image 1	32	1000000006	479
1186.03		Spot	1	Image 1	32	1000000032	480
1269.09		Spot	1	Image 1	32	1000000008	481
1246.02		Spot	1	Image 1	32	1000000027	482
1092.99		Spot	1	Image 1	32	1000000022	483
1331.52		Spot	1	Image 1	32	1000000031	484
1452.08		Spot	1	Image 1	32	1000000007	485
1345.44		Spot	1	Image 1	32	1000000029	486
1508.86		Spot	1	Image 1	32	1000000025	487
1156.98		Spot	1	Image 1	32	1000000001	488
2412.79		Spot	1	Image 1	32	1000000009	489
1644		Spot	1	Image 1	32	1000000020	490
1299.96		Spot	1	Image 1	32	1000000017	491
1444.02		Spot	1	Image 1	32	1000000030	492
1197.06		Spot	1	Image 1	32	1000000028	493
1701.05		Spot	1	Image 1	32	1000000026	494
1292.44		Spot	1	Image 1	33	1000000006	495
1156.04		Spot	1	Image 1	33	1000000032	496
1198.87		Spot	1	Image 1	33	1000000008	497
1174.97		Spot	1	Image 1	33	1000000027	498
1186.45		Spot	1	Image 1	33	1000000031	499
1394		Spot	1	Image 1	33	1000000007	500
1443.03		Spot	1	Image 1	33	1000000025	501
2341.18		Spot	1	Image 1	33	1000000009	502
1753.06		Spot	1	Image 1	33	1000000020	503
1312.88		Spot	1	Image 1	33	1000000017	504
1413.5		Spot	1	Image 1	33	1000000030	505
1154.02		Spot	1	Image 1	33	1000000028	506
1725.89		Spot	1	Image 1	33	1000000026	507
1313.95		Spot	1	Image 1	34	1000000006	508
1106.98		Spot	1	Image 1	34	1000000032	509
1071.48		Spot	1	Image 1	34	1000000027	510
1198.5		Spot	1	Image 1	34	1000000031	511
1579.07		Spot	1	Image 1	34	1000000007	512
1140.97		Spot	1	Image 1	34	1000000029	513
1055.99		Spot	1	Image 1	34	1000000033	514
1234.06		Spot	1	Image 1	34	1000000025	515
1567.1		Spot	1	Image 1	34	1000000034	516
2256.27		Spot	1	Image 1	34	1000000009	517
1668.01		Spot	1	Image 1	34	1000000020	518
1361.93		Spot	1	Image 1	34	1000000017	519
1403.38		Spot	1	Image 1	34	1000000030	520
1135.98		Spot	1	Image 1	34	1000000028	521
1339.46		Spot	1	Image 1	34	1000000026	522
1301.97		Spot	1	Image 1	35	1000000006	523
1056.53		Spot	1	Image 1	35	1000000032	524
1132.98		Spot	1	Image 1	35	1000000027	525
1080.95		Spot	1	Image 1	35	1000000031	526
1477.93		Spot	1	Image 1	35	1000000007	527
1157.07		Spot	1	Image 1	35	1000000029	528
1168.5		Spot	1	Image 1	35	1000000035	529
1049.99		Spot	1	Image 1	35	1000000033	530
1282.46		Spot	1	Image 1	35	1000000025	531
1583.52		Spot	1	Image 1	35	1000000034	532
1697.86		Spot	1	Image 1	35	1000000009	533
1803.6		Spot	1	Image 1	35	1000000020	534
1483.15		Spot	1	Image 1	35	1000000017	535
1510.98		Spot	1	Image 1	35	1000000030	536
1208		Spot	1	Image 1	35	1000000026	537
1273.59		Spot	1	Image 1	36	1000000006	538
1055.04		Spot	1	Image 1	36	1000000032	539
1133		Spot	1	Image 1	36	1000000036	540
1061.06		Spot	1	Image 1	36	1000000027	541
1186		Spot	1	Image 1	36	1000000031	542
1479.04		Spot	1	Image 1	36	1000000007	543
1243.03		Spot	1	Image 1	36	1000000035	544
1048		Spot	1	Image 1	36	1000000033	545
1177.08		Spot	1	Image 1	36	1000000025	546
1481.42		Spot	1	Image 1	36	1000000034	547
1739.41		Spot	1	Image 1	36	1000000009	548
2010.5		Spot	1	Image 1	36	1000000020	549
1180		Spot	1	Image 1	36	1000000017	550
1525.04		Spot	1	Image 1	36	1000000030	551
1172.99		Spot	1	Image 1	36	1000000026	552
1327.96		Spot	1	Image 1	37	1000000006	553
1119.06		Spot	1	Image 1	37	1000000032	554
1392.13		Spot	1	Image 1	37	1000000036	555
1186.5		Spot	1	Image 1	37	1000000031	556
1367.06		Spot	1	Image 1	37	1000000007	557
1136.96		Spot	1	Image 1	37	1000000035	558
1122.85		Spot	1	Image 1	37	1000000033	559
1199.99		Spot	1	Image 1	37	1000000025	560
1670.95		Spot	1	Image 1	37	1000000034	561
1622.99		Spot	1	Image 1	37	1000000009	562
1371.95		Spot	1	Image 1	37	1000000017	563
1345.05		Spot	1	Image 1	37	1000000026	564
1253.97		Spot	1	Image 1	38	1000000006	565
1243.04		Spot	1	Image 1	38	1000000032	566
1255.45		Spot	1	Image 1	38	1000000036	567
1244.95		Spot	1	Image 1	38	1000000027	568
1240.94		Spot	1	Image 1	38	1000000007	569
1223.58		Spot	1	Image 1	38	1000000035	570
1129.98		Spot	1	Image 1	38	1000000033	571
1356.16		Spot	1	Image 1	38	1000000025	572
1749.82		Spot	1	Image 1	38	1000000034	573
1342.51		Spot	1	Image 1	38	1000000009	574
1714.93		Spot	1	Image 1	38	1000000020	575
1687.92		Spot	1	Image 1	38	1000000037	576
1278		Spot	1	Image 1	38	1000000030	577
1198.08		Spot	1	Image 1	39	1000000032	578
1258.05		Spot	1	Image 1	39	1000000006	579
1349.1		Spot	1	Image 1	39	1000000036	580
1184.95		Spot	1	Image 1	39	1000000027	581
1053		Spot	1	Image 1	39	1000000031	582
1354.91		Spot	1	Image 1	39	1000000007	583
1229.92		Spot	1	Image 1	39	1000000035	584
1026		Spot	1	Image 1	39	1000000033	585
1143.98		Spot	1	Image 1	39	1000000025	586
1575.98		Spot	1	Image 1	39	1000000034	587
1095.02		Spot	1	Image 1	39	1000000038	588
1548.1		Spot	1	Image 1	39	1000000039	589
1479.86		Spot	1	Image 1	39	1000000020	590
1947.21		Spot	1	Image 1	39	1000000037	591
1248.93		Spot	1	Image 1	39	1000000017	592
1498.05		Spot	1	Image 1	39	1000000030	593
1281.5		Spot	1	Image 1	39	1000000026	594
1241.9		Spot	1	Image 1	40	1000000006	595
1116.54		Spot	1	Image 1	40	1000000032	596
1612.48		Spot	1	Image 1	40	1000000036	597
1168.9		Spot	1	Image 1	40	1000000027	598
1392.92		Spot	1	Image 1	40	1000000007	599
1267.93		Spot	1	Image 1	40	1000000035	600
1144.5		Spot	1	Image 1	40	1000000033	601
1311.42		Spot	1	Image 1	40	1000000034	602
1250.93		Spot	1	Image 1	40	1000000038	603
2071.5		Spot	1	Image 1	40	1000000039	604
1297.98		Spot	1	Image 1	40	1000000040	605
1506.2		Spot	1	Image 1	40	1000000020	606
1904.04		Spot	1	Image 1	40	1000000037	607
1229.09		Spot	1	Image 1	40	1000000017	608
1274.91		Spot	1	Image 1	40	1000000030	609
1248.03		Spot	1	Image 1	40	1000000026	610
1219.95		Spot	1	Image 1	41	1000000006	611
1173.03		Spot	1	Image 1	41	1000000027	612
1430.4		Spot	1	Image 1	41	1000000007	613
1192.02		Spot	1	Image 1	41	1000000035	614
1128.43		Spot	1	Image 1	41	1000000033	615
1607.14		Spot	1	Image 1	41	1000000034	616
1297.95		Spot	1	Image 1	41	1000000038	617
1405.97		Spot	1	Image 1	41	1000000039	618
1232.89		Spot	1	Image 1	41	1000000040	619
1604.02		Spot	1	Image 1	41	1000000020	620
2084.96		Spot	1	Image 1	41	1000000037	621
1163.51		Spot	1	Image 1	41	1000000017	622
1181.06		Spot	1	Image 1	41	1000000030	623
1249.94		Spot	1	Image 1	41	1000000026	624
1287.93		Spot	1	Image 1	42	1000000006	625
1211		Spot	1	Image 1	42	1000000032	626
1161.09		Spot	1	Image 1	42	1000000036	627
1369.36		Spot	1	Image 1	42	1000000007	628
1102.02		Spot	1	Image 1	42	1000000035	629
1089.55		Spot	1	Image 1	42	1000000033	630
1606.74		Spot	1	Image 1	42	1000000034	631
1170.06		Spot	1	Image 1	42	1000000038	632
1266.03		Spot	1	Image 1	42	1000000039	633
1114.02		Spot	1	Image 1	42	1000000040	634
1576.4		Spot	1	Image 1	42	1000000020	635
1997.02		Spot	1	Image 1	42	1000000037	636
1235.91		Spot	1	Image 1	42	1000000017	637
1475.04		Spot	1	Image 1	42	1000000030	638
1233		Spot	1	Image 1	42	1000000026	639
1264.94		Spot	1	Image 1	43	1000000006	640
1469.91		Spot	1	Image 1	43	1000000036	641
1316.41		Spot	1	Image 1	43	1000000007	642
1228.94		Spot	1	Image 1	43	1000000035	643
1048.48		Spot	1	Image 1	43	1000000033	644
1455.92		Spot	1	Image 1	43	1000000034	645
1379.06		Spot	1	Image 1	43	1000000038	646
1379.98		Spot	1	Image 1	43	1000000039	647
1599.48		Spot	1	Image 1	43	1000000020	648
1956.81		Spot	1	Image 1	43	1000000037	649
1305.9		Spot	1	Image 1	43	1000000017	650
1496.99		Spot	1	Image 1	43	1000000030	651
1093.97		Spot	1	Image 1	43	1000000026	652
1265.02		Spot	1	Image 1	44	1000000006	653
1242.04		Spot	1	Image 1	44	1000000032	654
1599.93		Spot	1	Image 1	44	1000000036	655
1399.44		Spot	1	Image 1	44	1000000007	656
1133.01		Spot	1	Image 1	44	1000000035	657
1100.96		Spot	1	Image 1	44	1000000033	658
1550.93		Spot	1	Image 1	44	1000000034	659
1165.97		Spot	1	Image 1	44	1000000038	660
1527.99		Spot	1	Image 1	44	1000000039	661
1523.99		Spot	1	Image 1	44	1000000020	662
1232.9		Spot	1	Image 1	44	1000000040	663
1995.79		Spot	1	Image 1	44	1000000037	664
1294.85		Spot	1	Image 1	44	1000000017	665
1288.94		Spot	1	Image 1	44	1000000030	666
1161.98		Spot	1	Image 1	44	1000000026	667
1299.43		Spot	1	Image 1	45	1000000006	668
1284.96		Spot	1	Image 1	45	1000000032	669
1390.85		Spot	1	Image 1	45	1000000036	670
1414.48		Spot	1	Image 1	45	1000000007	671
1122.6		Spot	1	Image 1	45	1000000035	672
996.964		Spot	1	Image 1	45	1000000033	673
1746.41		Spot	1	Image 1	45	1000000034	674
1497.87		Spot	1	Image 1	45	1000000039	675
1763.97		Spot	1	Image 1	45	1000000020	676
1270.96		Spot	1	Image 1	45	1000000040	677
2351.66		Spot	1	Image 1	45	1000000037	678
1338.93		Spot	1	Image 1	45	1000000017	679
1414.97		Spot	1	Image 1	45	1000000030	680
1304.6		Spot	1	Image 1	45	1000000026	681
1289.04		Spot	1	Image 1	46	1000000006	682
1196.48		Spot	1	Image 1	46	1000000036	683
1255.36		Spot	1	Image 1	46	1000000007	684
1116.02		Spot	1	Image 1	46	1000000035	685
1062.54		Spot	1	Image 1	46	1000000033	686
1594.87		Spot	1	Image 1	46	1000000034	687
1181.94		Spot	1	Image 1	46	1000000038	688
1467.12		Spot	1	Image 1	46	1000000039	689
1230.94		Spot	1	Image 1	46	1000000041	690
1327.02		Spot	1	Image 1	46	1000000020	691
1114.47		Spot	1	Image 1	46	1000000040	692
2523.22		Spot	1	Image 1	46	1000000037	693
1165.47		Spot	1	Image 1	46	1000000017	694
1373		Spot	1	Image 1	46	1000000030	695
1305.46		Spot	1	Image 1	46	1000000026	696
1218.52		Spot	1	Image 1	47	1000000006	697
1219.02		Spot	1	Image 1	47	1000000032	698
1143		Spot	1	Image 1	47	1000000036	699
1277.02		Spot	1	Image 1	47	1000000007	700
1089.08		Spot	1	Image 1	47	1000000035	701
1020.06		Spot	1	Image 1	47	1000000033	702
1731.79		Spot	1	Image 1	47	1000000034	703
1211.49		Spot	1	Image 1	47	1000000038	704
1383.99		Spot	1	Image 1	47	1000000039	705
1706.08		Spot	1	Image 1	47	1000000041	706
1322.5		Spot	1	Image 1	47	1000000040	707
2139.87		Spot	1	Image 1	47	1000000037	708
1339.95		Spot	1	Image 1	47	1000000017	709
1452.1		Spot	1	Image 1	47	1000000030	710
1027.93		Spot	1	Image 1	47	1000000042	711
1237.92		Spot	1	Image 1	48	1000000006	712
1351.98		Spot	1	Image 1	48	1000000036	713
1275.96		Spot	1	Image 1	48	1000000007	714
1200.01		Spot	1	Image 1	48	1000000035	715
1814.77		Spot	1	Image 1	48	1000000034	716
1293.5		Spot	1	Image 1	48	1000000038	717
1519.04		Spot	1	Image 1	48	1000000039	718
2066.14		Spot	1	Image 1	48	1000000041	719
1271.01		Spot	1	Image 1	48	1000000020	720
1276.05		Spot	1	Image 1	48	1000000040	721
1945.1		Spot	1	Image 1	48	1000000037	722
1213.07		Spot	1	Image 1	48	1000000017	723
1142.96		Spot	1	Image 1	49	1000000006	724
1393.92		Spot	1	Image 1	49	1000000036	725
1390.4		Spot	1	Image 1	49	1000000007	726
1268		Spot	1	Image 1	49	1000000035	727
1302.95		Spot	1	Image 1	49	1000000033	728
1855.7		Spot	1	Image 1	49	1000000034	729
1208		Spot	1	Image 1	49	1000000038	730
1472.52		Spot	1	Image 1	49	1000000039	731
1834.13		Spot	1	Image 1	49	1000000041	732
1338.01		Spot	1	Image 1	49	1000000040	733
1709.55		Spot	1	Image 1	49	1000000037	734
1307.99		Spot	1	Image 1	49	1000000017	735
1014.47		Spot	1	Image 1	49	1000000042	736
1177.56		Spot	1	Image 1	50	1000000006	737
1395.04		Spot	1	Image 1	50	1000000036	738
1399.13		Spot	1	Image 1	50	1000000007	739
1357.38		Spot	1	Image 1	50	1000000043	740
1197		Spot	1	Image 1	50	1000000033	741
1729.91		Spot	1	Image 1	50	1000000034	742
1283.04		Spot	1	Image 1	50	1000000038	743
1479.03		Spot	1	Image 1	50	1000000039	744
1867.01		Spot	1	Image 1	50	1000000041	745
1293.97		Spot	1	Image 1	50	1000000020	746
1438.99		Spot	1	Image 1	50	1000000040	747
1925.61		Spot	1	Image 1	50	1000000037	748
1585.1		Spot	1	Image 1	50	1000000017	749
1192.98		Spot	1	Image 1	50	1000000042	750
1147.93		Spot	1	Image 1	51	1000000006	751
1252.96		Spot	1	Image 1	51	1000000036	752
1451		Spot	1	Image 1	51	1000000007	753
1296.94		Spot	1	Image 1	51	1000000043	754
1191.99		Spot	1	Image 1	51	1000000035	755
1650.96		Spot	1	Image 1	51	1000000034	756
1292.52		Spot	1	Image 1	51	1000000038	757
1393.98		Spot	1	Image 1	51	1000000039	758
1714.36		Spot	1	Image 1	51	1000000041	759
1349.47		Spot	1	Image 1	51	1000000020	760
1311.05		Spot	1	Image 1	51	1000000040	761
2046.74		Spot	1	Image 1	51	1000000037	762
1418.01		Spot	1	Image 1	51	1000000017	763
1060.07		Spot	1	Image 1	51	1000000042	764
1203.03		Spot	1	Image 1	52	1000000006	765
1264.57		Spot	1	Image 1	52	1000000036	766
1370.06		Spot	1	Image 1	52	1000000044	767
1586.12		Spot	1	Image 1	52	1000000043	768
1083.48		Spot	1	Image 1	52	1000000033	769
1737.85		Spot	1	Image 1	52	1000000034	770
1205.06		Spot	1	Image 1	52	1000000038	771
1387.96		Spot	1	Image 1	52	1000000045	772
1242.99		Spot	1	Image 1	52	1000000046	773
1768.01		Spot	1	Image 1	52	1000000039	774
1255		Spot	1	Image 1	52	1000000041	775
1179.02		Spot	1	Image 1	52	1000000040	776
1815.01		Spot	1	Image 1	52	1000000037	777
1458.78		Spot	1	Image 1	52	1000000017	778
1057.03		Spot	1	Image 1	52	1000000042	779
1173.04		Spot	1	Image 1	53	1000000006	780
1232.96		Spot	1	Image 1	53	1000000044	781
1358.92		Spot	1	Image 1	53	1000000043	782
1052.06		Spot	1	Image 1	53	1000000033	783
1738.88		Spot	1	Image 1	53	1000000034	784
1144.02		Spot	1	Image 1	53	1000000038	785
1259		Spot	1	Image 1	53	1000000045	786
1158.49		Spot	1	Image 1	53	1000000046	787
1550		Spot	1	Image 1	53	1000000039	788
1482		Spot	1	Image 1	53	1000000041	789
1156		Spot	1	Image 1	53	1000000040	790
1404		Spot	1	Image 1	53	1000000037	791
1313.94		Spot	1	Image 1	53	1000000017	792
1295.96		Spot	1	Image 1	53	1000000042	793
1229.34		Spot	1	Image 1	54	1000000006	794
1215.55		Spot	1	Image 1	54	1000000036	795
1321.94		Spot	1	Image 1	54	1000000044	796
1486.99		Spot	1	Image 1	54	1000000043	797
1128.04		Spot	1	Image 1	54	1000000033	798
1754.85		Spot	1	Image 1	54	1000000034	799
1158		Spot	1	Image 1	54	1000000038	800
1275.04		Spot	1	Image 1	54	1000000045	801
1660.45		Spot	1	Image 1	54	1000000039	802
1250.03		Spot	1	Image 1	54	1000000046	803
1199.92		Spot	1	Image 1	54	1000000041	804
2224.22		Spot	1	Image 1	54	1000000037	805
1268.41		Spot	1	Image 1	54	1000000017	806
1025.04		Spot	1	Image 1	54	1000000042	807
1172.97		Spot	1	Image 1	55	1000000006	808
1149.49		Spot	1	Image 1	55	1000000036	809
1121.47		Spot	1	Image 1	55	1000000044	810
1358.94		Spot	1	Image 1	55	1000000043	811
1325.95		Spot	1	Image 1	55	1000000034	812
1331		Spot	1	Image 1	55	1000000045	813
1195.5		Spot	1	Image 1	55	1000000046	814
1276.41		Spot	1	Image 1	55	1000000041	815
2010.08		Spot	1	Image 1	55	1000000037	816
1274.09		Spot	1	Image 1	55	1000000017	817
1039.07		Spot	1	Image 1	55	1000000042	818
1161.05		Spot	1	Image 1	56	1000000006	819
1221.5		Spot	1	Image 1	56	1000000043	820
1258.04		Spot	1	Image 1	56	1000000047	821
1051.05		Spot	1	Image 1	56	1000000033	822
1185.99		Spot	1	Image 1	56	1000000045	823
1401.84		Spot	1	Image 1	56	1000000046	824
1200.97		Spot	1	Image 1	56	1000000041	825
1643.99		Spot	1	Image 1	56	1000000037	826
1350.45		Spot	1	Image 1	56	1000000017	827
1133		Spot	1	Image 1	56	1000000042	828
1223.99		Spot	1	Image 1	57	1000000006	829
1192.05		Spot	1	Image 1	57	1000000036	830
1235.96		Spot	1	Image 1	57	1000000044	831
1350.99		Spot	1	Image 1	57	1000000043	832
1224.49		Spot	1	Image 1	57	1000000047	833
1061.47		Spot	1	Image 1	57	1000000033	834
1073.5		Spot	1	Image 1	57	1000000045	835
1148.04		Spot	1	Image 1	57	1000000046	836
1238.02		Spot	1	Image 1	57	1000000017	837
1042.08		Spot	1	Image 1	57	1000000042	838
1161.51		Spot	1	Image 1	58	1000000006	839
1210.44		Spot	1	Image 1	58	1000000036	840
1300.9		Spot	1	Image 1	58	1000000044	841
1569.02		Spot	1	Image 1	58	1000000043	842
1163.51		Spot	1	Image 1	58	1000000047	843
1107.51		Spot	1	Image 1	58	1000000033	844
1228		Spot	1	Image 1	58	1000000045	845
1448.98		Spot	1	Image 1	58	1000000046	846
1933.58		Spot	1	Image 1	58	1000000037	847
1482.17		Spot	1	Image 1	58	1000000017	848
1113.03		Spot	1	Image 1	58	1000000042	849
1123.52		Spot	1	Image 1	59	1000000006	850
1065.44		Spot	1	Image 1	59	1000000048	851
1232.01		Spot	1	Image 1	59	1000000044	852
1247.99		Spot	1	Image 1	59	1000000043	853
1209.03		Spot	1	Image 1	59	1000000047	854
1418.75		Spot	1	Image 1	59	1000000045	855
1383.95		Spot	1	Image 1	59	1000000046	856
1825.04		Spot	1	Image 1	59	1000000037	857
1508.92		Spot	1	Image 1	59	1000000017	858
1524.86		Spot	1	Image 1	59	1000000042	859
1160.96		Spot	1	Image 1	60	1000000006	860
1215.04		Spot	1	Image 1	60	1000000048	861
1491		Spot	1	Image 1	60	1000000044	862
1467.94		Spot	1	Image 1	60	1000000043	863
1090.96		Spot	1	Image 1	60	1000000033	864
1183.05		Spot	1	Image 1	60	1000000045	865
1131.48		Spot	1	Image 1	60	1000000046	866
1950.19		Spot	1	Image 1	60	1000000037	867
1527.97		Spot	1	Image 1	60	1000000017	868
1362.89		Spot	1	Image 1	60	1000000042	869
1189.05		Spot	1	Image 1	61	1000000006	870
1275.92		Spot	1	Image 1	61	1000000048	871
1331.97		Spot	1	Image 1	61	1000000044	872
1484.42		Spot	1	Image 1	61	1000000043	873
1663.22		Spot	1	Image 1	61	1000000047	874
1405.07		Spot	1	Image 1	61	1000000045	875
1207.91		Spot	1	Image 1	61	1000000046	876
2199.97		Spot	1	Image 1	61	1000000037	877
1128.54		Spot	1	Image 1	61	1000000017	878
1070.04		Spot	1	Image 1	61	1000000042	879
1108.48		Spot	1	Image 1	62	1000000006	880
1183.44		Spot	1	Image 1	62	1000000048	881
1379.02		Spot	1	Image 1	62	1000000044	882
1347.99		Spot	1	Image 1	62	1000000043	883
1705.12		Spot	1	Image 1	62	1000000047	884
1392.46		Spot	1	Image 1	62	1000000045	885
1186.52		Spot	1	Image 1	62	1000000046	886
1696.96		Spot	1	Image 1	62	1000000037	887
1283.96		Spot	1	Image 1	62	1000000017	888
1090.11		Spot	1	Image 1	62	1000000042	889
1154.02		Spot	1	Image 1	63	1000000006	890
1177.05		Spot	1	Image 1	63	1000000048	891
1155.98		Spot	1	Image 1	63	1000000044	892
1282.06		Spot	1	Image 1	63	1000000047	893
1640.46		Spot	1	Image 1	63	1000000043	894
1303.02		Spot	1	Image 1	63	1000000046	895
1523		Spot	1	Image 1	63	1000000037	896
1268.99		Spot	1	Image 1	63	1000000017	897
1142.96		Spot	1	Image 1	64	1000000006	898
1043.49		Spot	1	Image 1	64	1000000048	899
1024.04		Spot	1	Image 1	64	1000000044	900
1748.88		Spot	1	Image 1	64	1000000043	901
1770.09		Spot	1	Image 1	64	1000000045	902
2205.62		Spot	1	Image 1	64	1000000049	903
1468.56		Spot	1	Image 1	64	1000000046	904
1857.58		Spot	1	Image 1	64	1000000037	905
1329.02		Spot	1	Image 1	64	1000000017	906
1155.52		Spot	1	Image 1	64	1000000042	907
1123.5		Spot	1	Image 1	65	1000000006	908
1094.04		Spot	1	Image 1	65	1000000044	909
1124.02		Spot	1	Image 1	65	1000000047	910
1201.01		Spot	1	Image 1	65	1000000050	911
1715.78		Spot	1	Image 1	65	1000000043	912
3300.8		Spot	1	Image 1	65	1000000049	913
1203.96		Spot	1	Image 1	65	1000000046	914
2556.56		Spot	1	Image 1	65	1000000051	915
1274.52		Spot	1	Image 1	65	1000000017	916
1028.46		Spot	1	Image 1	65	1000000042	917
1165.97		Spot	1	Image 1	66	1000000006	918
1189.02		Spot	1	Image 1	66	1000000048	919
1187.65		Spot	1	Image 1	66	1000000047	920
1348.11		Spot	1	Image 1	66	1000000050	921
2011.88		Spot	1	Image 1	66	1000000043	922
2716.84		Spot	1	Image 1	66	1000000049	923
1436.97		Spot	1	Image 1	66	1000000046	924
2414.13		Spot	1	Image 1	66	1000000051	925
1284.01		Spot	1	Image 1	66	1000000052	926
1158.98		Spot	1	Image 1	66	1000000017	927
1109.02		Spot	1	Image 1	67	1000000006	928
1243.96		Spot	1	Image 1	67	1000000048	929
1090.99		Spot	1	Image 1	67	1000000053	930
1089.03		Spot	1	Image 1	67	1000000044	931
1205.52		Spot	1	Image 1	67	1000000047	932
1266.44		Spot	1	Image 1	67	1000000050	933
1937.98		Spot	1	Image 1	67	1000000043	934
1670.97		Spot	1	Image 1	67	1000000049	935
1372.94		Spot	1	Image 1	67	1000000046	936
1209.1		Spot	1	Image 1	67	1000000054	937
2281.98		Spot	1	Image 1	67	1000000051	938
1195.06		Spot	1	Image 1	67	1000000052	939
1180.94		Spot	1	Image 1	67	1000000017	940
1135.99		Spot	1	Image 1	67	1000000042	941
1144.92		Spot	1	Image 1	68	1000000006	942
1064.48		Spot	1	Image 1	68	1000000048	943
1052.06		Spot	1	Image 1	68	1000000053	944
1046.05		Spot	1	Image 1	68	1000000044	945
1208.99		Spot	1	Image 1	68	1000000047	946
1094.93		Spot	1	Image 1	68	1000000050	947
1758.03		Spot	1	Image 1	68	1000000043	948
1442.11		Spot	1	Image 1	68	1000000055	949
1142.1		Spot	1	Image 1	68	1000000049	950
1310.06		Spot	1	Image 1	68	1000000046	951
1860.28		Spot	1	Image 1	68	1000000051	952
1261.02		Spot	1	Image 1	68	1000000052	953
1264.05		Spot	1	Image 1	68	1000000017	954
1053.06		Spot	1	Image 1	68	1000000042	955
1140.99		Spot	1	Image 1	69	1000000006	956
1205.47		Spot	1	Image 1	69	1000000048	957
1082.91		Spot	1	Image 1	69	1000000053	958
1301.89		Spot	1	Image 1	69	1000000050	959
1387.46		Spot	1	Image 1	69	1000000043	960
1181.58		Spot	1	Image 1	69	1000000055	961
1217.95		Spot	1	Image 1	69	1000000049	962
1419.44		Spot	1	Image 1	69	1000000046	963
1171.02		Spot	1	Image 1	69	1000000054	964
1969.38		Spot	1	Image 1	69	1000000051	965
1390.48		Spot	1	Image 1	69	1000000052	966
1146.49		Spot	1	Image 1	69	1000000042	967
1111.47		Spot	1	Image 1	70	1000000006	968
1213.02		Spot	1	Image 1	70	1000000048	969
1004.98		Spot	1	Image 1	70	1000000053	970
1344.56		Spot	1	Image 1	70	1000000050	971
1291.98		Spot	1	Image 1	70	1000000043	972
1306.91		Spot	1	Image 1	70	1000000055	973
1292.59		Spot	1	Image 1	70	1000000049	974
1494.48		Spot	1	Image 1	70	1000000046	975
1201.46		Spot	1	Image 1	70	1000000054	976
1925.49		Spot	1	Image 1	70	1000000051	977
1505.87		Spot	1	Image 1	70	1000000052	978
1069.95		Spot	1	Image 1	70	1000000042	979
1134.01		Spot	1	Image 1	71	1000000006	980
1138.98		Spot	1	Image 1	71	1000000048	981
1147.5		Spot	1	Image 1	71	1000000053	982
1409.09		Spot	1	Image 1	71	1000000050	983
1096.53		Spot	1	Image 1	71	1000000055	984
1359.1		Spot	1	Image 1	71	1000000049	985
1292.45		Spot	1	Image 1	71	1000000046	986
1158.08		Spot	1	Image 1	71	1000000054	987
2297.68		Spot	1	Image 1	71	1000000051	988
1471.99		Spot	1	Image 1	71	1000000052	989
1083.44		Spot	1	Image 1	71	1000000042	990
1146.06		Spot	1	Image 1	72	1000000006	991
1386.91		Spot	1	Image 1	72	1000000048	992
1408.1		Spot	1	Image 1	72	1000000050	993
1218.18		Spot	1	Image 1	72	1000000055	994
1314.95		Spot	1	Image 1	72	1000000049	995
1236.02		Spot	1	Image 1	72	1000000046	996
1155.99		Spot	1	Image 1	72	1000000054	997
2686.69		Spot	1	Image 1	72	1000000051	998
1592.08		Spot	1	Image 1	72	1000000052	999
1188.89		Spot	1	Image 1	72	1000000042	1000
1048.51		Spot	1	Image 1	73	1000000006	1001
1392.02		Spot	1	Image 1	73	1000000048	1002
1013.6		Spot	1	Image 1	73	1000000053	1003
1569.02		Spot	1	Image 1	73	1000000050	1004
1025.49		Spot	1	Image 1	73	1000000055	1005
1171.04		Spot	1	Image 1	73	1000000056	1006
1140.04		Spot	1	Image 1	73	1000000049	1007
1090.02		Spot	1	Image 1	73	1000000046	1008
1276		Spot	1	Image 1	73	1000000054	1009
2569.01		Spot	1	Image 1	73	1000000051	1010
1754		Spot	1	Image 1	73	1000000052	1011
1127.51		Spot	1	Image 1	73	1000000042	1012
1028.05		Spot	1	Image 1	74	1000000006	1013
1664.02		Spot	1	Image 1	74	1000000048	1014
1145.06		Spot	1	Image 1	74	1000000053	1015
1089		Spot	1	Image 1	74	1000000050	1016
1139.99		Spot	1	Image 1	74	1000000055	1017
1202.02		Spot	1	Image 1	74	1000000057	1018
1295.94		Spot	1	Image 1	74	1000000056	1019
1341.48		Spot	1	Image 1	74	1000000049	1020
1205.94		Spot	1	Image 1	74	1000000046	1021
1246.48		Spot	1	Image 1	74	1000000054	1022
2459.99		Spot	1	Image 1	74	1000000051	1023
1724.02		Spot	1	Image 1	74	1000000052	1024
1188.07		Spot	1	Image 1	74	1000000042	1025
1039.46		Spot	1	Image 1	75	1000000006	1026
2193		Spot	1	Image 1	75	1000000048	1027
1010.99		Spot	1	Image 1	75	1000000053	1028
1279.89		Spot	1	Image 1	75	1000000050	1029
1491.9		Spot	1	Image 1	75	1000000057	1030
1245.13		Spot	1	Image 1	75	1000000055	1031
1298.48		Spot	1	Image 1	75	1000000056	1032
1099.97		Spot	1	Image 1	75	1000000046	1033
1237.57		Spot	1	Image 1	75	1000000054	1034
2506.23		Spot	1	Image 1	75	1000000051	1035
2185.07		Spot	1	Image 1	75	1000000052	1036
1063.98		Spot	1	Image 1	75	1000000042	1037
1049.98		Spot	1	Image 1	76	1000000006	1038
1294.11		Spot	1	Image 1	76	1000000048	1039
1205.04		Spot	1	Image 1	76	1000000053	1040
1470		Spot	1	Image 1	76	1000000050	1041
1090.02		Spot	1	Image 1	76	1000000055	1042
1235.93		Spot	1	Image 1	76	1000000057	1043
1240.92		Spot	1	Image 1	76	1000000056	1044
1164.99		Spot	1	Image 1	76	1000000049	1045
1112.97		Spot	1	Image 1	76	1000000046	1046
1220.06		Spot	1	Image 1	76	1000000054	1047
2565.22		Spot	1	Image 1	76	1000000051	1048
1569.08		Spot	1	Image 1	76	1000000052	1049
1113.04		Spot	1	Image 1	76	1000000042	1050
1033.01		Spot	1	Image 1	77	1000000006	1051
1095		Spot	1	Image 1	77	1000000048	1052
1111.06		Spot	1	Image 1	77	1000000053	1053
1185.04		Spot	1	Image 1	77	1000000050	1054
1554		Spot	1	Image 1	77	1000000057	1055
1146.96		Spot	1	Image 1	77	1000000055	1056
1257.07		Spot	1	Image 1	77	1000000056	1057
1279.98		Spot	1	Image 1	77	1000000049	1058
1466.5		Spot	1	Image 1	77	1000000054	1059
2275.74		Spot	1	Image 1	77	1000000051	1060
1351.01		Spot	1	Image 1	77	1000000052	1061
1110.5		Spot	1	Image 1	77	1000000042	1062
1082.03		Spot	1	Image 1	78	1000000048	1063
1450.95		Spot	1	Image 1	78	1000000057	1064
1232.12		Spot	1	Image 1	78	1000000055	1065
1210.02		Spot	1	Image 1	78	1000000056	1066
1355.02		Spot	1	Image 1	78	1000000049	1067
1628		Spot	1	Image 1	78	1000000054	1068
2454.1		Spot	1	Image 1	78	1000000051	1069
1263.45		Spot	1	Image 1	78	1000000052	1070
1078.97		Spot	1	Image 1	78	1000000042	1071
1020.94		Spot	1	Image 1	79	1000000053	1072
2065.27		Spot	1	Image 1	79	1000000057	1073
1071		Spot	1	Image 1	79	1000000056	1074
1569.95		Spot	1	Image 1	79	1000000054	1075
2029.89		Spot	1	Image 1	79	1000000051	1076
1389.93		Spot	1	Image 1	79	1000000052	1077
1029.46		Spot	1	Image 1	79	1000000042	1078
1889.43		Spot	1	Image 1	80	1000000057	1079
1210.1		Spot	1	Image 1	80	1000000056	1080
1080.02		Spot	1	Image 1	80	1000000058	1081
1277.98		Spot	1	Image 1	80	1000000054	1082
1418		Spot	1	Image 1	80	1000000052	1083
1173.02		Spot	1	Image 1	80	1000000042	1084
1819.11		Spot	1	Image 1	81	1000000057	1085
1148.44		Spot	1	Image 1	81	1000000056	1086
1241.97		Spot	1	Image 1	81	1000000058	1087
1484.1		Spot	1	Image 1	81	1000000054	1088
1265.08		Spot	1	Image 1	81	1000000051	1089
1373.05		Spot	1	Image 1	81	1000000052	1090
986.99		Spot	1	Image 1	81	1000000042	1091
993.582		Spot	1	Image 1	82	1000000059	1092
2112.99		Spot	1	Image 1	82	1000000057	1093
1161.6		Spot	1	Image 1	82	1000000056	1094
1210.02		Spot	1	Image 1	82	1000000058	1095
1235.96		Spot	1	Image 1	82	1000000051	1096
1332.14		Spot	1	Image 1	82	1000000052	1097
1024.01		Spot	1	Image 1	82	1000000042	1098
1060.06		Spot	1	Image 1	83	1000000059	1099
1847.87		Spot	1	Image 1	83	1000000057	1100
1148.04		Spot	1	Image 1	83	1000000056	1101
1418.95		Spot	1	Image 1	83	1000000052	1102
1119.96		Spot	1	Image 1	83	1000000042	1103
1053		Spot	1	Image 1	84	1000000059	1104
1958.02		Spot	1	Image 1	84	1000000057	1105
1210.01		Spot	1	Image 1	84	1000000056	1106
1281.08		Spot	1	Image 1	84	1000000058	1107
1156.54		Spot	1	Image 1	84	1000000051	1108
1502.34		Spot	1	Image 1	84	1000000052	1109
1201.03		Spot	1	Image 1	84	1000000042	1110
1020.49		Spot	1	Image 1	85	1000000059	1111
1856.58		Spot	1	Image 1	85	1000000057	1112
1182.55		Spot	1	Image 1	85	1000000056	1113
1103.52		Spot	1	Image 1	85	1000000058	1114
1213.02		Spot	1	Image 1	85	1000000051	1115
1319.46		Spot	1	Image 1	85	1000000052	1116
1078.97		Spot	1	Image 1	86	1000000059	1117
1269.5		Spot	1	Image 1	86	1000000060	1118
1655.97		Spot	1	Image 1	86	1000000057	1119
1072.95		Spot	1	Image 1	86	1000000056	1120
1179		Spot	1	Image 1	86	1000000058	1121
1243.92		Spot	1	Image 1	86	1000000051	1122
1347.14		Spot	1	Image 1	86	1000000052	1123
1097.98		Spot	1	Image 1	87	1000000059	1124
1273		Spot	1	Image 1	87	1000000060	1125
1499.42		Spot	1	Image 1	87	1000000057	1126
1198.51		Spot	1	Image 1	87	1000000058	1127
1162.96		Spot	1	Image 1	87	1000000051	1128
1531.97		Spot	1	Image 1	87	1000000052	1129
1112.95		Spot	1	Image 1	88	1000000059	1130
1195.02		Spot	1	Image 1	88	1000000060	1131
1584.94		Spot	1	Image 1	88	1000000057	1132
1048.5		Spot	1	Image 1	88	1000000056	1133
1231.96		Spot	1	Image 1	88	1000000058	1134
1321.92		Spot	1	Image 1	88	1000000051	1135
1338.02		Spot	1	Image 1	88	1000000052	1136
1083.99		Spot	1	Image 1	89	1000000059	1137
1098.97		Spot	1	Image 1	89	1000000060	1138
1328.44		Spot	1	Image 1	89	1000000057	1139
1181.4		Spot	1	Image 1	89	1000000056	1140
1274.02		Spot	1	Image 1	89	1000000058	1141
1138.04		Spot	1	Image 1	89	1000000051	1142
1526.04		Spot	1	Image 1	89	1000000052	1143
1083.47		Spot	1	Image 1	90	1000000059	1144
1258.93		Spot	1	Image 1	90	1000000060	1145
1594.98		Spot	1	Image 1	90	1000000057	1146
1208.02		Spot	1	Image 1	90	1000000056	1147
1503.53		Spot	1	Image 1	90	1000000058	1148
1339.96		Spot	1	Image 1	90	1000000052	1149
1073.55		Spot	1	Image 1	91	1000000059	1150
1254.97		Spot	1	Image 1	91	1000000060	1151
1549.06		Spot	1	Image 1	91	1000000057	1152
1469.43		Spot	1	Image 1	91	1000000058	1153
1129.98		Spot	1	Image 1	91	1000000051	1154
1468.1		Spot	1	Image 1	91	1000000052	1155
1028.1		Spot	1	Image 1	92	1000000059	1156
1263		Spot	1	Image 1	92	1000000060	1157
1281.98		Spot	1	Image 1	92	1000000061	1158
1448.14		Spot	1	Image 1	92	1000000057	1159
1252.95		Spot	1	Image 1	92	1000000058	1160
1292.48		Spot	1	Image 1	92	1000000051	1161
1191.08		Spot	1	Image 1	92	1000000052	1162
1088.07		Spot	1	Image 1	93	1000000059	1163
1400.12		Spot	1	Image 1	93	1000000060	1164
1201.03		Spot	1	Image 1	93	1000000061	1165
1337.07		Spot	1	Image 1	93	1000000057	1166
1104.01		Spot	1	Image 1	93	1000000051	1167
1306.14		Spot	1	Image 1	93	1000000052	1168
1036.5		Spot	1	Image 1	94	1000000059	1169
1339.6		Spot	1	Image 1	94	1000000060	1170
1186.04		Spot	1	Image 1	94	1000000061	1171
1264		Spot	1	Image 1	94	1000000057	1172
1225.95		Spot	1	Image 1	94	1000000051	1173
1444		Spot	1	Image 1	94	1000000052	1174
1243.02		Spot	1	Image 1	95	1000000060	1175
1177.07		Spot	1	Image 1	95	1000000061	1176
1089.04		Spot	1	Image 1	95	1000000057	1177
1096.02		Spot	1	Image 1	95	1000000062	1178
1161.96		Spot	1	Image 1	95	1000000051	1179
1328.45		Spot	1	Image 1	95	1000000052	1180
1029		Spot	1	Image 1	96	1000000059	1181
1195.03		Spot	1	Image 1	96	1000000060	1182
1099		Spot	1	Image 1	96	1000000061	1183
1213.95		Spot	1	Image 1	96	1000000057	1184
1138.53		Spot	1	Image 1	96	1000000063	1185
1308.96		Spot	1	Image 1	96	1000000062	1186
1108.48		Spot	1	Image 1	96	1000000051	1187
1395.06		Spot	1	Image 1	96	1000000052	1188
1175.96		Spot	1	Image 1	97	1000000060	1189
1328.46		Spot	1	Image 1	97	1000000061	1190
1819		Spot	1	Image 1	97	1000000057	1191
1053.92		Spot	1	Image 1	97	1000000063	1192
1286.99		Spot	1	Image 1	97	1000000062	1193
1193.97		Spot	1	Image 1	97	1000000051	1194
1382		Spot	1	Image 1	97	1000000052	1195
1109.5		Spot	1	Image 1	98	1000000059	1196
1371.99		Spot	1	Image 1	98	1000000061	1197
1844.12		Spot	1	Image 1	98	1000000057	1198
1212.98		Spot	1	Image 1	98	1000000063	1199
1205.46		Spot	1	Image 1	98	1000000062	1200
1381.02		Spot	1	Image 1	98	1000000052	1201
1074.97		Spot	1	Image 1	99	1000000059	1202
1276.99		Spot	1	Image 1	99	1000000061	1203
1560.04		Spot	1	Image 1	99	1000000057	1204
1118.97		Spot	1	Image 1	99	1000000063	1205
1332.96		Spot	1	Image 1	99	1000000062	1206
1096.45		Spot	1	Image 1	99	1000000051	1207
1025.51		Spot	1	Image 1	100	1000000059	1208
1438.89		Spot	1	Image 1	100	1000000061	1209
1528.97		Spot	1	Image 1	100	1000000057	1210
1199.45		Spot	1	Image 1	100	1000000063	1211
1268.97		Spot	1	Image 1	100	1000000062	1212
1331.44		Spot	1	Image 1	100	1000000052	1213
1057.53		Spot	1	Image 1	101	1000000059	1214
1323.53		Spot	1	Image 1	101	1000000061	1215
1397.02		Spot	1	Image 1	101	1000000057	1216
1162		Spot	1	Image 1	101	1000000063	1217
1368.07		Spot	1	Image 1	101	1000000062	1218
1282.98		Spot	1	Image 1	101	1000000052	1219
1090.98		Spot	1	Image 1	102	1000000059	1220
1538.94		Spot	1	Image 1	102	1000000061	1221
1447.08		Spot	1	Image 1	102	1000000057	1222
1145.96		Spot	1	Image 1	102	1000000063	1223
1213.44		Spot	1	Image 1	102	1000000062	1224
1480.05		Spot	1	Image 1	102	1000000052	1225
1050.39		Spot	1	Image 1	103	1000000059	1226
1391.94		Spot	1	Image 1	103	1000000061	1227
1398.87		Spot	1	Image 1	103	1000000057	1228
1417.98		Spot	1	Image 1	103	1000000062	1229
1336.02		Spot	1	Image 1	103	1000000052	1230
1053.48		Spot	1	Image 1	104	1000000059	1231
1529.17		Spot	1	Image 1	104	1000000057	1232
1266.06		Spot	1	Image 1	104	1000000063	1233
1466.44		Spot	1	Image 1	104	1000000062	1234
1352.01		Spot	1	Image 1	104	1000000052	1235
1035.02		Spot	1	Image 1	105	1000000059	1236
1319.95		Spot	1	Image 1	105	1000000057	1237
1241		Spot	1	Image 1	105	1000000063	1238
1407.01		Spot	1	Image 1	105	1000000062	1239
1378.98		Spot	1	Image 1	105	1000000052	1240
1067.05		Spot	1	Image 1	106	1000000059	1241
1324.05		Spot	1	Image 1	106	1000000057	1242
1267.94		Spot	1	Image 1	106	1000000063	1243
1368.52		Spot	1	Image 1	106	1000000062	1244
1064.95		Spot	1	Image 1	107	1000000059	1245
1210.01		Spot	1	Image 1	107	1000000057	1246
1278.97		Spot	1	Image 1	107	1000000063	1247
1321.99		Spot	1	Image 1	107	1000000062	1248
1099		Spot	1	Image 1	108	1000000059	1249
1181.94		Spot	1	Image 1	108	1000000057	1250
1217.94		Spot	1	Image 1	108	1000000063	1251
1240.49		Spot	1	Image 1	108	1000000062	1252
1005.52		Spot	1	Image 1	109	1000000059	1253
1276.05		Spot	1	Image 1	109	1000000063	1254
1409.94		Spot	1	Image 1	109	1000000062	1255
998.024		Spot	1	Image 1	110	1000000059	1256
1221		Spot	1	Image 1	110	1000000063	1257
1430.5		Spot	1	Image 1	110	1000000062	1258
1032.46		Spot	1	Image 1	111	1000000059	1259
1158.43		Spot	1	Image 1	111	1000000063	1260
1026.99		Spot	1	Image 1	112	1000000059	1261
1152.46		Spot	1	Image 1	112	1000000063	1262
1039		Spot	1	Image 1	113	1000000059	1263
1145.99		Spot	1	Image 1	113	1000000063	1264
1026.04		Spot	1	Image 1	114	1000000059	1265
1225.02		Spot	1	Image 1	114	1000000063	1266
1206.98		Spot	1	Image 1	114	1000000064	1267
1091.05		Spot	1	Image 1	115	1000000059	1268
1334		Spot	1	Image 1	115	1000000063	1269
1289.08		Spot	1	Image 1	115	1000000064	1270
1219.93		Spot	1	Image 1	115	1000000065	1271
1055.97		Spot	1	Image 1	116	1000000059	1272
1368.11		Spot	1	Image 1	116	1000000064	1273
1393.01		Spot	1	Image 1	116	1000000065	1274
1060.56		Spot	1	Image 1	117	1000000059	1275
1361.87		Spot	1	Image 1	117	1000000063	1276
1226		Spot	1	Image 1	117	1000000064	1277
1383.97		Spot	1	Image 1	117	1000000065	1278
1103.96		Spot	1	Image 1	118	1000000059	1279
1344.51		Spot	1	Image 1	118	1000000063	1280
1258.96		Spot	1	Image 1	118	1000000064	1281
1239.96		Spot	1	Image 1	118	1000000065	1282
1095.03		Spot	1	Image 1	119	1000000059	1283
1429.12		Spot	1	Image 1	119	1000000063	1284
1281.48		Spot	1	Image 1	119	1000000064	1285
1436.06		Spot	1	Image 1	119	1000000065	1286
1113.49		Spot	1	Image 1	120	1000000059	1287
1422.06		Spot	1	Image 1	120	1000000063	1288
1273.02		Spot	1	Image 1	120	1000000064	1289
1234.01		Spot	1	Image 1	120	1000000065	1290
1230		Spot	1	Image 1	121	1000000063	1291
1342.01		Spot	1	Image 1	121	1000000064	1292
1392.04		Spot	1	Image 1	121	1000000065	1293
1017.08		Spot	1	Image 1	122	1000000059	1294
1153.08		Spot	1	Image 1	122	1000000063	1295
1202.91		Spot	1	Image 1	122	1000000064	1296
1272.9		Spot	1	Image 1	122	1000000065	1297
1144.95		Spot	1	Image 1	122	1000000066	1298
1052.07		Spot	1	Image 1	123	1000000059	1299
1384.96		Spot	1	Image 1	123	1000000063	1300
1287.52		Spot	1	Image 1	123	1000000064	1301
1305.46		Spot	1	Image 1	123	1000000065	1302
1170.01		Spot	1	Image 1	123	1000000066	1303
1230.03		Spot	1	Image 1	124	1000000063	1304
1155.97		Spot	1	Image 1	124	1000000064	1305
1250.52		Spot	1	Image 1	124	1000000065	1306
1250.06		Spot	1	Image 1	124	1000000066	1307
1319.9		Spot	1	Image 1	125	1000000063	1308
1406.5		Spot	1	Image 1	125	1000000064	1309
1197.97		Spot	1	Image 1	125	1000000065	1310
1110.51		Spot	1	Image 1	125	1000000066	1311
1141.94		Spot	1	Image 1	126	1000000063	1312
1337.16		Spot	1	Image 1	126	1000000064	1313
1345.01		Spot	1	Image 1	126	1000000065	1314
1096.5		Spot	1	Image 1	126	1000000066	1315
1287.05		Spot	1	Image 1	127	1000000063	1316
1319.98		Spot	1	Image 1	127	1000000064	1317
1356.08		Spot	1	Image 1	127	1000000065	1318
1057.98		Spot	1	Image 1	127	1000000066	1319
1260.03		Spot	1	Image 1	128	1000000063	1320
1313.54		Spot	1	Image 1	128	1000000064	1321
1218		Spot	1	Image 1	128	1000000065	1322
1203.92		Spot	1	Image 1	128	1000000066	1323
1298.95		Spot	1	Image 1	129	1000000063	1324
1431.07		Spot	1	Image 1	129	1000000064	1325
1493.61		Spot	1	Image 1	129	1000000065	1326
1141.98		Spot	1	Image 1	129	1000000066	1327
1155.49		Spot	1	Image 1	130	1000000063	1328
1393.84		Spot	1	Image 1	130	1000000067	1329
1240.57		Spot	1	Image 1	130	1000000064	1330
1400.91		Spot	1	Image 1	130	1000000065	1331
1167.54		Spot	1	Image 1	130	1000000066	1332
1243.92		Spot	1	Image 1	131	1000000068	1333
1253.1		Spot	1	Image 1	131	1000000067	1334
1383.12		Spot	1	Image 1	131	1000000064	1335
1215.02		Spot	1	Image 1	131	1000000069	1336
1117		Spot	1	Image 1	131	1000000070	1337
1158.05		Spot	1	Image 1	131	1000000066	1338
1435.17		Spot	1	Image 1	132	1000000068	1339
1116.04		Spot	1	Image 1	132	1000000063	1340
1284.07		Spot	1	Image 1	132	1000000067	1341
1283.1		Spot	1	Image 1	132	1000000064	1342
1366.06		Spot	1	Image 1	132	1000000069	1343
1211.98		Spot	1	Image 1	132	1000000070	1344
1219.95		Spot	1	Image 1	132	1000000065	1345
1154.92		Spot	1	Image 1	132	1000000066	1346
1380.11		Spot	1	Image 1	133	1000000068	1347
1263.08		Spot	1	Image 1	133	1000000063	1348
1240.08		Spot	1	Image 1	133	1000000067	1349
1240.98		Spot	1	Image 1	133	1000000064	1350
1290.43		Spot	1	Image 1	133	1000000069	1351
1533.49		Spot	1	Image 1	133	1000000070	1352
1412.05		Spot	1	Image 1	133	1000000065	1353
1133.99		Spot	1	Image 1	133	1000000066	1354
1544.4		Spot	1	Image 1	134	1000000068	1355
1359.97		Spot	1	Image 1	134	1000000063	1356
1159.01		Spot	1	Image 1	134	1000000067	1357
1264.98		Spot	1	Image 1	134	1000000064	1358
1462.46		Spot	1	Image 1	134	1000000069	1359
1324.48		Spot	1	Image 1	134	1000000070	1360
1540.06		Spot	1	Image 1	134	1000000065	1361
1475.91		Spot	1	Image 1	135	1000000068	1362
1307		Spot	1	Image 1	135	1000000063	1363
1154.98		Spot	1	Image 1	135	1000000067	1364
1299.6		Spot	1	Image 1	135	1000000064	1365
1229.94		Spot	1	Image 1	135	1000000069	1366
1495.99		Spot	1	Image 1	135	1000000070	1367
1371.09		Spot	1	Image 1	135	1000000065	1368
1468.54		Spot	1	Image 1	136	1000000068	1369
1157.01		Spot	1	Image 1	136	1000000063	1370
1174.92		Spot	1	Image 1	136	1000000067	1371
1160.91		Spot	1	Image 1	136	1000000064	1372
1428.91		Spot	1	Image 1	136	1000000069	1373
1617.1		Spot	1	Image 1	136	1000000070	1374
1856.89		Spot	1	Image 1	136	1000000065	1375
1229.51		Spot	1	Image 1	137	1000000068	1376
1071.51		Spot	1	Image 1	137	1000000063	1377
1220.98		Spot	1	Image 1	137	1000000067	1378
1259.97		Spot	1	Image 1	137	1000000064	1379
1272.88		Spot	1	Image 1	137	1000000069	1380
1235.94		Spot	1	Image 1	137	1000000070	1381
1499.4		Spot	1	Image 1	137	1000000065	1382
1112.98		Spot	1	Image 1	138	1000000068	1383
1319.05		Spot	1	Image 1	138	1000000067	1384
1469.02		Spot	1	Image 1	138	1000000064	1385
1239.57		Spot	1	Image 1	138	1000000069	1386
1186.53		Spot	1	Image 1	138	1000000070	1387
1204.1		Spot	1	Image 1	139	1000000068	1388
1179		Spot	1	Image 1	139	1000000063	1389
1313		Spot	1	Image 1	139	1000000071	1390
1230.07		Spot	1	Image 1	139	1000000067	1391
1237		Spot	1	Image 1	139	1000000064	1392
1453.18		Spot	1	Image 1	139	1000000069	1393
1281.98		Spot	1	Image 1	139	1000000070	1394
1192.09		Spot	1	Image 1	140	1000000068	1395
983.52		Spot	1	Image 1	140	1000000072	1396
1240.01		Spot	1	Image 1	140	1000000063	1397
1322.5		Spot	1	Image 1	140	1000000071	1398
1239.03		Spot	1	Image 1	140	1000000067	1399
1449.54		Spot	1	Image 1	140	1000000069	1400
1207.05		Spot	1	Image 1	140	1000000070	1401
1049.97		Spot	1	Image 1	141	1000000073	1402
1051.01		Spot	1	Image 1	141	1000000068	1403
1160.9		Spot	1	Image 1	141	1000000072	1404
1299.94		Spot	1	Image 1	141	1000000071	1405
1130.99		Spot	1	Image 1	141	1000000067	1406
1343.98		Spot	1	Image 1	141	1000000069	1407
1320.4		Spot	1	Image 1	141	1000000070	1408
1018.48		Spot	1	Image 1	142	1000000073	1409
1211.05		Spot	1	Image 1	142	1000000072	1410
1140.48		Spot	1	Image 1	142	1000000063	1411
1423.95		Spot	1	Image 1	142	1000000071	1412
1277		Spot	1	Image 1	142	1000000067	1413
1306.02		Spot	1	Image 1	142	1000000069	1414
1215.96		Spot	1	Image 1	142	1000000070	1415
1029.99		Spot	1	Image 1	143	1000000072	1416
1242.58		Spot	1	Image 1	143	1000000071	1417
1249.04		Spot	1	Image 1	143	1000000067	1418
1435.15		Spot	1	Image 1	143	1000000069	1419
1259.89		Spot	1	Image 1	143	1000000070	1420
1003.02		Spot	1	Image 1	144	1000000073	1421
1168.96		Spot	1	Image 1	144	1000000072	1422
1089.01		Spot	1	Image 1	144	1000000063	1423
1448.1		Spot	1	Image 1	144	1000000071	1424
1199.01		Spot	1	Image 1	144	1000000067	1425
1355.07		Spot	1	Image 1	144	1000000069	1426
1268.47		Spot	1	Image 1	144	1000000070	1427
1047.99		Spot	1	Image 1	145	1000000073	1428
1170		Spot	1	Image 1	145	1000000072	1429
1337.94		Spot	1	Image 1	145	1000000063	1430
1441.87		Spot	1	Image 1	145	1000000071	1431
1188.1		Spot	1	Image 1	145	1000000067	1432
1205.95		Spot	1	Image 1	145	1000000069	1433
1084.07		Spot	1	Image 1	146	1000000073	1434
1118.95		Spot	1	Image 1	146	1000000072	1435
1323.87		Spot	1	Image 1	146	1000000071	1436
1100.99		Spot	1	Image 1	146	1000000063	1437
1308.56		Spot	1	Image 1	146	1000000067	1438
1188.04		Spot	1	Image 1	146	1000000069	1439
1038.01		Spot	1	Image 1	147	1000000073	1440
1203		Spot	1	Image 1	147	1000000072	1441
1248.94		Spot	1	Image 1	147	1000000071	1442
1121.01		Spot	1	Image 1	147	1000000067	1443
1402.16		Spot	1	Image 1	147	1000000069	1444
1038.51		Spot	1	Image 1	148	1000000073	1445
1159.96		Spot	1	Image 1	148	1000000072	1446
1292.5		Spot	1	Image 1	148	1000000071	1447
1056.98		Spot	1	Image 1	148	1000000063	1448
1269.79		Spot	1	Image 1	148	1000000067	1449
1134.98		Spot	1	Image 1	148	1000000069	1450
1047.49		Spot	1	Image 1	149	1000000073	1451
1269.05		Spot	1	Image 1	149	1000000072	1452
1405.1		Spot	1	Image 1	149	1000000071	1453
1145.63		Spot	1	Image 1	149	1000000067	1454
1291.02		Spot	1	Image 1	149	1000000069	1455
1101.97		Spot	1	Image 1	150	1000000072	1456
1029.47		Spot	1	Image 1	150	1000000063	1457
1300.82		Spot	1	Image 1	150	1000000071	1458
1235.02		Spot	1	Image 1	150	1000000067	1459
998.025		Spot	1	Image 1	151	1000000073	1460
1303.54		Spot	1	Image 1	151	1000000072	1461
1397.11		Spot	1	Image 1	151	1000000071	1462
1075		Spot	1	Image 1	151	1000000063	1463
1149.52		Spot	1	Image 1	151	1000000067	1464
1304.48		Spot	1	Image 1	151	1000000069	1465
1359.53		Spot	1	Image 1	151	1000000074	1466
1195		Spot	1	Image 1	151	1000000075	1467
1022.98		Spot	1	Image 1	152	1000000073	1468
1190.05		Spot	1	Image 1	152	1000000072	1469
1271.99		Spot	1	Image 1	152	1000000071	1470
1210.48		Spot	1	Image 1	152	1000000067	1471
1148.44		Spot	1	Image 1	152	1000000076	1472
1266.07		Spot	1	Image 1	152	1000000069	1473
1495.46		Spot	1	Image 1	152	1000000074	1474
1071.05		Spot	1	Image 1	152	1000000077	1475
1176.08		Spot	1	Image 1	152	1000000075	1476
1046.98		Spot	1	Image 1	153	1000000072	1477
1385.9		Spot	1	Image 1	153	1000000071	1478
1230.47		Spot	1	Image 1	153	1000000067	1479
1251.98		Spot	1	Image 1	153	1000000076	1480
1117.06		Spot	1	Image 1	153	1000000069	1481
1130.02		Spot	1	Image 1	153	1000000078	1482
1496.02		Spot	1	Image 1	153	1000000074	1483
1067.02		Spot	1	Image 1	153	1000000077	1484
1144.03		Spot	1	Image 1	153	1000000075	1485
998.052		Spot	1	Image 1	154	1000000073	1486
1289.93		Spot	1	Image 1	154	1000000072	1487
1351.05		Spot	1	Image 1	154	1000000071	1488
1165.04		Spot	1	Image 1	154	1000000067	1489
1373.31		Spot	1	Image 1	154	1000000076	1490
1389.14		Spot	1	Image 1	154	1000000074	1491
1241.04		Spot	1	Image 1	154	1000000075	1492
1006.02		Spot	1	Image 1	155	1000000073	1493
1123.13		Spot	1	Image 1	155	1000000072	1494
1430.92		Spot	1	Image 1	155	1000000071	1495
1261.47		Spot	1	Image 1	155	1000000067	1496
1635.4		Spot	1	Image 1	155	1000000076	1497
1193.98		Spot	1	Image 1	155	1000000078	1498
1476.01		Spot	1	Image 1	155	1000000074	1499
1133.86		Spot	1	Image 1	155	1000000077	1500
1277.96		Spot	1	Image 1	155	1000000075	1501
1064.06		Spot	1	Image 1	156	1000000073	1502
1034.99		Spot	1	Image 1	156	1000000072	1503
1213.97		Spot	1	Image 1	156	1000000067	1504
1419.48		Spot	1	Image 1	156	1000000071	1505
1625.92		Spot	1	Image 1	156	1000000076	1506
1181.49		Spot	1	Image 1	156	1000000078	1507
1412.04		Spot	1	Image 1	156	1000000074	1508
1304.96		Spot	1	Image 1	156	1000000075	1509
1246.06		Spot	1	Image 1	156	1000000077	1510
1018.02		Spot	1	Image 1	157	1000000073	1511
1155.08		Spot	1	Image 1	157	1000000072	1512
1078.97		Spot	1	Image 1	157	1000000067	1513
1405.85		Spot	1	Image 1	157	1000000071	1514
1606.78		Spot	1	Image 1	157	1000000076	1515
1193.03		Spot	1	Image 1	157	1000000078	1516
1426.04		Spot	1	Image 1	157	1000000074	1517
1321.08		Spot	1	Image 1	157	1000000075	1518
1110.14		Spot	1	Image 1	157	1000000077	1519
957.98		Spot	1	Image 1	158	1000000073	1520
1059		Spot	1	Image 1	158	1000000067	1521
1329.1		Spot	1	Image 1	158	1000000071	1522
1596.75		Spot	1	Image 1	158	1000000076	1523
1285.94		Spot	1	Image 1	158	1000000078	1524
1276.52		Spot	1	Image 1	158	1000000074	1525
1399		Spot	1	Image 1	158	1000000075	1526
1071.01		Spot	1	Image 1	158	1000000077	1527
1023.99		Spot	1	Image 1	159	1000000073	1528
1416.98		Spot	1	Image 1	159	1000000071	1529
1631.18		Spot	1	Image 1	159	1000000076	1530
1329.97		Spot	1	Image 1	159	1000000078	1531
1231.05		Spot	1	Image 1	159	1000000074	1532
1126.05		Spot	1	Image 1	159	1000000077	1533
1038.02		Spot	1	Image 1	160	1000000073	1534
1362.39		Spot	1	Image 1	160	1000000071	1535
1442.44		Spot	1	Image 1	160	1000000076	1536
1136.02		Spot	1	Image 1	160	1000000078	1537
1406.89		Spot	1	Image 1	160	1000000074	1538
1230.04		Spot	1	Image 1	160	1000000075	1539
1196.02		Spot	1	Image 1	160	1000000077	1540
1062.94		Spot	1	Image 1	161	1000000073	1541
1395.87		Spot	1	Image 1	161	1000000071	1542
1340.09		Spot	1	Image 1	161	1000000076	1543
1273.03		Spot	1	Image 1	161	1000000078	1544
1353.81		Spot	1	Image 1	161	1000000074	1545
1254.54		Spot	1	Image 1	161	1000000075	1546
1203.09		Spot	1	Image 1	161	1000000077	1547
1017.5		Spot	1	Image 1	162	1000000073	1548
1397.95		Spot	1	Image 1	162	1000000071	1549
1576.12		Spot	1	Image 1	162	1000000076	1550
1223.49		Spot	1	Image 1	162	1000000078	1551
1199.02		Spot	1	Image 1	162	1000000074	1552
1146.96		Spot	1	Image 1	162	1000000075	1553
1061.44		Spot	1	Image 1	162	1000000077	1554
1036.99		Spot	1	Image 1	163	1000000073	1555
1417		Spot	1	Image 1	163	1000000071	1556
1393.04		Spot	1	Image 1	163	1000000076	1557
1272.11		Spot	1	Image 1	163	1000000078	1558
1195.5		Spot	1	Image 1	163	1000000074	1559
1012.99		Spot	1	Image 1	163	1000000077	1560
1037.99		Spot	1	Image 1	164	1000000073	1561
1232.52		Spot	1	Image 1	164	1000000071	1562
1445.37		Spot	1	Image 1	164	1000000076	1563
1238.03		Spot	1	Image 1	164	1000000078	1564
1530.48		Spot	1	Image 1	164	1000000074	1565
1111.08		Spot	1	Image 1	164	1000000077	1566
990.995		Spot	1	Image 1	165	1000000073	1567
1272.01		Spot	1	Image 1	165	1000000071	1568
1764.13		Spot	1	Image 1	165	1000000076	1569
1258.98		Spot	1	Image 1	165	1000000078	1570
1181.48		Spot	1	Image 1	165	1000000074	1571
1030.01		Spot	1	Image 1	166	1000000073	1572
1128.01		Spot	1	Image 1	166	1000000071	1573
1476.49		Spot	1	Image 1	166	1000000076	1574
1209.99		Spot	1	Image 1	166	1000000078	1575
1053.02		Spot	1	Image 1	167	1000000073	1576
1209.07		Spot	1	Image 1	167	1000000078	1577
1165		Spot	1	Image 1	167	1000000074	1578
1035		Spot	1	Image 1	168	1000000073	1579
974.06		Spot	1	Image 1	168	1000000071	1580
1142.04		Spot	1	Image 1	168	1000000078	1581
1059.97		Spot	1	Image 1	169	1000000073	1582
1120.54		Spot	1	Image 1	169	1000000078	1583
1059.53		Spot	1	Image 1	170	1000000073	1584
980.039		Spot	1	Image 1	170	1000000071	1585
1227.59		Spot	1	Image 1	170	1000000078	1586
1038.01		Spot	1	Image 1	171	1000000073	1587
1179.01		Spot	1	Image 1	171	1000000078	1588
1032.51		Spot	1	Image 1	172	1000000073	1589
1007.99		Spot	1	Image 1	172	1000000071	1590
1255.07		Spot	1	Image 1	172	1000000078	1591
1068.98		Spot	1	Image 1	173	1000000073	1592
1175.93		Spot	1	Image 1	173	1000000071	1593
1011.03		Spot	1	Image 1	174	1000000073	1594
1149.03		Spot	1	Image 1	174	1000000071	1595
1191.44		Spot	1	Image 1	174	1000000078	1596
1114.99		Spot	1	Image 1	174	1000000079	1597
1343.07		Spot	1	Image 1	175	1000000078	1598
1071.97		Spot	1	Image 1	175	1000000079	1599
1062.92		Spot	1	Image 1	176	1000000073	1600
1336.1		Spot	1	Image 1	176	1000000071	1601
1228.95		Spot	1	Image 1	176	1000000078	1602
1082.96		Spot	1	Image 1	176	1000000079	1603
1037.47		Spot	1	Image 1	176	1000000080	1604
1050.98		Spot	1	Image 1	177	1000000073	1605
1537.51		Spot	1	Image 1	177	1000000071	1606
1245.02		Spot	1	Image 1	177	1000000078	1607
1065.05		Spot	1	Image 1	177	1000000080	1608
1029.03		Spot	1	Image 1	178	1000000073	1609
1013.99		Spot	1	Image 1	178	1000000081	1610
1535.02		Spot	1	Image 1	178	1000000071	1611
1280.99		Spot	1	Image 1	178	1000000078	1612
1118.96		Spot	1	Image 1	178	1000000079	1613
1073.97		Spot	1	Image 1	178	1000000080	1614
1001.04		Spot	1	Image 1	179	1000000073	1615
1190.95		Spot	1	Image 1	179	1000000081	1616
1259.01		Spot	1	Image 1	179	1000000071	1617
1271.16		Spot	1	Image 1	179	1000000078	1618
1142.06		Spot	1	Image 1	179	1000000079	1619
1064		Spot	1	Image 1	180	1000000073	1620
1749		Spot	1	Image 1	180	1000000081	1621
1264.48		Spot	1	Image 1	180	1000000071	1622
1143.99		Spot	1	Image 1	180	1000000078	1623
1047.96		Spot	1	Image 1	180	1000000079	1624
1019.55		Spot	1	Image 1	180	1000000080	1625
1019.02		Spot	1	Image 1	181	1000000073	1626
1532.84		Spot	1	Image 1	181	1000000081	1627
1191.05		Spot	1	Image 1	181	1000000071	1628
1217.4		Spot	1	Image 1	181	1000000078	1629
1055.96		Spot	1	Image 1	181	1000000079	1630
1031.5		Spot	1	Image 1	181	1000000080	1631
1054.02		Spot	1	Image 1	182	1000000073	1632
1649.58		Spot	1	Image 1	182	1000000081	1633
1180.96		Spot	1	Image 1	182	1000000071	1634
1108.04		Spot	1	Image 1	182	1000000078	1635
1171.98		Spot	1	Image 1	182	1000000079	1636
1008.03		Spot	1	Image 1	182	1000000080	1637
1153.98		Spot	1	Image 1	183	1000000082	1638
1880.86		Spot	1	Image 1	183	1000000081	1639
1073.46		Spot	1	Image 1	183	1000000071	1640
1086.95		Spot	1	Image 1	183	1000000079	1641
1071.4		Spot	1	Image 1	183	1000000080	1642
1170.48		Spot	1	Image 1	184	1000000082	1643
1451.19		Spot	1	Image 1	184	1000000081	1644
1161		Spot	1	Image 1	184	1000000071	1645
1245.04		Spot	1	Image 1	184	1000000078	1646
1098.94		Spot	1	Image 1	184	1000000079	1647
1175.09		Spot	1	Image 1	185	1000000082	1648
1065.97		Spot	1	Image 1	185	1000000083	1649
1352.17		Spot	1	Image 1	185	1000000081	1650
1045		Spot	1	Image 1	185	1000000071	1651
1211.91		Spot	1	Image 1	185	1000000078	1652
1071.95		Spot	1	Image 1	185	1000000080	1653
1252.14		Spot	1	Image 1	186	1000000082	1654
1133.95		Spot	1	Image 1	186	1000000083	1655
1298.91		Spot	1	Image 1	186	1000000081	1656
1044		Spot	1	Image 1	186	1000000071	1657
1228.94		Spot	1	Image 1	186	1000000078	1658
1108.04		Spot	1	Image 1	186	1000000080	1659
1104.92		Spot	1	Image 1	187	1000000082	1660
1012.01		Spot	1	Image 1	187	1000000083	1661
1166.46		Spot	1	Image 1	187	1000000081	1662
1030.03		Spot	1	Image 1	187	1000000071	1663
1137.01		Spot	1	Image 1	187	1000000078	1664
1217.98		Spot	1	Image 1	187	1000000080	1665
1309.82		Spot	1	Image 1	188	1000000082	1666
1198.05		Spot	1	Image 1	188	1000000083	1667
1223.01		Spot	1	Image 1	188	1000000081	1668
1224.99		Spot	1	Image 1	188	1000000078	1669
1147.95		Spot	1	Image 1	189	1000000082	1670
1183.07		Spot	1	Image 1	189	1000000083	1671
1564.52		Spot	1	Image 1	189	1000000081	1672
1268		Spot	1	Image 1	189	1000000078	1673
1059.04		Spot	1	Image 1	189	1000000080	1674
1246.36		Spot	1	Image 1	190	1000000082	1675
1097.55		Spot	1	Image 1	190	1000000083	1676
1486.61		Spot	1	Image 1	190	1000000081	1677
1313.06		Spot	1	Image 1	190	1000000078	1678
1008.04		Spot	1	Image 1	190	1000000080	1679
1360.57		Spot	1	Image 1	191	1000000082	1680
1063.97		Spot	1	Image 1	191	1000000083	1681
1488.51		Spot	1	Image 1	191	1000000081	1682
1349.98		Spot	1	Image 1	191	1000000078	1683
1021.53		Spot	1	Image 1	191	1000000080	1684
1338.9		Spot	1	Image 1	192	1000000082	1685
1394		Spot	1	Image 1	192	1000000081	1686
1412.38		Spot	1	Image 1	192	1000000078	1687
1014.49		Spot	1	Image 1	192	1000000080	1688
1229.5		Spot	1	Image 1	193	1000000082	1689
1083.04		Spot	1	Image 1	193	1000000083	1690
1290.49		Spot	1	Image 1	193	1000000081	1691
1199.93		Spot	1	Image 1	193	1000000078	1692
1247.46		Spot	1	Image 1	194	1000000082	1693
1016.98		Spot	1	Image 1	194	1000000083	1694
1399.01		Spot	1	Image 1	194	1000000081	1695
1198.06		Spot	1	Image 1	194	1000000078	1696
1058.02		Spot	1	Image 1	194	1000000080	1697
1365.03		Spot	1	Image 1	195	1000000082	1698
1301.11		Spot	1	Image 1	195	1000000083	1699
1399.7		Spot	1	Image 1	195	1000000081	1700
1290.92		Spot	1	Image 1	195	1000000078	1701
1415.1		Spot	1	Image 1	196	1000000082	1702
1190.47		Spot	1	Image 1	196	1000000083	1703
1220.12		Spot	1	Image 1	196	1000000081	1704
1251.02		Spot	1	Image 1	196	1000000078	1705
1069.95		Spot	1	Image 1	196	1000000080	1706
1562.14		Spot	1	Image 1	197	1000000082	1707
1329.51		Spot	1	Image 1	197	1000000081	1708
1398.01		Spot	1	Image 1	197	1000000078	1709
1407.11		Spot	1	Image 1	198	1000000082	1710
1293.98		Spot	1	Image 1	198	1000000081	1711
1135.03		Spot	1	Image 1	198	1000000084	1712
1423.99		Spot	1	Image 1	198	1000000078	1713
1140.04		Spot	1	Image 1	198	1000000085	1714
1397.03		Spot	1	Image 1	199	1000000082	1715
1258.95		Spot	1	Image 1	199	1000000081	1716
1238.98		Spot	1	Image 1	199	1000000084	1717
1276.95		Spot	1	Image 1	199	1000000078	1718
1171.02		Spot	1	Image 1	199	1000000085	1719
1254.1		Spot	1	Image 1	200	1000000082	1720
1429.08		Spot	1	Image 1	200	1000000081	1721
1246.35		Spot	1	Image 1	200	1000000084	1722
1433.94		Spot	1	Image 1	200	1000000078	1723
1178.06		Spot	1	Image 1	200	1000000085	1724
1264.92		Spot	1	Image 1	201	1000000082	1725
1305.07		Spot	1	Image 1	201	1000000081	1726
1193.99		Spot	1	Image 1	201	1000000084	1727
1093.06		Spot	1	Image 1	201	1000000085	1728
1423.08		Spot	1	Image 1	202	1000000082	1729
1126.49		Spot	1	Image 1	202	1000000081	1730
1221.03		Spot	1	Image 1	202	1000000084	1731
1249.99		Spot	1	Image 1	202	1000000085	1732
1234.12		Spot	1	Image 1	203	1000000082	1733
1230.05		Spot	1	Image 1	203	1000000081	1734
1445.88		Spot	1	Image 1	203	1000000084	1735
1331.12		Spot	1	Image 1	203	1000000085	1736
1237.12		Spot	1	Image 1	204	1000000082	1737
1222.6		Spot	1	Image 1	204	1000000081	1738
1202.99		Spot	1	Image 1	204	1000000084	1739
1200.98		Spot	1	Image 1	204	1000000085	1740
1303.09		Spot	1	Image 1	205	1000000082	1741
1260.08		Spot	1	Image 1	205	1000000081	1742
1296		Spot	1	Image 1	205	1000000084	1743
1294		Spot	1	Image 1	205	1000000085	1744
1242.99		Spot	1	Image 1	206	1000000082	1745
1415.24		Spot	1	Image 1	206	1000000081	1746
1112.04		Spot	1	Image 1	206	1000000084	1747
1115.96		Spot	1	Image 1	206	1000000085	1748
1397.48		Spot	1	Image 1	207	1000000082	1749
991.012		Spot	1	Image 1	207	1000000081	1750
1174.47		Spot	1	Image 1	207	1000000084	1751
1179.88		Spot	1	Image 1	208	1000000082	1752
1400.53		Spot	1	Image 1	208	1000000084	1753
1157.49		Spot	1	Image 1	208	1000000085	1754
1354.04		Spot	1	Image 1	209	1000000084	1755
1339.54		Spot	1	Image 1	210	1000000082	1756
1313.5		Spot	1	Image 1	211	1000000082	1757
971.056		Spot	1	Image 1	211	1000000086	1758
1235.5		Spot	1	Image 1	212	1000000082	1759
1130.4		Spot	1	Image 1	212	1000000086	1760
1299.96		Spot	1	Image 1	213	1000000082	1761
1300.49		Spot	1	Image 1	213	1000000086	1762
1342.01		Spot	1	Image 1	214	1000000082	1763
1031.07		Spot	1	Image 1	214	1000000087	1764
1310.53		Spot	1	Image 1	214	1000000086	1765
1416		Spot	1	Image 1	215	1000000082	1766
1112		Spot	1	Image 1	215	1000000087	1767
1178.97		Spot	1	Image 1	215	1000000086	1768
1298.92		Spot	1	Image 1	216	1000000088	1769
1323.1		Spot	1	Image 1	216	1000000082	1770
1154		Spot	1	Image 1	216	1000000089	1771
1131.01		Spot	1	Image 1	216	1000000087	1772
1109.93		Spot	1	Image 1	216	1000000086	1773
1168.08		Spot	1	Image 1	217	1000000088	1774
1232		Spot	1	Image 1	217	1000000082	1775
1105.05		Spot	1	Image 1	217	1000000087	1776
1182.57		Spot	1	Image 1	217	1000000086	1777
1064.51		Spot	1	Image 1	218	1000000088	1778
1236.12		Spot	1	Image 1	218	1000000082	1779
1257.12		Spot	1	Image 1	218	1000000089	1780
1260.47		Spot	1	Image 1	218	1000000087	1781
1261		Spot	1	Image 1	218	1000000086	1782
1081.03		Spot	1	Image 1	219	1000000090	1783
1432.95		Spot	1	Image 1	219	1000000089	1784
1273.98		Spot	1	Image 1	219	1000000087	1785
1127.48		Spot	1	Image 1	219	1000000086	1786
1039.02		Spot	1	Image 1	220	1000000088	1787
1650.19		Spot	1	Image 1	220	1000000090	1788
1243.52		Spot	1	Image 1	220	1000000091	1789
1164.99		Spot	1	Image 1	220	1000000089	1790
1137.01		Spot	1	Image 1	220	1000000087	1791
1225.94		Spot	1	Image 1	220	1000000086	1792
1134.95		Spot	1	Image 1	221	1000000088	1793
1246.98		Spot	1	Image 1	221	1000000090	1794
1147.94		Spot	1	Image 1	221	1000000091	1795
1368.45		Spot	1	Image 1	221	1000000089	1796
1124.52		Spot	1	Image 1	221	1000000087	1797
1122.09		Spot	1	Image 1	221	1000000086	1798
1148.48		Spot	1	Image 1	222	1000000092	1799
1163.62		Spot	1	Image 1	222	1000000090	1800
1125.42		Spot	1	Image 1	222	1000000091	1801
1434.91		Spot	1	Image 1	222	1000000089	1802
1227.03		Spot	1	Image 1	222	1000000087	1803
1084.95		Spot	1	Image 1	222	1000000086	1804
1226.96		Spot	1	Image 1	223	1000000088	1805
1229.92		Spot	1	Image 1	223	1000000092	1806
1063.95		Spot	1	Image 1	223	1000000090	1807
1117.98		Spot	1	Image 1	223	1000000091	1808
1202.96		Spot	1	Image 1	223	1000000089	1809
1109.99		Spot	1	Image 1	223	1000000093	1810
1287.03		Spot	1	Image 1	223	1000000087	1811
1093.51		Spot	1	Image 1	223	1000000086	1812
1218.51		Spot	1	Image 1	224	1000000092	1813
1374.11		Spot	1	Image 1	224	1000000094	1814
1120.04		Spot	1	Image 1	224	1000000091	1815
1135.98		Spot	1	Image 1	224	1000000089	1816
1115.48		Spot	1	Image 1	224	1000000093	1817
1048.95		Spot	1	Image 1	224	1000000087	1818
1082.46		Spot	1	Image 1	224	1000000086	1819
1053.96		Spot	1	Image 1	225	1000000088	1820
1293		Spot	1	Image 1	225	1000000092	1821
1316.6		Spot	1	Image 1	225	1000000090	1822
1436.88		Spot	1	Image 1	225	1000000094	1823
1305.1		Spot	1	Image 1	225	1000000091	1824
1201.99		Spot	1	Image 1	225	1000000093	1825
1084.02		Spot	1	Image 1	225	1000000087	1826
1170.97		Spot	1	Image 1	225	1000000086	1827
1037.95		Spot	1	Image 1	226	1000000088	1828
1197.03		Spot	1	Image 1	226	1000000092	1829
1201.99		Spot	1	Image 1	226	1000000090	1830
1072.94		Spot	1	Image 1	226	1000000094	1831
1162.95		Spot	1	Image 1	226	1000000091	1832
1068.08		Spot	1	Image 1	226	1000000089	1833
988.012		Spot	1	Image 1	226	1000000093	1834
1078.46		Spot	1	Image 1	226	1000000086	1835
1232.5		Spot	1	Image 1	227	1000000092	1836
1167.11		Spot	1	Image 1	227	1000000090	1837
1016.52		Spot	1	Image 1	227	1000000094	1838
1077.51		Spot	1	Image 1	227	1000000091	1839
1228.05		Spot	1	Image 1	227	1000000089	1840
1018.5		Spot	1	Image 1	228	1000000088	1841
1297.07		Spot	1	Image 1	228	1000000092	1842
1249.94		Spot	1	Image 1	228	1000000090	1843
1217.89		Spot	1	Image 1	228	1000000094	1844
1372.99		Spot	1	Image 1	228	1000000091	1845
1044.98		Spot	1	Image 1	228	1000000093	1846
1098		Spot	1	Image 1	228	1000000089	1847
1274		Spot	1	Image 1	229	1000000092	1848
1406.47		Spot	1	Image 1	229	1000000090	1849
1205.04		Spot	1	Image 1	229	1000000094	1850
1232.95		Spot	1	Image 1	229	1000000091	1851
1141.95		Spot	1	Image 1	229	1000000093	1852
1151.04		Spot	1	Image 1	229	1000000089	1853
1391.01		Spot	1	Image 1	230	1000000092	1854
1072.55		Spot	1	Image 1	230	1000000090	1855
1074.02		Spot	1	Image 1	230	1000000094	1856
1188.95		Spot	1	Image 1	230	1000000091	1857
1101		Spot	1	Image 1	230	1000000089	1858
1138.08		Spot	1	Image 1	230	1000000095	1859
1225.92		Spot	1	Image 1	231	1000000092	1860
1109		Spot	1	Image 1	231	1000000094	1861
1131.11		Spot	1	Image 1	231	1000000091	1862
1007.03		Spot	1	Image 1	231	1000000093	1863
1146.97		Spot	1	Image 1	231	1000000089	1864
1223.86		Spot	1	Image 1	231	1000000095	1865
1365.85		Spot	1	Image 1	232	1000000092	1866
1264.06		Spot	1	Image 1	232	1000000094	1867
1089.98		Spot	1	Image 1	232	1000000091	1868
1013.99		Spot	1	Image 1	232	1000000093	1869
1028.05		Spot	1	Image 1	232	1000000089	1870
1251.99		Spot	1	Image 1	232	1000000095	1871
1242.48		Spot	1	Image 1	233	1000000092	1872
1259.93		Spot	1	Image 1	233	1000000094	1873
1131.49		Spot	1	Image 1	233	1000000093	1874
1112.07		Spot	1	Image 1	233	1000000095	1875
1435.08		Spot	1	Image 1	234	1000000092	1876
1393.96		Spot	1	Image 1	234	1000000094	1877
1192.46		Spot	1	Image 1	234	1000000091	1878
1037.93		Spot	1	Image 1	234	1000000093	1879
1171.99		Spot	1	Image 1	234	1000000095	1880
1302.91		Spot	1	Image 1	235	1000000092	1881
1266.5		Spot	1	Image 1	235	1000000091	1882
1149.02		Spot	1	Image 1	235	1000000095	1883
1186.49		Spot	1	Image 1	236	1000000092	1884
1189.52		Spot	1	Image 1	236	1000000094	1885
1095.47		Spot	1	Image 1	236	1000000096	1886
1013.08		Spot	1	Image 1	236	1000000095	1887
1155.99		Spot	1	Image 1	237	1000000092	1888
1223.05		Spot	1	Image 1	237	1000000096	1889
1322.02		Spot	1	Image 1	237	1000000094	1890
1216.46		Spot	1	Image 1	237	1000000095	1891
1230.96		Spot	1	Image 1	238	1000000092	1892
1205.03		Spot	1	Image 1	238	1000000096	1893
1803.55		Spot	1	Image 1	238	1000000094	1894
1323.85		Spot	1	Image 1	238	1000000095	1895
1083.5		Spot	1	Image 1	239	1000000092	1896
1265.02		Spot	1	Image 1	239	1000000096	1897
1340.98		Spot	1	Image 1	239	1000000094	1898
1244.38		Spot	1	Image 1	239	1000000095	1899
1047.56		Spot	1	Image 1	240	1000000092	1900
1387		Spot	1	Image 1	240	1000000096	1901
1567.47		Spot	1	Image 1	240	1000000094	1902
1221.46		Spot	1	Image 1	240	1000000095	1903
1109.97		Spot	1	Image 1	241	1000000092	1904
1342		Spot	1	Image 1	241	1000000096	1905
1279.99		Spot	1	Image 1	241	1000000094	1906
1183.09		Spot	1	Image 1	241	1000000095	1907
1173.96		Spot	1	Image 1	242	1000000092	1908
1545.85		Spot	1	Image 1	242	1000000096	1909
1286.41		Spot	1	Image 1	242	1000000095	1910
1077.07		Spot	1	Image 1	242	1000000097	1911
1221.1		Spot	1	Image 1	243	1000000092	1912
1226.95		Spot	1	Image 1	243	1000000096	1913
1408.99		Spot	1	Image 1	243	1000000095	1914
1071.97		Spot	1	Image 1	243	1000000097	1915
1072.56		Spot	1	Image 1	243	1000000098	1916
1258.54		Spot	1	Image 1	244	1000000092	1917
1217.86		Spot	1	Image 1	244	1000000096	1918
1238.95		Spot	1	Image 1	244	1000000095	1919
1068.04		Spot	1	Image 1	244	1000000097	1920
1279.58		Spot	1	Image 1	244	1000000098	1921
1250.07		Spot	1	Image 1	245	1000000092	1922
1236.48		Spot	1	Image 1	245	1000000096	1923
1118.06		Spot	1	Image 1	245	1000000095	1924
1022.01		Spot	1	Image 1	245	1000000097	1925
1563.4		Spot	1	Image 1	245	1000000098	1926
1153.02		Spot	1	Image 1	246	1000000092	1927
1200.56		Spot	1	Image 1	246	1000000096	1928
1215.94		Spot	1	Image 1	246	1000000098	1929
1074.97		Spot	1	Image 1	247	1000000092	1930
1118.06		Spot	1	Image 1	247	1000000096	1931
1010.51		Spot	1	Image 1	247	1000000097	1932
1406.89		Spot	1	Image 1	247	1000000098	1933
1005.02		Spot	1	Image 1	248	1000000092	1934
1177.07		Spot	1	Image 1	248	1000000096	1935
1056.48		Spot	1	Image 1	248	1000000097	1936
1420.51		Spot	1	Image 1	248	1000000098	1937
1072.99		Spot	1	Image 1	249	1000000092	1938
1105.51		Spot	1	Image 1	249	1000000096	1939
1049.04		Spot	1	Image 1	249	1000000097	1940
1333.1		Spot	1	Image 1	249	1000000098	1941
1170.02		Spot	1	Image 1	250	1000000092	1942
1215.94		Spot	1	Image 1	250	1000000096	1943
1158.01		Spot	1	Image 1	250	1000000098	1944
1071.04		Spot	1	Image 1	251	1000000092	1945
1131.55		Spot	1	Image 1	251	1000000096	1946
1016.03		Spot	1	Image 1	251	1000000097	1947
1447.07		Spot	1	Image 1	251	1000000098	1948
1167.06		Spot	1	Image 1	252	1000000096	1949
1062.05		Spot	1	Image 1	252	1000000097	1950
1626.36		Spot	1	Image 1	252	1000000098	1951
1071.93		Spot	1	Image 1	253	1000000097	1952
1277.9		Spot	1	Image 1	253	1000000098	1953
1070.96		Spot	1	Image 1	254	1000000097	1954
1324		Spot	1	Image 1	254	1000000098	1955
1133.5		Spot	1	Image 1	255	1000000097	1956
1157.52		Spot	1	Image 1	255	1000000098	1957
1037.98		Spot	1	Image 1	256	1000000097	1958
1196.54		Spot	1	Image 1	257	1000000099	1959
1148.46		Spot	1	Image 1	257	1000000097	1960
1147.99		Spot	1	Image 1	258	1000000099	1961
1019.98		Spot	1	Image 1	258	1000000097	1962
1063.99		Spot	1	Image 1	259	1000000097	1963
1252.46		Spot	1	Image 1	260	1000000099	1964
1029.01		Spot	1	Image 1	260	1000000097	1965
1091.06		Spot	1	Image 1	261	1000000099	1966
1094		Spot	1	Image 1	261	1000000097	1967
1083.53		Spot	1	Image 1	262	1000000099	1968
1049.42		Spot	1	Image 1	262	1000000097	1969
1218.6		Spot	1	Image 1	263	1000000100	1970
1045.46		Spot	1	Image 1	263	1000000097	1971
1096.5		Spot	1	Image 1	264	1000000099	1972
1241.97		Spot	1	Image 1	264	1000000100	1973
1117		Spot	1	Image 1	264	1000000097	1974
1177.98		Spot	1	Image 1	265	1000000099	1975
1221.92		Spot	1	Image 1	265	1000000100	1976
1106.99		Spot	1	Image 1	265	1000000101	1977
1046.98		Spot	1	Image 1	265	1000000097	1978
1269.02		Spot	1	Image 1	266	1000000099	1979
1157.48		Spot	1	Image 1	266	1000000100	1980
1289.92		Spot	1	Image 1	266	1000000101	1981
1064.98		Spot	1	Image 1	266	1000000097	1982
1187.05		Spot	1	Image 1	267	1000000099	1983
1140.87		Spot	1	Image 1	267	1000000100	1984
1126.03		Spot	1	Image 1	267	1000000101	1985
1101.95		Spot	1	Image 1	267	1000000097	1986
1173.96		Spot	1	Image 1	268	1000000102	1987
1079.95		Spot	1	Image 1	268	1000000100	1988
1070.97		Spot	1	Image 1	268	1000000097	1989
1108.05		Spot	1	Image 1	269	1000000102	1990
1185.5		Spot	1	Image 1	269	1000000100	1991
1247.47		Spot	1	Image 1	269	1000000101	1992
1094.51		Spot	1	Image 1	270	1000000102	1993
1263.05		Spot	1	Image 1	270	1000000100	1994
1147.04		Spot	1	Image 1	270	1000000101	1995
1021		Spot	1	Image 1	271	1000000102	1996
[truncated: 1,088 more rows]
