# Supplementary material for: Satb1 integrates DNA binding site geometry and torsional stress to differentially target nucleosome-dense regions
Source: Nat Commun. 2019 Jul 19;10:3221. doi: 10.1038/s41467-019-11118-8 (PMC6642133; doi:10.1038/s41467-019-11118-8)
Supplement: Supplementary file 10 — Source Data [file 41467_2019_11118_MOESM10_ESM.zip › Source data/Single Molecule Tracking/single molecule tracks/del HD analysis/PDZ-CUT1-CUT2-STABLE-AC_292c9_TRIAL 2_Statistics/PDZ-CUT1-CUT2-STABLE-AC_292c9_TRIAL 2_Intensity_Min_Ch=1_Img=1.csv]

Intensity Min Ch=1 Img=1
====================
Intensity Min	Unit	Category	Channel	Image	Time	TrackID	ID
1124		Spot	1	Image 1	1	1000000000	0
1278		Spot	1	Image 1	1	1000000001	1
1503		Spot	1	Image 1	1	1000000002	2
1300		Spot	1	Image 1	1	1000000003	3
1253		Spot	1	Image 1	1	1000000004	4
1097		Spot	1	Image 1	2	1000000000	5
2119		Spot	1	Image 1	2	1000000005	6
1310		Spot	1	Image 1	2	1000000001	7
1652		Spot	1	Image 1	2	1000000002	8
1128		Spot	1	Image 1	2	1000000003	9
1350		Spot	1	Image 1	2	1000000004	10
1094		Spot	1	Image 1	3	1000000006	11
1340		Spot	1	Image 1	3	1000000007	12
1168		Spot	1	Image 1	3	1000000000	13
2330		Spot	1	Image 1	3	1000000005	14
1343		Spot	1	Image 1	3	1000000001	15
1509		Spot	1	Image 1	3	1000000002	16
1190		Spot	1	Image 1	3	1000000003	17
1405		Spot	1	Image 1	3	1000000004	18
1223		Spot	1	Image 1	4	1000000008	19
1132		Spot	1	Image 1	4	1000000000	20
2356		Spot	1	Image 1	4	1000000005	21
1390		Spot	1	Image 1	4	1000000001	22
1608		Spot	1	Image 1	4	1000000002	23
1870		Spot	1	Image 1	4	1000000009	24
1186		Spot	1	Image 1	4	1000000010	25
1331		Spot	1	Image 1	4	1000000003	26
1295		Spot	1	Image 1	4	1000000004	27
1088		Spot	1	Image 1	5	1000000006	28
1171		Spot	1	Image 1	5	1000000008	29
1253		Spot	1	Image 1	5	1000000011	30
1374		Spot	1	Image 1	5	1000000007	31
1260		Spot	1	Image 1	5	1000000000	32
2318		Spot	1	Image 1	5	1000000005	33
1348		Spot	1	Image 1	5	1000000012	34
1342		Spot	1	Image 1	5	1000000001	35
1289		Spot	1	Image 1	5	1000000013	36
1537		Spot	1	Image 1	5	1000000002	37
2126		Spot	1	Image 1	5	1000000009	38
1104		Spot	1	Image 1	5	1000000010	39
1195		Spot	1	Image 1	5	1000000003	40
1071		Spot	1	Image 1	6	1000000006	41
1103		Spot	1	Image 1	6	1000000014	42
1058		Spot	1	Image 1	6	1000000008	43
1524		Spot	1	Image 1	6	1000000011	44
1270		Spot	1	Image 1	6	1000000007	45
2230		Spot	1	Image 1	6	1000000005	46
1377		Spot	1	Image 1	6	1000000012	47
1547		Spot	1	Image 1	6	1000000001	48
1318		Spot	1	Image 1	6	1000000013	49
1675		Spot	1	Image 1	6	1000000002	50
2090		Spot	1	Image 1	6	1000000009	51
1274		Spot	1	Image 1	6	1000000010	52
1173		Spot	1	Image 1	6	1000000003	53
1093		Spot	1	Image 1	6	1000000004	54
1121		Spot	1	Image 1	7	1000000006	55
1152		Spot	1	Image 1	7	1000000008	56
1397		Spot	1	Image 1	7	1000000015	57
1422		Spot	1	Image 1	7	1000000011	58
1367		Spot	1	Image 1	7	1000000007	59
1088		Spot	1	Image 1	7	1000000000	60
1843		Spot	1	Image 1	7	1000000005	61
1449		Spot	1	Image 1	7	1000000012	62
1506		Spot	1	Image 1	7	1000000001	63
1340		Spot	1	Image 1	7	1000000002	64
2147		Spot	1	Image 1	7	1000000009	65
1272		Spot	1	Image 1	7	1000000010	66
1279		Spot	1	Image 1	7	1000000003	67
1732		Spot	1	Image 1	7	1000000016	68
1182		Spot	1	Image 1	7	1000000004	69
1114		Spot	1	Image 1	8	1000000006	70
1052		Spot	1	Image 1	8	1000000014	71
1227		Spot	1	Image 1	8	1000000008	72
1459		Spot	1	Image 1	8	1000000015	73
1620		Spot	1	Image 1	8	1000000011	74
1337		Spot	1	Image 1	8	1000000007	75
1131		Spot	1	Image 1	8	1000000000	76
2024		Spot	1	Image 1	8	1000000005	77
1760		Spot	1	Image 1	8	1000000012	78
1505		Spot	1	Image 1	8	1000000001	79
1321		Spot	1	Image 1	8	1000000013	80
2106		Spot	1	Image 1	8	1000000009	81
2644		Spot	1	Image 1	8	1000000016	82
1288		Spot	1	Image 1	8	1000000004	83
1140		Spot	1	Image 1	9	1000000006	84
1061		Spot	1	Image 1	9	1000000014	85
1110		Spot	1	Image 1	9	1000000008	86
1556		Spot	1	Image 1	9	1000000015	87
1441		Spot	1	Image 1	9	1000000011	88
1281		Spot	1	Image 1	9	1000000007	89
1327		Spot	1	Image 1	9	1000000000	90
1894		Spot	1	Image 1	9	1000000005	91
1973		Spot	1	Image 1	9	1000000012	92
1529		Spot	1	Image 1	9	1000000001	93
1139		Spot	1	Image 1	9	1000000002	94
1294		Spot	1	Image 1	9	1000000013	95
2142		Spot	1	Image 1	9	1000000009	96
1228		Spot	1	Image 1	9	1000000010	97
1223		Spot	1	Image 1	9	1000000003	98
2284		Spot	1	Image 1	9	1000000016	99
1260		Spot	1	Image 1	9	1000000017	100
1276		Spot	1	Image 1	9	1000000004	101
1171		Spot	1	Image 1	10	1000000006	102
1358		Spot	1	Image 1	10	1000000008	103
1147		Spot	1	Image 1	10	1000000014	104
1393		Spot	1	Image 1	10	1000000015	105
1332		Spot	1	Image 1	10	1000000011	106
1238		Spot	1	Image 1	10	1000000007	107
1109		Spot	1	Image 1	10	1000000018	108
1335		Spot	1	Image 1	10	1000000000	109
1679		Spot	1	Image 1	10	1000000005	110
1999		Spot	1	Image 1	10	1000000012	111
1402		Spot	1	Image 1	10	1000000001	112
1030		Spot	1	Image 1	10	1000000013	113
2204		Spot	1	Image 1	10	1000000009	114
1200		Spot	1	Image 1	10	1000000010	115
1230		Spot	1	Image 1	10	1000000003	116
2498		Spot	1	Image 1	10	1000000016	117
1247		Spot	1	Image 1	10	1000000017	118
1189		Spot	1	Image 1	10	1000000004	119
1139		Spot	1	Image 1	11	1000000006	120
1293		Spot	1	Image 1	11	1000000008	121
1086		Spot	1	Image 1	11	1000000014	122
1312		Spot	1	Image 1	11	1000000015	123
1652		Spot	1	Image 1	11	1000000011	124
1435		Spot	1	Image 1	11	1000000007	125
1252		Spot	1	Image 1	11	1000000018	126
1107		Spot	1	Image 1	11	1000000000	127
1341		Spot	1	Image 1	11	1000000005	128
2250		Spot	1	Image 1	11	1000000012	129
1332		Spot	1	Image 1	11	1000000001	130
1089		Spot	1	Image 1	11	1000000002	131
1999		Spot	1	Image 1	11	1000000009	132
1136		Spot	1	Image 1	11	1000000010	133
1258		Spot	1	Image 1	11	1000000003	134
2252		Spot	1	Image 1	11	1000000016	135
1499		Spot	1	Image 1	11	1000000019	136
1777		Spot	1	Image 1	11	1000000020	137
1297		Spot	1	Image 1	11	1000000017	138
1298		Spot	1	Image 1	11	1000000004	139
1115		Spot	1	Image 1	12	1000000006	140
1153		Spot	1	Image 1	12	1000000014	141
1409		Spot	1	Image 1	12	1000000008	142
1403		Spot	1	Image 1	12	1000000015	143
1651		Spot	1	Image 1	12	1000000011	144
1251		Spot	1	Image 1	12	1000000007	145
1365		Spot	1	Image 1	12	1000000018	146
1689		Spot	1	Image 1	12	1000000005	147
2059		Spot	1	Image 1	12	1000000012	148
1255		Spot	1	Image 1	12	1000000001	149
1739		Spot	1	Image 1	12	1000000021	150
1038		Spot	1	Image 1	12	1000000013	151
2582		Spot	1	Image 1	12	1000000009	152
1130		Spot	1	Image 1	12	1000000010	153
1183		Spot	1	Image 1	12	1000000003	154
2300		Spot	1	Image 1	12	1000000016	155
2212		Spot	1	Image 1	12	1000000020	156
2185		Spot	1	Image 1	12	1000000019	157
1286		Spot	1	Image 1	12	1000000017	158
1193		Spot	1	Image 1	12	1000000004	159
1083		Spot	1	Image 1	13	1000000006	160
1133		Spot	1	Image 1	13	1000000014	161
1602		Spot	1	Image 1	13	1000000008	162
1264		Spot	1	Image 1	13	1000000015	163
1118		Spot	1	Image 1	13	1000000022	164
1321		Spot	1	Image 1	13	1000000011	165
1263		Spot	1	Image 1	13	1000000007	166
1469		Spot	1	Image 1	13	1000000018	167
2011		Spot	1	Image 1	13	1000000005	168
1783		Spot	1	Image 1	13	1000000012	169
1109		Spot	1	Image 1	13	1000000001	170
1607		Spot	1	Image 1	13	1000000021	171
1051		Spot	1	Image 1	13	1000000013	172
2611		Spot	1	Image 1	13	1000000009	173
1113		Spot	1	Image 1	13	1000000010	174
2392		Spot	1	Image 1	13	1000000016	175
1693		Spot	1	Image 1	13	1000000020	176
2329		Spot	1	Image 1	13	1000000019	177
1387		Spot	1	Image 1	13	1000000017	178
1118		Spot	1	Image 1	13	1000000004	179
1104		Spot	1	Image 1	14	1000000006	180
1069		Spot	1	Image 1	14	1000000014	181
1207		Spot	1	Image 1	14	1000000008	182
1398		Spot	1	Image 1	14	1000000015	183
1167		Spot	1	Image 1	14	1000000022	184
1326		Spot	1	Image 1	14	1000000011	185
1188		Spot	1	Image 1	14	1000000007	186
1338		Spot	1	Image 1	14	1000000018	187
1272		Spot	1	Image 1	14	1000000023	188
1707		Spot	1	Image 1	14	1000000005	189
1973		Spot	1	Image 1	14	1000000012	190
1322		Spot	1	Image 1	14	1000000001	191
1456		Spot	1	Image 1	14	1000000021	192
1067		Spot	1	Image 1	14	1000000013	193
2678		Spot	1	Image 1	14	1000000009	194
1114		Spot	1	Image 1	14	1000000010	195
1275		Spot	1	Image 1	14	1000000003	196
2366		Spot	1	Image 1	14	1000000016	197
2283		Spot	1	Image 1	14	1000000020	198
2306		Spot	1	Image 1	14	1000000019	199
1409		Spot	1	Image 1	14	1000000024	200
1352		Spot	1	Image 1	14	1000000017	201
1173		Spot	1	Image 1	14	1000000004	202
1205		Spot	1	Image 1	15	1000000006	203
1234		Spot	1	Image 1	15	1000000008	204
1107		Spot	1	Image 1	15	1000000014	205
1427		Spot	1	Image 1	15	1000000015	206
1488		Spot	1	Image 1	15	1000000011	207
1282		Spot	1	Image 1	15	1000000022	208
1366		Spot	1	Image 1	15	1000000007	209
1179		Spot	1	Image 1	15	1000000023	210
1215		Spot	1	Image 1	15	1000000018	211
2104		Spot	1	Image 1	15	1000000012	212
1240		Spot	1	Image 1	15	1000000001	213
1310		Spot	1	Image 1	15	1000000021	214
1017		Spot	1	Image 1	15	1000000013	215
2561		Spot	1	Image 1	15	1000000009	216
1119		Spot	1	Image 1	15	1000000010	217
1310		Spot	1	Image 1	15	1000000003	218
2273		Spot	1	Image 1	15	1000000016	219
2001		Spot	1	Image 1	15	1000000020	220
2907		Spot	1	Image 1	15	1000000019	221
1139		Spot	1	Image 1	15	1000000024	222
1371		Spot	1	Image 1	15	1000000017	223
1242		Spot	1	Image 1	15	1000000004	224
1168		Spot	1	Image 1	16	1000000006	225
1426		Spot	1	Image 1	16	1000000008	226
1240		Spot	1	Image 1	16	1000000015	227
1219		Spot	1	Image 1	16	1000000022	228
1176		Spot	1	Image 1	16	1000000007	229
1108		Spot	1	Image 1	16	1000000023	230
2310		Spot	1	Image 1	16	1000000012	231
1251		Spot	1	Image 1	16	1000000001	232
1648		Spot	1	Image 1	16	1000000021	233
2184		Spot	1	Image 1	16	1000000009	234
1233		Spot	1	Image 1	16	1000000010	235
1228		Spot	1	Image 1	16	1000000003	236
2615		Spot	1	Image 1	16	1000000016	237
1736		Spot	1	Image 1	16	1000000020	238
2305		Spot	1	Image 1	16	1000000019	239
1305		Spot	1	Image 1	16	1000000024	240
1321		Spot	1	Image 1	16	1000000017	241
1175		Spot	1	Image 1	16	1000000004	242
1303		Spot	1	Image 1	17	1000000006	243
1187		Spot	1	Image 1	17	1000000008	244
1109		Spot	1	Image 1	17	1000000014	245
1390		Spot	1	Image 1	17	1000000015	246
1091		Spot	1	Image 1	17	1000000022	247
1265		Spot	1	Image 1	17	1000000007	248
1462		Spot	1	Image 1	17	1000000023	249
1351		Spot	1	Image 1	17	1000000018	250
2271		Spot	1	Image 1	17	1000000012	251
1146		Spot	1	Image 1	17	1000000001	252
1476		Spot	1	Image 1	17	1000000021	253
2321		Spot	1	Image 1	17	1000000009	254
1285		Spot	1	Image 1	17	1000000010	255
1241		Spot	1	Image 1	17	1000000003	256
2221		Spot	1	Image 1	17	1000000016	257
1733		Spot	1	Image 1	17	1000000020	258
2714		Spot	1	Image 1	17	1000000019	259
1213		Spot	1	Image 1	17	1000000017	260
1159		Spot	1	Image 1	17	1000000004	261
1210		Spot	1	Image 1	18	1000000006	262
1227		Spot	1	Image 1	18	1000000008	263
1130		Spot	1	Image 1	18	1000000014	264
1138		Spot	1	Image 1	18	1000000022	265
1302		Spot	1	Image 1	18	1000000007	266
1565		Spot	1	Image 1	18	1000000023	267
1349		Spot	1	Image 1	18	1000000018	268
1131		Spot	1	Image 1	18	1000000025	269
1784		Spot	1	Image 1	18	1000000012	270
1237		Spot	1	Image 1	18	1000000001	271
1590		Spot	1	Image 1	18	1000000021	272
2145		Spot	1	Image 1	18	1000000009	273
1116		Spot	1	Image 1	18	1000000010	274
1106		Spot	1	Image 1	18	1000000003	275
1195		Spot	1	Image 1	18	1000000016	276
1743		Spot	1	Image 1	18	1000000020	277
2539		Spot	1	Image 1	18	1000000019	278
1025		Spot	1	Image 1	18	1000000024	279
1155		Spot	1	Image 1	18	1000000017	280
1169		Spot	1	Image 1	19	1000000006	281
1162		Spot	1	Image 1	19	1000000008	282
1161		Spot	1	Image 1	19	1000000022	283
1236		Spot	1	Image 1	19	1000000007	284
1193		Spot	1	Image 1	19	1000000023	285
1219		Spot	1	Image 1	19	1000000018	286
1250		Spot	1	Image 1	19	1000000025	287
1853		Spot	1	Image 1	19	1000000012	288
1191		Spot	1	Image 1	19	1000000001	289
1669		Spot	1	Image 1	19	1000000021	290
2206		Spot	1	Image 1	19	1000000009	291
1109		Spot	1	Image 1	19	1000000010	292
1252		Spot	1	Image 1	19	1000000003	293
1842		Spot	1	Image 1	19	1000000020	294
2441		Spot	1	Image 1	19	1000000019	295
1132		Spot	1	Image 1	19	1000000004	296
1144		Spot	1	Image 1	20	1000000006	297
1137		Spot	1	Image 1	20	1000000008	298
1087		Spot	1	Image 1	20	1000000022	299
1278		Spot	1	Image 1	20	1000000007	300
1377		Spot	1	Image 1	20	1000000023	301
1318		Spot	1	Image 1	20	1000000018	302
1417		Spot	1	Image 1	20	1000000025	303
1449		Spot	1	Image 1	20	1000000012	304
1127		Spot	1	Image 1	20	1000000001	305
1915		Spot	1	Image 1	20	1000000021	306
2049		Spot	1	Image 1	20	1000000009	307
1197		Spot	1	Image 1	20	1000000010	308
1240		Spot	1	Image 1	20	1000000003	309
1565		Spot	1	Image 1	20	1000000020	310
2422		Spot	1	Image 1	20	1000000019	311
1107		Spot	1	Image 1	20	1000000024	312
1234		Spot	1	Image 1	20	1000000017	313
1425		Spot	1	Image 1	20	1000000004	314
1193		Spot	1	Image 1	21	1000000006	315
1158		Spot	1	Image 1	21	1000000008	316
1091		Spot	1	Image 1	21	1000000022	317
1356		Spot	1	Image 1	21	1000000007	318
1169		Spot	1	Image 1	21	1000000018	319
1439		Spot	1	Image 1	21	1000000025	320
1139		Spot	1	Image 1	21	1000000001	321
1917		Spot	1	Image 1	21	1000000021	322
2283		Spot	1	Image 1	21	1000000009	323
1531		Spot	1	Image 1	21	1000000010	324
1499		Spot	1	Image 1	21	1000000003	325
1405		Spot	1	Image 1	21	1000000020	326
2413		Spot	1	Image 1	21	1000000019	327
1063		Spot	1	Image 1	21	1000000024	328
1426		Spot	1	Image 1	21	1000000017	329
1154		Spot	1	Image 1	22	1000000006	330
1332		Spot	1	Image 1	22	1000000008	331
1120		Spot	1	Image 1	22	1000000022	332
1300		Spot	1	Image 1	22	1000000007	333
1346		Spot	1	Image 1	22	1000000023	334
1258		Spot	1	Image 1	22	1000000025	335
1339		Spot	1	Image 1	22	1000000012	336
1261		Spot	1	Image 1	22	1000000021	337
2250		Spot	1	Image 1	22	1000000009	338
1506		Spot	1	Image 1	22	1000000010	339
1338		Spot	1	Image 1	22	1000000003	340
1836		Spot	1	Image 1	22	1000000020	341
2144		Spot	1	Image 1	22	1000000019	342
1144		Spot	1	Image 1	22	1000000024	343
1307		Spot	1	Image 1	22	1000000017	344
1163		Spot	1	Image 1	22	1000000004	345
1395		Spot	1	Image 1	22	1000000026	346
1186		Spot	1	Image 1	23	1000000006	347
1263		Spot	1	Image 1	23	1000000008	348
1129		Spot	1	Image 1	23	1000000027	349
1090		Spot	1	Image 1	23	1000000022	350
1161		Spot	1	Image 1	23	1000000023	351
1243		Spot	1	Image 1	23	1000000025	352
1194		Spot	1	Image 1	23	1000000001	353
1243		Spot	1	Image 1	23	1000000021	354
2310		Spot	1	Image 1	23	1000000009	355
1326		Spot	1	Image 1	23	1000000010	356
1622		Spot	1	Image 1	23	1000000020	357
2897		Spot	1	Image 1	23	1000000019	358
1225		Spot	1	Image 1	23	1000000024	359
1382		Spot	1	Image 1	23	1000000017	360
1474		Spot	1	Image 1	23	1000000028	361
1093		Spot	1	Image 1	23	1000000026	362
1145		Spot	1	Image 1	24	1000000006	363
1345		Spot	1	Image 1	24	1000000008	364
1075		Spot	1	Image 1	24	1000000027	365
1112		Spot	1	Image 1	24	1000000022	366
1305		Spot	1	Image 1	24	1000000007	367
1050		Spot	1	Image 1	24	1000000029	368
1256		Spot	1	Image 1	24	1000000025	369
1294		Spot	1	Image 1	24	1000000001	370
2684		Spot	1	Image 1	24	1000000009	371
1581		Spot	1	Image 1	24	1000000010	372
1422		Spot	1	Image 1	24	1000000020	373
1341		Spot	1	Image 1	24	1000000019	374
1282		Spot	1	Image 1	24	1000000024	375
1421		Spot	1	Image 1	24	1000000017	376
1379		Spot	1	Image 1	24	1000000030	377
1181		Spot	1	Image 1	24	1000000028	378
1144		Spot	1	Image 1	24	1000000026	379
1253		Spot	1	Image 1	25	1000000006	380
1228		Spot	1	Image 1	25	1000000008	381
1097		Spot	1	Image 1	25	1000000027	382
1112		Spot	1	Image 1	25	1000000022	383
1234		Spot	1	Image 1	25	1000000007	384
1167		Spot	1	Image 1	25	1000000023	385
1055		Spot	1	Image 1	25	1000000029	386
1207		Spot	1	Image 1	25	1000000025	387
2091		Spot	1	Image 1	25	1000000009	388
1129		Spot	1	Image 1	25	1000000010	389
1297		Spot	1	Image 1	25	1000000020	390
1251		Spot	1	Image 1	25	1000000024	391
1172		Spot	1	Image 1	25	1000000017	392
1343		Spot	1	Image 1	25	1000000030	393
1291		Spot	1	Image 1	25	1000000026	394
1256		Spot	1	Image 1	26	1000000006	395
1211		Spot	1	Image 1	26	1000000008	396
1067		Spot	1	Image 1	26	1000000027	397
1116		Spot	1	Image 1	26	1000000022	398
1349		Spot	1	Image 1	26	1000000007	399
1175		Spot	1	Image 1	26	1000000025	400
1141		Spot	1	Image 1	26	1000000001	401
2514		Spot	1	Image 1	26	1000000009	402
1602		Spot	1	Image 1	26	1000000020	403
1304		Spot	1	Image 1	26	1000000024	404
1277		Spot	1	Image 1	26	1000000030	405
1223		Spot	1	Image 1	26	1000000028	406
1229		Spot	1	Image 1	26	1000000026	407
1243		Spot	1	Image 1	27	1000000006	408
1193		Spot	1	Image 1	27	1000000008	409
1183		Spot	1	Image 1	27	1000000022	410
1324		Spot	1	Image 1	27	1000000007	411
1019		Spot	1	Image 1	27	1000000029	412
1063		Spot	1	Image 1	27	1000000001	413
2746		Spot	1	Image 1	27	1000000009	414
1369		Spot	1	Image 1	27	1000000020	415
1276		Spot	1	Image 1	27	1000000024	416
1305		Spot	1	Image 1	27	1000000017	417
1437		Spot	1	Image 1	27	1000000030	418
1172		Spot	1	Image 1	27	1000000028	419
1457		Spot	1	Image 1	27	1000000026	420
1246		Spot	1	Image 1	28	1000000006	421
1452		Spot	1	Image 1	28	1000000008	422
1179		Spot	1	Image 1	28	1000000027	423
1067		Spot	1	Image 1	28	1000000022	424
1258		Spot	1	Image 1	28	1000000007	425
1035		Spot	1	Image 1	28	1000000029	426
1083		Spot	1	Image 1	28	1000000025	427
1124		Spot	1	Image 1	28	1000000001	428
2347		Spot	1	Image 1	28	1000000009	429
1550		Spot	1	Image 1	28	1000000020	430
1248		Spot	1	Image 1	28	1000000024	431
1400		Spot	1	Image 1	28	1000000017	432
1394		Spot	1	Image 1	28	1000000030	433
1106		Spot	1	Image 1	28	1000000028	434
1368		Spot	1	Image 1	28	1000000026	435
1295		Spot	1	Image 1	29	1000000006	436
1231		Spot	1	Image 1	29	1000000008	437
1113		Spot	1	Image 1	29	1000000027	438
1169		Spot	1	Image 1	29	1000000022	439
1093		Spot	1	Image 1	29	1000000031	440
1041		Spot	1	Image 1	29	1000000029	441
1299		Spot	1	Image 1	29	1000000025	442
1143		Spot	1	Image 1	29	1000000001	443
2470		Spot	1	Image 1	29	1000000009	444
1406		Spot	1	Image 1	29	1000000020	445
1373		Spot	1	Image 1	29	1000000017	446
1308		Spot	1	Image 1	29	1000000030	447
1316		Spot	1	Image 1	29	1000000026	448
1265		Spot	1	Image 1	30	1000000006	449
1213		Spot	1	Image 1	30	1000000008	450
1111		Spot	1	Image 1	30	1000000027	451
1159		Spot	1	Image 1	30	1000000022	452
1146		Spot	1	Image 1	30	1000000031	453
1392		Spot	1	Image 1	30	1000000007	454
1039		Spot	1	Image 1	30	1000000029	455
1141		Spot	1	Image 1	30	1000000025	456
1119		Spot	1	Image 1	30	1000000001	457
2381		Spot	1	Image 1	30	1000000009	458
1414		Spot	1	Image 1	30	1000000020	459
1395		Spot	1	Image 1	30	1000000017	460
1383		Spot	1	Image 1	30	1000000030	461
1649		Spot	1	Image 1	30	1000000028	462
1608		Spot	1	Image 1	30	1000000026	463
1169		Spot	1	Image 1	31	1000000006	464
1082		Spot	1	Image 1	31	1000000032	465
1220		Spot	1	Image 1	31	1000000008	466
1149		Spot	1	Image 1	31	1000000027	467
1217		Spot	1	Image 1	31	1000000031	468
1110		Spot	1	Image 1	31	1000000022	469
1304		Spot	1	Image 1	31	1000000007	470
1097		Spot	1	Image 1	31	1000000029	471
1163		Spot	1	Image 1	31	1000000025	472
1106		Spot	1	Image 1	31	1000000001	473
1931		Spot	1	Image 1	31	1000000009	474
1513		Spot	1	Image 1	31	1000000020	475
1246		Spot	1	Image 1	31	1000000017	476
1267		Spot	1	Image 1	31	1000000030	477
1496		Spot	1	Image 1	31	1000000026	478
1182		Spot	1	Image 1	32	1000000006	479
1138		Spot	1	Image 1	32	1000000032	480
1147		Spot	1	Image 1	32	1000000008	481
1140		Spot	1	Image 1	32	1000000027	482
1070		Spot	1	Image 1	32	1000000022	483
1263		Spot	1	Image 1	32	1000000031	484
1381		Spot	1	Image 1	32	1000000007	485
1308		Spot	1	Image 1	32	1000000029	486
1410		Spot	1	Image 1	32	1000000025	487
1100		Spot	1	Image 1	32	1000000001	488
2165		Spot	1	Image 1	32	1000000009	489
1498		Spot	1	Image 1	32	1000000020	490
1225		Spot	1	Image 1	32	1000000017	491
1347		Spot	1	Image 1	32	1000000030	492
1131		Spot	1	Image 1	32	1000000028	493
1532		Spot	1	Image 1	32	1000000026	494
1155		Spot	1	Image 1	33	1000000006	495
1118		Spot	1	Image 1	33	1000000032	496
1128		Spot	1	Image 1	33	1000000008	497
1050		Spot	1	Image 1	33	1000000027	498
1121		Spot	1	Image 1	33	1000000031	499
1301		Spot	1	Image 1	33	1000000007	500
1427		Spot	1	Image 1	33	1000000025	501
1813		Spot	1	Image 1	33	1000000009	502
1674		Spot	1	Image 1	33	1000000020	503
1251		Spot	1	Image 1	33	1000000017	504
1290		Spot	1	Image 1	33	1000000030	505
1074		Spot	1	Image 1	33	1000000028	506
1547		Spot	1	Image 1	33	1000000026	507
1205		Spot	1	Image 1	34	1000000006	508
1020		Spot	1	Image 1	34	1000000032	509
1000		Spot	1	Image 1	34	1000000027	510
1141		Spot	1	Image 1	34	1000000031	511
1508		Spot	1	Image 1	34	1000000007	512
1071		Spot	1	Image 1	34	1000000029	513
1003		Spot	1	Image 1	34	1000000033	514
1124		Spot	1	Image 1	34	1000000025	515
1487		Spot	1	Image 1	34	1000000034	516
1948		Spot	1	Image 1	34	1000000009	517
1582		Spot	1	Image 1	34	1000000020	518
1327		Spot	1	Image 1	34	1000000017	519
1274		Spot	1	Image 1	34	1000000030	520
1058		Spot	1	Image 1	34	1000000028	521
1236		Spot	1	Image 1	34	1000000026	522
1289		Spot	1	Image 1	35	1000000006	523
983		Spot	1	Image 1	35	1000000032	524
1055		Spot	1	Image 1	35	1000000027	525
1036		Spot	1	Image 1	35	1000000031	526
1438		Spot	1	Image 1	35	1000000007	527
1070		Spot	1	Image 1	35	1000000029	528
1073		Spot	1	Image 1	35	1000000035	529
991		Spot	1	Image 1	35	1000000033	530
1223		Spot	1	Image 1	35	1000000025	531
1516		Spot	1	Image 1	35	1000000034	532
1608		Spot	1	Image 1	35	1000000009	533
1593		Spot	1	Image 1	35	1000000020	534
1375		Spot	1	Image 1	35	1000000017	535
1348		Spot	1	Image 1	35	1000000030	536
1173		Spot	1	Image 1	35	1000000026	537
1191		Spot	1	Image 1	36	1000000006	538
997		Spot	1	Image 1	36	1000000032	539
1090		Spot	1	Image 1	36	1000000036	540
999		Spot	1	Image 1	36	1000000027	541
1151		Spot	1	Image 1	36	1000000031	542
1409		Spot	1	Image 1	36	1000000007	543
1201		Spot	1	Image 1	36	1000000035	544
1008		Spot	1	Image 1	36	1000000033	545
1116		Spot	1	Image 1	36	1000000025	546
1413		Spot	1	Image 1	36	1000000034	547
1531		Spot	1	Image 1	36	1000000009	548
1909		Spot	1	Image 1	36	1000000020	549
1117		Spot	1	Image 1	36	1000000017	550
1429		Spot	1	Image 1	36	1000000030	551
1114		Spot	1	Image 1	36	1000000026	552
1173		Spot	1	Image 1	37	1000000006	553
1041		Spot	1	Image 1	37	1000000032	554
1289		Spot	1	Image 1	37	1000000036	555
1136		Spot	1	Image 1	37	1000000031	556
1334		Spot	1	Image 1	37	1000000007	557
1094		Spot	1	Image 1	37	1000000035	558
1046		Spot	1	Image 1	37	1000000033	559
1186		Spot	1	Image 1	37	1000000025	560
1525		Spot	1	Image 1	37	1000000034	561
1397		Spot	1	Image 1	37	1000000009	562
1272		Spot	1	Image 1	37	1000000017	563
1222		Spot	1	Image 1	37	1000000026	564
1203		Spot	1	Image 1	38	1000000006	565
1136		Spot	1	Image 1	38	1000000032	566
1155		Spot	1	Image 1	38	1000000036	567
1176		Spot	1	Image 1	38	1000000027	568
1123		Spot	1	Image 1	38	1000000007	569
1135		Spot	1	Image 1	38	1000000035	570
1064		Spot	1	Image 1	38	1000000033	571
1292		Spot	1	Image 1	38	1000000025	572
1608		Spot	1	Image 1	38	1000000034	573
1227		Spot	1	Image 1	38	1000000009	574
1579		Spot	1	Image 1	38	1000000020	575
1606		Spot	1	Image 1	38	1000000037	576
1201		Spot	1	Image 1	38	1000000030	577
1064		Spot	1	Image 1	39	1000000032	578
1186		Spot	1	Image 1	39	1000000006	579
1192		Spot	1	Image 1	39	1000000036	580
1122		Spot	1	Image 1	39	1000000027	581
981		Spot	1	Image 1	39	1000000031	582
1296		Spot	1	Image 1	39	1000000007	583
1139		Spot	1	Image 1	39	1000000035	584
1022		Spot	1	Image 1	39	1000000033	585
1087		Spot	1	Image 1	39	1000000025	586
1482		Spot	1	Image 1	39	1000000034	587
1039		Spot	1	Image 1	39	1000000038	588
1462		Spot	1	Image 1	39	1000000039	589
1348		Spot	1	Image 1	39	1000000020	590
1731		Spot	1	Image 1	39	1000000037	591
1168		Spot	1	Image 1	39	1000000017	592
1453		Spot	1	Image 1	39	1000000030	593
1212		Spot	1	Image 1	39	1000000026	594
1089		Spot	1	Image 1	40	1000000006	595
1041		Spot	1	Image 1	40	1000000032	596
1467		Spot	1	Image 1	40	1000000036	597
1091		Spot	1	Image 1	40	1000000027	598
1247		Spot	1	Image 1	40	1000000007	599
1120		Spot	1	Image 1	40	1000000035	600
1095		Spot	1	Image 1	40	1000000033	601
1231		Spot	1	Image 1	40	1000000034	602
1181		Spot	1	Image 1	40	1000000038	603
1868		Spot	1	Image 1	40	1000000039	604
1257		Spot	1	Image 1	40	1000000040	605
1388		Spot	1	Image 1	40	1000000020	606
1832		Spot	1	Image 1	40	1000000037	607
1173		Spot	1	Image 1	40	1000000017	608
1249		Spot	1	Image 1	40	1000000030	609
1167		Spot	1	Image 1	40	1000000026	610
1159		Spot	1	Image 1	41	1000000006	611
1114		Spot	1	Image 1	41	1000000027	612
1300		Spot	1	Image 1	41	1000000007	613
1128		Spot	1	Image 1	41	1000000035	614
1049		Spot	1	Image 1	41	1000000033	615
1342		Spot	1	Image 1	41	1000000034	616
1208		Spot	1	Image 1	41	1000000038	617
1322		Spot	1	Image 1	41	1000000039	618
1152		Spot	1	Image 1	41	1000000040	619
1541		Spot	1	Image 1	41	1000000020	620
1784		Spot	1	Image 1	41	1000000037	621
1070		Spot	1	Image 1	41	1000000017	622
1106		Spot	1	Image 1	41	1000000030	623
1183		Spot	1	Image 1	41	1000000026	624
1169		Spot	1	Image 1	42	1000000006	625
1158		Spot	1	Image 1	42	1000000032	626
1095		Spot	1	Image 1	42	1000000036	627
1272		Spot	1	Image 1	42	1000000007	628
1041		Spot	1	Image 1	42	1000000035	629
1031		Spot	1	Image 1	42	1000000033	630
1405		Spot	1	Image 1	42	1000000034	631
1098		Spot	1	Image 1	42	1000000038	632
1206		Spot	1	Image 1	42	1000000039	633
1069		Spot	1	Image 1	42	1000000040	634
1445		Spot	1	Image 1	42	1000000020	635
1739		Spot	1	Image 1	42	1000000037	636
1150		Spot	1	Image 1	42	1000000017	637
1421		Spot	1	Image 1	42	1000000030	638
1183		Spot	1	Image 1	42	1000000026	639
1149		Spot	1	Image 1	43	1000000006	640
1390		Spot	1	Image 1	43	1000000036	641
1208		Spot	1	Image 1	43	1000000007	642
1123		Spot	1	Image 1	43	1000000035	643
983		Spot	1	Image 1	43	1000000033	644
1377		Spot	1	Image 1	43	1000000034	645
1194		Spot	1	Image 1	43	1000000038	646
1280		Spot	1	Image 1	43	1000000039	647
1462		Spot	1	Image 1	43	1000000020	648
1570		Spot	1	Image 1	43	1000000037	649
1238		Spot	1	Image 1	43	1000000017	650
1405		Spot	1	Image 1	43	1000000030	651
1039		Spot	1	Image 1	43	1000000026	652
1195		Spot	1	Image 1	44	1000000006	653
1165		Spot	1	Image 1	44	1000000032	654
1459		Spot	1	Image 1	44	1000000036	655
1293		Spot	1	Image 1	44	1000000007	656
1062		Spot	1	Image 1	44	1000000035	657
1040		Spot	1	Image 1	44	1000000033	658
1448		Spot	1	Image 1	44	1000000034	659
1100		Spot	1	Image 1	44	1000000038	660
1390		Spot	1	Image 1	44	1000000039	661
1333		Spot	1	Image 1	44	1000000020	662
1133		Spot	1	Image 1	44	1000000040	663
1826		Spot	1	Image 1	44	1000000037	664
1217		Spot	1	Image 1	44	1000000017	665
1239		Spot	1	Image 1	44	1000000030	666
1116		Spot	1	Image 1	44	1000000026	667
1143		Spot	1	Image 1	45	1000000006	668
1243		Spot	1	Image 1	45	1000000032	669
1289		Spot	1	Image 1	45	1000000036	670
1346		Spot	1	Image 1	45	1000000007	671
1055		Spot	1	Image 1	45	1000000035	672
966		Spot	1	Image 1	45	1000000033	673
1599		Spot	1	Image 1	45	1000000034	674
1413		Spot	1	Image 1	45	1000000039	675
1638		Spot	1	Image 1	45	1000000020	676
1173		Spot	1	Image 1	45	1000000040	677
2008		Spot	1	Image 1	45	1000000037	678
1250		Spot	1	Image 1	45	1000000017	679
1325		Spot	1	Image 1	45	1000000030	680
1238		Spot	1	Image 1	45	1000000026	681
1154		Spot	1	Image 1	46	1000000006	682
1113		Spot	1	Image 1	46	1000000036	683
1176		Spot	1	Image 1	46	1000000007	684
1051		Spot	1	Image 1	46	1000000035	685
1009		Spot	1	Image 1	46	1000000033	686
1509		Spot	1	Image 1	46	1000000034	687
1139		Spot	1	Image 1	46	1000000038	688
1368		Spot	1	Image 1	46	1000000039	689
1113		Spot	1	Image 1	46	1000000041	690
1258		Spot	1	Image 1	46	1000000020	691
1064		Spot	1	Image 1	46	1000000040	692
2113		Spot	1	Image 1	46	1000000037	693
1090		Spot	1	Image 1	46	1000000017	694
1318		Spot	1	Image 1	46	1000000030	695
1221		Spot	1	Image 1	46	1000000026	696
1172		Spot	1	Image 1	47	1000000006	697
1092		Spot	1	Image 1	47	1000000032	698
1092		Spot	1	Image 1	47	1000000036	699
1240		Spot	1	Image 1	47	1000000007	700
1046		Spot	1	Image 1	47	1000000035	701
975		Spot	1	Image 1	47	1000000033	702
1594		Spot	1	Image 1	47	1000000034	703
1126		Spot	1	Image 1	47	1000000038	704
1314		Spot	1	Image 1	47	1000000039	705
1552		Spot	1	Image 1	47	1000000041	706
1300		Spot	1	Image 1	47	1000000040	707
1913		Spot	1	Image 1	47	1000000037	708
1251		Spot	1	Image 1	47	1000000017	709
1370		Spot	1	Image 1	47	1000000030	710
960		Spot	1	Image 1	47	1000000042	711
1106		Spot	1	Image 1	48	1000000006	712
1206		Spot	1	Image 1	48	1000000036	713
1220		Spot	1	Image 1	48	1000000007	714
1115		Spot	1	Image 1	48	1000000035	715
1653		Spot	1	Image 1	48	1000000034	716
1200		Spot	1	Image 1	48	1000000038	717
1444		Spot	1	Image 1	48	1000000039	718
1739		Spot	1	Image 1	48	1000000041	719
1215		Spot	1	Image 1	48	1000000020	720
1168		Spot	1	Image 1	48	1000000040	721
1876		Spot	1	Image 1	48	1000000037	722
1126		Spot	1	Image 1	48	1000000017	723
1075		Spot	1	Image 1	49	1000000006	724
1214		Spot	1	Image 1	49	1000000036	725
1292		Spot	1	Image 1	49	1000000007	726
1111		Spot	1	Image 1	49	1000000035	727
1260		Spot	1	Image 1	49	1000000033	728
1746		Spot	1	Image 1	49	1000000034	729
1163		Spot	1	Image 1	49	1000000038	730
1454		Spot	1	Image 1	49	1000000039	731
1695		Spot	1	Image 1	49	1000000041	732
1245		Spot	1	Image 1	49	1000000040	733
1586		Spot	1	Image 1	49	1000000037	734
1236		Spot	1	Image 1	49	1000000017	735
962		Spot	1	Image 1	49	1000000042	736
1134		Spot	1	Image 1	50	1000000006	737
1326		Spot	1	Image 1	50	1000000036	738
1345		Spot	1	Image 1	50	1000000007	739
1195		Spot	1	Image 1	50	1000000043	740
1145		Spot	1	Image 1	50	1000000033	741
1596		Spot	1	Image 1	50	1000000034	742
1220		Spot	1	Image 1	50	1000000038	743
1404		Spot	1	Image 1	50	1000000039	744
1685		Spot	1	Image 1	50	1000000041	745
1252		Spot	1	Image 1	50	1000000020	746
1341		Spot	1	Image 1	50	1000000040	747
1748		Spot	1	Image 1	50	1000000037	748
1466		Spot	1	Image 1	50	1000000017	749
1108		Spot	1	Image 1	50	1000000042	750
1056		Spot	1	Image 1	51	1000000006	751
1176		Spot	1	Image 1	51	1000000036	752
1321		Spot	1	Image 1	51	1000000007	753
1263		Spot	1	Image 1	51	1000000043	754
1123		Spot	1	Image 1	51	1000000035	755
1491		Spot	1	Image 1	51	1000000034	756
1233		Spot	1	Image 1	51	1000000038	757
1374		Spot	1	Image 1	51	1000000039	758
1555		Spot	1	Image 1	51	1000000041	759
1253		Spot	1	Image 1	51	1000000020	760
1211		Spot	1	Image 1	51	1000000040	761
1728		Spot	1	Image 1	51	1000000037	762
1339		Spot	1	Image 1	51	1000000017	763
1000		Spot	1	Image 1	51	1000000042	764
1120		Spot	1	Image 1	52	1000000006	765
1182		Spot	1	Image 1	52	1000000036	766
1278		Spot	1	Image 1	52	1000000044	767
1384		Spot	1	Image 1	52	1000000043	768
1023		Spot	1	Image 1	52	1000000033	769
1637		Spot	1	Image 1	52	1000000034	770
1116		Spot	1	Image 1	52	1000000038	771
1337		Spot	1	Image 1	52	1000000045	772
1197		Spot	1	Image 1	52	1000000046	773
1631		Spot	1	Image 1	52	1000000039	774
1095		Spot	1	Image 1	52	1000000041	775
1130		Spot	1	Image 1	52	1000000040	776
1578		Spot	1	Image 1	52	1000000037	777
1323		Spot	1	Image 1	52	1000000017	778
1022		Spot	1	Image 1	52	1000000042	779
1104		Spot	1	Image 1	53	1000000006	780
1205		Spot	1	Image 1	53	1000000044	781
1321		Spot	1	Image 1	53	1000000043	782
1009		Spot	1	Image 1	53	1000000033	783
1576		Spot	1	Image 1	53	1000000034	784
1053		Spot	1	Image 1	53	1000000038	785
1146		Spot	1	Image 1	53	1000000045	786
1079		Spot	1	Image 1	53	1000000046	787
1460		Spot	1	Image 1	53	1000000039	788
1221		Spot	1	Image 1	53	1000000041	789
1101		Spot	1	Image 1	53	1000000040	790
1294		Spot	1	Image 1	53	1000000037	791
1176		Spot	1	Image 1	53	1000000017	792
1278		Spot	1	Image 1	53	1000000042	793
1157		Spot	1	Image 1	54	1000000006	794
1138		Spot	1	Image 1	54	1000000036	795
1294		Spot	1	Image 1	54	1000000044	796
1406		Spot	1	Image 1	54	1000000043	797
1059		Spot	1	Image 1	54	1000000033	798
1518		Spot	1	Image 1	54	1000000034	799
1071		Spot	1	Image 1	54	1000000038	800
1167		Spot	1	Image 1	54	1000000045	801
1529		Spot	1	Image 1	54	1000000039	802
1223		Spot	1	Image 1	54	1000000046	803
1121		Spot	1	Image 1	54	1000000041	804
1867		Spot	1	Image 1	54	1000000037	805
1189		Spot	1	Image 1	54	1000000017	806
983		Spot	1	Image 1	54	1000000042	807
1123		Spot	1	Image 1	55	1000000006	808
1080		Spot	1	Image 1	55	1000000036	809
1034		Spot	1	Image 1	55	1000000044	810
1348		Spot	1	Image 1	55	1000000043	811
1272		Spot	1	Image 1	55	1000000034	812
1216		Spot	1	Image 1	55	1000000045	813
1132		Spot	1	Image 1	55	1000000046	814
1189		Spot	1	Image 1	55	1000000041	815
1687		Spot	1	Image 1	55	1000000037	816
1170		Spot	1	Image 1	55	1000000017	817
963		Spot	1	Image 1	55	1000000042	818
1106		Spot	1	Image 1	56	1000000006	819
1152		Spot	1	Image 1	56	1000000043	820
1221		Spot	1	Image 1	56	1000000047	821
1031		Spot	1	Image 1	56	1000000033	822
1111		Spot	1	Image 1	56	1000000045	823
1294		Spot	1	Image 1	56	1000000046	824
1089		Spot	1	Image 1	56	1000000041	825
1520		Spot	1	Image 1	56	1000000037	826
1199		Spot	1	Image 1	56	1000000017	827
1070		Spot	1	Image 1	56	1000000042	828
1151		Spot	1	Image 1	57	1000000006	829
1143		Spot	1	Image 1	57	1000000036	830
1143		Spot	1	Image 1	57	1000000044	831
1275		Spot	1	Image 1	57	1000000043	832
1133		Spot	1	Image 1	57	1000000047	833
996		Spot	1	Image 1	57	1000000033	834
1015		Spot	1	Image 1	57	1000000045	835
1076		Spot	1	Image 1	57	1000000046	836
1164		Spot	1	Image 1	57	1000000017	837
992		Spot	1	Image 1	57	1000000042	838
1116		Spot	1	Image 1	58	1000000006	839
1147		Spot	1	Image 1	58	1000000036	840
1197		Spot	1	Image 1	58	1000000044	841
1408		Spot	1	Image 1	58	1000000043	842
1082		Spot	1	Image 1	58	1000000047	843
1042		Spot	1	Image 1	58	1000000033	844
1153		Spot	1	Image 1	58	1000000045	845
1362		Spot	1	Image 1	58	1000000046	846
1855		Spot	1	Image 1	58	1000000037	847
1368		Spot	1	Image 1	58	1000000017	848
1064		Spot	1	Image 1	58	1000000042	849
1074		Spot	1	Image 1	59	1000000006	850
1014		Spot	1	Image 1	59	1000000048	851
1142		Spot	1	Image 1	59	1000000044	852
1197		Spot	1	Image 1	59	1000000043	853
1108		Spot	1	Image 1	59	1000000047	854
1266		Spot	1	Image 1	59	1000000045	855
1273		Spot	1	Image 1	59	1000000046	856
1604		Spot	1	Image 1	59	1000000037	857
1364		Spot	1	Image 1	59	1000000017	858
1389		Spot	1	Image 1	59	1000000042	859
1116		Spot	1	Image 1	60	1000000006	860
1116		Spot	1	Image 1	60	1000000048	861
1384		Spot	1	Image 1	60	1000000044	862
1361		Spot	1	Image 1	60	1000000043	863
1013		Spot	1	Image 1	60	1000000033	864
1084		Spot	1	Image 1	60	1000000045	865
1104		Spot	1	Image 1	60	1000000046	866
1808		Spot	1	Image 1	60	1000000037	867
1314		Spot	1	Image 1	60	1000000017	868
1234		Spot	1	Image 1	60	1000000042	869
1128		Spot	1	Image 1	61	1000000006	870
1145		Spot	1	Image 1	61	1000000048	871
1284		Spot	1	Image 1	61	1000000044	872
1334		Spot	1	Image 1	61	1000000043	873
1545		Spot	1	Image 1	61	1000000047	874
1335		Spot	1	Image 1	61	1000000045	875
1128		Spot	1	Image 1	61	1000000046	876
2035		Spot	1	Image 1	61	1000000037	877
1086		Spot	1	Image 1	61	1000000017	878
965		Spot	1	Image 1	61	1000000042	879
1061		Spot	1	Image 1	62	1000000006	880
1091		Spot	1	Image 1	62	1000000048	881
1346		Spot	1	Image 1	62	1000000044	882
1222		Spot	1	Image 1	62	1000000043	883
1494		Spot	1	Image 1	62	1000000047	884
1300		Spot	1	Image 1	62	1000000045	885
1128		Spot	1	Image 1	62	1000000046	886
1477		Spot	1	Image 1	62	1000000037	887
1182		Spot	1	Image 1	62	1000000017	888
1009		Spot	1	Image 1	62	1000000042	889
1117		Spot	1	Image 1	63	1000000006	890
1065		Spot	1	Image 1	63	1000000048	891
1096		Spot	1	Image 1	63	1000000044	892
1179		Spot	1	Image 1	63	1000000047	893
1496		Spot	1	Image 1	63	1000000043	894
1281		Spot	1	Image 1	63	1000000046	895
1460		Spot	1	Image 1	63	1000000037	896
1213		Spot	1	Image 1	63	1000000017	897
1081		Spot	1	Image 1	64	1000000006	898
1001		Spot	1	Image 1	64	1000000048	899
996		Spot	1	Image 1	64	1000000044	900
1621		Spot	1	Image 1	64	1000000043	901
1618		Spot	1	Image 1	64	1000000045	902
1959		Spot	1	Image 1	64	1000000049	903
1434		Spot	1	Image 1	64	1000000046	904
1564		Spot	1	Image 1	64	1000000037	905
1211		Spot	1	Image 1	64	1000000017	906
1061		Spot	1	Image 1	64	1000000042	907
1053		Spot	1	Image 1	65	1000000006	908
1026		Spot	1	Image 1	65	1000000044	909
1066		Spot	1	Image 1	65	1000000047	910
1151		Spot	1	Image 1	65	1000000050	911
1584		Spot	1	Image 1	65	1000000043	912
3189		Spot	1	Image 1	65	1000000049	913
1159		Spot	1	Image 1	65	1000000046	914
2341		Spot	1	Image 1	65	1000000051	915
1217		Spot	1	Image 1	65	1000000017	916
993		Spot	1	Image 1	65	1000000042	917
1112		Spot	1	Image 1	66	1000000006	918
1072		Spot	1	Image 1	66	1000000048	919
1093		Spot	1	Image 1	66	1000000047	920
1300		Spot	1	Image 1	66	1000000050	921
1811		Spot	1	Image 1	66	1000000043	922
2374		Spot	1	Image 1	66	1000000049	923
1274		Spot	1	Image 1	66	1000000046	924
2197		Spot	1	Image 1	66	1000000051	925
1211		Spot	1	Image 1	66	1000000052	926
1127		Spot	1	Image 1	66	1000000017	927
1047		Spot	1	Image 1	67	1000000006	928
1185		Spot	1	Image 1	67	1000000048	929
1016		Spot	1	Image 1	67	1000000053	930
1021		Spot	1	Image 1	67	1000000044	931
1135		Spot	1	Image 1	67	1000000047	932
1117		Spot	1	Image 1	67	1000000050	933
1877		Spot	1	Image 1	67	1000000043	934
1512		Spot	1	Image 1	67	1000000049	935
1268		Spot	1	Image 1	67	1000000046	936
1137		Spot	1	Image 1	67	1000000054	937
2113		Spot	1	Image 1	67	1000000051	938
1107		Spot	1	Image 1	67	1000000052	939
1119		Spot	1	Image 1	67	1000000017	940
1055		Spot	1	Image 1	67	1000000042	941
1069		Spot	1	Image 1	68	1000000006	942
1006		Spot	1	Image 1	68	1000000048	943
999		Spot	1	Image 1	68	1000000053	944
1017		Spot	1	Image 1	68	1000000044	945
1112		Spot	1	Image 1	68	1000000047	946
1036		Spot	1	Image 1	68	1000000050	947
1584		Spot	1	Image 1	68	1000000043	948
1325		Spot	1	Image 1	68	1000000055	949
1078		Spot	1	Image 1	68	1000000049	950
1217		Spot	1	Image 1	68	1000000046	951
1646		Spot	1	Image 1	68	1000000051	952
1166		Spot	1	Image 1	68	1000000052	953
1171		Spot	1	Image 1	68	1000000017	954
975		Spot	1	Image 1	68	1000000042	955
1067		Spot	1	Image 1	69	1000000006	956
1116		Spot	1	Image 1	69	1000000048	957
1018		Spot	1	Image 1	69	1000000053	958
1169		Spot	1	Image 1	69	1000000050	959
1288		Spot	1	Image 1	69	1000000043	960
1074		Spot	1	Image 1	69	1000000055	961
1107		Spot	1	Image 1	69	1000000049	962
1288		Spot	1	Image 1	69	1000000046	963
1085		Spot	1	Image 1	69	1000000054	964
1814		Spot	1	Image 1	69	1000000051	965
1254		Spot	1	Image 1	69	1000000052	966
1081		Spot	1	Image 1	69	1000000042	967
1053		Spot	1	Image 1	70	1000000006	968
1076		Spot	1	Image 1	70	1000000048	969
950		Spot	1	Image 1	70	1000000053	970
1240		Spot	1	Image 1	70	1000000050	971
1222		Spot	1	Image 1	70	1000000043	972
1176		Spot	1	Image 1	70	1000000055	973
1162		Spot	1	Image 1	70	1000000049	974
1354		Spot	1	Image 1	70	1000000046	975
1132		Spot	1	Image 1	70	1000000054	976
1680		Spot	1	Image 1	70	1000000051	977
1360		Spot	1	Image 1	70	1000000052	978
1013		Spot	1	Image 1	70	1000000042	979
1121		Spot	1	Image 1	71	1000000006	980
1066		Spot	1	Image 1	71	1000000048	981
1075		Spot	1	Image 1	71	1000000053	982
1271		Spot	1	Image 1	71	1000000050	983
1035		Spot	1	Image 1	71	1000000055	984
1229		Spot	1	Image 1	71	1000000049	985
1199		Spot	1	Image 1	71	1000000046	986
1083		Spot	1	Image 1	71	1000000054	987
2026		Spot	1	Image 1	71	1000000051	988
1351		Spot	1	Image 1	71	1000000052	989
1034		Spot	1	Image 1	71	1000000042	990
1075		Spot	1	Image 1	72	1000000006	991
1264		Spot	1	Image 1	72	1000000048	992
1347		Spot	1	Image 1	72	1000000050	993
1116		Spot	1	Image 1	72	1000000055	994
1195		Spot	1	Image 1	72	1000000049	995
1147		Spot	1	Image 1	72	1000000046	996
1083		Spot	1	Image 1	72	1000000054	997
2428		Spot	1	Image 1	72	1000000051	998
1452		Spot	1	Image 1	72	1000000052	999
1095		Spot	1	Image 1	72	1000000042	1000
995		Spot	1	Image 1	73	1000000006	1001
1250		Spot	1	Image 1	73	1000000048	1002
952		Spot	1	Image 1	73	1000000053	1003
1378		Spot	1	Image 1	73	1000000050	1004
981		Spot	1	Image 1	73	1000000055	1005
1085		Spot	1	Image 1	73	1000000056	1006
1055		Spot	1	Image 1	73	1000000049	1007
1044		Spot	1	Image 1	73	1000000046	1008
1180		Spot	1	Image 1	73	1000000054	1009
2315		Spot	1	Image 1	73	1000000051	1010
1507		Spot	1	Image 1	73	1000000052	1011
1071		Spot	1	Image 1	73	1000000042	1012
952		Spot	1	Image 1	74	1000000006	1013
1561		Spot	1	Image 1	74	1000000048	1014
1057		Spot	1	Image 1	74	1000000053	1015
1009		Spot	1	Image 1	74	1000000050	1016
1089		Spot	1	Image 1	74	1000000055	1017
1161		Spot	1	Image 1	74	1000000057	1018
1122		Spot	1	Image 1	74	1000000056	1019
1194		Spot	1	Image 1	74	1000000049	1020
1123		Spot	1	Image 1	74	1000000046	1021
1167		Spot	1	Image 1	74	1000000054	1022
2128		Spot	1	Image 1	74	1000000051	1023
1672		Spot	1	Image 1	74	1000000052	1024
1067		Spot	1	Image 1	74	1000000042	1025
962		Spot	1	Image 1	75	1000000006	1026
1946		Spot	1	Image 1	75	1000000048	1027
949		Spot	1	Image 1	75	1000000053	1028
1161		Spot	1	Image 1	75	1000000050	1029
1459		Spot	1	Image 1	75	1000000057	1030
1196		Spot	1	Image 1	75	1000000055	1031
1215		Spot	1	Image 1	75	1000000056	1032
1087		Spot	1	Image 1	75	1000000046	1033
1130		Spot	1	Image 1	75	1000000054	1034
2151		Spot	1	Image 1	75	1000000051	1035
2054		Spot	1	Image 1	75	1000000052	1036
997		Spot	1	Image 1	75	1000000042	1037
954		Spot	1	Image 1	76	1000000006	1038
1173		Spot	1	Image 1	76	1000000048	1039
1159		Spot	1	Image 1	76	1000000053	1040
1387		Spot	1	Image 1	76	1000000050	1041
1063		Spot	1	Image 1	76	1000000055	1042
1173		Spot	1	Image 1	76	1000000057	1043
1134		Spot	1	Image 1	76	1000000056	1044
1088		Spot	1	Image 1	76	1000000049	1045
1051		Spot	1	Image 1	76	1000000046	1046
1110		Spot	1	Image 1	76	1000000054	1047
2230		Spot	1	Image 1	76	1000000051	1048
1341		Spot	1	Image 1	76	1000000052	1049
1065		Spot	1	Image 1	76	1000000042	1050
963		Spot	1	Image 1	77	1000000006	1051
1041		Spot	1	Image 1	77	1000000048	1052
1042		Spot	1	Image 1	77	1000000053	1053
1132		Spot	1	Image 1	77	1000000050	1054
1414		Spot	1	Image 1	77	1000000057	1055
1080		Spot	1	Image 1	77	1000000055	1056
1152		Spot	1	Image 1	77	1000000056	1057
1155		Spot	1	Image 1	77	1000000049	1058
1361		Spot	1	Image 1	77	1000000054	1059
1969		Spot	1	Image 1	77	1000000051	1060
1273		Spot	1	Image 1	77	1000000052	1061
1039		Spot	1	Image 1	77	1000000042	1062
1040		Spot	1	Image 1	78	1000000048	1063
1324		Spot	1	Image 1	78	1000000057	1064
1175		Spot	1	Image 1	78	1000000055	1065
1079		Spot	1	Image 1	78	1000000056	1066
1286		Spot	1	Image 1	78	1000000049	1067
1486		Spot	1	Image 1	78	1000000054	1068
2041		Spot	1	Image 1	78	1000000051	1069
1185		Spot	1	Image 1	78	1000000052	1070
1054		Spot	1	Image 1	78	1000000042	1071
977		Spot	1	Image 1	79	1000000053	1072
1837		Spot	1	Image 1	79	1000000057	1073
999		Spot	1	Image 1	79	1000000056	1074
1399		Spot	1	Image 1	79	1000000054	1075
1781		Spot	1	Image 1	79	1000000051	1076
1297		Spot	1	Image 1	79	1000000052	1077
970		Spot	1	Image 1	79	1000000042	1078
1617		Spot	1	Image 1	80	1000000057	1079
1099		Spot	1	Image 1	80	1000000056	1080
1054		Spot	1	Image 1	80	1000000058	1081
1234		Spot	1	Image 1	80	1000000054	1082
1288		Spot	1	Image 1	80	1000000052	1083
1076		Spot	1	Image 1	80	1000000042	1084
1681		Spot	1	Image 1	81	1000000057	1085
1036		Spot	1	Image 1	81	1000000056	1086
1183		Spot	1	Image 1	81	1000000058	1087
1422		Spot	1	Image 1	81	1000000054	1088
1223		Spot	1	Image 1	81	1000000051	1089
1286		Spot	1	Image 1	81	1000000052	1090
959		Spot	1	Image 1	81	1000000042	1091
937		Spot	1	Image 1	82	1000000059	1092
1888		Spot	1	Image 1	82	1000000057	1093
1048		Spot	1	Image 1	82	1000000056	1094
1181		Spot	1	Image 1	82	1000000058	1095
1100		Spot	1	Image 1	82	1000000051	1096
1279		Spot	1	Image 1	82	1000000052	1097
969		Spot	1	Image 1	82	1000000042	1098
994		Spot	1	Image 1	83	1000000059	1099
1631		Spot	1	Image 1	83	1000000057	1100
1078		Spot	1	Image 1	83	1000000056	1101
1312		Spot	1	Image 1	83	1000000052	1102
1042		Spot	1	Image 1	83	1000000042	1103
996		Spot	1	Image 1	84	1000000059	1104
1725		Spot	1	Image 1	84	1000000057	1105
1037		Spot	1	Image 1	84	1000000056	1106
1198		Spot	1	Image 1	84	1000000058	1107
1098		Spot	1	Image 1	84	1000000051	1108
1371		Spot	1	Image 1	84	1000000052	1109
1103		Spot	1	Image 1	84	1000000042	1110
985		Spot	1	Image 1	85	1000000059	1111
1613		Spot	1	Image 1	85	1000000057	1112
1105		Spot	1	Image 1	85	1000000056	1113
1023		Spot	1	Image 1	85	1000000058	1114
1136		Spot	1	Image 1	85	1000000051	1115
1255		Spot	1	Image 1	85	1000000052	1116
1000		Spot	1	Image 1	86	1000000059	1117
1214		Spot	1	Image 1	86	1000000060	1118
1527		Spot	1	Image 1	86	1000000057	1119
1039		Spot	1	Image 1	86	1000000056	1120
1145		Spot	1	Image 1	86	1000000058	1121
1132		Spot	1	Image 1	86	1000000051	1122
1254		Spot	1	Image 1	86	1000000052	1123
1015		Spot	1	Image 1	87	1000000059	1124
1153		Spot	1	Image 1	87	1000000060	1125
1422		Spot	1	Image 1	87	1000000057	1126
1127		Spot	1	Image 1	87	1000000058	1127
1133		Spot	1	Image 1	87	1000000051	1128
1343		Spot	1	Image 1	87	1000000052	1129
1025		Spot	1	Image 1	88	1000000059	1130
1080		Spot	1	Image 1	88	1000000060	1131
1408		Spot	1	Image 1	88	1000000057	1132
990		Spot	1	Image 1	88	1000000056	1133
1171		Spot	1	Image 1	88	1000000058	1134
1277		Spot	1	Image 1	88	1000000051	1135
1241		Spot	1	Image 1	88	1000000052	1136
1072		Spot	1	Image 1	89	1000000059	1137
1066		Spot	1	Image 1	89	1000000060	1138
1183		Spot	1	Image 1	89	1000000057	1139
1111		Spot	1	Image 1	89	1000000056	1140
1194		Spot	1	Image 1	89	1000000058	1141
1086		Spot	1	Image 1	89	1000000051	1142
1345		Spot	1	Image 1	89	1000000052	1143
975		Spot	1	Image 1	90	1000000059	1144
1191		Spot	1	Image 1	90	1000000060	1145
1392		Spot	1	Image 1	90	1000000057	1146
1156		Spot	1	Image 1	90	1000000056	1147
1360		Spot	1	Image 1	90	1000000058	1148
1201		Spot	1	Image 1	90	1000000052	1149
988		Spot	1	Image 1	91	1000000059	1150
1239		Spot	1	Image 1	91	1000000060	1151
1325		Spot	1	Image 1	91	1000000057	1152
1359		Spot	1	Image 1	91	1000000058	1153
1095		Spot	1	Image 1	91	1000000051	1154
1323		Spot	1	Image 1	91	1000000052	1155
1012		Spot	1	Image 1	92	1000000059	1156
1146		Spot	1	Image 1	92	1000000060	1157
1197		Spot	1	Image 1	92	1000000061	1158
1225		Spot	1	Image 1	92	1000000057	1159
1209		Spot	1	Image 1	92	1000000058	1160
1223		Spot	1	Image 1	92	1000000051	1161
1102		Spot	1	Image 1	92	1000000052	1162
962		Spot	1	Image 1	93	1000000059	1163
1285		Spot	1	Image 1	93	1000000060	1164
1162		Spot	1	Image 1	93	1000000061	1165
1181		Spot	1	Image 1	93	1000000057	1166
1060		Spot	1	Image 1	93	1000000051	1167
1180		Spot	1	Image 1	93	1000000052	1168
964		Spot	1	Image 1	94	1000000059	1169
1245		Spot	1	Image 1	94	1000000060	1170
1133		Spot	1	Image 1	94	1000000061	1171
1197		Spot	1	Image 1	94	1000000057	1172
1179		Spot	1	Image 1	94	1000000051	1173
1325		Spot	1	Image 1	94	1000000052	1174
1140		Spot	1	Image 1	95	1000000060	1175
1137		Spot	1	Image 1	95	1000000061	1176
995		Spot	1	Image 1	95	1000000057	1177
1039		Spot	1	Image 1	95	1000000062	1178
1088		Spot	1	Image 1	95	1000000051	1179
1195		Spot	1	Image 1	95	1000000052	1180
983		Spot	1	Image 1	96	1000000059	1181
1147		Spot	1	Image 1	96	1000000060	1182
1004		Spot	1	Image 1	96	1000000061	1183
1183		Spot	1	Image 1	96	1000000057	1184
1030		Spot	1	Image 1	96	1000000063	1185
1196		Spot	1	Image 1	96	1000000062	1186
1039		Spot	1	Image 1	96	1000000051	1187
1269		Spot	1	Image 1	96	1000000052	1188
1132		Spot	1	Image 1	97	1000000060	1189
1218		Spot	1	Image 1	97	1000000061	1190
1479		Spot	1	Image 1	97	1000000057	1191
985		Spot	1	Image 1	97	1000000063	1192
1197		Spot	1	Image 1	97	1000000062	1193
1104		Spot	1	Image 1	97	1000000051	1194
1285		Spot	1	Image 1	97	1000000052	1195
1052		Spot	1	Image 1	98	1000000059	1196
1320		Spot	1	Image 1	98	1000000061	1197
1689		Spot	1	Image 1	98	1000000057	1198
1145		Spot	1	Image 1	98	1000000063	1199
1121		Spot	1	Image 1	98	1000000062	1200
1255		Spot	1	Image 1	98	1000000052	1201
1009		Spot	1	Image 1	99	1000000059	1202
1178		Spot	1	Image 1	99	1000000061	1203
1444		Spot	1	Image 1	99	1000000057	1204
1060		Spot	1	Image 1	99	1000000063	1205
1236		Spot	1	Image 1	99	1000000062	1206
1049		Spot	1	Image 1	99	1000000051	1207
974		Spot	1	Image 1	100	1000000059	1208
1317		Spot	1	Image 1	100	1000000061	1209
1476		Spot	1	Image 1	100	1000000057	1210
1118		Spot	1	Image 1	100	1000000063	1211
1185		Spot	1	Image 1	100	1000000062	1212
1251		Spot	1	Image 1	100	1000000052	1213
998		Spot	1	Image 1	101	1000000059	1214
1253		Spot	1	Image 1	101	1000000061	1215
1344		Spot	1	Image 1	101	1000000057	1216
1066		Spot	1	Image 1	101	1000000063	1217
1256		Spot	1	Image 1	101	1000000062	1218
1202		Spot	1	Image 1	101	1000000052	1219
1014		Spot	1	Image 1	102	1000000059	1220
1462		Spot	1	Image 1	102	1000000061	1221
1380		Spot	1	Image 1	102	1000000057	1222
1057		Spot	1	Image 1	102	1000000063	1223
1115		Spot	1	Image 1	102	1000000062	1224
1402		Spot	1	Image 1	102	1000000052	1225
990		Spot	1	Image 1	103	1000000059	1226
1278		Spot	1	Image 1	103	1000000061	1227
1327		Spot	1	Image 1	103	1000000057	1228
1281		Spot	1	Image 1	103	1000000062	1229
1264		Spot	1	Image 1	103	1000000052	1230
957		Spot	1	Image 1	104	1000000059	1231
1388		Spot	1	Image 1	104	1000000057	1232
1137		Spot	1	Image 1	104	1000000063	1233
1365		Spot	1	Image 1	104	1000000062	1234
1250		Spot	1	Image 1	104	1000000052	1235
992		Spot	1	Image 1	105	1000000059	1236
1218		Spot	1	Image 1	105	1000000057	1237
1150		Spot	1	Image 1	105	1000000063	1238
1307		Spot	1	Image 1	105	1000000062	1239
1290		Spot	1	Image 1	105	1000000052	1240
989		Spot	1	Image 1	106	1000000059	1241
1223		Spot	1	Image 1	106	1000000057	1242
1222		Spot	1	Image 1	106	1000000063	1243
1259		Spot	1	Image 1	106	1000000062	1244
1004		Spot	1	Image 1	107	1000000059	1245
1143		Spot	1	Image 1	107	1000000057	1246
1231		Spot	1	Image 1	107	1000000063	1247
1262		Spot	1	Image 1	107	1000000062	1248
981		Spot	1	Image 1	108	1000000059	1249
1124		Spot	1	Image 1	108	1000000057	1250
1153		Spot	1	Image 1	108	1000000063	1251
1135		Spot	1	Image 1	108	1000000062	1252
923		Spot	1	Image 1	109	1000000059	1253
1200		Spot	1	Image 1	109	1000000063	1254
1308		Spot	1	Image 1	109	1000000062	1255
974		Spot	1	Image 1	110	1000000059	1256
1153		Spot	1	Image 1	110	1000000063	1257
1244		Spot	1	Image 1	110	1000000062	1258
961		Spot	1	Image 1	111	1000000059	1259
1062		Spot	1	Image 1	111	1000000063	1260
972		Spot	1	Image 1	112	1000000059	1261
1102		Spot	1	Image 1	112	1000000063	1262
1015		Spot	1	Image 1	113	1000000059	1263
1050		Spot	1	Image 1	113	1000000063	1264
968		Spot	1	Image 1	114	1000000059	1265
1167		Spot	1	Image 1	114	1000000063	1266
1111		Spot	1	Image 1	114	1000000064	1267
1059		Spot	1	Image 1	115	1000000059	1268
1190		Spot	1	Image 1	115	1000000063	1269
1197		Spot	1	Image 1	115	1000000064	1270
1169		Spot	1	Image 1	115	1000000065	1271
1012		Spot	1	Image 1	116	1000000059	1272
1287		Spot	1	Image 1	116	1000000064	1273
1229		Spot	1	Image 1	116	1000000065	1274
993		Spot	1	Image 1	117	1000000059	1275
1287		Spot	1	Image 1	117	1000000063	1276
1160		Spot	1	Image 1	117	1000000064	1277
1244		Spot	1	Image 1	117	1000000065	1278
1021		Spot	1	Image 1	118	1000000059	1279
1250		Spot	1	Image 1	118	1000000063	1280
1171		Spot	1	Image 1	118	1000000064	1281
1153		Spot	1	Image 1	118	1000000065	1282
1071		Spot	1	Image 1	119	1000000059	1283
1381		Spot	1	Image 1	119	1000000063	1284
1156		Spot	1	Image 1	119	1000000064	1285
1338		Spot	1	Image 1	119	1000000065	1286
1044		Spot	1	Image 1	120	1000000059	1287
1279		Spot	1	Image 1	120	1000000063	1288
1171		Spot	1	Image 1	120	1000000064	1289
1151		Spot	1	Image 1	120	1000000065	1290
1202		Spot	1	Image 1	121	1000000063	1291
1244		Spot	1	Image 1	121	1000000064	1292
1252		Spot	1	Image 1	121	1000000065	1293
966		Spot	1	Image 1	122	1000000059	1294
1099		Spot	1	Image 1	122	1000000063	1295
1108		Spot	1	Image 1	122	1000000064	1296
1174		Spot	1	Image 1	122	1000000065	1297
1122		Spot	1	Image 1	122	1000000066	1298
1003		Spot	1	Image 1	123	1000000059	1299
1303		Spot	1	Image 1	123	1000000063	1300
1191		Spot	1	Image 1	123	1000000064	1301
1231		Spot	1	Image 1	123	1000000065	1302
1110		Spot	1	Image 1	123	1000000066	1303
1175		Spot	1	Image 1	124	1000000063	1304
1085		Spot	1	Image 1	124	1000000064	1305
1171		Spot	1	Image 1	124	1000000065	1306
1138		Spot	1	Image 1	124	1000000066	1307
1215		Spot	1	Image 1	125	1000000063	1308
1293		Spot	1	Image 1	125	1000000064	1309
1157		Spot	1	Image 1	125	1000000065	1310
1075		Spot	1	Image 1	125	1000000066	1311
1067		Spot	1	Image 1	126	1000000063	1312
1272		Spot	1	Image 1	126	1000000064	1313
1249		Spot	1	Image 1	126	1000000065	1314
1028		Spot	1	Image 1	126	1000000066	1315
1196		Spot	1	Image 1	127	1000000063	1316
1199		Spot	1	Image 1	127	1000000064	1317
1237		Spot	1	Image 1	127	1000000065	1318
1026		Spot	1	Image 1	127	1000000066	1319
1152		Spot	1	Image 1	128	1000000063	1320
1239		Spot	1	Image 1	128	1000000064	1321
1107		Spot	1	Image 1	128	1000000065	1322
1124		Spot	1	Image 1	128	1000000066	1323
1180		Spot	1	Image 1	129	1000000063	1324
1306		Spot	1	Image 1	129	1000000064	1325
1342		Spot	1	Image 1	129	1000000065	1326
1014		Spot	1	Image 1	129	1000000066	1327
1047		Spot	1	Image 1	130	1000000063	1328
1326		Spot	1	Image 1	130	1000000067	1329
1159		Spot	1	Image 1	130	1000000064	1330
1322		Spot	1	Image 1	130	1000000065	1331
1081		Spot	1	Image 1	130	1000000066	1332
1166		Spot	1	Image 1	131	1000000068	1333
1165		Spot	1	Image 1	131	1000000067	1334
1283		Spot	1	Image 1	131	1000000064	1335
1175		Spot	1	Image 1	131	1000000069	1336
1086		Spot	1	Image 1	131	1000000070	1337
1069		Spot	1	Image 1	131	1000000066	1338
1301		Spot	1	Image 1	132	1000000068	1339
1050		Spot	1	Image 1	132	1000000063	1340
1186		Spot	1	Image 1	132	1000000067	1341
1189		Spot	1	Image 1	132	1000000064	1342
1245		Spot	1	Image 1	132	1000000069	1343
1139		Spot	1	Image 1	132	1000000070	1344
1119		Spot	1	Image 1	132	1000000065	1345
1098		Spot	1	Image 1	132	1000000066	1346
1317		Spot	1	Image 1	133	1000000068	1347
1180		Spot	1	Image 1	133	1000000063	1348
1162		Spot	1	Image 1	133	1000000067	1349
1183		Spot	1	Image 1	133	1000000064	1350
1170		Spot	1	Image 1	133	1000000069	1351
1382		Spot	1	Image 1	133	1000000070	1352
1346		Spot	1	Image 1	133	1000000065	1353
1078		Spot	1	Image 1	133	1000000066	1354
1371		Spot	1	Image 1	134	1000000068	1355
1275		Spot	1	Image 1	134	1000000063	1356
1092		Spot	1	Image 1	134	1000000067	1357
1170		Spot	1	Image 1	134	1000000064	1358
1320		Spot	1	Image 1	134	1000000069	1359
1239		Spot	1	Image 1	134	1000000070	1360
1346		Spot	1	Image 1	134	1000000065	1361
1350		Spot	1	Image 1	135	1000000068	1362
1153		Spot	1	Image 1	135	1000000063	1363
1089		Spot	1	Image 1	135	1000000067	1364
1196		Spot	1	Image 1	135	1000000064	1365
1142		Spot	1	Image 1	135	1000000069	1366
1359		Spot	1	Image 1	135	1000000070	1367
1274		Spot	1	Image 1	135	1000000065	1368
1366		Spot	1	Image 1	136	1000000068	1369
1087		Spot	1	Image 1	136	1000000063	1370
1130		Spot	1	Image 1	136	1000000067	1371
1087		Spot	1	Image 1	136	1000000064	1372
1237		Spot	1	Image 1	136	1000000069	1373
1477		Spot	1	Image 1	136	1000000070	1374
1595		Spot	1	Image 1	136	1000000065	1375
1178		Spot	1	Image 1	137	1000000068	1376
1031		Spot	1	Image 1	137	1000000063	1377
1117		Spot	1	Image 1	137	1000000067	1378
1195		Spot	1	Image 1	137	1000000064	1379
1153		Spot	1	Image 1	137	1000000069	1380
1145		Spot	1	Image 1	137	1000000070	1381
1437		Spot	1	Image 1	137	1000000065	1382
1081		Spot	1	Image 1	138	1000000068	1383
1224		Spot	1	Image 1	138	1000000067	1384
1368		Spot	1	Image 1	138	1000000064	1385
1141		Spot	1	Image 1	138	1000000069	1386
1141		Spot	1	Image 1	138	1000000070	1387
1131		Spot	1	Image 1	139	1000000068	1388
1073		Spot	1	Image 1	139	1000000063	1389
1192		Spot	1	Image 1	139	1000000071	1390
1174		Spot	1	Image 1	139	1000000067	1391
1163		Spot	1	Image 1	139	1000000064	1392
1299		Spot	1	Image 1	139	1000000069	1393
1171		Spot	1	Image 1	139	1000000070	1394
1092		Spot	1	Image 1	140	1000000068	1395
957		Spot	1	Image 1	140	1000000072	1396
1108		Spot	1	Image 1	140	1000000063	1397
1207		Spot	1	Image 1	140	1000000071	1398
1161		Spot	1	Image 1	140	1000000067	1399
1304		Spot	1	Image 1	140	1000000069	1400
1171		Spot	1	Image 1	140	1000000070	1401
990		Spot	1	Image 1	141	1000000073	1402
988		Spot	1	Image 1	141	1000000068	1403
1064		Spot	1	Image 1	141	1000000072	1404
1187		Spot	1	Image 1	141	1000000071	1405
1086		Spot	1	Image 1	141	1000000067	1406
1175		Spot	1	Image 1	141	1000000069	1407
1196		Spot	1	Image 1	141	1000000070	1408
939		Spot	1	Image 1	142	1000000073	1409
1073		Spot	1	Image 1	142	1000000072	1410
1048		Spot	1	Image 1	142	1000000063	1411
1373		Spot	1	Image 1	142	1000000071	1412
1173		Spot	1	Image 1	142	1000000067	1413
1176		Spot	1	Image 1	142	1000000069	1414
1133		Spot	1	Image 1	142	1000000070	1415
982		Spot	1	Image 1	143	1000000072	1416
1194		Spot	1	Image 1	143	1000000071	1417
1223		Spot	1	Image 1	143	1000000067	1418
1253		Spot	1	Image 1	143	1000000069	1419
1147		Spot	1	Image 1	143	1000000070	1420
954		Spot	1	Image 1	144	1000000073	1421
1086		Spot	1	Image 1	144	1000000072	1422
1053		Spot	1	Image 1	144	1000000063	1423
1236		Spot	1	Image 1	144	1000000071	1424
1094		Spot	1	Image 1	144	1000000067	1425
1190		Spot	1	Image 1	144	1000000069	1426
1191		Spot	1	Image 1	144	1000000070	1427
1015		Spot	1	Image 1	145	1000000073	1428
1099		Spot	1	Image 1	145	1000000072	1429
1218		Spot	1	Image 1	145	1000000063	1430
1360		Spot	1	Image 1	145	1000000071	1431
1151		Spot	1	Image 1	145	1000000067	1432
1074		Spot	1	Image 1	145	1000000069	1433
1009		Spot	1	Image 1	146	1000000073	1434
1047		Spot	1	Image 1	146	1000000072	1435
1260		Spot	1	Image 1	146	1000000071	1436
1053		Spot	1	Image 1	146	1000000063	1437
1216		Spot	1	Image 1	146	1000000067	1438
1081		Spot	1	Image 1	146	1000000069	1439
995		Spot	1	Image 1	147	1000000073	1440
1086		Spot	1	Image 1	147	1000000072	1441
1175		Spot	1	Image 1	147	1000000071	1442
1085		Spot	1	Image 1	147	1000000067	1443
1214		Spot	1	Image 1	147	1000000069	1444
991		Spot	1	Image 1	148	1000000073	1445
1099		Spot	1	Image 1	148	1000000072	1446
1157		Spot	1	Image 1	148	1000000071	1447
1029		Spot	1	Image 1	148	1000000063	1448
1142		Spot	1	Image 1	148	1000000067	1449
1061		Spot	1	Image 1	148	1000000069	1450
968		Spot	1	Image 1	149	1000000073	1451
1186		Spot	1	Image 1	149	1000000072	1452
1262		Spot	1	Image 1	149	1000000071	1453
1089		Spot	1	Image 1	149	1000000067	1454
1186		Spot	1	Image 1	149	1000000069	1455
1087		Spot	1	Image 1	150	1000000072	1456
966		Spot	1	Image 1	150	1000000063	1457
1208		Spot	1	Image 1	150	1000000071	1458
1115		Spot	1	Image 1	150	1000000067	1459
993		Spot	1	Image 1	151	1000000073	1460
1204		Spot	1	Image 1	151	1000000072	1461
1304		Spot	1	Image 1	151	1000000071	1462
1009		Spot	1	Image 1	151	1000000063	1463
1108		Spot	1	Image 1	151	1000000067	1464
1166		Spot	1	Image 1	151	1000000069	1465
1229		Spot	1	Image 1	151	1000000074	1466
1096		Spot	1	Image 1	151	1000000075	1467
959		Spot	1	Image 1	152	1000000073	1468
1169		Spot	1	Image 1	152	1000000072	1469
1151		Spot	1	Image 1	152	1000000071	1470
1145		Spot	1	Image 1	152	1000000067	1471
1094		Spot	1	Image 1	152	1000000076	1472
1159		Spot	1	Image 1	152	1000000069	1473
1371		Spot	1	Image 1	152	1000000074	1474
1056		Spot	1	Image 1	152	1000000077	1475
1052		Spot	1	Image 1	152	1000000075	1476
980		Spot	1	Image 1	153	1000000072	1477
1256		Spot	1	Image 1	153	1000000071	1478
1181		Spot	1	Image 1	153	1000000067	1479
1165		Spot	1	Image 1	153	1000000076	1480
1071		Spot	1	Image 1	153	1000000069	1481
1088		Spot	1	Image 1	153	1000000078	1482
1357		Spot	1	Image 1	153	1000000074	1483
1023		Spot	1	Image 1	153	1000000077	1484
1094		Spot	1	Image 1	153	1000000075	1485
964		Spot	1	Image 1	154	1000000073	1486
1194		Spot	1	Image 1	154	1000000072	1487
1300		Spot	1	Image 1	154	1000000071	1488
1135		Spot	1	Image 1	154	1000000067	1489
1267		Spot	1	Image 1	154	1000000076	1490
1238		Spot	1	Image 1	154	1000000074	1491
1170		Spot	1	Image 1	154	1000000075	1492
983		Spot	1	Image 1	155	1000000073	1493
1023		Spot	1	Image 1	155	1000000072	1494
1299		Spot	1	Image 1	155	1000000071	1495
1211		Spot	1	Image 1	155	1000000067	1496
1465		Spot	1	Image 1	155	1000000076	1497
1121		Spot	1	Image 1	155	1000000078	1498
1289		Spot	1	Image 1	155	1000000074	1499
1091		Spot	1	Image 1	155	1000000077	1500
1153		Spot	1	Image 1	155	1000000075	1501
1028		Spot	1	Image 1	156	1000000073	1502
987		Spot	1	Image 1	156	1000000072	1503
1136		Spot	1	Image 1	156	1000000067	1504
1304		Spot	1	Image 1	156	1000000071	1505
1423		Spot	1	Image 1	156	1000000076	1506
1127		Spot	1	Image 1	156	1000000078	1507
1348		Spot	1	Image 1	156	1000000074	1508
1211		Spot	1	Image 1	156	1000000075	1509
1116		Spot	1	Image 1	156	1000000077	1510
967		Spot	1	Image 1	157	1000000073	1511
1098		Spot	1	Image 1	157	1000000072	1512
1024		Spot	1	Image 1	157	1000000067	1513
1267		Spot	1	Image 1	157	1000000071	1514
1440		Spot	1	Image 1	157	1000000076	1515
1121		Spot	1	Image 1	157	1000000078	1516
1309		Spot	1	Image 1	157	1000000074	1517
1221		Spot	1	Image 1	157	1000000075	1518
983		Spot	1	Image 1	157	1000000077	1519
943		Spot	1	Image 1	158	1000000073	1520
1009		Spot	1	Image 1	158	1000000067	1521
1241		Spot	1	Image 1	158	1000000071	1522
1464		Spot	1	Image 1	158	1000000076	1523
1238		Spot	1	Image 1	158	1000000078	1524
1210		Spot	1	Image 1	158	1000000074	1525
1347		Spot	1	Image 1	158	1000000075	1526
1017		Spot	1	Image 1	158	1000000077	1527
965		Spot	1	Image 1	159	1000000073	1528
1268		Spot	1	Image 1	159	1000000071	1529
1545		Spot	1	Image 1	159	1000000076	1530
1245		Spot	1	Image 1	159	1000000078	1531
1163		Spot	1	Image 1	159	1000000074	1532
1068		Spot	1	Image 1	159	1000000077	1533
993		Spot	1	Image 1	160	1000000073	1534
1207		Spot	1	Image 1	160	1000000071	1535
1249		Spot	1	Image 1	160	1000000076	1536
1097		Spot	1	Image 1	160	1000000078	1537
1231		Spot	1	Image 1	160	1000000074	1538
1154		Spot	1	Image 1	160	1000000075	1539
1123		Spot	1	Image 1	160	1000000077	1540
1023		Spot	1	Image 1	161	1000000073	1541
1351		Spot	1	Image 1	161	1000000071	1542
1210		Spot	1	Image 1	161	1000000076	1543
1190		Spot	1	Image 1	161	1000000078	1544
1252		Spot	1	Image 1	161	1000000074	1545
1165		Spot	1	Image 1	161	1000000075	1546
1119		Spot	1	Image 1	161	1000000077	1547
1002		Spot	1	Image 1	162	1000000073	1548
1188		Spot	1	Image 1	162	1000000071	1549
1392		Spot	1	Image 1	162	1000000076	1550
1153		Spot	1	Image 1	162	1000000078	1551
1150		Spot	1	Image 1	162	1000000074	1552
1083		Spot	1	Image 1	162	1000000075	1553
962		Spot	1	Image 1	162	1000000077	1554
1002		Spot	1	Image 1	163	1000000073	1555
1198		Spot	1	Image 1	163	1000000071	1556
1231		Spot	1	Image 1	163	1000000076	1557
1204		Spot	1	Image 1	163	1000000078	1558
1124		Spot	1	Image 1	163	1000000074	1559
957		Spot	1	Image 1	163	1000000077	1560
1022		Spot	1	Image 1	164	1000000073	1561
1145		Spot	1	Image 1	164	1000000071	1562
1288		Spot	1	Image 1	164	1000000076	1563
1191		Spot	1	Image 1	164	1000000078	1564
1346		Spot	1	Image 1	164	1000000074	1565
1003		Spot	1	Image 1	164	1000000077	1566
942		Spot	1	Image 1	165	1000000073	1567
1200		Spot	1	Image 1	165	1000000071	1568
1573		Spot	1	Image 1	165	1000000076	1569
1181		Spot	1	Image 1	165	1000000078	1570
1096		Spot	1	Image 1	165	1000000074	1571
964		Spot	1	Image 1	166	1000000073	1572
1062		Spot	1	Image 1	166	1000000071	1573
1336		Spot	1	Image 1	166	1000000076	1574
1129		Spot	1	Image 1	166	1000000078	1575
1002		Spot	1	Image 1	167	1000000073	1576
1140		Spot	1	Image 1	167	1000000078	1577
1096		Spot	1	Image 1	167	1000000074	1578
991		Spot	1	Image 1	168	1000000073	1579
902		Spot	1	Image 1	168	1000000071	1580
1098		Spot	1	Image 1	168	1000000078	1581
1023		Spot	1	Image 1	169	1000000073	1582
1027		Spot	1	Image 1	169	1000000078	1583
992		Spot	1	Image 1	170	1000000073	1584
962		Spot	1	Image 1	170	1000000071	1585
1127		Spot	1	Image 1	170	1000000078	1586
988		Spot	1	Image 1	171	1000000073	1587
1134		Spot	1	Image 1	171	1000000078	1588
977		Spot	1	Image 1	172	1000000073	1589
992		Spot	1	Image 1	172	1000000071	1590
1154		Spot	1	Image 1	172	1000000078	1591
1029		Spot	1	Image 1	173	1000000073	1592
1149		Spot	1	Image 1	173	1000000071	1593
949		Spot	1	Image 1	174	1000000073	1594
1114		Spot	1	Image 1	174	1000000071	1595
1126		Spot	1	Image 1	174	1000000078	1596
1074		Spot	1	Image 1	174	1000000079	1597
1261		Spot	1	Image 1	175	1000000078	1598
1007		Spot	1	Image 1	175	1000000079	1599
945		Spot	1	Image 1	176	1000000073	1600
1213		Spot	1	Image 1	176	1000000071	1601
1149		Spot	1	Image 1	176	1000000078	1602
1053		Spot	1	Image 1	176	1000000079	1603
984		Spot	1	Image 1	176	1000000080	1604
995		Spot	1	Image 1	177	1000000073	1605
1443		Spot	1	Image 1	177	1000000071	1606
1178		Spot	1	Image 1	177	1000000078	1607
1019		Spot	1	Image 1	177	1000000080	1608
982		Spot	1	Image 1	178	1000000073	1609
974		Spot	1	Image 1	178	1000000081	1610
1482		Spot	1	Image 1	178	1000000071	1611
1196		Spot	1	Image 1	178	1000000078	1612
1034		Spot	1	Image 1	178	1000000079	1613
1025		Spot	1	Image 1	178	1000000080	1614
931		Spot	1	Image 1	179	1000000073	1615
1139		Spot	1	Image 1	179	1000000081	1616
1198		Spot	1	Image 1	179	1000000071	1617
1132		Spot	1	Image 1	179	1000000078	1618
1069		Spot	1	Image 1	179	1000000079	1619
991		Spot	1	Image 1	180	1000000073	1620
1692		Spot	1	Image 1	180	1000000081	1621
1196		Spot	1	Image 1	180	1000000071	1622
1070		Spot	1	Image 1	180	1000000078	1623
1015		Spot	1	Image 1	180	1000000079	1624
973		Spot	1	Image 1	180	1000000080	1625
962		Spot	1	Image 1	181	1000000073	1626
1377		Spot	1	Image 1	181	1000000081	1627
1134		Spot	1	Image 1	181	1000000071	1628
1116		Spot	1	Image 1	181	1000000078	1629
1007		Spot	1	Image 1	181	1000000079	1630
969		Spot	1	Image 1	181	1000000080	1631
981		Spot	1	Image 1	182	1000000073	1632
1430		Spot	1	Image 1	182	1000000081	1633
1128		Spot	1	Image 1	182	1000000071	1634
1036		Spot	1	Image 1	182	1000000078	1635
1122		Spot	1	Image 1	182	1000000079	1636
984		Spot	1	Image 1	182	1000000080	1637
1094		Spot	1	Image 1	183	1000000082	1638
1739		Spot	1	Image 1	183	1000000081	1639
1016		Spot	1	Image 1	183	1000000071	1640
1010		Spot	1	Image 1	183	1000000079	1641
1007		Spot	1	Image 1	183	1000000080	1642
1086		Spot	1	Image 1	184	1000000082	1643
1339		Spot	1	Image 1	184	1000000081	1644
1073		Spot	1	Image 1	184	1000000071	1645
1148		Spot	1	Image 1	184	1000000078	1646
1054		Spot	1	Image 1	184	1000000079	1647
1067		Spot	1	Image 1	185	1000000082	1648
1012		Spot	1	Image 1	185	1000000083	1649
1237		Spot	1	Image 1	185	1000000081	1650
977		Spot	1	Image 1	185	1000000071	1651
1157		Spot	1	Image 1	185	1000000078	1652
1022		Spot	1	Image 1	185	1000000080	1653
1137		Spot	1	Image 1	186	1000000082	1654
1069		Spot	1	Image 1	186	1000000083	1655
1224		Spot	1	Image 1	186	1000000081	1656
968		Spot	1	Image 1	186	1000000071	1657
1153		Spot	1	Image 1	186	1000000078	1658
1039		Spot	1	Image 1	186	1000000080	1659
1023		Spot	1	Image 1	187	1000000082	1660
975		Spot	1	Image 1	187	1000000083	1661
1080		Spot	1	Image 1	187	1000000081	1662
983		Spot	1	Image 1	187	1000000071	1663
1100		Spot	1	Image 1	187	1000000078	1664
1161		Spot	1	Image 1	187	1000000080	1665
1119		Spot	1	Image 1	188	1000000082	1666
1117		Spot	1	Image 1	188	1000000083	1667
1183		Spot	1	Image 1	188	1000000081	1668
1194		Spot	1	Image 1	188	1000000078	1669
1080		Spot	1	Image 1	189	1000000082	1670
1125		Spot	1	Image 1	189	1000000083	1671
1415		Spot	1	Image 1	189	1000000081	1672
1176		Spot	1	Image 1	189	1000000078	1673
1010		Spot	1	Image 1	189	1000000080	1674
1108		Spot	1	Image 1	190	1000000082	1675
1045		Spot	1	Image 1	190	1000000083	1676
1419		Spot	1	Image 1	190	1000000081	1677
1247		Spot	1	Image 1	190	1000000078	1678
966		Spot	1	Image 1	190	1000000080	1679
1232		Spot	1	Image 1	191	1000000082	1680
989		Spot	1	Image 1	191	1000000083	1681
1335		Spot	1	Image 1	191	1000000081	1682
1258		Spot	1	Image 1	191	1000000078	1683
955		Spot	1	Image 1	191	1000000080	1684
1164		Spot	1	Image 1	192	1000000082	1685
1295		Spot	1	Image 1	192	1000000081	1686
1332		Spot	1	Image 1	192	1000000078	1687
958		Spot	1	Image 1	192	1000000080	1688
1107		Spot	1	Image 1	193	1000000082	1689
1039		Spot	1	Image 1	193	1000000083	1690
1186		Spot	1	Image 1	193	1000000081	1691
1116		Spot	1	Image 1	193	1000000078	1692
1118		Spot	1	Image 1	194	1000000082	1693
965		Spot	1	Image 1	194	1000000083	1694
1281		Spot	1	Image 1	194	1000000081	1695
1115		Spot	1	Image 1	194	1000000078	1696
1014		Spot	1	Image 1	194	1000000080	1697
1290		Spot	1	Image 1	195	1000000082	1698
1173		Spot	1	Image 1	195	1000000083	1699
1256		Spot	1	Image 1	195	1000000081	1700
1214		Spot	1	Image 1	195	1000000078	1701
1279		Spot	1	Image 1	196	1000000082	1702
1085		Spot	1	Image 1	196	1000000083	1703
1137		Spot	1	Image 1	196	1000000081	1704
1164		Spot	1	Image 1	196	1000000078	1705
1043		Spot	1	Image 1	196	1000000080	1706
1390		Spot	1	Image 1	197	1000000082	1707
1217		Spot	1	Image 1	197	1000000081	1708
1340		Spot	1	Image 1	197	1000000078	1709
1344		Spot	1	Image 1	198	1000000082	1710
1150		Spot	1	Image 1	198	1000000081	1711
1047		Spot	1	Image 1	198	1000000084	1712
1346		Spot	1	Image 1	198	1000000078	1713
1095		Spot	1	Image 1	198	1000000085	1714
1250		Spot	1	Image 1	199	1000000082	1715
1148		Spot	1	Image 1	199	1000000081	1716
1167		Spot	1	Image 1	199	1000000084	1717
1198		Spot	1	Image 1	199	1000000078	1718
1110		Spot	1	Image 1	199	1000000085	1719
1153		Spot	1	Image 1	200	1000000082	1720
1294		Spot	1	Image 1	200	1000000081	1721
1150		Spot	1	Image 1	200	1000000084	1722
1300		Spot	1	Image 1	200	1000000078	1723
1113		Spot	1	Image 1	200	1000000085	1724
1132		Spot	1	Image 1	201	1000000082	1725
1231		Spot	1	Image 1	201	1000000081	1726
1108		Spot	1	Image 1	201	1000000084	1727
1038		Spot	1	Image 1	201	1000000085	1728
1197		Spot	1	Image 1	202	1000000082	1729
1073		Spot	1	Image 1	202	1000000081	1730
1189		Spot	1	Image 1	202	1000000084	1731
1170		Spot	1	Image 1	202	1000000085	1732
1116		Spot	1	Image 1	203	1000000082	1733
1129		Spot	1	Image 1	203	1000000081	1734
1327		Spot	1	Image 1	203	1000000084	1735
1200		Spot	1	Image 1	203	1000000085	1736
1138		Spot	1	Image 1	204	1000000082	1737
1160		Spot	1	Image 1	204	1000000081	1738
1097		Spot	1	Image 1	204	1000000084	1739
1169		Spot	1	Image 1	204	1000000085	1740
1158		Spot	1	Image 1	205	1000000082	1741
1079		Spot	1	Image 1	205	1000000081	1742
1172		Spot	1	Image 1	205	1000000084	1743
1180		Spot	1	Image 1	205	1000000085	1744
1144		Spot	1	Image 1	206	1000000082	1745
1279		Spot	1	Image 1	206	1000000081	1746
1021		Spot	1	Image 1	206	1000000084	1747
1082		Spot	1	Image 1	206	1000000085	1748
1250		Spot	1	Image 1	207	1000000082	1749
933		Spot	1	Image 1	207	1000000081	1750
1101		Spot	1	Image 1	207	1000000084	1751
1148		Spot	1	Image 1	208	1000000082	1752
1294		Spot	1	Image 1	208	1000000084	1753
1091		Spot	1	Image 1	208	1000000085	1754
1316		Spot	1	Image 1	209	1000000084	1755
1168		Spot	1	Image 1	210	1000000082	1756
1191		Spot	1	Image 1	211	1000000082	1757
925		Spot	1	Image 1	211	1000000086	1758
1136		Spot	1	Image 1	212	1000000082	1759
1065		Spot	1	Image 1	212	1000000086	1760
1188		Spot	1	Image 1	213	1000000082	1761
1191		Spot	1	Image 1	213	1000000086	1762
1202		Spot	1	Image 1	214	1000000082	1763
994		Spot	1	Image 1	214	1000000087	1764
1220		Spot	1	Image 1	214	1000000086	1765
1300		Spot	1	Image 1	215	1000000082	1766
1032		Spot	1	Image 1	215	1000000087	1767
1096		Spot	1	Image 1	215	1000000086	1768
1165		Spot	1	Image 1	216	1000000088	1769
1189		Spot	1	Image 1	216	1000000082	1770
1076		Spot	1	Image 1	216	1000000089	1771
1072		Spot	1	Image 1	216	1000000087	1772
1068		Spot	1	Image 1	216	1000000086	1773
1095		Spot	1	Image 1	217	1000000088	1774
1109		Spot	1	Image 1	217	1000000082	1775
1039		Spot	1	Image 1	217	1000000087	1776
1112		Spot	1	Image 1	217	1000000086	1777
978		Spot	1	Image 1	218	1000000088	1778
1122		Spot	1	Image 1	218	1000000082	1779
1201		Spot	1	Image 1	218	1000000089	1780
1190		Spot	1	Image 1	218	1000000087	1781
1189		Spot	1	Image 1	218	1000000086	1782
1018		Spot	1	Image 1	219	1000000090	1783
1350		Spot	1	Image 1	219	1000000089	1784
1170		Spot	1	Image 1	219	1000000087	1785
1029		Spot	1	Image 1	219	1000000086	1786
989		Spot	1	Image 1	220	1000000088	1787
1496		Spot	1	Image 1	220	1000000090	1788
1181		Spot	1	Image 1	220	1000000091	1789
1098		Spot	1	Image 1	220	1000000089	1790
1059		Spot	1	Image 1	220	1000000087	1791
1120		Spot	1	Image 1	220	1000000086	1792
1043		Spot	1	Image 1	221	1000000088	1793
1169		Spot	1	Image 1	221	1000000090	1794
1043		Spot	1	Image 1	221	1000000091	1795
1291		Spot	1	Image 1	221	1000000089	1796
1047		Spot	1	Image 1	221	1000000087	1797
1046		Spot	1	Image 1	221	1000000086	1798
1064		Spot	1	Image 1	222	1000000092	1799
1089		Spot	1	Image 1	222	1000000090	1800
1043		Spot	1	Image 1	222	1000000091	1801
1344		Spot	1	Image 1	222	1000000089	1802
1166		Spot	1	Image 1	222	1000000087	1803
1039		Spot	1	Image 1	222	1000000086	1804
1146		Spot	1	Image 1	223	1000000088	1805
1108		Spot	1	Image 1	223	1000000092	1806
1026		Spot	1	Image 1	223	1000000090	1807
1050		Spot	1	Image 1	223	1000000091	1808
1128		Spot	1	Image 1	223	1000000089	1809
1045		Spot	1	Image 1	223	1000000093	1810
1175		Spot	1	Image 1	223	1000000087	1811
1005		Spot	1	Image 1	223	1000000086	1812
1128		Spot	1	Image 1	224	1000000092	1813
1185		Spot	1	Image 1	224	1000000094	1814
1068		Spot	1	Image 1	224	1000000091	1815
1115		Spot	1	Image 1	224	1000000089	1816
1061		Spot	1	Image 1	224	1000000093	1817
988		Spot	1	Image 1	224	1000000087	1818
1024		Spot	1	Image 1	224	1000000086	1819
1010		Spot	1	Image 1	225	1000000088	1820
1105		Spot	1	Image 1	225	1000000092	1821
1199		Spot	1	Image 1	225	1000000090	1822
1378		Spot	1	Image 1	225	1000000094	1823
1218		Spot	1	Image 1	225	1000000091	1824
1117		Spot	1	Image 1	225	1000000093	1825
1006		Spot	1	Image 1	225	1000000087	1826
1092		Spot	1	Image 1	225	1000000086	1827
963		Spot	1	Image 1	226	1000000088	1828
1097		Spot	1	Image 1	226	1000000092	1829
1097		Spot	1	Image 1	226	1000000090	1830
929		Spot	1	Image 1	226	1000000094	1831
1089		Spot	1	Image 1	226	1000000091	1832
1035		Spot	1	Image 1	226	1000000089	1833
960		Spot	1	Image 1	226	1000000093	1834
1023		Spot	1	Image 1	226	1000000086	1835
1110		Spot	1	Image 1	227	1000000092	1836
1083		Spot	1	Image 1	227	1000000090	1837
962		Spot	1	Image 1	227	1000000094	1838
1026		Spot	1	Image 1	227	1000000091	1839
1143		Spot	1	Image 1	227	1000000089	1840
994		Spot	1	Image 1	228	1000000088	1841
1194		Spot	1	Image 1	228	1000000092	1842
1176		Spot	1	Image 1	228	1000000090	1843
1108		Spot	1	Image 1	228	1000000094	1844
1270		Spot	1	Image 1	228	1000000091	1845
1011		Spot	1	Image 1	228	1000000093	1846
1062		Spot	1	Image 1	228	1000000089	1847
1232		Spot	1	Image 1	229	1000000092	1848
1271		Spot	1	Image 1	229	1000000090	1849
1134		Spot	1	Image 1	229	1000000094	1850
1161		Spot	1	Image 1	229	1000000091	1851
1088		Spot	1	Image 1	229	1000000093	1852
1078		Spot	1	Image 1	229	1000000089	1853
1316		Spot	1	Image 1	230	1000000092	1854
1010		Spot	1	Image 1	230	1000000090	1855
1011		Spot	1	Image 1	230	1000000094	1856
1118		Spot	1	Image 1	230	1000000091	1857
1045		Spot	1	Image 1	230	1000000089	1858
1056		Spot	1	Image 1	230	1000000095	1859
1108		Spot	1	Image 1	231	1000000092	1860
1009		Spot	1	Image 1	231	1000000094	1861
1051		Spot	1	Image 1	231	1000000091	1862
969		Spot	1	Image 1	231	1000000093	1863
1094		Spot	1	Image 1	231	1000000089	1864
1105		Spot	1	Image 1	231	1000000095	1865
1170		Spot	1	Image 1	232	1000000092	1866
1209		Spot	1	Image 1	232	1000000094	1867
1012		Spot	1	Image 1	232	1000000091	1868
937		Spot	1	Image 1	232	1000000093	1869
978		Spot	1	Image 1	232	1000000089	1870
1163		Spot	1	Image 1	232	1000000095	1871
1150		Spot	1	Image 1	233	1000000092	1872
1186		Spot	1	Image 1	233	1000000094	1873
1045		Spot	1	Image 1	233	1000000093	1874
1027		Spot	1	Image 1	233	1000000095	1875
1286		Spot	1	Image 1	234	1000000092	1876
1166		Spot	1	Image 1	234	1000000094	1877
1089		Spot	1	Image 1	234	1000000091	1878
991		Spot	1	Image 1	234	1000000093	1879
1124		Spot	1	Image 1	234	1000000095	1880
1219		Spot	1	Image 1	235	1000000092	1881
1154		Spot	1	Image 1	235	1000000091	1882
1051		Spot	1	Image 1	235	1000000095	1883
1104		Spot	1	Image 1	236	1000000092	1884
1096		Spot	1	Image 1	236	1000000094	1885
1029		Spot	1	Image 1	236	1000000096	1886
955		Spot	1	Image 1	236	1000000095	1887
1043		Spot	1	Image 1	237	1000000092	1888
1158		Spot	1	Image 1	237	1000000096	1889
1244		Spot	1	Image 1	237	1000000094	1890
1142		Spot	1	Image 1	237	1000000095	1891
1113		Spot	1	Image 1	238	1000000092	1892
1098		Spot	1	Image 1	238	1000000096	1893
1596		Spot	1	Image 1	238	1000000094	1894
1209		Spot	1	Image 1	238	1000000095	1895
1009		Spot	1	Image 1	239	1000000092	1896
1194		Spot	1	Image 1	239	1000000096	1897
1165		Spot	1	Image 1	239	1000000094	1898
1104		Spot	1	Image 1	239	1000000095	1899
962		Spot	1	Image 1	240	1000000092	1900
1285		Spot	1	Image 1	240	1000000096	1901
1451		Spot	1	Image 1	240	1000000094	1902
1123		Spot	1	Image 1	240	1000000095	1903
1002		Spot	1	Image 1	241	1000000092	1904
1274		Spot	1	Image 1	241	1000000096	1905
1174		Spot	1	Image 1	241	1000000094	1906
1098		Spot	1	Image 1	241	1000000095	1907
1048		Spot	1	Image 1	242	1000000092	1908
1468		Spot	1	Image 1	242	1000000096	1909
1168		Spot	1	Image 1	242	1000000095	1910
1028		Spot	1	Image 1	242	1000000097	1911
1104		Spot	1	Image 1	243	1000000092	1912
1137		Spot	1	Image 1	243	1000000096	1913
1267		Spot	1	Image 1	243	1000000095	1914
1038		Spot	1	Image 1	243	1000000097	1915
1004		Spot	1	Image 1	243	1000000098	1916
1178		Spot	1	Image 1	244	1000000092	1917
1093		Spot	1	Image 1	244	1000000096	1918
1213		Spot	1	Image 1	244	1000000095	1919
998		Spot	1	Image 1	244	1000000097	1920
1150		Spot	1	Image 1	244	1000000098	1921
1181		Spot	1	Image 1	245	1000000092	1922
1143		Spot	1	Image 1	245	1000000096	1923
1008		Spot	1	Image 1	245	1000000095	1924
945		Spot	1	Image 1	245	1000000097	1925
1450		Spot	1	Image 1	245	1000000098	1926
1080		Spot	1	Image 1	246	1000000092	1927
1085		Spot	1	Image 1	246	1000000096	1928
1134		Spot	1	Image 1	246	1000000098	1929
999		Spot	1	Image 1	247	1000000092	1930
1038		Spot	1	Image 1	247	1000000096	1931
979		Spot	1	Image 1	247	1000000097	1932
1338		Spot	1	Image 1	247	1000000098	1933
978		Spot	1	Image 1	248	1000000092	1934
1125		Spot	1	Image 1	248	1000000096	1935
1006		Spot	1	Image 1	248	1000000097	1936
1268		Spot	1	Image 1	248	1000000098	1937
1057		Spot	1	Image 1	249	1000000092	1938
1002		Spot	1	Image 1	249	1000000096	1939
990		Spot	1	Image 1	249	1000000097	1940
1187		Spot	1	Image 1	249	1000000098	1941
1088		Spot	1	Image 1	250	1000000092	1942
1137		Spot	1	Image 1	250	1000000096	1943
1070		Spot	1	Image 1	250	1000000098	1944
1008		Spot	1	Image 1	251	1000000092	1945
1045		Spot	1	Image 1	251	1000000096	1946
953		Spot	1	Image 1	251	1000000097	1947
1328		Spot	1	Image 1	251	1000000098	1948
1081		Spot	1	Image 1	252	1000000096	1949
995		Spot	1	Image 1	252	1000000097	1950
1499		Spot	1	Image 1	252	1000000098	1951
1037		Spot	1	Image 1	253	1000000097	1952
1170		Spot	1	Image 1	253	1000000098	1953
1018		Spot	1	Image 1	254	1000000097	1954
1218		Spot	1	Image 1	254	1000000098	1955
1078		Spot	1	Image 1	255	1000000097	1956
1108		Spot	1	Image 1	255	1000000098	1957
1007		Spot	1	Image 1	256	1000000097	1958
1190		Spot	1	Image 1	257	1000000099	1959
1068		Spot	1	Image 1	257	1000000097	1960
1076		Spot	1	Image 1	258	1000000099	1961
969		Spot	1	Image 1	258	1000000097	1962
999		Spot	1	Image 1	259	1000000097	1963
1206		Spot	1	Image 1	260	1000000099	1964
990		Spot	1	Image 1	260	1000000097	1965
1066		Spot	1	Image 1	261	1000000099	1966
1034		Spot	1	Image 1	261	1000000097	1967
1026		Spot	1	Image 1	262	1000000099	1968
973		Spot	1	Image 1	262	1000000097	1969
1104		Spot	1	Image 1	263	1000000100	1970
1004		Spot	1	Image 1	263	1000000097	1971
1080		Spot	1	Image 1	264	1000000099	1972
1112		Spot	1	Image 1	264	1000000100	1973
1077		Spot	1	Image 1	264	1000000097	1974
1109		Spot	1	Image 1	265	1000000099	1975
1093		Spot	1	Image 1	265	1000000100	1976
1081		Spot	1	Image 1	265	1000000101	1977
1018		Spot	1	Image 1	265	1000000097	1978
1223		Spot	1	Image 1	266	1000000099	1979
1101		Spot	1	Image 1	266	1000000100	1980
1250		Spot	1	Image 1	266	1000000101	1981
1036		Spot	1	Image 1	266	1000000097	1982
1121		Spot	1	Image 1	267	1000000099	1983
1041		Spot	1	Image 1	267	1000000100	1984
1037		Spot	1	Image 1	267	1000000101	1985
1045		Spot	1	Image 1	267	1000000097	1986
1135		Spot	1	Image 1	268	1000000102	1987
1032		Spot	1	Image 1	268	1000000100	1988
1026		Spot	1	Image 1	268	1000000097	1989
1062		Spot	1	Image 1	269	1000000102	1990
1082		Spot	1	Image 1	269	1000000100	1991
1156		Spot	1	Image 1	269	1000000101	1992
1071		Spot	1	Image 1	270	1000000102	1993
1133		Spot	1	Image 1	270	1000000100	1994
1063		Spot	1	Image 1	270	1000000101	1995
1012		Spot	1	Image 1	271	1000000102	1996
[truncated: 1,088 more rows]
