# Supplementary material for: Satb1 integrates DNA binding site geometry and torsional stress to differentially target nucleosome-dense regions
Source: Nat Commun. 2019 Jul 19;10:3221. doi: 10.1038/s41467-019-11118-8 (PMC6642133; doi:10.1038/s41467-019-11118-8)
Supplement: Supplementary file 10 — Source Data [file 41467_2019_11118_MOESM10_ESM.zip › Source data/Single Molecule Tracking/single molecule tracks/del HD analysis/PDZ-CUT1-CUT2-STABLE-AC_292c9_TRIAL 2_Statistics/PDZ-CUT1-CUT2-STABLE-AC_292c9_TRIAL 2_Intensity_StdDev_Ch=1_Img=1.csv]

Intensity StdDev Ch=1 Img=1
====================
Intensity StdDev	Unit	Category	Channel	Image	Time	TrackID	ID
38.972		Spot	1	Image 1	1	1000000000	0
79.9929		Spot	1	Image 1	1	1000000001	1
24.7205		Spot	1	Image 1	1	1000000002	2
31.0604		Spot	1	Image 1	1	1000000003	3
26.3872		Spot	1	Image 1	1	1000000004	4
37.2144		Spot	1	Image 1	2	1000000000	5
112.853		Spot	1	Image 1	2	1000000005	6
83.9456		Spot	1	Image 1	2	1000000001	7
46.4676		Spot	1	Image 1	2	1000000002	8
37.5963		Spot	1	Image 1	2	1000000003	9
37.2783		Spot	1	Image 1	2	1000000004	10
25.6672		Spot	1	Image 1	3	1000000006	11
57.8753		Spot	1	Image 1	3	1000000007	12
52.9302		Spot	1	Image 1	3	1000000000	13
156.169		Spot	1	Image 1	3	1000000005	14
69.5229		Spot	1	Image 1	3	1000000001	15
68.5783		Spot	1	Image 1	3	1000000002	16
34.253		Spot	1	Image 1	3	1000000003	17
47.9613		Spot	1	Image 1	3	1000000004	18
79.244		Spot	1	Image 1	4	1000000008	19
60.3011		Spot	1	Image 1	4	1000000000	20
143.795		Spot	1	Image 1	4	1000000005	21
57.5022		Spot	1	Image 1	4	1000000001	22
97.7084		Spot	1	Image 1	4	1000000002	23
109.003		Spot	1	Image 1	4	1000000009	24
32.5507		Spot	1	Image 1	4	1000000010	25
75.3607		Spot	1	Image 1	4	1000000003	26
68.1993		Spot	1	Image 1	4	1000000004	27
37.2622		Spot	1	Image 1	5	1000000006	28
59.9373		Spot	1	Image 1	5	1000000008	29
46.4003		Spot	1	Image 1	5	1000000011	30
60.9195		Spot	1	Image 1	5	1000000007	31
61.381		Spot	1	Image 1	5	1000000000	32
73.2469		Spot	1	Image 1	5	1000000005	33
69.7437		Spot	1	Image 1	5	1000000012	34
72.2801		Spot	1	Image 1	5	1000000001	35
31.8019		Spot	1	Image 1	5	1000000013	36
75.8146		Spot	1	Image 1	5	1000000002	37
144.217		Spot	1	Image 1	5	1000000009	38
46.8455		Spot	1	Image 1	5	1000000010	39
32.4106		Spot	1	Image 1	5	1000000003	40
26.4601		Spot	1	Image 1	6	1000000006	41
39.0656		Spot	1	Image 1	6	1000000014	42
57.408		Spot	1	Image 1	6	1000000008	43
79.675		Spot	1	Image 1	6	1000000011	44
72.5602		Spot	1	Image 1	6	1000000007	45
69.2892		Spot	1	Image 1	6	1000000005	46
65.6082		Spot	1	Image 1	6	1000000012	47
61.4403		Spot	1	Image 1	6	1000000001	48
59.4469		Spot	1	Image 1	6	1000000013	49
75.1494		Spot	1	Image 1	6	1000000002	50
197.214		Spot	1	Image 1	6	1000000009	51
40.7137		Spot	1	Image 1	6	1000000010	52
42.0694		Spot	1	Image 1	6	1000000003	53
48.9004		Spot	1	Image 1	6	1000000004	54
47.2974		Spot	1	Image 1	7	1000000006	55
69.3686		Spot	1	Image 1	7	1000000008	56
47.3735		Spot	1	Image 1	7	1000000015	57
68.8984		Spot	1	Image 1	7	1000000011	58
76.9415		Spot	1	Image 1	7	1000000007	59
61.382		Spot	1	Image 1	7	1000000000	60
64.7696		Spot	1	Image 1	7	1000000005	61
77.3861		Spot	1	Image 1	7	1000000012	62
69.0604		Spot	1	Image 1	7	1000000001	63
76.0686		Spot	1	Image 1	7	1000000002	64
196.525		Spot	1	Image 1	7	1000000009	65
63.1401		Spot	1	Image 1	7	1000000010	66
39.1209		Spot	1	Image 1	7	1000000003	67
100.649		Spot	1	Image 1	7	1000000016	68
98.4091		Spot	1	Image 1	7	1000000004	69
56.902		Spot	1	Image 1	8	1000000006	70
48.2608		Spot	1	Image 1	8	1000000014	71
63.6003		Spot	1	Image 1	8	1000000008	72
100.338		Spot	1	Image 1	8	1000000015	73
58.4832		Spot	1	Image 1	8	1000000011	74
109.988		Spot	1	Image 1	8	1000000007	75
36.9337		Spot	1	Image 1	8	1000000000	76
113.829		Spot	1	Image 1	8	1000000005	77
226.431		Spot	1	Image 1	8	1000000012	78
67.1985		Spot	1	Image 1	8	1000000001	79
38.2296		Spot	1	Image 1	8	1000000013	80
212.633		Spot	1	Image 1	8	1000000009	81
326.439		Spot	1	Image 1	8	1000000016	82
62.9201		Spot	1	Image 1	8	1000000004	83
70.5595		Spot	1	Image 1	9	1000000006	84
47.776		Spot	1	Image 1	9	1000000014	85
36.2954		Spot	1	Image 1	9	1000000008	86
132.81		Spot	1	Image 1	9	1000000015	87
78.8304		Spot	1	Image 1	9	1000000011	88
58.9204		Spot	1	Image 1	9	1000000007	89
60.123		Spot	1	Image 1	9	1000000000	90
91.231		Spot	1	Image 1	9	1000000005	91
224.497		Spot	1	Image 1	9	1000000012	92
63.6915		Spot	1	Image 1	9	1000000001	93
39.6824		Spot	1	Image 1	9	1000000002	94
55.0931		Spot	1	Image 1	9	1000000013	95
150.469		Spot	1	Image 1	9	1000000009	96
45.9889		Spot	1	Image 1	9	1000000010	97
33.2143		Spot	1	Image 1	9	1000000003	98
241.329		Spot	1	Image 1	9	1000000016	99
75.528		Spot	1	Image 1	9	1000000017	100
95.5822		Spot	1	Image 1	9	1000000004	101
67.7602		Spot	1	Image 1	10	1000000006	102
45.1664		Spot	1	Image 1	10	1000000008	103
43.2832		Spot	1	Image 1	10	1000000014	104
58.8558		Spot	1	Image 1	10	1000000015	105
75.1813		Spot	1	Image 1	10	1000000011	106
46.8802		Spot	1	Image 1	10	1000000007	107
42.3313		Spot	1	Image 1	10	1000000018	108
74.7824		Spot	1	Image 1	10	1000000000	109
101.472		Spot	1	Image 1	10	1000000005	110
234.659		Spot	1	Image 1	10	1000000012	111
82.2305		Spot	1	Image 1	10	1000000001	112
45.4503		Spot	1	Image 1	10	1000000013	113
231.215		Spot	1	Image 1	10	1000000009	114
53.8348		Spot	1	Image 1	10	1000000010	115
29.7697		Spot	1	Image 1	10	1000000003	116
347.412		Spot	1	Image 1	10	1000000016	117
56.5028		Spot	1	Image 1	10	1000000017	118
59.4536		Spot	1	Image 1	10	1000000004	119
70.8324		Spot	1	Image 1	11	1000000006	120
35.9274		Spot	1	Image 1	11	1000000008	121
46.82		Spot	1	Image 1	11	1000000014	122
73.5339		Spot	1	Image 1	11	1000000015	123
125.169		Spot	1	Image 1	11	1000000011	124
93.1047		Spot	1	Image 1	11	1000000007	125
38.5987		Spot	1	Image 1	11	1000000018	126
41.4819		Spot	1	Image 1	11	1000000000	127
77.8957		Spot	1	Image 1	11	1000000005	128
255.979		Spot	1	Image 1	11	1000000012	129
51.7478		Spot	1	Image 1	11	1000000001	130
56.6347		Spot	1	Image 1	11	1000000002	131
247.502		Spot	1	Image 1	11	1000000009	132
53.356		Spot	1	Image 1	11	1000000010	133
75.1631		Spot	1	Image 1	11	1000000003	134
292.352		Spot	1	Image 1	11	1000000016	135
33.7346		Spot	1	Image 1	11	1000000019	136
82.7938		Spot	1	Image 1	11	1000000020	137
69.5757		Spot	1	Image 1	11	1000000017	138
73.883		Spot	1	Image 1	11	1000000004	139
57.3669		Spot	1	Image 1	12	1000000006	140
31.9335		Spot	1	Image 1	12	1000000014	141
52.7226		Spot	1	Image 1	12	1000000008	142
97.6274		Spot	1	Image 1	12	1000000015	143
106.801		Spot	1	Image 1	12	1000000011	144
44.7542		Spot	1	Image 1	12	1000000007	145
52.7125		Spot	1	Image 1	12	1000000018	146
40.3465		Spot	1	Image 1	12	1000000005	147
203.422		Spot	1	Image 1	12	1000000012	148
67.3933		Spot	1	Image 1	12	1000000001	149
84.6991		Spot	1	Image 1	12	1000000021	150
56.5923		Spot	1	Image 1	12	1000000013	151
311.347		Spot	1	Image 1	12	1000000009	152
54.771		Spot	1	Image 1	12	1000000010	153
43.4995		Spot	1	Image 1	12	1000000003	154
284.523		Spot	1	Image 1	12	1000000016	155
117.341		Spot	1	Image 1	12	1000000020	156
171.3		Spot	1	Image 1	12	1000000019	157
74.699		Spot	1	Image 1	12	1000000017	158
52.974		Spot	1	Image 1	12	1000000004	159
104.58		Spot	1	Image 1	13	1000000006	160
66.8992		Spot	1	Image 1	13	1000000014	161
60.4151		Spot	1	Image 1	13	1000000008	162
73.1198		Spot	1	Image 1	13	1000000015	163
54.7719		Spot	1	Image 1	13	1000000022	164
67.4143		Spot	1	Image 1	13	1000000011	165
74.0337		Spot	1	Image 1	13	1000000007	166
32.2623		Spot	1	Image 1	13	1000000018	167
105.753		Spot	1	Image 1	13	1000000005	168
224.638		Spot	1	Image 1	13	1000000012	169
41.7485		Spot	1	Image 1	13	1000000001	170
138.294		Spot	1	Image 1	13	1000000021	171
42.6471		Spot	1	Image 1	13	1000000013	172
393.011		Spot	1	Image 1	13	1000000009	173
44.0426		Spot	1	Image 1	13	1000000010	174
348.717		Spot	1	Image 1	13	1000000016	175
89.9208		Spot	1	Image 1	13	1000000020	176
225.664		Spot	1	Image 1	13	1000000019	177
72.8045		Spot	1	Image 1	13	1000000017	178
39.1105		Spot	1	Image 1	13	1000000004	179
65.0549		Spot	1	Image 1	14	1000000006	180
36.3846		Spot	1	Image 1	14	1000000014	181
65.8884		Spot	1	Image 1	14	1000000008	182
114.739		Spot	1	Image 1	14	1000000015	183
48.2934		Spot	1	Image 1	14	1000000022	184
98.4403		Spot	1	Image 1	14	1000000011	185
56.8324		Spot	1	Image 1	14	1000000007	186
40.3818		Spot	1	Image 1	14	1000000018	187
50.6625		Spot	1	Image 1	14	1000000023	188
131.491		Spot	1	Image 1	14	1000000005	189
256.707		Spot	1	Image 1	14	1000000012	190
68.8651		Spot	1	Image 1	14	1000000001	191
88.6255		Spot	1	Image 1	14	1000000021	192
49.9244		Spot	1	Image 1	14	1000000013	193
335.247		Spot	1	Image 1	14	1000000009	194
32.7358		Spot	1	Image 1	14	1000000010	195
58.3994		Spot	1	Image 1	14	1000000003	196
282.012		Spot	1	Image 1	14	1000000016	197
117.747		Spot	1	Image 1	14	1000000020	198
343.205		Spot	1	Image 1	14	1000000019	199
84.5902		Spot	1	Image 1	14	1000000024	200
75.742		Spot	1	Image 1	14	1000000017	201
86.7488		Spot	1	Image 1	14	1000000004	202
53.4528		Spot	1	Image 1	15	1000000006	203
35.4416		Spot	1	Image 1	15	1000000008	204
44.7884		Spot	1	Image 1	15	1000000014	205
123.083		Spot	1	Image 1	15	1000000015	206
42.1169		Spot	1	Image 1	15	1000000011	207
56.8941		Spot	1	Image 1	15	1000000022	208
108.569		Spot	1	Image 1	15	1000000007	209
49.0355		Spot	1	Image 1	15	1000000023	210
29.6834		Spot	1	Image 1	15	1000000018	211
221.735		Spot	1	Image 1	15	1000000012	212
57.9542		Spot	1	Image 1	15	1000000001	213
54.3402		Spot	1	Image 1	15	1000000021	214
42.9387		Spot	1	Image 1	15	1000000013	215
301.236		Spot	1	Image 1	15	1000000009	216
35.5637		Spot	1	Image 1	15	1000000010	217
86.6675		Spot	1	Image 1	15	1000000003	218
217.094		Spot	1	Image 1	15	1000000016	219
67.4897		Spot	1	Image 1	15	1000000020	220
350.081		Spot	1	Image 1	15	1000000019	221
70.5077		Spot	1	Image 1	15	1000000024	222
85.346		Spot	1	Image 1	15	1000000017	223
96.7199		Spot	1	Image 1	15	1000000004	224
44.5533		Spot	1	Image 1	16	1000000006	225
62.7774		Spot	1	Image 1	16	1000000008	226
85.8107		Spot	1	Image 1	16	1000000015	227
49.9857		Spot	1	Image 1	16	1000000022	228
70.153		Spot	1	Image 1	16	1000000007	229
56.2739		Spot	1	Image 1	16	1000000023	230
273.921		Spot	1	Image 1	16	1000000012	231
75.0529		Spot	1	Image 1	16	1000000001	232
83.3914		Spot	1	Image 1	16	1000000021	233
340.94		Spot	1	Image 1	16	1000000009	234
58.6209		Spot	1	Image 1	16	1000000010	235
72.7582		Spot	1	Image 1	16	1000000003	236
395.513		Spot	1	Image 1	16	1000000016	237
119.292		Spot	1	Image 1	16	1000000020	238
346.406		Spot	1	Image 1	16	1000000019	239
55.5077		Spot	1	Image 1	16	1000000024	240
86.0885		Spot	1	Image 1	16	1000000017	241
92.1602		Spot	1	Image 1	16	1000000004	242
70.9799		Spot	1	Image 1	17	1000000006	243
44.4215		Spot	1	Image 1	17	1000000008	244
27.2855		Spot	1	Image 1	17	1000000014	245
88.3342		Spot	1	Image 1	17	1000000015	246
45.2161		Spot	1	Image 1	17	1000000022	247
50.4288		Spot	1	Image 1	17	1000000007	248
139.565		Spot	1	Image 1	17	1000000023	249
41.5134		Spot	1	Image 1	17	1000000018	250
271.734		Spot	1	Image 1	17	1000000012	251
52.9378		Spot	1	Image 1	17	1000000001	252
88.5526		Spot	1	Image 1	17	1000000021	253
359.346		Spot	1	Image 1	17	1000000009	254
56.7371		Spot	1	Image 1	17	1000000010	255
54.7447		Spot	1	Image 1	17	1000000003	256
246.335		Spot	1	Image 1	17	1000000016	257
87.3578		Spot	1	Image 1	17	1000000020	258
359.899		Spot	1	Image 1	17	1000000019	259
60.4196		Spot	1	Image 1	17	1000000017	260
56.7397		Spot	1	Image 1	17	1000000004	261
71.5106		Spot	1	Image 1	18	1000000006	262
56.8956		Spot	1	Image 1	18	1000000008	263
53.9021		Spot	1	Image 1	18	1000000014	264
37.3445		Spot	1	Image 1	18	1000000022	265
82.0657		Spot	1	Image 1	18	1000000007	266
136.797		Spot	1	Image 1	18	1000000023	267
83.1955		Spot	1	Image 1	18	1000000018	268
49.2011		Spot	1	Image 1	18	1000000025	269
209.532		Spot	1	Image 1	18	1000000012	270
67.6075		Spot	1	Image 1	18	1000000001	271
127.179		Spot	1	Image 1	18	1000000021	272
299.417		Spot	1	Image 1	18	1000000009	273
50.8128		Spot	1	Image 1	18	1000000010	274
40.4318		Spot	1	Image 1	18	1000000003	275
46.6434		Spot	1	Image 1	18	1000000016	276
94.4123		Spot	1	Image 1	18	1000000020	277
303.817		Spot	1	Image 1	18	1000000019	278
38.6957		Spot	1	Image 1	18	1000000024	279
49.3629		Spot	1	Image 1	18	1000000017	280
75.7855		Spot	1	Image 1	19	1000000006	281
52.8806		Spot	1	Image 1	19	1000000008	282
56.2592		Spot	1	Image 1	19	1000000022	283
37.9323		Spot	1	Image 1	19	1000000007	284
48.7146		Spot	1	Image 1	19	1000000023	285
33.8351		Spot	1	Image 1	19	1000000018	286
97.0232		Spot	1	Image 1	19	1000000025	287
265.523		Spot	1	Image 1	19	1000000012	288
53.7308		Spot	1	Image 1	19	1000000001	289
103.117		Spot	1	Image 1	19	1000000021	290
353.897		Spot	1	Image 1	19	1000000009	291
58.3352		Spot	1	Image 1	19	1000000010	292
69.6329		Spot	1	Image 1	19	1000000003	293
87.3266		Spot	1	Image 1	19	1000000020	294
244.092		Spot	1	Image 1	19	1000000019	295
72.1937		Spot	1	Image 1	19	1000000004	296
83.9504		Spot	1	Image 1	20	1000000006	297
37.7338		Spot	1	Image 1	20	1000000008	298
40.4313		Spot	1	Image 1	20	1000000022	299
58.7489		Spot	1	Image 1	20	1000000007	300
50.9324		Spot	1	Image 1	20	1000000023	301
66.2629		Spot	1	Image 1	20	1000000018	302
102.721		Spot	1	Image 1	20	1000000025	303
121.736		Spot	1	Image 1	20	1000000012	304
48.3115		Spot	1	Image 1	20	1000000001	305
112.89		Spot	1	Image 1	20	1000000021	306
276.563		Spot	1	Image 1	20	1000000009	307
40.9524		Spot	1	Image 1	20	1000000010	308
41.0548		Spot	1	Image 1	20	1000000003	309
56.8516		Spot	1	Image 1	20	1000000020	310
334.41		Spot	1	Image 1	20	1000000019	311
33.4725		Spot	1	Image 1	20	1000000024	312
61.2534		Spot	1	Image 1	20	1000000017	313
40.7426		Spot	1	Image 1	20	1000000004	314
52.6057		Spot	1	Image 1	21	1000000006	315
54.9294		Spot	1	Image 1	21	1000000008	316
38.2286		Spot	1	Image 1	21	1000000022	317
73.0475		Spot	1	Image 1	21	1000000007	318
37.6059		Spot	1	Image 1	21	1000000018	319
141.18		Spot	1	Image 1	21	1000000025	320
65.6882		Spot	1	Image 1	21	1000000001	321
98.1159		Spot	1	Image 1	21	1000000021	322
255.715		Spot	1	Image 1	21	1000000009	323
77.5063		Spot	1	Image 1	21	1000000010	324
91.3596		Spot	1	Image 1	21	1000000003	325
51.6076		Spot	1	Image 1	21	1000000020	326
333.548		Spot	1	Image 1	21	1000000019	327
35.8295		Spot	1	Image 1	21	1000000024	328
108.556		Spot	1	Image 1	21	1000000017	329
61.6753		Spot	1	Image 1	22	1000000006	330
37.259		Spot	1	Image 1	22	1000000008	331
37.4923		Spot	1	Image 1	22	1000000022	332
72.5686		Spot	1	Image 1	22	1000000007	333
59.2061		Spot	1	Image 1	22	1000000023	334
88.9292		Spot	1	Image 1	22	1000000025	335
43.8832		Spot	1	Image 1	22	1000000012	336
36.6632		Spot	1	Image 1	22	1000000021	337
222.578		Spot	1	Image 1	22	1000000009	338
68.4685		Spot	1	Image 1	22	1000000010	339
43.6971		Spot	1	Image 1	22	1000000003	340
105.015		Spot	1	Image 1	22	1000000020	341
299.369		Spot	1	Image 1	22	1000000019	342
55.1492		Spot	1	Image 1	22	1000000024	343
61.1355		Spot	1	Image 1	22	1000000017	344
59.0501		Spot	1	Image 1	22	1000000004	345
83.5938		Spot	1	Image 1	22	1000000026	346
83.1129		Spot	1	Image 1	23	1000000006	347
33.6803		Spot	1	Image 1	23	1000000008	348
61.6523		Spot	1	Image 1	23	1000000027	349
54.63		Spot	1	Image 1	23	1000000022	350
48.5633		Spot	1	Image 1	23	1000000023	351
76.1084		Spot	1	Image 1	23	1000000025	352
71.7056		Spot	1	Image 1	23	1000000001	353
48.959		Spot	1	Image 1	23	1000000021	354
331.397		Spot	1	Image 1	23	1000000009	355
58.5648		Spot	1	Image 1	23	1000000010	356
126.033		Spot	1	Image 1	23	1000000020	357
337.088		Spot	1	Image 1	23	1000000019	358
76.5072		Spot	1	Image 1	23	1000000024	359
86.7796		Spot	1	Image 1	23	1000000017	360
101.298		Spot	1	Image 1	23	1000000028	361
66.5		Spot	1	Image 1	23	1000000026	362
72.0642		Spot	1	Image 1	24	1000000006	363
48.5166		Spot	1	Image 1	24	1000000008	364
35.6445		Spot	1	Image 1	24	1000000027	365
39.1658		Spot	1	Image 1	24	1000000022	366
70.7863		Spot	1	Image 1	24	1000000007	367
55.522		Spot	1	Image 1	24	1000000029	368
100.18		Spot	1	Image 1	24	1000000025	369
64.2581		Spot	1	Image 1	24	1000000001	370
425.249		Spot	1	Image 1	24	1000000009	371
78.7868		Spot	1	Image 1	24	1000000010	372
111.622		Spot	1	Image 1	24	1000000020	373
50.716		Spot	1	Image 1	24	1000000019	374
87.9552		Spot	1	Image 1	24	1000000024	375
96.7773		Spot	1	Image 1	24	1000000017	376
79.3432		Spot	1	Image 1	24	1000000030	377
27.8604		Spot	1	Image 1	24	1000000028	378
45.5753		Spot	1	Image 1	24	1000000026	379
64.6179		Spot	1	Image 1	25	1000000006	380
53.3208		Spot	1	Image 1	25	1000000008	381
65.4978		Spot	1	Image 1	25	1000000027	382
47.7634		Spot	1	Image 1	25	1000000022	383
59.5242		Spot	1	Image 1	25	1000000007	384
23.1325		Spot	1	Image 1	25	1000000023	385
47.2545		Spot	1	Image 1	25	1000000029	386
89.6322		Spot	1	Image 1	25	1000000025	387
294.003		Spot	1	Image 1	25	1000000009	388
46.6411		Spot	1	Image 1	25	1000000010	389
62.4573		Spot	1	Image 1	25	1000000020	390
70.9769		Spot	1	Image 1	25	1000000024	391
76.759		Spot	1	Image 1	25	1000000017	392
66.4604		Spot	1	Image 1	25	1000000030	393
65.9478		Spot	1	Image 1	25	1000000026	394
48.4149		Spot	1	Image 1	26	1000000006	395
50.4851		Spot	1	Image 1	26	1000000008	396
67.4603		Spot	1	Image 1	26	1000000027	397
37.0135		Spot	1	Image 1	26	1000000022	398
63.9194		Spot	1	Image 1	26	1000000007	399
69.5947		Spot	1	Image 1	26	1000000025	400
70.0803		Spot	1	Image 1	26	1000000001	401
237.627		Spot	1	Image 1	26	1000000009	402
61.8656		Spot	1	Image 1	26	1000000020	403
58.1511		Spot	1	Image 1	26	1000000024	404
63.0316		Spot	1	Image 1	26	1000000030	405
68.1349		Spot	1	Image 1	26	1000000028	406
73.123		Spot	1	Image 1	26	1000000026	407
52.6392		Spot	1	Image 1	27	1000000006	408
28.7253		Spot	1	Image 1	27	1000000008	409
57.5422		Spot	1	Image 1	27	1000000022	410
56.9724		Spot	1	Image 1	27	1000000007	411
39.8989		Spot	1	Image 1	27	1000000029	412
50.767		Spot	1	Image 1	27	1000000001	413
271.961		Spot	1	Image 1	27	1000000009	414
62.2048		Spot	1	Image 1	27	1000000020	415
90.2061		Spot	1	Image 1	27	1000000024	416
68.1289		Spot	1	Image 1	27	1000000017	417
101.851		Spot	1	Image 1	27	1000000030	418
61.7575		Spot	1	Image 1	27	1000000028	419
96.6494		Spot	1	Image 1	27	1000000026	420
72.4745		Spot	1	Image 1	28	1000000006	421
76.7758		Spot	1	Image 1	28	1000000008	422
65.622		Spot	1	Image 1	28	1000000027	423
60.3179		Spot	1	Image 1	28	1000000022	424
73.4383		Spot	1	Image 1	28	1000000007	425
42.2009		Spot	1	Image 1	28	1000000029	426
73.282		Spot	1	Image 1	28	1000000025	427
71.7165		Spot	1	Image 1	28	1000000001	428
377.153		Spot	1	Image 1	28	1000000009	429
105.436		Spot	1	Image 1	28	1000000020	430
64.6479		Spot	1	Image 1	28	1000000024	431
88.3562		Spot	1	Image 1	28	1000000017	432
70.5989		Spot	1	Image 1	28	1000000030	433
90.8356		Spot	1	Image 1	28	1000000028	434
85.0839		Spot	1	Image 1	28	1000000026	435
75.7179		Spot	1	Image 1	29	1000000006	436
38.092		Spot	1	Image 1	29	1000000008	437
85.4678		Spot	1	Image 1	29	1000000027	438
66.1229		Spot	1	Image 1	29	1000000022	439
35.5976		Spot	1	Image 1	29	1000000031	440
51.9036		Spot	1	Image 1	29	1000000029	441
100.698		Spot	1	Image 1	29	1000000025	442
58.1903		Spot	1	Image 1	29	1000000001	443
241.964		Spot	1	Image 1	29	1000000009	444
79.3614		Spot	1	Image 1	29	1000000020	445
109.803		Spot	1	Image 1	29	1000000017	446
89.836		Spot	1	Image 1	29	1000000030	447
90.4858		Spot	1	Image 1	29	1000000026	448
87.552		Spot	1	Image 1	30	1000000006	449
60.7166		Spot	1	Image 1	30	1000000008	450
77.955		Spot	1	Image 1	30	1000000027	451
54.3944		Spot	1	Image 1	30	1000000022	452
48.8333		Spot	1	Image 1	30	1000000031	453
72.1761		Spot	1	Image 1	30	1000000007	454
40.5211		Spot	1	Image 1	30	1000000029	455
60.696		Spot	1	Image 1	30	1000000025	456
58.9086		Spot	1	Image 1	30	1000000001	457
305.879		Spot	1	Image 1	30	1000000009	458
83.4895		Spot	1	Image 1	30	1000000020	459
85.7269		Spot	1	Image 1	30	1000000017	460
96.7144		Spot	1	Image 1	30	1000000030	461
154.69		Spot	1	Image 1	30	1000000028	462
160.094		Spot	1	Image 1	30	1000000026	463
82.2955		Spot	1	Image 1	31	1000000006	464
46.9021		Spot	1	Image 1	31	1000000032	465
71.9391		Spot	1	Image 1	31	1000000008	466
29.8206		Spot	1	Image 1	31	1000000027	467
64.4281		Spot	1	Image 1	31	1000000031	468
47.4737		Spot	1	Image 1	31	1000000022	469
41.0967		Spot	1	Image 1	31	1000000007	470
35.6828		Spot	1	Image 1	31	1000000029	471
68.3976		Spot	1	Image 1	31	1000000025	472
56.8787		Spot	1	Image 1	31	1000000001	473
276.536		Spot	1	Image 1	31	1000000009	474
68.5518		Spot	1	Image 1	31	1000000020	475
76.7818		Spot	1	Image 1	31	1000000017	476
67.9342		Spot	1	Image 1	31	1000000030	477
134.26		Spot	1	Image 1	31	1000000026	478
85.9931		Spot	1	Image 1	32	1000000006	479
73.0194		Spot	1	Image 1	32	1000000032	480
62.9603		Spot	1	Image 1	32	1000000008	481
47.0289		Spot	1	Image 1	32	1000000027	482
19.9264		Spot	1	Image 1	32	1000000022	483
48.0545		Spot	1	Image 1	32	1000000031	484
65.7242		Spot	1	Image 1	32	1000000007	485
59.7662		Spot	1	Image 1	32	1000000029	486
68.4496		Spot	1	Image 1	32	1000000025	487
37.1282		Spot	1	Image 1	32	1000000001	488
255.329		Spot	1	Image 1	32	1000000009	489
82.7662		Spot	1	Image 1	32	1000000020	490
66.2808		Spot	1	Image 1	32	1000000017	491
64.5867		Spot	1	Image 1	32	1000000030	492
36.9506		Spot	1	Image 1	32	1000000028	493
124.347		Spot	1	Image 1	32	1000000026	494
69.0185		Spot	1	Image 1	33	1000000006	495
61.8049		Spot	1	Image 1	33	1000000032	496
49.5019		Spot	1	Image 1	33	1000000008	497
64.0176		Spot	1	Image 1	33	1000000027	498
44.0341		Spot	1	Image 1	33	1000000031	499
65.0297		Spot	1	Image 1	33	1000000007	500
65.7146		Spot	1	Image 1	33	1000000025	501
260.295		Spot	1	Image 1	33	1000000009	502
114.557		Spot	1	Image 1	33	1000000020	503
60.5627		Spot	1	Image 1	33	1000000017	504
82.2412		Spot	1	Image 1	33	1000000030	505
50.6184		Spot	1	Image 1	33	1000000028	506
125.633		Spot	1	Image 1	33	1000000026	507
65.344		Spot	1	Image 1	34	1000000006	508
64.5766		Spot	1	Image 1	34	1000000032	509
49.443		Spot	1	Image 1	34	1000000027	510
29.8329		Spot	1	Image 1	34	1000000031	511
52.0733		Spot	1	Image 1	34	1000000007	512
49.0414		Spot	1	Image 1	34	1000000029	513
43.3227		Spot	1	Image 1	34	1000000033	514
55.0621		Spot	1	Image 1	34	1000000025	515
79.264		Spot	1	Image 1	34	1000000034	516
235.925		Spot	1	Image 1	34	1000000009	517
92.6435		Spot	1	Image 1	34	1000000020	518
62.2667		Spot	1	Image 1	34	1000000017	519
74.2461		Spot	1	Image 1	34	1000000030	520
42.0681		Spot	1	Image 1	34	1000000028	521
66.6221		Spot	1	Image 1	34	1000000026	522
68.6061		Spot	1	Image 1	35	1000000006	523
53.1967		Spot	1	Image 1	35	1000000032	524
42.5233		Spot	1	Image 1	35	1000000027	525
35.0273		Spot	1	Image 1	35	1000000031	526
63.1186		Spot	1	Image 1	35	1000000007	527
61.4159		Spot	1	Image 1	35	1000000029	528
46.191		Spot	1	Image 1	35	1000000035	529
41.7686		Spot	1	Image 1	35	1000000033	530
70.3535		Spot	1	Image 1	35	1000000025	531
117.424		Spot	1	Image 1	35	1000000034	532
90.4858		Spot	1	Image 1	35	1000000009	533
156.032		Spot	1	Image 1	35	1000000020	534
99.6283		Spot	1	Image 1	35	1000000017	535
82.0164		Spot	1	Image 1	35	1000000030	536
37.306		Spot	1	Image 1	35	1000000026	537
69.0927		Spot	1	Image 1	36	1000000006	538
58.8805		Spot	1	Image 1	36	1000000032	539
21.2603		Spot	1	Image 1	36	1000000036	540
53.4619		Spot	1	Image 1	36	1000000027	541
47.9983		Spot	1	Image 1	36	1000000031	542
56.1895		Spot	1	Image 1	36	1000000007	543
32.3097		Spot	1	Image 1	36	1000000035	544
42.0268		Spot	1	Image 1	36	1000000033	545
57.5781		Spot	1	Image 1	36	1000000025	546
76.6982		Spot	1	Image 1	36	1000000034	547
164.858		Spot	1	Image 1	36	1000000009	548
70.0436		Spot	1	Image 1	36	1000000020	549
43.2692		Spot	1	Image 1	36	1000000017	550
88.6904		Spot	1	Image 1	36	1000000030	551
36.9357		Spot	1	Image 1	36	1000000026	552
68.1862		Spot	1	Image 1	37	1000000006	553
76.2949		Spot	1	Image 1	37	1000000032	554
55.1924		Spot	1	Image 1	37	1000000036	555
39.7254		Spot	1	Image 1	37	1000000031	556
38.7409		Spot	1	Image 1	37	1000000007	557
42.6505		Spot	1	Image 1	37	1000000035	558
61.1424		Spot	1	Image 1	37	1000000033	559
56.1503		Spot	1	Image 1	37	1000000025	560
133.687		Spot	1	Image 1	37	1000000034	561
119.919		Spot	1	Image 1	37	1000000009	562
81.1471		Spot	1	Image 1	37	1000000017	563
46.2531		Spot	1	Image 1	37	1000000026	564
41.4034		Spot	1	Image 1	38	1000000006	565
71.1768		Spot	1	Image 1	38	1000000032	566
66.6933		Spot	1	Image 1	38	1000000036	567
56.7313		Spot	1	Image 1	38	1000000027	568
62.45		Spot	1	Image 1	38	1000000007	569
70.558		Spot	1	Image 1	38	1000000035	570
50.3631		Spot	1	Image 1	38	1000000033	571
84.1119		Spot	1	Image 1	38	1000000025	572
121.497		Spot	1	Image 1	38	1000000034	573
86.6267		Spot	1	Image 1	38	1000000009	574
91.8408		Spot	1	Image 1	38	1000000020	575
61.6289		Spot	1	Image 1	38	1000000037	576
57.6849		Spot	1	Image 1	38	1000000030	577
111.265		Spot	1	Image 1	39	1000000032	578
51.0026		Spot	1	Image 1	39	1000000006	579
78.1221		Spot	1	Image 1	39	1000000036	580
43.6496		Spot	1	Image 1	39	1000000027	581
53.7479		Spot	1	Image 1	39	1000000031	582
57.651		Spot	1	Image 1	39	1000000007	583
71.7663		Spot	1	Image 1	39	1000000035	584
32.4585		Spot	1	Image 1	39	1000000033	585
48.3863		Spot	1	Image 1	39	1000000025	586
95.9478		Spot	1	Image 1	39	1000000034	587
28.4995		Spot	1	Image 1	39	1000000038	588
61.4684		Spot	1	Image 1	39	1000000039	589
97.0721		Spot	1	Image 1	39	1000000020	590
110.786		Spot	1	Image 1	39	1000000037	591
51.8562		Spot	1	Image 1	39	1000000017	592
73.8681		Spot	1	Image 1	39	1000000030	593
65.2858		Spot	1	Image 1	39	1000000026	594
74.792		Spot	1	Image 1	40	1000000006	595
62.6046		Spot	1	Image 1	40	1000000032	596
76.9934		Spot	1	Image 1	40	1000000036	597
52.4786		Spot	1	Image 1	40	1000000027	598
75.4031		Spot	1	Image 1	40	1000000007	599
68.6725		Spot	1	Image 1	40	1000000035	600
52.8181		Spot	1	Image 1	40	1000000033	601
63.2609		Spot	1	Image 1	40	1000000034	602
57.691		Spot	1	Image 1	40	1000000038	603
133.26		Spot	1	Image 1	40	1000000039	604
31.4273		Spot	1	Image 1	40	1000000040	605
85.332		Spot	1	Image 1	40	1000000020	606
139.041		Spot	1	Image 1	40	1000000037	607
49.5024		Spot	1	Image 1	40	1000000017	608
62.62		Spot	1	Image 1	40	1000000030	609
53.8418		Spot	1	Image 1	40	1000000026	610
59.5144		Spot	1	Image 1	41	1000000006	611
62.55		Spot	1	Image 1	41	1000000027	612
92.6131		Spot	1	Image 1	41	1000000007	613
54.3071		Spot	1	Image 1	41	1000000035	614
47.594		Spot	1	Image 1	41	1000000033	615
132.668		Spot	1	Image 1	41	1000000034	616
55.2131		Spot	1	Image 1	41	1000000038	617
55.7489		Spot	1	Image 1	41	1000000039	618
54.1197		Spot	1	Image 1	41	1000000040	619
76.829		Spot	1	Image 1	41	1000000020	620
225.95		Spot	1	Image 1	41	1000000037	621
55.5152		Spot	1	Image 1	41	1000000017	622
45.6379		Spot	1	Image 1	41	1000000030	623
50.7471		Spot	1	Image 1	41	1000000026	624
54.7671		Spot	1	Image 1	42	1000000006	625
65.759		Spot	1	Image 1	42	1000000032	626
48.4557		Spot	1	Image 1	42	1000000036	627
74.3841		Spot	1	Image 1	42	1000000007	628
38.5587		Spot	1	Image 1	42	1000000035	629
35.3233		Spot	1	Image 1	42	1000000033	630
135.098		Spot	1	Image 1	42	1000000034	631
65.2558		Spot	1	Image 1	42	1000000038	632
64.1619		Spot	1	Image 1	42	1000000039	633
24.3939		Spot	1	Image 1	42	1000000040	634
103.799		Spot	1	Image 1	42	1000000020	635
236.42		Spot	1	Image 1	42	1000000037	636
63.581		Spot	1	Image 1	42	1000000017	637
49.8799		Spot	1	Image 1	42	1000000030	638
33.7597		Spot	1	Image 1	42	1000000026	639
57.9331		Spot	1	Image 1	43	1000000006	640
82.9559		Spot	1	Image 1	43	1000000036	641
67.2661		Spot	1	Image 1	43	1000000007	642
55.8887		Spot	1	Image 1	43	1000000035	643
39.4317		Spot	1	Image 1	43	1000000033	644
69.9609		Spot	1	Image 1	43	1000000034	645
79.6894		Spot	1	Image 1	43	1000000038	646
69.6212		Spot	1	Image 1	43	1000000039	647
84.1204		Spot	1	Image 1	43	1000000020	648
204.352		Spot	1	Image 1	43	1000000037	649
57.9676		Spot	1	Image 1	43	1000000017	650
90.4474		Spot	1	Image 1	43	1000000030	651
26.0424		Spot	1	Image 1	43	1000000026	652
49.5161		Spot	1	Image 1	44	1000000006	653
81.5931		Spot	1	Image 1	44	1000000032	654
84.5668		Spot	1	Image 1	44	1000000036	655
88.4562		Spot	1	Image 1	44	1000000007	656
49.137		Spot	1	Image 1	44	1000000035	657
37.1902		Spot	1	Image 1	44	1000000033	658
109.626		Spot	1	Image 1	44	1000000034	659
30.0354		Spot	1	Image 1	44	1000000038	660
107.749		Spot	1	Image 1	44	1000000039	661
95.0618		Spot	1	Image 1	44	1000000020	662
61.4542		Spot	1	Image 1	44	1000000040	663
178.556		Spot	1	Image 1	44	1000000037	664
60.9444		Spot	1	Image 1	44	1000000017	665
51.1413		Spot	1	Image 1	44	1000000030	666
45.8229		Spot	1	Image 1	44	1000000026	667
91.3035		Spot	1	Image 1	45	1000000006	668
55.1202		Spot	1	Image 1	45	1000000032	669
69.5962		Spot	1	Image 1	45	1000000036	670
82.8771		Spot	1	Image 1	45	1000000007	671
46.7032		Spot	1	Image 1	45	1000000035	672
43.4046		Spot	1	Image 1	45	1000000033	673
152.994		Spot	1	Image 1	45	1000000034	674
83.0783		Spot	1	Image 1	45	1000000039	675
71.0803		Spot	1	Image 1	45	1000000020	676
52.8216		Spot	1	Image 1	45	1000000040	677
312.87		Spot	1	Image 1	45	1000000037	678
72.9456		Spot	1	Image 1	45	1000000017	679
71.6099		Spot	1	Image 1	45	1000000030	680
53.4392		Spot	1	Image 1	45	1000000026	681
57.4199		Spot	1	Image 1	46	1000000006	682
66.697		Spot	1	Image 1	46	1000000036	683
64.5715		Spot	1	Image 1	46	1000000007	684
47.3602		Spot	1	Image 1	46	1000000035	685
45.9468		Spot	1	Image 1	46	1000000033	686
108.168		Spot	1	Image 1	46	1000000034	687
36.0484		Spot	1	Image 1	46	1000000038	688
84.5207		Spot	1	Image 1	46	1000000039	689
65.1076		Spot	1	Image 1	46	1000000041	690
33.8146		Spot	1	Image 1	46	1000000020	691
51.9681		Spot	1	Image 1	46	1000000040	692
297.027		Spot	1	Image 1	46	1000000037	693
46.4543		Spot	1	Image 1	46	1000000017	694
68.3786		Spot	1	Image 1	46	1000000030	695
49.3432		Spot	1	Image 1	46	1000000026	696
45.9012		Spot	1	Image 1	47	1000000006	697
71.5234		Spot	1	Image 1	47	1000000032	698
41.3349		Spot	1	Image 1	47	1000000036	699
39.4016		Spot	1	Image 1	47	1000000007	700
35.2312		Spot	1	Image 1	47	1000000035	701
35.8204		Spot	1	Image 1	47	1000000033	702
124.039		Spot	1	Image 1	47	1000000034	703
67.3896		Spot	1	Image 1	47	1000000038	704
54.5017		Spot	1	Image 1	47	1000000039	705
79.1235		Spot	1	Image 1	47	1000000041	706
21.4636		Spot	1	Image 1	47	1000000040	707
194.148		Spot	1	Image 1	47	1000000037	708
60.7602		Spot	1	Image 1	47	1000000017	709
67.48		Spot	1	Image 1	47	1000000030	710
51.154		Spot	1	Image 1	47	1000000042	711
61.056		Spot	1	Image 1	48	1000000006	712
73.655		Spot	1	Image 1	48	1000000036	713
46.3108		Spot	1	Image 1	48	1000000007	714
57.1532		Spot	1	Image 1	48	1000000035	715
127.122		Spot	1	Image 1	48	1000000034	716
57.0592		Spot	1	Image 1	48	1000000038	717
55.0457		Spot	1	Image 1	48	1000000039	718
152.134		Spot	1	Image 1	48	1000000041	719
37.4275		Spot	1	Image 1	48	1000000020	720
58.4872		Spot	1	Image 1	48	1000000040	721
120.321		Spot	1	Image 1	48	1000000037	722
61.0901		Spot	1	Image 1	48	1000000017	723
52.773		Spot	1	Image 1	49	1000000006	724
94.398		Spot	1	Image 1	49	1000000036	725
74.8331		Spot	1	Image 1	49	1000000007	726
66.9981		Spot	1	Image 1	49	1000000035	727
45.0981		Spot	1	Image 1	49	1000000033	728
158.551		Spot	1	Image 1	49	1000000034	729
38.6402		Spot	1	Image 1	49	1000000038	730
34.7039		Spot	1	Image 1	49	1000000039	731
91.3774		Spot	1	Image 1	49	1000000041	732
36.3935		Spot	1	Image 1	49	1000000040	733
144.036		Spot	1	Image 1	49	1000000037	734
68.3153		Spot	1	Image 1	49	1000000017	735
41.1613		Spot	1	Image 1	49	1000000042	736
38.7341		Spot	1	Image 1	50	1000000006	737
81.1944		Spot	1	Image 1	50	1000000036	738
74.2852		Spot	1	Image 1	50	1000000007	739
75.6678		Spot	1	Image 1	50	1000000043	740
47.0877		Spot	1	Image 1	50	1000000033	741
112.001		Spot	1	Image 1	50	1000000034	742
53.2326		Spot	1	Image 1	50	1000000038	743
33.0981		Spot	1	Image 1	50	1000000039	744
127.808		Spot	1	Image 1	50	1000000041	745
33.1509		Spot	1	Image 1	50	1000000020	746
51.399		Spot	1	Image 1	50	1000000040	747
184.802		Spot	1	Image 1	50	1000000037	748
98.9624		Spot	1	Image 1	50	1000000017	749
62.4287		Spot	1	Image 1	50	1000000042	750
45.4995		Spot	1	Image 1	51	1000000006	751
42.4851		Spot	1	Image 1	51	1000000036	752
92.2123		Spot	1	Image 1	51	1000000007	753
66.678		Spot	1	Image 1	51	1000000043	754
60.3124		Spot	1	Image 1	51	1000000035	755
83.5856		Spot	1	Image 1	51	1000000034	756
63.2751		Spot	1	Image 1	51	1000000038	757
36.5072		Spot	1	Image 1	51	1000000039	758
102.83		Spot	1	Image 1	51	1000000041	759
46.9586		Spot	1	Image 1	51	1000000020	760
61.4806		Spot	1	Image 1	51	1000000040	761
243.101		Spot	1	Image 1	51	1000000037	762
93.0297		Spot	1	Image 1	51	1000000017	763
48.5311		Spot	1	Image 1	51	1000000042	764
50.4797		Spot	1	Image 1	52	1000000006	765
41.3121		Spot	1	Image 1	52	1000000036	766
84.0573		Spot	1	Image 1	52	1000000044	767
106.081		Spot	1	Image 1	52	1000000043	768
31.3528		Spot	1	Image 1	52	1000000033	769
108.505		Spot	1	Image 1	52	1000000034	770
55.4087		Spot	1	Image 1	52	1000000038	771
46.5302		Spot	1	Image 1	52	1000000045	772
52.4142		Spot	1	Image 1	52	1000000046	773
66.2031		Spot	1	Image 1	52	1000000039	774
74.054		Spot	1	Image 1	52	1000000041	775
39.9343		Spot	1	Image 1	52	1000000040	776
188.683		Spot	1	Image 1	52	1000000037	777
103.586		Spot	1	Image 1	52	1000000017	778
45.3004		Spot	1	Image 1	52	1000000042	779
42.0539		Spot	1	Image 1	53	1000000006	780
50.0993		Spot	1	Image 1	53	1000000044	781
67.0537		Spot	1	Image 1	53	1000000043	782
42.9375		Spot	1	Image 1	53	1000000033	783
134.786		Spot	1	Image 1	53	1000000034	784
54.771		Spot	1	Image 1	53	1000000038	785
57.9617		Spot	1	Image 1	53	1000000045	786
42.5903		Spot	1	Image 1	53	1000000046	787
68.1844		Spot	1	Image 1	53	1000000039	788
129.043		Spot	1	Image 1	53	1000000041	789
43.2404		Spot	1	Image 1	53	1000000040	790
93.4701		Spot	1	Image 1	53	1000000037	791
69.4506		Spot	1	Image 1	53	1000000017	792
50.7877		Spot	1	Image 1	53	1000000042	793
65.413		Spot	1	Image 1	54	1000000006	794
46.1891		Spot	1	Image 1	54	1000000036	795
55.8385		Spot	1	Image 1	54	1000000044	796
87.5237		Spot	1	Image 1	54	1000000043	797
56.779		Spot	1	Image 1	54	1000000033	798
147.519		Spot	1	Image 1	54	1000000034	799
38.5343		Spot	1	Image 1	54	1000000038	800
71.7409		Spot	1	Image 1	54	1000000045	801
75.8196		Spot	1	Image 1	54	1000000039	802
25.2522		Spot	1	Image 1	54	1000000046	803
57.3345		Spot	1	Image 1	54	1000000041	804
188.42		Spot	1	Image 1	54	1000000037	805
71.7599		Spot	1	Image 1	54	1000000017	806
42.6979		Spot	1	Image 1	54	1000000042	807
51.4533		Spot	1	Image 1	55	1000000006	808
38.686		Spot	1	Image 1	55	1000000036	809
47.1586		Spot	1	Image 1	55	1000000044	810
55.7106		Spot	1	Image 1	55	1000000043	811
58.051		Spot	1	Image 1	55	1000000034	812
80.2871		Spot	1	Image 1	55	1000000045	813
41.6321		Spot	1	Image 1	55	1000000046	814
68.1758		Spot	1	Image 1	55	1000000041	815
138.763		Spot	1	Image 1	55	1000000037	816
71.4617		Spot	1	Image 1	55	1000000017	817
59.9077		Spot	1	Image 1	55	1000000042	818
35.6426		Spot	1	Image 1	56	1000000006	819
53.3989		Spot	1	Image 1	56	1000000043	820
37.8601		Spot	1	Image 1	56	1000000047	821
38.9495		Spot	1	Image 1	56	1000000033	822
59.3442		Spot	1	Image 1	56	1000000045	823
84.4044		Spot	1	Image 1	56	1000000046	824
51.5554		Spot	1	Image 1	56	1000000041	825
69.1007		Spot	1	Image 1	56	1000000037	826
98.1834		Spot	1	Image 1	56	1000000017	827
60.3344		Spot	1	Image 1	56	1000000042	828
57.208		Spot	1	Image 1	57	1000000006	829
47.5721		Spot	1	Image 1	57	1000000036	830
71.7374		Spot	1	Image 1	57	1000000044	831
51.4532		Spot	1	Image 1	57	1000000043	832
38.5195		Spot	1	Image 1	57	1000000047	833
41.4169		Spot	1	Image 1	57	1000000033	834
42.3392		Spot	1	Image 1	57	1000000045	835
36.0902		Spot	1	Image 1	57	1000000046	836
63.3027		Spot	1	Image 1	57	1000000017	837
41.2716		Spot	1	Image 1	57	1000000042	838
36.5392		Spot	1	Image 1	58	1000000006	839
58.6595		Spot	1	Image 1	58	1000000036	840
86.0755		Spot	1	Image 1	58	1000000044	841
89.2089		Spot	1	Image 1	58	1000000043	842
66.6623		Spot	1	Image 1	58	1000000047	843
58.0302		Spot	1	Image 1	58	1000000033	844
62.3584		Spot	1	Image 1	58	1000000045	845
58.4967		Spot	1	Image 1	58	1000000046	846
115.821		Spot	1	Image 1	58	1000000037	847
93.8896		Spot	1	Image 1	58	1000000017	848
62.9136		Spot	1	Image 1	58	1000000042	849
44.972		Spot	1	Image 1	59	1000000006	850
48.5822		Spot	1	Image 1	59	1000000048	851
75.3952		Spot	1	Image 1	59	1000000044	852
48.141		Spot	1	Image 1	59	1000000043	853
64.5073		Spot	1	Image 1	59	1000000047	854
131.053		Spot	1	Image 1	59	1000000045	855
68.0617		Spot	1	Image 1	59	1000000046	856
94.903		Spot	1	Image 1	59	1000000037	857
110.262		Spot	1	Image 1	59	1000000017	858
98.2943		Spot	1	Image 1	59	1000000042	859
33.647		Spot	1	Image 1	60	1000000006	860
82.2634		Spot	1	Image 1	60	1000000048	861
56.6744		Spot	1	Image 1	60	1000000044	862
84.8511		Spot	1	Image 1	60	1000000043	863
49.4707		Spot	1	Image 1	60	1000000033	864
66.6516		Spot	1	Image 1	60	1000000045	865
32.4027		Spot	1	Image 1	60	1000000046	866
132		Spot	1	Image 1	60	1000000037	867
114.648		Spot	1	Image 1	60	1000000017	868
88.2876		Spot	1	Image 1	60	1000000042	869
43.1855		Spot	1	Image 1	61	1000000006	870
73.5516		Spot	1	Image 1	61	1000000048	871
63.4033		Spot	1	Image 1	61	1000000044	872
84.9219		Spot	1	Image 1	61	1000000043	873
134.775		Spot	1	Image 1	61	1000000047	874
61.4		Spot	1	Image 1	61	1000000045	875
53.8225		Spot	1	Image 1	61	1000000046	876
135.889		Spot	1	Image 1	61	1000000037	877
51.5472		Spot	1	Image 1	61	1000000017	878
41.5373		Spot	1	Image 1	61	1000000042	879
24.3913		Spot	1	Image 1	62	1000000006	880
83.5433		Spot	1	Image 1	62	1000000048	881
44.6373		Spot	1	Image 1	62	1000000044	882
72.9355		Spot	1	Image 1	62	1000000043	883
183.79		Spot	1	Image 1	62	1000000047	884
73.1535		Spot	1	Image 1	62	1000000045	885
42.7915		Spot	1	Image 1	62	1000000046	886
135.793		Spot	1	Image 1	62	1000000037	887
61.5739		Spot	1	Image 1	62	1000000017	888
65.8676		Spot	1	Image 1	62	1000000042	889
28.5515		Spot	1	Image 1	63	1000000006	890
68.5792		Spot	1	Image 1	63	1000000048	891
59.1318		Spot	1	Image 1	63	1000000044	892
63.3892		Spot	1	Image 1	63	1000000047	893
98.9456		Spot	1	Image 1	63	1000000043	894
39.3654		Spot	1	Image 1	63	1000000046	895
85.1659		Spot	1	Image 1	63	1000000037	896
49.8158		Spot	1	Image 1	63	1000000017	897
54.869		Spot	1	Image 1	64	1000000006	898
56.0634		Spot	1	Image 1	64	1000000048	899
26.0518		Spot	1	Image 1	64	1000000044	900
122.985		Spot	1	Image 1	64	1000000043	901
95.3471		Spot	1	Image 1	64	1000000045	902
182.095		Spot	1	Image 1	64	1000000049	903
52.8536		Spot	1	Image 1	64	1000000046	904
157.735		Spot	1	Image 1	64	1000000037	905
89.6059		Spot	1	Image 1	64	1000000017	906
71.2793		Spot	1	Image 1	64	1000000042	907
55.1304		Spot	1	Image 1	65	1000000006	908
35.9262		Spot	1	Image 1	65	1000000044	909
39.8118		Spot	1	Image 1	65	1000000047	910
52.4914		Spot	1	Image 1	65	1000000050	911
114.503		Spot	1	Image 1	65	1000000043	912
199.602		Spot	1	Image 1	65	1000000049	913
25.278		Spot	1	Image 1	65	1000000046	914
165.431		Spot	1	Image 1	65	1000000051	915
67.7255		Spot	1	Image 1	65	1000000017	916
49.4691		Spot	1	Image 1	65	1000000042	917
41.2993		Spot	1	Image 1	66	1000000006	918
62.0895		Spot	1	Image 1	66	1000000048	919
72.7959		Spot	1	Image 1	66	1000000047	920
76.0617		Spot	1	Image 1	66	1000000050	921
107.01		Spot	1	Image 1	66	1000000043	922
194.961		Spot	1	Image 1	66	1000000049	923
97.335		Spot	1	Image 1	66	1000000046	924
154.367		Spot	1	Image 1	66	1000000051	925
76.5424		Spot	1	Image 1	66	1000000052	926
40.9878		Spot	1	Image 1	66	1000000017	927
48.9671		Spot	1	Image 1	67	1000000006	928
65.9697		Spot	1	Image 1	67	1000000048	929
58.0035		Spot	1	Image 1	67	1000000053	930
48.2804		Spot	1	Image 1	67	1000000044	931
79.0339		Spot	1	Image 1	67	1000000047	932
102.125		Spot	1	Image 1	67	1000000050	933
115.307		Spot	1	Image 1	67	1000000043	934
83.9136		Spot	1	Image 1	67	1000000049	935
70.4663		Spot	1	Image 1	67	1000000046	936
75.8535		Spot	1	Image 1	67	1000000054	937
142.905		Spot	1	Image 1	67	1000000051	938
49.41		Spot	1	Image 1	67	1000000052	939
47.0361		Spot	1	Image 1	67	1000000017	940
50.8876		Spot	1	Image 1	67	1000000042	941
52.815		Spot	1	Image 1	68	1000000006	942
53.3431		Spot	1	Image 1	68	1000000048	943
50.7808		Spot	1	Image 1	68	1000000053	944
40.4117		Spot	1	Image 1	68	1000000044	945
63.2		Spot	1	Image 1	68	1000000047	946
56.501		Spot	1	Image 1	68	1000000050	947
93.25		Spot	1	Image 1	68	1000000043	948
82.6386		Spot	1	Image 1	68	1000000055	949
52.1642		Spot	1	Image 1	68	1000000049	950
68.5229		Spot	1	Image 1	68	1000000046	951
139.151		Spot	1	Image 1	68	1000000051	952
52.8676		Spot	1	Image 1	68	1000000052	953
63.3856		Spot	1	Image 1	68	1000000017	954
61.691		Spot	1	Image 1	68	1000000042	955
63.321		Spot	1	Image 1	69	1000000006	956
74.9148		Spot	1	Image 1	69	1000000048	957
54.1028		Spot	1	Image 1	69	1000000053	958
74.3288		Spot	1	Image 1	69	1000000050	959
67.3256		Spot	1	Image 1	69	1000000043	960
95.3598		Spot	1	Image 1	69	1000000055	961
73.4701		Spot	1	Image 1	69	1000000049	962
69.2828		Spot	1	Image 1	69	1000000046	963
56.6832		Spot	1	Image 1	69	1000000054	964
145.404		Spot	1	Image 1	69	1000000051	965
82.6853		Spot	1	Image 1	69	1000000052	966
61.5171		Spot	1	Image 1	69	1000000042	967
54.1466		Spot	1	Image 1	70	1000000006	968
81.0246		Spot	1	Image 1	70	1000000048	969
50.5767		Spot	1	Image 1	70	1000000053	970
106.631		Spot	1	Image 1	70	1000000050	971
62.168		Spot	1	Image 1	70	1000000043	972
74.0124		Spot	1	Image 1	70	1000000055	973
77.011		Spot	1	Image 1	70	1000000049	974
115.458		Spot	1	Image 1	70	1000000046	975
54.8492		Spot	1	Image 1	70	1000000054	976
190.445		Spot	1	Image 1	70	1000000051	977
110.644		Spot	1	Image 1	70	1000000052	978
44.954		Spot	1	Image 1	70	1000000042	979
37.2624		Spot	1	Image 1	71	1000000006	980
68.0302		Spot	1	Image 1	71	1000000048	981
58.7963		Spot	1	Image 1	71	1000000053	982
82.1735		Spot	1	Image 1	71	1000000050	983
62.8644		Spot	1	Image 1	71	1000000055	984
68.3159		Spot	1	Image 1	71	1000000049	985
70.3845		Spot	1	Image 1	71	1000000046	986
54.9642		Spot	1	Image 1	71	1000000054	987
216.111		Spot	1	Image 1	71	1000000051	988
108.639		Spot	1	Image 1	71	1000000052	989
49.6179		Spot	1	Image 1	71	1000000042	990
48.9081		Spot	1	Image 1	72	1000000006	991
64.915		Spot	1	Image 1	72	1000000048	992
66.8314		Spot	1	Image 1	72	1000000050	993
68.1715		Spot	1	Image 1	72	1000000055	994
72.7986		Spot	1	Image 1	72	1000000049	995
60.1249		Spot	1	Image 1	72	1000000046	996
64.7021		Spot	1	Image 1	72	1000000054	997
293.157		Spot	1	Image 1	72	1000000051	998
97.7266		Spot	1	Image 1	72	1000000052	999
74.9045		Spot	1	Image 1	72	1000000042	1000
34.6408		Spot	1	Image 1	73	1000000006	1001
59.9258		Spot	1	Image 1	73	1000000048	1002
60.2863		Spot	1	Image 1	73	1000000053	1003
119.68		Spot	1	Image 1	73	1000000050	1004
36.8909		Spot	1	Image 1	73	1000000055	1005
72.729		Spot	1	Image 1	73	1000000056	1006
50.8511		Spot	1	Image 1	73	1000000049	1007
38.5999		Spot	1	Image 1	73	1000000046	1008
88.7721		Spot	1	Image 1	73	1000000054	1009
298.413		Spot	1	Image 1	73	1000000051	1010
116.745		Spot	1	Image 1	73	1000000052	1011
51.2585		Spot	1	Image 1	73	1000000042	1012
54.0226		Spot	1	Image 1	74	1000000006	1013
92.1567		Spot	1	Image 1	74	1000000048	1014
59.7625		Spot	1	Image 1	74	1000000053	1015
58.9554		Spot	1	Image 1	74	1000000050	1016
57.3656		Spot	1	Image 1	74	1000000055	1017
32.7755		Spot	1	Image 1	74	1000000057	1018
85.626		Spot	1	Image 1	74	1000000056	1019
120.771		Spot	1	Image 1	74	1000000049	1020
63.2227		Spot	1	Image 1	74	1000000046	1021
83.3381		Spot	1	Image 1	74	1000000054	1022
265.687		Spot	1	Image 1	74	1000000051	1023
57.8229		Spot	1	Image 1	74	1000000052	1024
67.555		Spot	1	Image 1	74	1000000042	1025
42.3844		Spot	1	Image 1	75	1000000006	1026
161.198		Spot	1	Image 1	75	1000000048	1027
37.3461		Spot	1	Image 1	75	1000000053	1028
92.544		Spot	1	Image 1	75	1000000050	1029
41.8666		Spot	1	Image 1	75	1000000057	1030
59.7922		Spot	1	Image 1	75	1000000055	1031
94.0983		Spot	1	Image 1	75	1000000056	1032
42.9114		Spot	1	Image 1	75	1000000046	1033
72.7357		Spot	1	Image 1	75	1000000054	1034
336.767		Spot	1	Image 1	75	1000000051	1035
95.1629		Spot	1	Image 1	75	1000000052	1036
46.7724		Spot	1	Image 1	75	1000000042	1037
51.8711		Spot	1	Image 1	76	1000000006	1038
70.117		Spot	1	Image 1	76	1000000048	1039
63.3938		Spot	1	Image 1	76	1000000053	1040
74.3099		Spot	1	Image 1	76	1000000050	1041
39.4911		Spot	1	Image 1	76	1000000055	1042
44.1352		Spot	1	Image 1	76	1000000057	1043
81.5271		Spot	1	Image 1	76	1000000056	1044
77.6264		Spot	1	Image 1	76	1000000049	1045
46.6957		Spot	1	Image 1	76	1000000046	1046
62.9159		Spot	1	Image 1	76	1000000054	1047
220.905		Spot	1	Image 1	76	1000000051	1048
105.963		Spot	1	Image 1	76	1000000052	1049
60.4947		Spot	1	Image 1	76	1000000042	1050
34.7087		Spot	1	Image 1	77	1000000006	1051
60.7922		Spot	1	Image 1	77	1000000048	1052
39.8333		Spot	1	Image 1	77	1000000053	1053
56.8655		Spot	1	Image 1	77	1000000050	1054
81.8897		Spot	1	Image 1	77	1000000057	1055
51.8845		Spot	1	Image 1	77	1000000055	1056
94.8794		Spot	1	Image 1	77	1000000056	1057
83.1233		Spot	1	Image 1	77	1000000049	1058
92.1879		Spot	1	Image 1	77	1000000054	1059
272.936		Spot	1	Image 1	77	1000000051	1060
55.3364		Spot	1	Image 1	77	1000000052	1061
58.6077		Spot	1	Image 1	77	1000000042	1062
54.1589		Spot	1	Image 1	78	1000000048	1063
84.7154		Spot	1	Image 1	78	1000000057	1064
58.3331		Spot	1	Image 1	78	1000000055	1065
77.933		Spot	1	Image 1	78	1000000056	1066
89.8184		Spot	1	Image 1	78	1000000049	1067
81.3561		Spot	1	Image 1	78	1000000054	1068
245.576		Spot	1	Image 1	78	1000000051	1069
61.642		Spot	1	Image 1	78	1000000052	1070
46.5188		Spot	1	Image 1	78	1000000042	1071
43.3618		Spot	1	Image 1	79	1000000053	1072
177.894		Spot	1	Image 1	79	1000000057	1073
52.1714		Spot	1	Image 1	79	1000000056	1074
78.1391		Spot	1	Image 1	79	1000000054	1075
146.367		Spot	1	Image 1	79	1000000051	1076
68.7661		Spot	1	Image 1	79	1000000052	1077
40.2733		Spot	1	Image 1	79	1000000042	1078
138.416		Spot	1	Image 1	80	1000000057	1079
69.6533		Spot	1	Image 1	80	1000000056	1080
28.1955		Spot	1	Image 1	80	1000000058	1081
54.0161		Spot	1	Image 1	80	1000000054	1082
73.8935		Spot	1	Image 1	80	1000000052	1083
70.3377		Spot	1	Image 1	80	1000000042	1084
111.268		Spot	1	Image 1	81	1000000057	1085
65.8909		Spot	1	Image 1	81	1000000056	1086
34.549		Spot	1	Image 1	81	1000000058	1087
56.4035		Spot	1	Image 1	81	1000000054	1088
55.3553		Spot	1	Image 1	81	1000000051	1089
63.5642		Spot	1	Image 1	81	1000000052	1090
31.1839		Spot	1	Image 1	81	1000000042	1091
41.572		Spot	1	Image 1	82	1000000059	1092
118.133		Spot	1	Image 1	82	1000000057	1093
71.077		Spot	1	Image 1	82	1000000056	1094
29.9032		Spot	1	Image 1	82	1000000058	1095
61.2989		Spot	1	Image 1	82	1000000051	1096
70.2636		Spot	1	Image 1	82	1000000052	1097
32.9799		Spot	1	Image 1	82	1000000042	1098
45.3805		Spot	1	Image 1	83	1000000059	1099
140.244		Spot	1	Image 1	83	1000000057	1100
51.0434		Spot	1	Image 1	83	1000000056	1101
85.9996		Spot	1	Image 1	83	1000000052	1102
68.6203		Spot	1	Image 1	83	1000000042	1103
40.1584		Spot	1	Image 1	84	1000000059	1104
139.493		Spot	1	Image 1	84	1000000057	1105
85.146		Spot	1	Image 1	84	1000000056	1106
64.9458		Spot	1	Image 1	84	1000000058	1107
48.9245		Spot	1	Image 1	84	1000000051	1108
103.327		Spot	1	Image 1	84	1000000052	1109
87.98		Spot	1	Image 1	84	1000000042	1110
28.8617		Spot	1	Image 1	85	1000000059	1111
144.755		Spot	1	Image 1	85	1000000057	1112
72.801		Spot	1	Image 1	85	1000000056	1113
52.5755		Spot	1	Image 1	85	1000000058	1114
58.8006		Spot	1	Image 1	85	1000000051	1115
67.1629		Spot	1	Image 1	85	1000000052	1116
48.3618		Spot	1	Image 1	86	1000000059	1117
61.3224		Spot	1	Image 1	86	1000000060	1118
67.5212		Spot	1	Image 1	86	1000000057	1119
34.2375		Spot	1	Image 1	86	1000000056	1120
44.8832		Spot	1	Image 1	86	1000000058	1121
67.2235		Spot	1	Image 1	86	1000000051	1122
73.3616		Spot	1	Image 1	86	1000000052	1123
46.3831		Spot	1	Image 1	87	1000000059	1124
59.0175		Spot	1	Image 1	87	1000000060	1125
96.2276		Spot	1	Image 1	87	1000000057	1126
38.2947		Spot	1	Image 1	87	1000000058	1127
33.9446		Spot	1	Image 1	87	1000000051	1128
103.925		Spot	1	Image 1	87	1000000052	1129
45.1659		Spot	1	Image 1	88	1000000059	1130
59.6883		Spot	1	Image 1	88	1000000060	1131
111.581		Spot	1	Image 1	88	1000000057	1132
44.9122		Spot	1	Image 1	88	1000000056	1133
30.779		Spot	1	Image 1	88	1000000058	1134
53.5849		Spot	1	Image 1	88	1000000051	1135
60.3727		Spot	1	Image 1	88	1000000052	1136
24.5473		Spot	1	Image 1	89	1000000059	1137
32.1444		Spot	1	Image 1	89	1000000060	1138
80.9506		Spot	1	Image 1	89	1000000057	1139
68.3446		Spot	1	Image 1	89	1000000056	1140
54.3305		Spot	1	Image 1	89	1000000058	1141
44.2816		Spot	1	Image 1	89	1000000051	1142
109.105		Spot	1	Image 1	89	1000000052	1143
52.0011		Spot	1	Image 1	90	1000000059	1144
71.0122		Spot	1	Image 1	90	1000000060	1145
107.436		Spot	1	Image 1	90	1000000057	1146
71.35		Spot	1	Image 1	90	1000000056	1147
95.8423		Spot	1	Image 1	90	1000000058	1148
89.6342		Spot	1	Image 1	90	1000000052	1149
49.1527		Spot	1	Image 1	91	1000000059	1150
62.2136		Spot	1	Image 1	91	1000000060	1151
87.6954		Spot	1	Image 1	91	1000000057	1152
78.8629		Spot	1	Image 1	91	1000000058	1153
42.4076		Spot	1	Image 1	91	1000000051	1154
123.643		Spot	1	Image 1	91	1000000052	1155
49.2569		Spot	1	Image 1	92	1000000059	1156
67.0403		Spot	1	Image 1	92	1000000060	1157
40.4677		Spot	1	Image 1	92	1000000061	1158
98.2939		Spot	1	Image 1	92	1000000057	1159
54.8542		Spot	1	Image 1	92	1000000058	1160
80.8328		Spot	1	Image 1	92	1000000051	1161
69.1691		Spot	1	Image 1	92	1000000052	1162
58.8311		Spot	1	Image 1	93	1000000059	1163
70.3864		Spot	1	Image 1	93	1000000060	1164
29.5386		Spot	1	Image 1	93	1000000061	1165
75.5294		Spot	1	Image 1	93	1000000057	1166
39.2426		Spot	1	Image 1	93	1000000051	1167
96.4158		Spot	1	Image 1	93	1000000052	1168
37.578		Spot	1	Image 1	94	1000000059	1169
59.5168		Spot	1	Image 1	94	1000000060	1170
31.5997		Spot	1	Image 1	94	1000000061	1171
51.0221		Spot	1	Image 1	94	1000000057	1172
49.6181		Spot	1	Image 1	94	1000000051	1173
94.2144		Spot	1	Image 1	94	1000000052	1174
60.3464		Spot	1	Image 1	95	1000000060	1175
38.6411		Spot	1	Image 1	95	1000000061	1176
49.8193		Spot	1	Image 1	95	1000000057	1177
34.3673		Spot	1	Image 1	95	1000000062	1178
41.2949		Spot	1	Image 1	95	1000000051	1179
73.879		Spot	1	Image 1	95	1000000052	1180
30.7447		Spot	1	Image 1	96	1000000059	1181
44.3713		Spot	1	Image 1	96	1000000060	1182
43.8148		Spot	1	Image 1	96	1000000061	1183
32.1375		Spot	1	Image 1	96	1000000057	1184
63.9461		Spot	1	Image 1	96	1000000063	1185
78.1056		Spot	1	Image 1	96	1000000062	1186
55.8413		Spot	1	Image 1	96	1000000051	1187
79.2807		Spot	1	Image 1	96	1000000052	1188
46.9276		Spot	1	Image 1	97	1000000060	1189
50.4573		Spot	1	Image 1	97	1000000061	1190
143.692		Spot	1	Image 1	97	1000000057	1191
46.7647		Spot	1	Image 1	97	1000000063	1192
84.5361		Spot	1	Image 1	97	1000000062	1193
44.4256		Spot	1	Image 1	97	1000000051	1194
77.9503		Spot	1	Image 1	97	1000000052	1195
42.3785		Spot	1	Image 1	98	1000000059	1196
31.7882		Spot	1	Image 1	98	1000000061	1197
119.514		Spot	1	Image 1	98	1000000057	1198
44.9043		Spot	1	Image 1	98	1000000063	1199
77.7363		Spot	1	Image 1	98	1000000062	1200
57.2431		Spot	1	Image 1	98	1000000052	1201
44.1163		Spot	1	Image 1	99	1000000059	1202
46.9335		Spot	1	Image 1	99	1000000061	1203
97.4903		Spot	1	Image 1	99	1000000057	1204
34.4881		Spot	1	Image 1	99	1000000063	1205
98.0025		Spot	1	Image 1	99	1000000062	1206
34.362		Spot	1	Image 1	99	1000000051	1207
32.519		Spot	1	Image 1	100	1000000059	1208
57.6384		Spot	1	Image 1	100	1000000061	1209
88.9075		Spot	1	Image 1	100	1000000057	1210
62.5758		Spot	1	Image 1	100	1000000063	1211
68.5948		Spot	1	Image 1	100	1000000062	1212
62.8903		Spot	1	Image 1	100	1000000052	1213
48.8184		Spot	1	Image 1	101	1000000059	1214
44.8219		Spot	1	Image 1	101	1000000061	1215
57.3023		Spot	1	Image 1	101	1000000057	1216
52.3937		Spot	1	Image 1	101	1000000063	1217
91.5497		Spot	1	Image 1	101	1000000062	1218
67.9024		Spot	1	Image 1	101	1000000052	1219
37.6563		Spot	1	Image 1	102	1000000059	1220
53.4145		Spot	1	Image 1	102	1000000061	1221
77.1605		Spot	1	Image 1	102	1000000057	1222
54.4494		Spot	1	Image 1	102	1000000063	1223
86.8717		Spot	1	Image 1	102	1000000062	1224
70.8635		Spot	1	Image 1	102	1000000052	1225
49.7165		Spot	1	Image 1	103	1000000059	1226
68.5578		Spot	1	Image 1	103	1000000061	1227
87.3619		Spot	1	Image 1	103	1000000057	1228
92.408		Spot	1	Image 1	103	1000000062	1229
56.7864		Spot	1	Image 1	103	1000000052	1230
46.2655		Spot	1	Image 1	104	1000000059	1231
95.2122		Spot	1	Image 1	104	1000000057	1232
67.0806		Spot	1	Image 1	104	1000000063	1233
95.245		Spot	1	Image 1	104	1000000062	1234
66.4115		Spot	1	Image 1	104	1000000052	1235
34.2409		Spot	1	Image 1	105	1000000059	1236
81.6603		Spot	1	Image 1	105	1000000057	1237
53.4576		Spot	1	Image 1	105	1000000063	1238
96.3675		Spot	1	Image 1	105	1000000062	1239
77.3385		Spot	1	Image 1	105	1000000052	1240
33.1053		Spot	1	Image 1	106	1000000059	1241
72.5523		Spot	1	Image 1	106	1000000057	1242
57.1236		Spot	1	Image 1	106	1000000063	1243
80.7217		Spot	1	Image 1	106	1000000062	1244
39.8584		Spot	1	Image 1	107	1000000059	1245
71.5219		Spot	1	Image 1	107	1000000057	1246
42.3118		Spot	1	Image 1	107	1000000063	1247
51.7754		Spot	1	Image 1	107	1000000062	1248
47.3945		Spot	1	Image 1	108	1000000059	1249
47.4415		Spot	1	Image 1	108	1000000057	1250
51.471		Spot	1	Image 1	108	1000000063	1251
75.2204		Spot	1	Image 1	108	1000000062	1252
44.7701		Spot	1	Image 1	109	1000000059	1253
55.6666		Spot	1	Image 1	109	1000000063	1254
81.0238		Spot	1	Image 1	109	1000000062	1255
31.9662		Spot	1	Image 1	110	1000000059	1256
59.8382		Spot	1	Image 1	110	1000000063	1257
130.91		Spot	1	Image 1	110	1000000062	1258
46.7131		Spot	1	Image 1	111	1000000059	1259
55.4041		Spot	1	Image 1	111	1000000063	1260
31.6021		Spot	1	Image 1	112	1000000059	1261
39.3502		Spot	1	Image 1	112	1000000063	1262
21.7443		Spot	1	Image 1	113	1000000059	1263
41.8774		Spot	1	Image 1	113	1000000063	1264
44.1935		Spot	1	Image 1	114	1000000059	1265
41.9776		Spot	1	Image 1	114	1000000063	1266
57.1957		Spot	1	Image 1	114	1000000064	1267
35.912		Spot	1	Image 1	115	1000000059	1268
91.7911		Spot	1	Image 1	115	1000000063	1269
76.2371		Spot	1	Image 1	115	1000000064	1270
39.5283		Spot	1	Image 1	115	1000000065	1271
27.06		Spot	1	Image 1	116	1000000059	1272
64.6434		Spot	1	Image 1	116	1000000064	1273
81.515		Spot	1	Image 1	116	1000000065	1274
59.4727		Spot	1	Image 1	117	1000000059	1275
64.3186		Spot	1	Image 1	117	1000000063	1276
51.057		Spot	1	Image 1	117	1000000064	1277
84.7219		Spot	1	Image 1	117	1000000065	1278
36.1972		Spot	1	Image 1	118	1000000059	1279
73.0256		Spot	1	Image 1	118	1000000063	1280
80.4945		Spot	1	Image 1	118	1000000064	1281
54.84		Spot	1	Image 1	118	1000000065	1282
33.8815		Spot	1	Image 1	119	1000000059	1283
73.4225		Spot	1	Image 1	119	1000000063	1284
79.4802		Spot	1	Image 1	119	1000000064	1285
82.6643		Spot	1	Image 1	119	1000000065	1286
53.3278		Spot	1	Image 1	120	1000000059	1287
72.9576		Spot	1	Image 1	120	1000000063	1288
81.4233		Spot	1	Image 1	120	1000000064	1289
53.6382		Spot	1	Image 1	120	1000000065	1290
50.737		Spot	1	Image 1	121	1000000063	1291
63.4765		Spot	1	Image 1	121	1000000064	1292
92.0461		Spot	1	Image 1	121	1000000065	1293
44.1893		Spot	1	Image 1	122	1000000059	1294
48.42		Spot	1	Image 1	122	1000000063	1295
72.5459		Spot	1	Image 1	122	1000000064	1296
87.1235		Spot	1	Image 1	122	1000000065	1297
50.1308		Spot	1	Image 1	122	1000000066	1298
46.0497		Spot	1	Image 1	123	1000000059	1299
59.4907		Spot	1	Image 1	123	1000000063	1300
70.3925		Spot	1	Image 1	123	1000000064	1301
79.3724		Spot	1	Image 1	123	1000000065	1302
50.6513		Spot	1	Image 1	123	1000000066	1303
55.8131		Spot	1	Image 1	124	1000000063	1304
50.9283		Spot	1	Image 1	124	1000000064	1305
72.1383		Spot	1	Image 1	124	1000000065	1306
63.0114		Spot	1	Image 1	124	1000000066	1307
76.4239		Spot	1	Image 1	125	1000000063	1308
92.6707		Spot	1	Image 1	125	1000000064	1309
44.6693		Spot	1	Image 1	125	1000000065	1310
21.8746		Spot	1	Image 1	125	1000000066	1311
56.3738		Spot	1	Image 1	126	1000000063	1312
80.8672		Spot	1	Image 1	126	1000000064	1313
57.2107		Spot	1	Image 1	126	1000000065	1314
48.0011		Spot	1	Image 1	126	1000000066	1315
55.9645		Spot	1	Image 1	127	1000000063	1316
83.0526		Spot	1	Image 1	127	1000000064	1317
82.8372		Spot	1	Image 1	127	1000000065	1318
29.3278		Spot	1	Image 1	127	1000000066	1319
62.1529		Spot	1	Image 1	128	1000000063	1320
72.5533		Spot	1	Image 1	128	1000000064	1321
78.0584		Spot	1	Image 1	128	1000000065	1322
66.7247		Spot	1	Image 1	128	1000000066	1323
84.4653		Spot	1	Image 1	129	1000000063	1324
86.8964		Spot	1	Image 1	129	1000000064	1325
105.128		Spot	1	Image 1	129	1000000065	1326
64.8867		Spot	1	Image 1	129	1000000066	1327
57.7906		Spot	1	Image 1	130	1000000063	1328
83.6279		Spot	1	Image 1	130	1000000067	1329
69.7844		Spot	1	Image 1	130	1000000064	1330
79.6541		Spot	1	Image 1	130	1000000065	1331
65.4155		Spot	1	Image 1	130	1000000066	1332
45.8469		Spot	1	Image 1	131	1000000068	1333
57.9031		Spot	1	Image 1	131	1000000067	1334
68.9051		Spot	1	Image 1	131	1000000064	1335
31.0964		Spot	1	Image 1	131	1000000069	1336
30.8561		Spot	1	Image 1	131	1000000070	1337
57.1175		Spot	1	Image 1	131	1000000066	1338
79.9232		Spot	1	Image 1	132	1000000068	1339
48.2174		Spot	1	Image 1	132	1000000063	1340
75.0312		Spot	1	Image 1	132	1000000067	1341
83.7821		Spot	1	Image 1	132	1000000064	1342
95.5463		Spot	1	Image 1	132	1000000069	1343
57.9973		Spot	1	Image 1	132	1000000070	1344
51.198		Spot	1	Image 1	132	1000000065	1345
56.4306		Spot	1	Image 1	132	1000000066	1346
50.0677		Spot	1	Image 1	133	1000000068	1347
57.9623		Spot	1	Image 1	133	1000000063	1348
58.4808		Spot	1	Image 1	133	1000000067	1349
55.6191		Spot	1	Image 1	133	1000000064	1350
81.9999		Spot	1	Image 1	133	1000000069	1351
127.275		Spot	1	Image 1	133	1000000070	1352
72.3077		Spot	1	Image 1	133	1000000065	1353
45.1537		Spot	1	Image 1	133	1000000066	1354
109.837		Spot	1	Image 1	134	1000000068	1355
67.8984		Spot	1	Image 1	134	1000000063	1356
63.816		Spot	1	Image 1	134	1000000067	1357
69.4712		Spot	1	Image 1	134	1000000064	1358
116.512		Spot	1	Image 1	134	1000000069	1359
99.2156		Spot	1	Image 1	134	1000000070	1360
86.6581		Spot	1	Image 1	134	1000000065	1361
93.4368		Spot	1	Image 1	135	1000000068	1362
76.3248		Spot	1	Image 1	135	1000000063	1363
28.6947		Spot	1	Image 1	135	1000000067	1364
91.1893		Spot	1	Image 1	135	1000000064	1365
83.1651		Spot	1	Image 1	135	1000000069	1366
124.849		Spot	1	Image 1	135	1000000070	1367
53.5724		Spot	1	Image 1	135	1000000065	1368
81.2687		Spot	1	Image 1	136	1000000068	1369
44.6181		Spot	1	Image 1	136	1000000063	1370
41.3184		Spot	1	Image 1	136	1000000067	1371
48.0046		Spot	1	Image 1	136	1000000064	1372
103.237		Spot	1	Image 1	136	1000000069	1373
137.132		Spot	1	Image 1	136	1000000070	1374
139.056		Spot	1	Image 1	136	1000000065	1375
55.0759		Spot	1	Image 1	137	1000000068	1376
28.9544		Spot	1	Image 1	137	1000000063	1377
58.5123		Spot	1	Image 1	137	1000000067	1378
69.8887		Spot	1	Image 1	137	1000000064	1379
94.888		Spot	1	Image 1	137	1000000069	1380
68.82		Spot	1	Image 1	137	1000000070	1381
87.5749		Spot	1	Image 1	137	1000000065	1382
34.9086		Spot	1	Image 1	138	1000000068	1383
55.363		Spot	1	Image 1	138	1000000067	1384
52.4541		Spot	1	Image 1	138	1000000064	1385
71.331		Spot	1	Image 1	138	1000000069	1386
60.2701		Spot	1	Image 1	138	1000000070	1387
46.9828		Spot	1	Image 1	139	1000000068	1388
66.785		Spot	1	Image 1	139	1000000063	1389
102.185		Spot	1	Image 1	139	1000000071	1390
54.7238		Spot	1	Image 1	139	1000000067	1391
48.7223		Spot	1	Image 1	139	1000000064	1392
102.396		Spot	1	Image 1	139	1000000069	1393
85.1675		Spot	1	Image 1	139	1000000070	1394
80.7713		Spot	1	Image 1	140	1000000068	1395
30.031		Spot	1	Image 1	140	1000000072	1396
57.9384		Spot	1	Image 1	140	1000000063	1397
98.214		Spot	1	Image 1	140	1000000071	1398
37.8304		Spot	1	Image 1	140	1000000067	1399
119.799		Spot	1	Image 1	140	1000000069	1400
38.9558		Spot	1	Image 1	140	1000000070	1401
54.0503		Spot	1	Image 1	141	1000000073	1402
45.2027		Spot	1	Image 1	141	1000000068	1403
62.3256		Spot	1	Image 1	141	1000000072	1404
86.8217		Spot	1	Image 1	141	1000000071	1405
30.4939		Spot	1	Image 1	141	1000000067	1406
83.4701		Spot	1	Image 1	141	1000000069	1407
83.3163		Spot	1	Image 1	141	1000000070	1408
42.4084		Spot	1	Image 1	142	1000000073	1409
75.727		Spot	1	Image 1	142	1000000072	1410
58.8722		Spot	1	Image 1	142	1000000063	1411
96.8961		Spot	1	Image 1	142	1000000071	1412
47.1887		Spot	1	Image 1	142	1000000067	1413
73.3697		Spot	1	Image 1	142	1000000069	1414
63.9119		Spot	1	Image 1	142	1000000070	1415
39.7178		Spot	1	Image 1	143	1000000072	1416
73.9611		Spot	1	Image 1	143	1000000071	1417
40.4182		Spot	1	Image 1	143	1000000067	1418
100.124		Spot	1	Image 1	143	1000000069	1419
76.6628		Spot	1	Image 1	143	1000000070	1420
36.6573		Spot	1	Image 1	144	1000000073	1421
70.457		Spot	1	Image 1	144	1000000072	1422
23.948		Spot	1	Image 1	144	1000000063	1423
119.74		Spot	1	Image 1	144	1000000071	1424
56.9483		Spot	1	Image 1	144	1000000067	1425
116.212		Spot	1	Image 1	144	1000000069	1426
64.1906		Spot	1	Image 1	144	1000000070	1427
43.9318		Spot	1	Image 1	145	1000000073	1428
70.4334		Spot	1	Image 1	145	1000000072	1429
63.609		Spot	1	Image 1	145	1000000063	1430
87.4234		Spot	1	Image 1	145	1000000071	1431
50.9201		Spot	1	Image 1	145	1000000067	1432
90.0208		Spot	1	Image 1	145	1000000069	1433
35.729		Spot	1	Image 1	146	1000000073	1434
55.0746		Spot	1	Image 1	146	1000000072	1435
71.0883		Spot	1	Image 1	146	1000000071	1436
25.7008		Spot	1	Image 1	146	1000000063	1437
98.4134		Spot	1	Image 1	146	1000000067	1438
66.3201		Spot	1	Image 1	146	1000000069	1439
40.5488		Spot	1	Image 1	147	1000000073	1440
66.4766		Spot	1	Image 1	147	1000000072	1441
83.8879		Spot	1	Image 1	147	1000000071	1442
57.3457		Spot	1	Image 1	147	1000000067	1443
109.225		Spot	1	Image 1	147	1000000069	1444
36.833		Spot	1	Image 1	148	1000000073	1445
59.9517		Spot	1	Image 1	148	1000000072	1446
87.2567		Spot	1	Image 1	148	1000000071	1447
16.4692		Spot	1	Image 1	148	1000000063	1448
112.043		Spot	1	Image 1	148	1000000067	1449
66.9585		Spot	1	Image 1	148	1000000069	1450
64.6832		Spot	1	Image 1	149	1000000073	1451
65.6111		Spot	1	Image 1	149	1000000072	1452
89.6326		Spot	1	Image 1	149	1000000071	1453
52.5042		Spot	1	Image 1	149	1000000067	1454
79.1973		Spot	1	Image 1	149	1000000069	1455
47.1212		Spot	1	Image 1	150	1000000072	1456
34.5378		Spot	1	Image 1	150	1000000063	1457
90.9185		Spot	1	Image 1	150	1000000071	1458
58.811		Spot	1	Image 1	150	1000000067	1459
26.0363		Spot	1	Image 1	151	1000000073	1460
76.9903		Spot	1	Image 1	151	1000000072	1461
90.2043		Spot	1	Image 1	151	1000000071	1462
38.1393		Spot	1	Image 1	151	1000000063	1463
25.2039		Spot	1	Image 1	151	1000000067	1464
104.302		Spot	1	Image 1	151	1000000069	1465
77.5721		Spot	1	Image 1	151	1000000074	1466
40.4218		Spot	1	Image 1	151	1000000075	1467
45.4548		Spot	1	Image 1	152	1000000073	1468
56.4255		Spot	1	Image 1	152	1000000072	1469
65.2067		Spot	1	Image 1	152	1000000071	1470
45.7268		Spot	1	Image 1	152	1000000067	1471
51.121		Spot	1	Image 1	152	1000000076	1472
58.4637		Spot	1	Image 1	152	1000000069	1473
99.9999		Spot	1	Image 1	152	1000000074	1474
31.0155		Spot	1	Image 1	152	1000000077	1475
61.2942		Spot	1	Image 1	152	1000000075	1476
43.5287		Spot	1	Image 1	153	1000000072	1477
112.411		Spot	1	Image 1	153	1000000071	1478
49.3747		Spot	1	Image 1	153	1000000067	1479
78.5665		Spot	1	Image 1	153	1000000076	1480
31.0437		Spot	1	Image 1	153	1000000069	1481
22.1295		Spot	1	Image 1	153	1000000078	1482
89.9985		Spot	1	Image 1	153	1000000074	1483
25.621		Spot	1	Image 1	153	1000000077	1484
30.8563		Spot	1	Image 1	153	1000000075	1485
55.6511		Spot	1	Image 1	154	1000000073	1486
74.8678		Spot	1	Image 1	154	1000000072	1487
76.2624		Spot	1	Image 1	154	1000000071	1488
34.0785		Spot	1	Image 1	154	1000000067	1489
104.4		Spot	1	Image 1	154	1000000076	1490
87.2168		Spot	1	Image 1	154	1000000074	1491
65.4474		Spot	1	Image 1	154	1000000075	1492
49.0331		Spot	1	Image 1	155	1000000073	1493
74.9085		Spot	1	Image 1	155	1000000072	1494
101.365		Spot	1	Image 1	155	1000000071	1495
57.4326		Spot	1	Image 1	155	1000000067	1496
148.248		Spot	1	Image 1	155	1000000076	1497
50.6992		Spot	1	Image 1	155	1000000078	1498
101.951		Spot	1	Image 1	155	1000000074	1499
50.3976		Spot	1	Image 1	155	1000000077	1500
73.0479		Spot	1	Image 1	155	1000000075	1501
65.5652		Spot	1	Image 1	156	1000000073	1502
42.9214		Spot	1	Image 1	156	1000000072	1503
58.0409		Spot	1	Image 1	156	1000000067	1504
127.264		Spot	1	Image 1	156	1000000071	1505
142.648		Spot	1	Image 1	156	1000000076	1506
45.7439		Spot	1	Image 1	156	1000000078	1507
63.7039		Spot	1	Image 1	156	1000000074	1508
68.9202		Spot	1	Image 1	156	1000000075	1509
83.6018		Spot	1	Image 1	156	1000000077	1510
51.3537		Spot	1	Image 1	157	1000000073	1511
57.5486		Spot	1	Image 1	157	1000000072	1512
34.5891		Spot	1	Image 1	157	1000000067	1513
119.396		Spot	1	Image 1	157	1000000071	1514
142.565		Spot	1	Image 1	157	1000000076	1515
39.6227		Spot	1	Image 1	157	1000000078	1516
86.5247		Spot	1	Image 1	157	1000000074	1517
76.4025		Spot	1	Image 1	157	1000000075	1518
66.0754		Spot	1	Image 1	157	1000000077	1519
46.5248		Spot	1	Image 1	158	1000000073	1520
38.1786		Spot	1	Image 1	158	1000000067	1521
88.3998		Spot	1	Image 1	158	1000000071	1522
124.732		Spot	1	Image 1	158	1000000076	1523
42.5724		Spot	1	Image 1	158	1000000078	1524
77.0948		Spot	1	Image 1	158	1000000074	1525
54.8344		Spot	1	Image 1	158	1000000075	1526
31.3369		Spot	1	Image 1	158	1000000077	1527
64.0231		Spot	1	Image 1	159	1000000073	1528
98.6449		Spot	1	Image 1	159	1000000071	1529
105.632		Spot	1	Image 1	159	1000000076	1530
56.2795		Spot	1	Image 1	159	1000000078	1531
60.4504		Spot	1	Image 1	159	1000000074	1532
53.4152		Spot	1	Image 1	159	1000000077	1533
60.9439		Spot	1	Image 1	160	1000000073	1534
115.759		Spot	1	Image 1	160	1000000071	1535
107.643		Spot	1	Image 1	160	1000000076	1536
44.3474		Spot	1	Image 1	160	1000000078	1537
97.5179		Spot	1	Image 1	160	1000000074	1538
68.4046		Spot	1	Image 1	160	1000000075	1539
34.635		Spot	1	Image 1	160	1000000077	1540
65.0612		Spot	1	Image 1	161	1000000073	1541
89.88		Spot	1	Image 1	161	1000000071	1542
71.0165		Spot	1	Image 1	161	1000000076	1543
54.4321		Spot	1	Image 1	161	1000000078	1544
74.2533		Spot	1	Image 1	161	1000000074	1545
75.93		Spot	1	Image 1	161	1000000075	1546
42.5086		Spot	1	Image 1	161	1000000077	1547
43.4422		Spot	1	Image 1	162	1000000073	1548
118.504		Spot	1	Image 1	162	1000000071	1549
108.846		Spot	1	Image 1	162	1000000076	1550
50.6995		Spot	1	Image 1	162	1000000078	1551
41.5619		Spot	1	Image 1	162	1000000074	1552
50.3082		Spot	1	Image 1	162	1000000075	1553
49.985		Spot	1	Image 1	162	1000000077	1554
27.1101		Spot	1	Image 1	163	1000000073	1555
107.939		Spot	1	Image 1	163	1000000071	1556
74.4838		Spot	1	Image 1	163	1000000076	1557
50.2419		Spot	1	Image 1	163	1000000078	1558
50.02		Spot	1	Image 1	163	1000000074	1559
37.9818		Spot	1	Image 1	163	1000000077	1560
21.3691		Spot	1	Image 1	164	1000000073	1561
79.0632		Spot	1	Image 1	164	1000000071	1562
109.281		Spot	1	Image 1	164	1000000076	1563
45.0673		Spot	1	Image 1	164	1000000078	1564
129.176		Spot	1	Image 1	164	1000000074	1565
51.6574		Spot	1	Image 1	164	1000000077	1566
41.3709		Spot	1	Image 1	165	1000000073	1567
67.7294		Spot	1	Image 1	165	1000000071	1568
154.168		Spot	1	Image 1	165	1000000076	1569
50.2662		Spot	1	Image 1	165	1000000078	1570
75.6369		Spot	1	Image 1	165	1000000074	1571
55.5188		Spot	1	Image 1	166	1000000073	1572
54.7296		Spot	1	Image 1	166	1000000071	1573
119.234		Spot	1	Image 1	166	1000000076	1574
58.5073		Spot	1	Image 1	166	1000000078	1575
42.8467		Spot	1	Image 1	167	1000000073	1576
53.9609		Spot	1	Image 1	167	1000000078	1577
44.5265		Spot	1	Image 1	167	1000000074	1578
31.3475		Spot	1	Image 1	168	1000000073	1579
44.739		Spot	1	Image 1	168	1000000071	1580
28.3945		Spot	1	Image 1	168	1000000078	1581
43.0181		Spot	1	Image 1	169	1000000073	1582
53.0647		Spot	1	Image 1	169	1000000078	1583
42.9987		Spot	1	Image 1	170	1000000073	1584
36.2351		Spot	1	Image 1	170	1000000071	1585
69.9025		Spot	1	Image 1	170	1000000078	1586
30.3466		Spot	1	Image 1	171	1000000073	1587
63.0393		Spot	1	Image 1	171	1000000078	1588
41.8068		Spot	1	Image 1	172	1000000073	1589
37.4898		Spot	1	Image 1	172	1000000071	1590
71.2687		Spot	1	Image 1	172	1000000078	1591
27.3086		Spot	1	Image 1	173	1000000073	1592
48.1011		Spot	1	Image 1	173	1000000071	1593
45.9093		Spot	1	Image 1	174	1000000073	1594
45.9805		Spot	1	Image 1	174	1000000071	1595
67.3716		Spot	1	Image 1	174	1000000078	1596
38.0301		Spot	1	Image 1	174	1000000079	1597
74.9264		Spot	1	Image 1	175	1000000078	1598
41.364		Spot	1	Image 1	175	1000000079	1599
46.8675		Spot	1	Image 1	176	1000000073	1600
72.8059		Spot	1	Image 1	176	1000000071	1601
66.1683		Spot	1	Image 1	176	1000000078	1602
42.9775		Spot	1	Image 1	176	1000000079	1603
46.7117		Spot	1	Image 1	176	1000000080	1604
34.0564		Spot	1	Image 1	177	1000000073	1605
77.2398		Spot	1	Image 1	177	1000000071	1606
62.4624		Spot	1	Image 1	177	1000000078	1607
43.1575		Spot	1	Image 1	177	1000000080	1608
42.6054		Spot	1	Image 1	178	1000000073	1609
37.4358		Spot	1	Image 1	178	1000000081	1610
61.9895		Spot	1	Image 1	178	1000000071	1611
76.1675		Spot	1	Image 1	178	1000000078	1612
54.5975		Spot	1	Image 1	178	1000000079	1613
35.9637		Spot	1	Image 1	178	1000000080	1614
43.3208		Spot	1	Image 1	179	1000000073	1615
42.4288		Spot	1	Image 1	179	1000000081	1616
60.5745		Spot	1	Image 1	179	1000000071	1617
79.3257		Spot	1	Image 1	179	1000000078	1618
41.0276		Spot	1	Image 1	179	1000000079	1619
39.7887		Spot	1	Image 1	180	1000000073	1620
75.0559		Spot	1	Image 1	180	1000000081	1621
74.8372		Spot	1	Image 1	180	1000000071	1622
54.918		Spot	1	Image 1	180	1000000078	1623
47.3549		Spot	1	Image 1	180	1000000079	1624
34.2762		Spot	1	Image 1	180	1000000080	1625
37.4229		Spot	1	Image 1	181	1000000073	1626
89.5481		Spot	1	Image 1	181	1000000081	1627
46.8423		Spot	1	Image 1	181	1000000071	1628
67.4044		Spot	1	Image 1	181	1000000078	1629
49.6838		Spot	1	Image 1	181	1000000079	1630
37.0639		Spot	1	Image 1	181	1000000080	1631
34.626		Spot	1	Image 1	182	1000000073	1632
125.05		Spot	1	Image 1	182	1000000081	1633
58.0153		Spot	1	Image 1	182	1000000071	1634
61.7089		Spot	1	Image 1	182	1000000078	1635
28.2508		Spot	1	Image 1	182	1000000079	1636
23.4321		Spot	1	Image 1	182	1000000080	1637
39.4332		Spot	1	Image 1	183	1000000082	1638
107.385		Spot	1	Image 1	183	1000000081	1639
52.2815		Spot	1	Image 1	183	1000000071	1640
55.3092		Spot	1	Image 1	183	1000000079	1641
42.976		Spot	1	Image 1	183	1000000080	1642
69.4153		Spot	1	Image 1	184	1000000082	1643
93.8855		Spot	1	Image 1	184	1000000081	1644
70.638		Spot	1	Image 1	184	1000000071	1645
54.2066		Spot	1	Image 1	184	1000000078	1646
45.1501		Spot	1	Image 1	184	1000000079	1647
66.2759		Spot	1	Image 1	185	1000000082	1648
32.5497		Spot	1	Image 1	185	1000000083	1649
85.9813		Spot	1	Image 1	185	1000000081	1650
52.8553		Spot	1	Image 1	185	1000000071	1651
58.3165		Spot	1	Image 1	185	1000000078	1652
34.3921		Spot	1	Image 1	185	1000000080	1653
81.4501		Spot	1	Image 1	186	1000000082	1654
45.8987		Spot	1	Image 1	186	1000000083	1655
77.077		Spot	1	Image 1	186	1000000081	1656
46.5548		Spot	1	Image 1	186	1000000071	1657
69.4909		Spot	1	Image 1	186	1000000078	1658
44.8496		Spot	1	Image 1	186	1000000080	1659
53.3544		Spot	1	Image 1	187	1000000082	1660
46.5517		Spot	1	Image 1	187	1000000083	1661
69.1534		Spot	1	Image 1	187	1000000081	1662
31.5156		Spot	1	Image 1	187	1000000071	1663
33.1441		Spot	1	Image 1	187	1000000078	1664
44.4954		Spot	1	Image 1	187	1000000080	1665
96.9586		Spot	1	Image 1	188	1000000082	1666
68.672		Spot	1	Image 1	188	1000000083	1667
54.8088		Spot	1	Image 1	188	1000000081	1668
42.6806		Spot	1	Image 1	188	1000000078	1669
76.1987		Spot	1	Image 1	189	1000000082	1670
72.0326		Spot	1	Image 1	189	1000000083	1671
121.3		Spot	1	Image 1	189	1000000081	1672
49.6412		Spot	1	Image 1	189	1000000078	1673
33.8332		Spot	1	Image 1	189	1000000080	1674
104.408		Spot	1	Image 1	190	1000000082	1675
47.1242		Spot	1	Image 1	190	1000000083	1676
79.4339		Spot	1	Image 1	190	1000000081	1677
45.0104		Spot	1	Image 1	190	1000000078	1678
32.0914		Spot	1	Image 1	190	1000000080	1679
103.042		Spot	1	Image 1	191	1000000082	1680
40.2239		Spot	1	Image 1	191	1000000083	1681
97.364		Spot	1	Image 1	191	1000000081	1682
68.3263		Spot	1	Image 1	191	1000000078	1683
44.6792		Spot	1	Image 1	191	1000000080	1684
118.017		Spot	1	Image 1	192	1000000082	1685
74.048		Spot	1	Image 1	192	1000000081	1686
74.2621		Spot	1	Image 1	192	1000000078	1687
33.3457		Spot	1	Image 1	192	1000000080	1688
100.062		Spot	1	Image 1	193	1000000082	1689
30.1513		Spot	1	Image 1	193	1000000083	1690
86.4216		Spot	1	Image 1	193	1000000081	1691
49.8725		Spot	1	Image 1	193	1000000078	1692
95.9332		Spot	1	Image 1	194	1000000082	1693
40.2594		Spot	1	Image 1	194	1000000083	1694
105.904		Spot	1	Image 1	194	1000000081	1695
59.8137		Spot	1	Image 1	194	1000000078	1696
18.367		Spot	1	Image 1	194	1000000080	1697
91.4248		Spot	1	Image 1	195	1000000082	1698
80.7278		Spot	1	Image 1	195	1000000083	1699
108.923		Spot	1	Image 1	195	1000000081	1700
62.6716		Spot	1	Image 1	195	1000000078	1701
99.9998		Spot	1	Image 1	196	1000000082	1702
83.8882		Spot	1	Image 1	196	1000000083	1703
52.7632		Spot	1	Image 1	196	1000000081	1704
54.0185		Spot	1	Image 1	196	1000000078	1705
32.4012		Spot	1	Image 1	196	1000000080	1706
130.01		Spot	1	Image 1	197	1000000082	1707
90.3881		Spot	1	Image 1	197	1000000081	1708
75.9538		Spot	1	Image 1	197	1000000078	1709
73.5929		Spot	1	Image 1	198	1000000082	1710
76.4712		Spot	1	Image 1	198	1000000081	1711
54.3662		Spot	1	Image 1	198	1000000084	1712
56.0069		Spot	1	Image 1	198	1000000078	1713
35.0408		Spot	1	Image 1	198	1000000085	1714
104.728		Spot	1	Image 1	199	1000000082	1715
90.6546		Spot	1	Image 1	199	1000000081	1716
60.2068		Spot	1	Image 1	199	1000000084	1717
57.5495		Spot	1	Image 1	199	1000000078	1718
35.707		Spot	1	Image 1	199	1000000085	1719
94.2463		Spot	1	Image 1	200	1000000082	1720
91.9649		Spot	1	Image 1	200	1000000081	1721
88.3586		Spot	1	Image 1	200	1000000084	1722
60.4091		Spot	1	Image 1	200	1000000078	1723
41.6411		Spot	1	Image 1	200	1000000085	1724
105.591		Spot	1	Image 1	201	1000000082	1725
68.6143		Spot	1	Image 1	201	1000000081	1726
55.3082		Spot	1	Image 1	201	1000000084	1727
39.3669		Spot	1	Image 1	201	1000000085	1728
112.981		Spot	1	Image 1	202	1000000082	1729
49.0253		Spot	1	Image 1	202	1000000081	1730
45.8747		Spot	1	Image 1	202	1000000084	1731
47.1004		Spot	1	Image 1	202	1000000085	1732
76.6857		Spot	1	Image 1	203	1000000082	1733
66.4826		Spot	1	Image 1	203	1000000081	1734
98.0622		Spot	1	Image 1	203	1000000084	1735
58.7968		Spot	1	Image 1	203	1000000085	1736
87.2238		Spot	1	Image 1	204	1000000082	1737
60.307		Spot	1	Image 1	204	1000000081	1738
73.9861		Spot	1	Image 1	204	1000000084	1739
34.0372		Spot	1	Image 1	204	1000000085	1740
89.572		Spot	1	Image 1	205	1000000082	1741
95.9953		Spot	1	Image 1	205	1000000081	1742
79.608		Spot	1	Image 1	205	1000000084	1743
61.972		Spot	1	Image 1	205	1000000085	1744
68.469		Spot	1	Image 1	206	1000000082	1745
104.06		Spot	1	Image 1	206	1000000081	1746
53.4011		Spot	1	Image 1	206	1000000084	1747
31.9367		Spot	1	Image 1	206	1000000085	1748
124.089		Spot	1	Image 1	207	1000000082	1749
35.8164		Spot	1	Image 1	207	1000000081	1750
52.5486		Spot	1	Image 1	207	1000000084	1751
54.4831		Spot	1	Image 1	208	1000000082	1752
86.8127		Spot	1	Image 1	208	1000000084	1753
35.0711		Spot	1	Image 1	208	1000000085	1754
50.3401		Spot	1	Image 1	209	1000000084	1755
94.9352		Spot	1	Image 1	210	1000000082	1756
106.781		Spot	1	Image 1	211	1000000082	1757
34.3636		Spot	1	Image 1	211	1000000086	1758
80.3616		Spot	1	Image 1	212	1000000082	1759
68.695		Spot	1	Image 1	212	1000000086	1760
101.074		Spot	1	Image 1	213	1000000082	1761
75.9901		Spot	1	Image 1	213	1000000086	1762
107.898		Spot	1	Image 1	214	1000000082	1763
36.7496		Spot	1	Image 1	214	1000000087	1764
58.6281		Spot	1	Image 1	214	1000000086	1765
104.359		Spot	1	Image 1	215	1000000082	1766
56.0329		Spot	1	Image 1	215	1000000087	1767
89.9235		Spot	1	Image 1	215	1000000086	1768
91.2726		Spot	1	Image 1	216	1000000088	1769
108.823		Spot	1	Image 1	216	1000000082	1770
57.1577		Spot	1	Image 1	216	1000000089	1771
48.0844		Spot	1	Image 1	216	1000000087	1772
55.048		Spot	1	Image 1	216	1000000086	1773
61.3168		Spot	1	Image 1	217	1000000088	1774
79.1445		Spot	1	Image 1	217	1000000082	1775
57.569		Spot	1	Image 1	217	1000000087	1776
68.0147		Spot	1	Image 1	217	1000000086	1777
42.3822		Spot	1	Image 1	218	1000000088	1778
81.5481		Spot	1	Image 1	218	1000000082	1779
48.2396		Spot	1	Image 1	218	1000000089	1780
58.7291		Spot	1	Image 1	218	1000000087	1781
43.5623		Spot	1	Image 1	218	1000000086	1782
29.475		Spot	1	Image 1	219	1000000090	1783
79.7772		Spot	1	Image 1	219	1000000089	1784
79.8693		Spot	1	Image 1	219	1000000087	1785
68.6484		Spot	1	Image 1	219	1000000086	1786
32.7144		Spot	1	Image 1	220	1000000088	1787
117.494		Spot	1	Image 1	220	1000000090	1788
50.0848		Spot	1	Image 1	220	1000000091	1789
41.9105		Spot	1	Image 1	220	1000000089	1790
71.9914		Spot	1	Image 1	220	1000000087	1791
64.1366		Spot	1	Image 1	220	1000000086	1792
42.9979		Spot	1	Image 1	221	1000000088	1793
64.14		Spot	1	Image 1	221	1000000090	1794
55.9433		Spot	1	Image 1	221	1000000091	1795
47.6734		Spot	1	Image 1	221	1000000089	1796
69.2521		Spot	1	Image 1	221	1000000087	1797
57.3162		Spot	1	Image 1	221	1000000086	1798
56.7428		Spot	1	Image 1	222	1000000092	1799
62.5459		Spot	1	Image 1	222	1000000090	1800
48.6955		Spot	1	Image 1	222	1000000091	1801
77.3862		Spot	1	Image 1	222	1000000089	1802
57.6279		Spot	1	Image 1	222	1000000087	1803
37.4433		Spot	1	Image 1	222	1000000086	1804
60.0377		Spot	1	Image 1	223	1000000088	1805
100.316		Spot	1	Image 1	223	1000000092	1806
37.9576		Spot	1	Image 1	223	1000000090	1807
45.62		Spot	1	Image 1	223	1000000091	1808
47.5978		Spot	1	Image 1	223	1000000089	1809
37.2808		Spot	1	Image 1	223	1000000093	1810
90.1172		Spot	1	Image 1	223	1000000087	1811
59.2579		Spot	1	Image 1	223	1000000086	1812
82.7602		Spot	1	Image 1	224	1000000092	1813
127.694		Spot	1	Image 1	224	1000000094	1814
51.6236		Spot	1	Image 1	224	1000000091	1815
39.0217		Spot	1	Image 1	224	1000000089	1816
46.3706		Spot	1	Image 1	224	1000000093	1817
39.9745		Spot	1	Image 1	224	1000000087	1818
53.8418		Spot	1	Image 1	224	1000000086	1819
34.4857		Spot	1	Image 1	225	1000000088	1820
96.4185		Spot	1	Image 1	225	1000000092	1821
84.0364		Spot	1	Image 1	225	1000000090	1822
91.0223		Spot	1	Image 1	225	1000000094	1823
68.9698		Spot	1	Image 1	225	1000000091	1824
40.3556		Spot	1	Image 1	225	1000000093	1825
46.2018		Spot	1	Image 1	225	1000000087	1826
59.3819		Spot	1	Image 1	225	1000000086	1827
50.4736		Spot	1	Image 1	226	1000000088	1828
80.0711		Spot	1	Image 1	226	1000000092	1829
48.8078		Spot	1	Image 1	226	1000000090	1830
66.5429		Spot	1	Image 1	226	1000000094	1831
45.0926		Spot	1	Image 1	226	1000000091	1832
43.2958		Spot	1	Image 1	226	1000000089	1833
37.6693		Spot	1	Image 1	226	1000000093	1834
43.8846		Spot	1	Image 1	226	1000000086	1835
98.086		Spot	1	Image 1	227	1000000092	1836
70.4716		Spot	1	Image 1	227	1000000090	1837
44.731		Spot	1	Image 1	227	1000000094	1838
42.2934		Spot	1	Image 1	227	1000000091	1839
70.615		Spot	1	Image 1	227	1000000089	1840
26.0981		Spot	1	Image 1	228	1000000088	1841
73.1763		Spot	1	Image 1	228	1000000092	1842
70.1095		Spot	1	Image 1	228	1000000090	1843
76.4026		Spot	1	Image 1	228	1000000094	1844
61.5756		Spot	1	Image 1	228	1000000091	1845
32.1393		Spot	1	Image 1	228	1000000093	1846
29.5669		Spot	1	Image 1	228	1000000089	1847
76.0859		Spot	1	Image 1	229	1000000092	1848
118.514		Spot	1	Image 1	229	1000000090	1849
52.4009		Spot	1	Image 1	229	1000000094	1850
58.2335		Spot	1	Image 1	229	1000000091	1851
37.1945		Spot	1	Image 1	229	1000000093	1852
39.9218		Spot	1	Image 1	229	1000000089	1853
86.5404		Spot	1	Image 1	230	1000000092	1854
47.6334		Spot	1	Image 1	230	1000000090	1855
48.5475		Spot	1	Image 1	230	1000000094	1856
58.4466		Spot	1	Image 1	230	1000000091	1857
30.1577		Spot	1	Image 1	230	1000000089	1858
57.0639		Spot	1	Image 1	230	1000000095	1859
71.8607		Spot	1	Image 1	231	1000000092	1860
56.6536		Spot	1	Image 1	231	1000000094	1861
50.893		Spot	1	Image 1	231	1000000091	1862
34.0084		Spot	1	Image 1	231	1000000093	1863
33.7627		Spot	1	Image 1	231	1000000089	1864
73.9099		Spot	1	Image 1	231	1000000095	1865
109.071		Spot	1	Image 1	232	1000000092	1866
66.2263		Spot	1	Image 1	232	1000000094	1867
36.579		Spot	1	Image 1	232	1000000091	1868
39.9656		Spot	1	Image 1	232	1000000093	1869
25.6621		Spot	1	Image 1	232	1000000089	1870
70.5817		Spot	1	Image 1	232	1000000095	1871
73.5863		Spot	1	Image 1	233	1000000092	1872
77.9154		Spot	1	Image 1	233	1000000094	1873
73.3407		Spot	1	Image 1	233	1000000093	1874
67.2706		Spot	1	Image 1	233	1000000095	1875
97.3913		Spot	1	Image 1	234	1000000092	1876
94.4903		Spot	1	Image 1	234	1000000094	1877
75.4818		Spot	1	Image 1	234	1000000091	1878
38.2601		Spot	1	Image 1	234	1000000093	1879
50.2057		Spot	1	Image 1	234	1000000095	1880
61.1892		Spot	1	Image 1	235	1000000092	1881
72.9459		Spot	1	Image 1	235	1000000091	1882
57.6039		Spot	1	Image 1	235	1000000095	1883
78.016		Spot	1	Image 1	236	1000000092	1884
71.3012		Spot	1	Image 1	236	1000000094	1885
55.7601		Spot	1	Image 1	236	1000000096	1886
42.0748		Spot	1	Image 1	236	1000000095	1887
77.9683		Spot	1	Image 1	237	1000000092	1888
48.7434		Spot	1	Image 1	237	1000000096	1889
85.2822		Spot	1	Image 1	237	1000000094	1890
71.0721		Spot	1	Image 1	237	1000000095	1891
91.2743		Spot	1	Image 1	238	1000000092	1892
64.4166		Spot	1	Image 1	238	1000000096	1893
196.663		Spot	1	Image 1	238	1000000094	1894
78.0602		Spot	1	Image 1	238	1000000095	1895
75.1361		Spot	1	Image 1	239	1000000092	1896
58.4018		Spot	1	Image 1	239	1000000096	1897
97.637		Spot	1	Image 1	239	1000000094	1898
99.5232		Spot	1	Image 1	239	1000000095	1899
50.5958		Spot	1	Image 1	240	1000000092	1900
64.5518		Spot	1	Image 1	240	1000000096	1901
89.3224		Spot	1	Image 1	240	1000000094	1902
72.1418		Spot	1	Image 1	240	1000000095	1903
62.3787		Spot	1	Image 1	241	1000000092	1904
53.5346		Spot	1	Image 1	241	1000000096	1905
75.8401		Spot	1	Image 1	241	1000000094	1906
54.8966		Spot	1	Image 1	241	1000000095	1907
75.533		Spot	1	Image 1	242	1000000092	1908
102.82		Spot	1	Image 1	242	1000000096	1909
81.6929		Spot	1	Image 1	242	1000000095	1910
39.7091		Spot	1	Image 1	242	1000000097	1911
53.8869		Spot	1	Image 1	243	1000000092	1912
49.8041		Spot	1	Image 1	243	1000000096	1913
75.9538		Spot	1	Image 1	243	1000000095	1914
31.3545		Spot	1	Image 1	243	1000000097	1915
49.2437		Spot	1	Image 1	243	1000000098	1916
45.1241		Spot	1	Image 1	244	1000000092	1917
69.617		Spot	1	Image 1	244	1000000096	1918
66.2075		Spot	1	Image 1	244	1000000095	1919
41.2231		Spot	1	Image 1	244	1000000097	1920
83.1278		Spot	1	Image 1	244	1000000098	1921
55.3431		Spot	1	Image 1	245	1000000092	1922
64.9017		Spot	1	Image 1	245	1000000096	1923
76.3341		Spot	1	Image 1	245	1000000095	1924
39.6587		Spot	1	Image 1	245	1000000097	1925
89.4623		Spot	1	Image 1	245	1000000098	1926
55.3348		Spot	1	Image 1	246	1000000092	1927
73.8655		Spot	1	Image 1	246	1000000096	1928
60.9108		Spot	1	Image 1	246	1000000098	1929
52.8901		Spot	1	Image 1	247	1000000092	1930
48.7116		Spot	1	Image 1	247	1000000096	1931
36.0085		Spot	1	Image 1	247	1000000097	1932
94.6254		Spot	1	Image 1	247	1000000098	1933
25.2692		Spot	1	Image 1	248	1000000092	1934
52.6626		Spot	1	Image 1	248	1000000096	1935
37.6893		Spot	1	Image 1	248	1000000097	1936
113.201		Spot	1	Image 1	248	1000000098	1937
21.5984		Spot	1	Image 1	249	1000000092	1938
68.5036		Spot	1	Image 1	249	1000000096	1939
49.3888		Spot	1	Image 1	249	1000000097	1940
100.114		Spot	1	Image 1	249	1000000098	1941
43.5595		Spot	1	Image 1	250	1000000092	1942
60.4871		Spot	1	Image 1	250	1000000096	1943
99.1977		Spot	1	Image 1	250	1000000098	1944
34.264		Spot	1	Image 1	251	1000000092	1945
69.5845		Spot	1	Image 1	251	1000000096	1946
45.0789		Spot	1	Image 1	251	1000000097	1947
86.1224		Spot	1	Image 1	251	1000000098	1948
65.3823		Spot	1	Image 1	252	1000000096	1949
34.6033		Spot	1	Image 1	252	1000000097	1950
116.658		Spot	1	Image 1	252	1000000098	1951
50.812		Spot	1	Image 1	253	1000000097	1952
68.5434		Spot	1	Image 1	253	1000000098	1953
50.4205		Spot	1	Image 1	254	1000000097	1954
99.1716		Spot	1	Image 1	254	1000000098	1955
43.0893		Spot	1	Image 1	255	1000000097	1956
57.1597		Spot	1	Image 1	255	1000000098	1957
33.5705		Spot	1	Image 1	256	1000000097	1958
32.0446		Spot	1	Image 1	257	1000000099	1959
53.067		Spot	1	Image 1	257	1000000097	1960
37.6593		Spot	1	Image 1	258	1000000099	1961
30.1908		Spot	1	Image 1	258	1000000097	1962
48.1359		Spot	1	Image 1	259	1000000097	1963
42.1574		Spot	1	Image 1	260	1000000099	1964
33.2001		Spot	1	Image 1	260	1000000097	1965
24.4415		Spot	1	Image 1	261	1000000099	1966
43.0263		Spot	1	Image 1	261	1000000097	1967
33.1625		Spot	1	Image 1	262	1000000099	1968
53.662		Spot	1	Image 1	262	1000000097	1969
92.3687		Spot	1	Image 1	263	1000000100	1970
34.053		Spot	1	Image 1	263	1000000097	1971
7.77817		Spot	1	Image 1	264	1000000099	1972
97.4897		Spot	1	Image 1	264	1000000100	1973
34.5271		Spot	1	Image 1	264	1000000097	1974
38.5894		Spot	1	Image 1	265	1000000099	1975
92.8368		Spot	1	Image 1	265	1000000100	1976
26.7345		Spot	1	Image 1	265	1000000101	1977
17.6797		Spot	1	Image 1	265	1000000097	1978
34.5295		Spot	1	Image 1	266	1000000099	1979
66.4977		Spot	1	Image 1	266	1000000100	1980
60.8122		Spot	1	Image 1	266	1000000101	1981
38.3534		Spot	1	Image 1	266	1000000097	1982
32.7782		Spot	1	Image 1	267	1000000099	1983
75.6615		Spot	1	Image 1	267	1000000100	1984
63.8018		Spot	1	Image 1	267	1000000101	1985
43.8564		Spot	1	Image 1	267	1000000097	1986
31.0733		Spot	1	Image 1	268	1000000102	1987
57.9838		Spot	1	Image 1	268	1000000100	1988
43.764		Spot	1	Image 1	268	1000000097	1989
30.9371		Spot	1	Image 1	269	1000000102	1990
68.9361		Spot	1	Image 1	269	1000000100	1991
74.1872		Spot	1	Image 1	269	1000000101	1992
19.3419		Spot	1	Image 1	270	1000000102	1993
99.6001		Spot	1	Image 1	270	1000000100	1994
73.3992		Spot	1	Image 1	270	1000000101	1995
20.338		Spot	1	Image 1	271	1000000102	1996
[truncated: 1,088 more rows]
