# Supplementary material for: Satb1 integrates DNA binding site geometry and torsional stress to differentially target nucleosome-dense regions
Source: Nat Commun. 2019 Jul 19;10:3221. doi: 10.1038/s41467-019-11118-8 (PMC6642133; doi:10.1038/s41467-019-11118-8)
Supplement: Supplementary file 10 — Source Data [file 41467_2019_11118_MOESM10_ESM.zip › Source data/Single Molecule Tracking/single molecule tracks/del HD analysis/PDZ-CUT1-CUT2-STABLE-AC_292c9_TRIAL 2_Statistics/PDZ-CUT1-CUT2-STABLE-AC_292c9_TRIAL 2_Intensity_Sum_Ch=1_Img=1.csv]

Intensity Sum Ch=1 Img=1
====================
Intensity Sum	Unit	Category	Channel	Image	Time	TrackID	ID
8277		Spot	1	Image 1	1	1000000000	0
11167		Spot	1	Image 1	1	1000000001	1
10742		Spot	1	Image 1	1	1000000002	2
10724		Spot	1	Image 1	1	1000000003	3
9023		Spot	1	Image 1	1	1000000004	4
10238		Spot	1	Image 1	2	1000000000	5
18232		Spot	1	Image 1	2	1000000005	6
11305		Spot	1	Image 1	2	1000000001	7
13885		Spot	1	Image 1	2	1000000002	8
9451		Spot	1	Image 1	2	1000000003	9
9929		Spot	1	Image 1	2	1000000004	10
6703		Spot	1	Image 1	3	1000000006	11
10018		Spot	1	Image 1	3	1000000007	12
9847		Spot	1	Image 1	3	1000000000	13
17377		Spot	1	Image 1	3	1000000005	14
11402		Spot	1	Image 1	3	1000000001	15
12971		Spot	1	Image 1	3	1000000002	16
8602		Spot	1	Image 1	3	1000000003	17
10192		Spot	1	Image 1	3	1000000004	18
10511		Spot	1	Image 1	4	1000000008	19
10872		Spot	1	Image 1	4	1000000000	20
23151		Spot	1	Image 1	4	1000000005	21
11592		Spot	1	Image 1	4	1000000001	22
14146		Spot	1	Image 1	4	1000000002	23
16257		Spot	1	Image 1	4	1000000009	24
8618		Spot	1	Image 1	4	1000000010	25
11627		Spot	1	Image 1	4	1000000003	26
9653		Spot	1	Image 1	4	1000000004	27
6821		Spot	1	Image 1	5	1000000006	28
10195		Spot	1	Image 1	5	1000000008	29
10627		Spot	1	Image 1	5	1000000011	30
11666		Spot	1	Image 1	5	1000000007	31
9298		Spot	1	Image 1	5	1000000000	32
17041		Spot	1	Image 1	5	1000000005	33
11834		Spot	1	Image 1	5	1000000012	34
10053		Spot	1	Image 1	5	1000000001	35
12011		Spot	1	Image 1	5	1000000013	36
13217		Spot	1	Image 1	5	1000000002	37
16206		Spot	1	Image 1	5	1000000009	38
9476		Spot	1	Image 1	5	1000000010	39
11235		Spot	1	Image 1	5	1000000003	40
6581		Spot	1	Image 1	6	1000000006	41
8147		Spot	1	Image 1	6	1000000014	42
8025		Spot	1	Image 1	6	1000000008	43
14599		Spot	1	Image 1	6	1000000011	44
10885		Spot	1	Image 1	6	1000000007	45
18728		Spot	1	Image 1	6	1000000005	46
12022		Spot	1	Image 1	6	1000000012	47
14693		Spot	1	Image 1	6	1000000001	48
11238		Spot	1	Image 1	6	1000000013	49
12334		Spot	1	Image 1	6	1000000002	50
19160		Spot	1	Image 1	6	1000000009	51
10601		Spot	1	Image 1	6	1000000010	52
8604		Spot	1	Image 1	6	1000000003	53
9324		Spot	1	Image 1	6	1000000004	54
5848		Spot	1	Image 1	7	1000000006	55
8743		Spot	1	Image 1	7	1000000008	56
10328		Spot	1	Image 1	7	1000000015	57
12213		Spot	1	Image 1	7	1000000011	58
11840		Spot	1	Image 1	7	1000000007	59
9700		Spot	1	Image 1	7	1000000000	60
13590		Spot	1	Image 1	7	1000000005	61
12439		Spot	1	Image 1	7	1000000012	62
14388		Spot	1	Image 1	7	1000000001	63
11538		Spot	1	Image 1	7	1000000002	64
19710		Spot	1	Image 1	7	1000000009	65
12216		Spot	1	Image 1	7	1000000010	66
11994		Spot	1	Image 1	7	1000000003	67
13447		Spot	1	Image 1	7	1000000016	68
10481		Spot	1	Image 1	7	1000000004	69
5957		Spot	1	Image 1	8	1000000006	70
8961		Spot	1	Image 1	8	1000000014	71
10380		Spot	1	Image 1	8	1000000008	72
11141		Spot	1	Image 1	8	1000000015	73
11844		Spot	1	Image 1	8	1000000011	74
10485		Spot	1	Image 1	8	1000000007	75
10729		Spot	1	Image 1	8	1000000000	76
17735		Spot	1	Image 1	8	1000000005	77
16151		Spot	1	Image 1	8	1000000012	78
11247		Spot	1	Image 1	8	1000000001	79
10988		Spot	1	Image 1	8	1000000013	80
19335		Spot	1	Image 1	8	1000000009	81
21523		Spot	1	Image 1	8	1000000016	82
10910		Spot	1	Image 1	8	1000000004	83
6378		Spot	1	Image 1	9	1000000006	84
10016		Spot	1	Image 1	9	1000000014	85
9297		Spot	1	Image 1	9	1000000008	86
14025		Spot	1	Image 1	9	1000000015	87
12293		Spot	1	Image 1	9	1000000011	88
11041		Spot	1	Image 1	9	1000000007	89
9949		Spot	1	Image 1	9	1000000000	90
13899		Spot	1	Image 1	9	1000000005	91
19858		Spot	1	Image 1	9	1000000012	92
12903		Spot	1	Image 1	9	1000000001	93
8511		Spot	1	Image 1	9	1000000002	94
11068		Spot	1	Image 1	9	1000000013	95
16358		Spot	1	Image 1	9	1000000009	96
8910		Spot	1	Image 1	9	1000000010	97
10250		Spot	1	Image 1	9	1000000003	98
18104		Spot	1	Image 1	9	1000000016	99
10939		Spot	1	Image 1	9	1000000017	100
9832		Spot	1	Image 1	9	1000000004	101
6333		Spot	1	Image 1	10	1000000006	102
11360		Spot	1	Image 1	10	1000000008	103
10918		Spot	1	Image 1	10	1000000014	104
10332		Spot	1	Image 1	10	1000000015	105
11469		Spot	1	Image 1	10	1000000011	106
10292		Spot	1	Image 1	10	1000000007	107
9234		Spot	1	Image 1	10	1000000018	108
9920		Spot	1	Image 1	10	1000000000	109
12702		Spot	1	Image 1	10	1000000005	110
18200		Spot	1	Image 1	10	1000000012	111
12353		Spot	1	Image 1	10	1000000001	112
9934		Spot	1	Image 1	10	1000000013	113
20420		Spot	1	Image 1	10	1000000009	114
10310		Spot	1	Image 1	10	1000000010	115
10157		Spot	1	Image 1	10	1000000003	116
25730		Spot	1	Image 1	10	1000000016	117
9268		Spot	1	Image 1	10	1000000017	118
9987		Spot	1	Image 1	10	1000000004	119
7468		Spot	1	Image 1	11	1000000006	120
9480		Spot	1	Image 1	11	1000000008	121
9185		Spot	1	Image 1	11	1000000014	122
11283		Spot	1	Image 1	11	1000000015	123
14480		Spot	1	Image 1	11	1000000011	124
12565		Spot	1	Image 1	11	1000000007	125
10591		Spot	1	Image 1	11	1000000018	126
9320		Spot	1	Image 1	11	1000000000	127
11597		Spot	1	Image 1	11	1000000005	128
22776		Spot	1	Image 1	11	1000000012	129
9906		Spot	1	Image 1	11	1000000001	130
9493		Spot	1	Image 1	11	1000000002	131
20910		Spot	1	Image 1	11	1000000009	132
9879		Spot	1	Image 1	11	1000000010	133
10925		Spot	1	Image 1	11	1000000003	134
23748		Spot	1	Image 1	11	1000000016	135
13999		Spot	1	Image 1	11	1000000019	136
13318		Spot	1	Image 1	11	1000000020	137
9767		Spot	1	Image 1	11	1000000017	138
9757		Spot	1	Image 1	11	1000000004	139
5876		Spot	1	Image 1	12	1000000006	140
9796		Spot	1	Image 1	12	1000000014	141
10602		Spot	1	Image 1	12	1000000008	142
13731		Spot	1	Image 1	12	1000000015	143
12471		Spot	1	Image 1	12	1000000011	144
10398		Spot	1	Image 1	12	1000000007	145
11567		Spot	1	Image 1	12	1000000018	146
8667		Spot	1	Image 1	12	1000000005	147
16307		Spot	1	Image 1	12	1000000012	148
10919		Spot	1	Image 1	12	1000000001	149
14814		Spot	1	Image 1	12	1000000021	150
9026		Spot	1	Image 1	12	1000000013	151
24014		Spot	1	Image 1	12	1000000009	152
9777		Spot	1	Image 1	12	1000000010	153
8619		Spot	1	Image 1	12	1000000003	154
23700		Spot	1	Image 1	12	1000000016	155
19072		Spot	1	Image 1	12	1000000020	156
17529		Spot	1	Image 1	12	1000000019	157
11070		Spot	1	Image 1	12	1000000017	158
8761		Spot	1	Image 1	12	1000000004	159
7342		Spot	1	Image 1	13	1000000006	160
9784		Spot	1	Image 1	13	1000000014	161
13331		Spot	1	Image 1	13	1000000008	162
10880		Spot	1	Image 1	13	1000000015	163
8340		Spot	1	Image 1	13	1000000022	164
9883		Spot	1	Image 1	13	1000000011	165
10805		Spot	1	Image 1	13	1000000007	166
10626		Spot	1	Image 1	13	1000000018	167
15067		Spot	1	Image 1	13	1000000005	168
18479		Spot	1	Image 1	13	1000000012	169
9438		Spot	1	Image 1	13	1000000001	170
16178		Spot	1	Image 1	13	1000000021	171
7744		Spot	1	Image 1	13	1000000013	172
24272		Spot	1	Image 1	13	1000000009	173
9428		Spot	1	Image 1	13	1000000010	174
23218		Spot	1	Image 1	13	1000000016	175
15008		Spot	1	Image 1	13	1000000020	176
18458		Spot	1	Image 1	13	1000000019	177
10334		Spot	1	Image 1	13	1000000017	178
8171		Spot	1	Image 1	13	1000000004	179
7099		Spot	1	Image 1	14	1000000006	180
7890		Spot	1	Image 1	14	1000000014	181
11702		Spot	1	Image 1	14	1000000008	182
12467		Spot	1	Image 1	14	1000000015	183
9744		Spot	1	Image 1	14	1000000022	184
11668		Spot	1	Image 1	14	1000000011	185
8808		Spot	1	Image 1	14	1000000007	186
11310		Spot	1	Image 1	14	1000000018	187
9542		Spot	1	Image 1	14	1000000023	188
15302		Spot	1	Image 1	14	1000000005	189
18958		Spot	1	Image 1	14	1000000012	190
9862		Spot	1	Image 1	14	1000000001	191
12565		Spot	1	Image 1	14	1000000021	192
10227		Spot	1	Image 1	14	1000000013	193
24403		Spot	1	Image 1	14	1000000009	194
8153		Spot	1	Image 1	14	1000000010	195
9378		Spot	1	Image 1	14	1000000003	196
19341		Spot	1	Image 1	14	1000000016	197
19764		Spot	1	Image 1	14	1000000020	198
22131		Spot	1	Image 1	14	1000000019	199
12260		Spot	1	Image 1	14	1000000024	200
10080		Spot	1	Image 1	14	1000000017	201
10249		Spot	1	Image 1	14	1000000004	202
6375		Spot	1	Image 1	15	1000000006	203
10191		Spot	1	Image 1	15	1000000008	204
9444		Spot	1	Image 1	15	1000000014	205
12607		Spot	1	Image 1	15	1000000015	206
10961		Spot	1	Image 1	15	1000000011	207
10918		Spot	1	Image 1	15	1000000022	208
11995		Spot	1	Image 1	15	1000000007	209
9885		Spot	1	Image 1	15	1000000023	210
8865		Spot	1	Image 1	15	1000000018	211
16872		Spot	1	Image 1	15	1000000012	212
9164		Spot	1	Image 1	15	1000000001	213
10961		Spot	1	Image 1	15	1000000021	214
8669		Spot	1	Image 1	15	1000000013	215
20550		Spot	1	Image 1	15	1000000009	216
8171		Spot	1	Image 1	15	1000000010	217
11312		Spot	1	Image 1	15	1000000003	218
17431		Spot	1	Image 1	15	1000000016	219
16865		Spot	1	Image 1	15	1000000020	220
23691		Spot	1	Image 1	15	1000000019	221
11061		Spot	1	Image 1	15	1000000024	222
11894		Spot	1	Image 1	15	1000000017	223
10853		Spot	1	Image 1	15	1000000004	224
7302		Spot	1	Image 1	16	1000000006	225
12044		Spot	1	Image 1	16	1000000008	226
10747		Spot	1	Image 1	16	1000000015	227
9093		Spot	1	Image 1	16	1000000022	228
10074		Spot	1	Image 1	16	1000000007	229
9464		Spot	1	Image 1	16	1000000023	230
23737		Spot	1	Image 1	16	1000000012	231
10914		Spot	1	Image 1	16	1000000001	232
12130		Spot	1	Image 1	16	1000000021	233
20616		Spot	1	Image 1	16	1000000009	234
9115		Spot	1	Image 1	16	1000000010	235
10552		Spot	1	Image 1	16	1000000003	236
27737		Spot	1	Image 1	16	1000000016	237
15575		Spot	1	Image 1	16	1000000020	238
22618		Spot	1	Image 1	16	1000000019	239
9789		Spot	1	Image 1	16	1000000024	240
11693		Spot	1	Image 1	16	1000000017	241
10296		Spot	1	Image 1	16	1000000004	242
8347		Spot	1	Image 1	17	1000000006	243
8672		Spot	1	Image 1	17	1000000008	244
9216		Spot	1	Image 1	17	1000000014	245
12138		Spot	1	Image 1	17	1000000015	246
9308		Spot	1	Image 1	17	1000000022	247
9291		Spot	1	Image 1	17	1000000007	248
13373		Spot	1	Image 1	17	1000000023	249
11449		Spot	1	Image 1	17	1000000018	250
20751		Spot	1	Image 1	17	1000000012	251
8525		Spot	1	Image 1	17	1000000001	252
14226		Spot	1	Image 1	17	1000000021	253
21877		Spot	1	Image 1	17	1000000009	254
9369		Spot	1	Image 1	17	1000000010	255
9232		Spot	1	Image 1	17	1000000003	256
17843		Spot	1	Image 1	17	1000000016	257
12939		Spot	1	Image 1	17	1000000020	258
21936		Spot	1	Image 1	17	1000000019	259
9349		Spot	1	Image 1	17	1000000017	260
8866		Spot	1	Image 1	17	1000000004	261
6509		Spot	1	Image 1	18	1000000006	262
10425		Spot	1	Image 1	18	1000000008	263
9610		Spot	1	Image 1	18	1000000014	264
9415		Spot	1	Image 1	18	1000000022	265
9823		Spot	1	Image 1	18	1000000007	266
12205		Spot	1	Image 1	18	1000000023	267
11907		Spot	1	Image 1	18	1000000018	268
9732		Spot	1	Image 1	18	1000000025	269
16950		Spot	1	Image 1	18	1000000012	270
9473		Spot	1	Image 1	18	1000000001	271
14363		Spot	1	Image 1	18	1000000021	272
19878		Spot	1	Image 1	18	1000000009	273
9518		Spot	1	Image 1	18	1000000010	274
9291		Spot	1	Image 1	18	1000000003	275
10279		Spot	1	Image 1	18	1000000016	276
14954		Spot	1	Image 1	18	1000000020	277
20624		Spot	1	Image 1	18	1000000019	278
9643		Spot	1	Image 1	18	1000000024	279
8590		Spot	1	Image 1	18	1000000017	280
6488		Spot	1	Image 1	19	1000000006	281
9847		Spot	1	Image 1	19	1000000008	282
8606		Spot	1	Image 1	19	1000000022	283
10217		Spot	1	Image 1	19	1000000007	284
10335		Spot	1	Image 1	19	1000000023	285
8978		Spot	1	Image 1	19	1000000018	286
11288		Spot	1	Image 1	19	1000000025	287
15141		Spot	1	Image 1	19	1000000012	288
10104		Spot	1	Image 1	19	1000000001	289
12948		Spot	1	Image 1	19	1000000021	290
20935		Spot	1	Image 1	19	1000000009	291
9460		Spot	1	Image 1	19	1000000010	292
10779		Spot	1	Image 1	19	1000000003	293
15470		Spot	1	Image 1	19	1000000020	294
18841		Spot	1	Image 1	19	1000000019	295
9818		Spot	1	Image 1	19	1000000004	296
7590		Spot	1	Image 1	20	1000000006	297
8301		Spot	1	Image 1	20	1000000008	298
7960		Spot	1	Image 1	20	1000000022	299
9464		Spot	1	Image 1	20	1000000007	300
11495		Spot	1	Image 1	20	1000000023	301
9781		Spot	1	Image 1	20	1000000018	302
10751		Spot	1	Image 1	20	1000000025	303
11227		Spot	1	Image 1	20	1000000012	304
9484		Spot	1	Image 1	20	1000000001	305
14594		Spot	1	Image 1	20	1000000021	306
19263		Spot	1	Image 1	20	1000000009	307
8634		Spot	1	Image 1	20	1000000010	308
10448		Spot	1	Image 1	20	1000000003	309
13313		Spot	1	Image 1	20	1000000020	310
23352		Spot	1	Image 1	20	1000000019	311
8163		Spot	1	Image 1	20	1000000024	312
10547		Spot	1	Image 1	20	1000000017	313
10455		Spot	1	Image 1	20	1000000004	314
6239		Spot	1	Image 1	21	1000000006	315
9981		Spot	1	Image 1	21	1000000008	316
8001		Spot	1	Image 1	21	1000000022	317
11682		Spot	1	Image 1	21	1000000007	318
8514		Spot	1	Image 1	21	1000000018	319
13217		Spot	1	Image 1	21	1000000025	320
9770		Spot	1	Image 1	21	1000000001	321
16493		Spot	1	Image 1	21	1000000021	322
18570		Spot	1	Image 1	21	1000000009	323
13371		Spot	1	Image 1	21	1000000010	324
11312		Spot	1	Image 1	21	1000000003	325
10453		Spot	1	Image 1	21	1000000020	326
23377		Spot	1	Image 1	21	1000000019	327
9080		Spot	1	Image 1	21	1000000024	328
11017		Spot	1	Image 1	21	1000000017	329
6318		Spot	1	Image 1	22	1000000006	330
10997		Spot	1	Image 1	22	1000000008	331
8208		Spot	1	Image 1	22	1000000022	332
9763		Spot	1	Image 1	22	1000000007	333
12865		Spot	1	Image 1	22	1000000023	334
9997		Spot	1	Image 1	22	1000000025	335
11091		Spot	1	Image 1	22	1000000012	336
10362		Spot	1	Image 1	22	1000000021	337
20104		Spot	1	Image 1	22	1000000009	338
12850		Spot	1	Image 1	22	1000000010	339
11098		Spot	1	Image 1	22	1000000003	340
13547		Spot	1	Image 1	22	1000000020	341
22857		Spot	1	Image 1	22	1000000019	342
9614		Spot	1	Image 1	22	1000000024	343
9666		Spot	1	Image 1	22	1000000017	344
11354		Spot	1	Image 1	22	1000000004	345
10355		Spot	1	Image 1	22	1000000026	346
6414		Spot	1	Image 1	23	1000000006	347
10567		Spot	1	Image 1	23	1000000008	348
9616		Spot	1	Image 1	23	1000000027	349
9246		Spot	1	Image 1	23	1000000022	350
11153		Spot	1	Image 1	23	1000000023	351
9350		Spot	1	Image 1	23	1000000025	352
10218		Spot	1	Image 1	23	1000000001	353
9484		Spot	1	Image 1	23	1000000021	354
21916		Spot	1	Image 1	23	1000000009	355
9764		Spot	1	Image 1	23	1000000010	356
14130		Spot	1	Image 1	23	1000000020	357
22615		Spot	1	Image 1	23	1000000019	358
10649		Spot	1	Image 1	23	1000000024	359
10396		Spot	1	Image 1	23	1000000017	360
13318		Spot	1	Image 1	23	1000000028	361
9660		Spot	1	Image 1	23	1000000026	362
7497		Spot	1	Image 1	24	1000000006	363
11329		Spot	1	Image 1	24	1000000008	364
7781		Spot	1	Image 1	24	1000000027	365
8193		Spot	1	Image 1	24	1000000022	366
9661		Spot	1	Image 1	24	1000000007	367
9042		Spot	1	Image 1	24	1000000029	368
11045		Spot	1	Image 1	24	1000000025	369
11031		Spot	1	Image 1	24	1000000001	370
26238		Spot	1	Image 1	24	1000000009	371
13527		Spot	1	Image 1	24	1000000010	372
12723		Spot	1	Image 1	24	1000000020	373
11303		Spot	1	Image 1	24	1000000019	374
11055		Spot	1	Image 1	24	1000000024	375
10844		Spot	1	Image 1	24	1000000017	376
10540		Spot	1	Image 1	24	1000000030	377
8475		Spot	1	Image 1	24	1000000028	378
9775		Spot	1	Image 1	24	1000000026	379
8045		Spot	1	Image 1	25	1000000006	380
10561		Spot	1	Image 1	25	1000000008	381
8215		Spot	1	Image 1	25	1000000027	382
8213		Spot	1	Image 1	25	1000000022	383
12001		Spot	1	Image 1	25	1000000007	384
10854		Spot	1	Image 1	25	1000000023	385
10054		Spot	1	Image 1	25	1000000029	386
10798		Spot	1	Image 1	25	1000000025	387
19835		Spot	1	Image 1	25	1000000009	388
8334		Spot	1	Image 1	25	1000000010	389
12335		Spot	1	Image 1	25	1000000020	390
9359		Spot	1	Image 1	25	1000000024	391
10350		Spot	1	Image 1	25	1000000017	392
9948		Spot	1	Image 1	25	1000000030	393
11001		Spot	1	Image 1	25	1000000026	394
6690		Spot	1	Image 1	26	1000000006	395
10280		Spot	1	Image 1	26	1000000008	396
10515		Spot	1	Image 1	26	1000000027	397
9416		Spot	1	Image 1	26	1000000022	398
11490		Spot	1	Image 1	26	1000000007	399
8841		Spot	1	Image 1	26	1000000025	400
9812		Spot	1	Image 1	26	1000000001	401
19889		Spot	1	Image 1	26	1000000009	402
11748		Spot	1	Image 1	26	1000000020	403
9505		Spot	1	Image 1	26	1000000024	404
10957		Spot	1	Image 1	26	1000000030	405
10529		Spot	1	Image 1	26	1000000028	406
9218		Spot	1	Image 1	26	1000000026	407
7856		Spot	1	Image 1	27	1000000006	408
8582		Spot	1	Image 1	27	1000000008	409
10073		Spot	1	Image 1	27	1000000022	410
11257		Spot	1	Image 1	27	1000000007	411
7562		Spot	1	Image 1	27	1000000029	412
10424		Spot	1	Image 1	27	1000000001	413
21232		Spot	1	Image 1	27	1000000009	414
13006		Spot	1	Image 1	27	1000000020	415
12605		Spot	1	Image 1	27	1000000024	416
9647		Spot	1	Image 1	27	1000000017	417
10982		Spot	1	Image 1	27	1000000030	418
10013		Spot	1	Image 1	27	1000000028	419
12769		Spot	1	Image 1	27	1000000026	420
6646		Spot	1	Image 1	28	1000000006	421
11015		Spot	1	Image 1	28	1000000008	422
8690		Spot	1	Image 1	28	1000000027	423
9280		Spot	1	Image 1	28	1000000022	424
10934		Spot	1	Image 1	28	1000000007	425
9851		Spot	1	Image 1	28	1000000029	426
8257		Spot	1	Image 1	28	1000000025	427
9900		Spot	1	Image 1	28	1000000001	428
19722		Spot	1	Image 1	28	1000000009	429
15506		Spot	1	Image 1	28	1000000020	430
9249		Spot	1	Image 1	28	1000000024	431
10511		Spot	1	Image 1	28	1000000017	432
10754		Spot	1	Image 1	28	1000000030	433
10057		Spot	1	Image 1	28	1000000028	434
10417		Spot	1	Image 1	28	1000000026	435
6830		Spot	1	Image 1	29	1000000006	436
10256		Spot	1	Image 1	29	1000000008	437
9876		Spot	1	Image 1	29	1000000027	438
9971		Spot	1	Image 1	29	1000000022	439
9286		Spot	1	Image 1	29	1000000031	440
8851		Spot	1	Image 1	29	1000000029	441
11484		Spot	1	Image 1	29	1000000025	442
9905		Spot	1	Image 1	29	1000000001	443
19766		Spot	1	Image 1	29	1000000009	444
11995		Spot	1	Image 1	29	1000000020	445
12096		Spot	1	Image 1	29	1000000017	446
11436		Spot	1	Image 1	29	1000000030	447
11326		Spot	1	Image 1	29	1000000026	448
6824		Spot	1	Image 1	30	1000000006	449
10332		Spot	1	Image 1	30	1000000008	450
9667		Spot	1	Image 1	30	1000000027	451
9924		Spot	1	Image 1	30	1000000022	452
9710		Spot	1	Image 1	30	1000000031	453
10475		Spot	1	Image 1	30	1000000007	454
7605		Spot	1	Image 1	30	1000000029	455
8456		Spot	1	Image 1	30	1000000025	456
10653		Spot	1	Image 1	30	1000000001	457
22175		Spot	1	Image 1	30	1000000009	458
12508		Spot	1	Image 1	30	1000000020	459
10552		Spot	1	Image 1	30	1000000017	460
10629		Spot	1	Image 1	30	1000000030	461
17196		Spot	1	Image 1	30	1000000028	462
15059		Spot	1	Image 1	30	1000000026	463
7804		Spot	1	Image 1	31	1000000006	464
6919		Spot	1	Image 1	31	1000000032	465
10477		Spot	1	Image 1	31	1000000008	466
8273		Spot	1	Image 1	31	1000000027	467
10613		Spot	1	Image 1	31	1000000031	468
9524		Spot	1	Image 1	31	1000000022	469
10894		Spot	1	Image 1	31	1000000007	470
8091		Spot	1	Image 1	31	1000000029	471
10101		Spot	1	Image 1	31	1000000025	472
9302		Spot	1	Image 1	31	1000000001	473
18013		Spot	1	Image 1	31	1000000009	474
11188		Spot	1	Image 1	31	1000000020	475
10946		Spot	1	Image 1	31	1000000017	476
12206		Spot	1	Image 1	31	1000000030	477
13405		Spot	1	Image 1	31	1000000026	478
7837		Spot	1	Image 1	32	1000000006	479
6132		Spot	1	Image 1	32	1000000032	480
8799		Spot	1	Image 1	32	1000000008	481
8561		Spot	1	Image 1	32	1000000027	482
7663		Spot	1	Image 1	32	1000000022	483
10587		Spot	1	Image 1	32	1000000031	484
10293		Spot	1	Image 1	32	1000000007	485
11016		Spot	1	Image 1	32	1000000029	486
10600		Spot	1	Image 1	32	1000000025	487
9276		Spot	1	Image 1	32	1000000001	488
19751		Spot	1	Image 1	32	1000000009	489
11413		Spot	1	Image 1	32	1000000020	490
9163		Spot	1	Image 1	32	1000000017	491
11590		Spot	1	Image 1	32	1000000030	492
8335		Spot	1	Image 1	32	1000000028	493
15526		Spot	1	Image 1	32	1000000026	494
7630		Spot	1	Image 1	33	1000000006	495
5948		Spot	1	Image 1	33	1000000032	496
9586		Spot	1	Image 1	33	1000000008	497
9316		Spot	1	Image 1	33	1000000027	498
9480		Spot	1	Image 1	33	1000000031	499
11223		Spot	1	Image 1	33	1000000007	500
10394		Spot	1	Image 1	33	1000000025	501
14986		Spot	1	Image 1	33	1000000009	502
12542		Spot	1	Image 1	33	1000000020	503
9330		Spot	1	Image 1	33	1000000017	504
11287		Spot	1	Image 1	33	1000000030	505
10332		Spot	1	Image 1	33	1000000028	506
15411		Spot	1	Image 1	33	1000000026	507
6567		Spot	1	Image 1	34	1000000006	508
6737		Spot	1	Image 1	34	1000000032	509
8575		Spot	1	Image 1	34	1000000027	510
9536		Spot	1	Image 1	34	1000000031	511
11006		Spot	1	Image 1	34	1000000007	512
7929		Spot	1	Image 1	34	1000000029	513
8465		Spot	1	Image 1	34	1000000033	514
8511		Spot	1	Image 1	34	1000000025	515
11069		Spot	1	Image 1	34	1000000034	516
15765		Spot	1	Image 1	34	1000000009	517
11756		Spot	1	Image 1	34	1000000020	518
9744		Spot	1	Image 1	34	1000000017	519
11147		Spot	1	Image 1	34	1000000030	520
10249		Spot	1	Image 1	34	1000000028	521
10704		Spot	1	Image 1	34	1000000026	522
6755		Spot	1	Image 1	35	1000000006	523
6380		Spot	1	Image 1	35	1000000032	524
9011		Spot	1	Image 1	35	1000000027	525
9716		Spot	1	Image 1	35	1000000031	526
10504		Spot	1	Image 1	35	1000000007	527
8062		Spot	1	Image 1	35	1000000029	528
9351		Spot	1	Image 1	35	1000000035	529
9583		Spot	1	Image 1	35	1000000033	530
10409		Spot	1	Image 1	35	1000000025	531
12981		Spot	1	Image 1	35	1000000034	532
12058		Spot	1	Image 1	35	1000000009	533
14497		Spot	1	Image 1	35	1000000020	534
13397		Spot	1	Image 1	35	1000000017	535
10226		Spot	1	Image 1	35	1000000030	536
9789		Spot	1	Image 1	35	1000000026	537
7699		Spot	1	Image 1	36	1000000006	538
6411		Spot	1	Image 1	36	1000000032	539
9060		Spot	1	Image 1	36	1000000036	540
9695		Spot	1	Image 1	36	1000000027	541
8443		Spot	1	Image 1	36	1000000031	542
10457		Spot	1	Image 1	36	1000000007	543
8738		Spot	1	Image 1	36	1000000035	544
8444		Spot	1	Image 1	36	1000000033	545
9475		Spot	1	Image 1	36	1000000025	546
12001		Spot	1	Image 1	36	1000000034	547
13936		Spot	1	Image 1	36	1000000009	548
16001		Spot	1	Image 1	36	1000000020	549
10530		Spot	1	Image 1	36	1000000017	550
12315		Spot	1	Image 1	36	1000000030	551
10471		Spot	1	Image 1	36	1000000026	552
6526		Spot	1	Image 1	37	1000000006	553
6759		Spot	1	Image 1	37	1000000032	554
9700		Spot	1	Image 1	37	1000000036	555
9447		Spot	1	Image 1	37	1000000031	556
9674		Spot	1	Image 1	37	1000000007	557
8006		Spot	1	Image 1	37	1000000035	558
10163		Spot	1	Image 1	37	1000000033	559
8652		Spot	1	Image 1	37	1000000025	560
13474		Spot	1	Image 1	37	1000000034	561
10997		Spot	1	Image 1	37	1000000009	562
11063		Spot	1	Image 1	37	1000000017	563
9270		Spot	1	Image 1	37	1000000026	564
6313		Spot	1	Image 1	38	1000000006	565
7445		Spot	1	Image 1	38	1000000032	566
10064		Spot	1	Image 1	38	1000000036	567
9990		Spot	1	Image 1	38	1000000027	568
9880		Spot	1	Image 1	38	1000000007	569
9886		Spot	1	Image 1	38	1000000035	570
9006		Spot	1	Image 1	38	1000000033	571
9776		Spot	1	Image 1	38	1000000025	572
12244		Spot	1	Image 1	38	1000000034	573
10778		Spot	1	Image 1	38	1000000009	574
13677		Spot	1	Image 1	38	1000000020	575
11941		Spot	1	Image 1	38	1000000037	576
9003		Spot	1	Image 1	38	1000000030	577
7328		Spot	1	Image 1	39	1000000032	578
8854		Spot	1	Image 1	39	1000000006	579
9140		Spot	1	Image 1	39	1000000036	580
10591		Spot	1	Image 1	39	1000000027	581
9583		Spot	1	Image 1	39	1000000031	582
9630		Spot	1	Image 1	39	1000000007	583
11054		Spot	1	Image 1	39	1000000035	584
7316		Spot	1	Image 1	39	1000000033	585
9187		Spot	1	Image 1	39	1000000025	586
12837		Spot	1	Image 1	39	1000000034	587
9822		Spot	1	Image 1	39	1000000038	588
12497		Spot	1	Image 1	39	1000000039	589
13447		Spot	1	Image 1	39	1000000020	590
13494		Spot	1	Image 1	39	1000000037	591
8731		Spot	1	Image 1	39	1000000017	592
10677		Spot	1	Image 1	39	1000000030	593
10381		Spot	1	Image 1	39	1000000026	594
6153		Spot	1	Image 1	40	1000000006	595
6792		Spot	1	Image 1	40	1000000032	596
12749		Spot	1	Image 1	40	1000000036	597
10527		Spot	1	Image 1	40	1000000027	598
9714		Spot	1	Image 1	40	1000000007	599
8570		Spot	1	Image 1	40	1000000035	600
9260		Spot	1	Image 1	40	1000000033	601
10638		Spot	1	Image 1	40	1000000034	602
10096		Spot	1	Image 1	40	1000000038	603
16559		Spot	1	Image 1	40	1000000039	604
9089		Spot	1	Image 1	40	1000000040	605
10548		Spot	1	Image 1	40	1000000020	606
13674		Spot	1	Image 1	40	1000000037	607
8713		Spot	1	Image 1	40	1000000017	608
9183		Spot	1	Image 1	40	1000000030	609
9978		Spot	1	Image 1	40	1000000026	610
8676		Spot	1	Image 1	41	1000000006	611
9512		Spot	1	Image 1	41	1000000027	612
11486		Spot	1	Image 1	41	1000000007	613
8338		Spot	1	Image 1	41	1000000035	614
8998		Spot	1	Image 1	41	1000000033	615
10830		Spot	1	Image 1	41	1000000034	616
9021		Spot	1	Image 1	41	1000000038	617
11234		Spot	1	Image 1	41	1000000039	618
9790		Spot	1	Image 1	41	1000000040	619
11465		Spot	1	Image 1	41	1000000020	620
16918		Spot	1	Image 1	41	1000000037	621
9290		Spot	1	Image 1	41	1000000017	622
8207		Spot	1	Image 1	41	1000000030	623
8756		Spot	1	Image 1	41	1000000026	624
6373		Spot	1	Image 1	42	1000000006	625
6143		Spot	1	Image 1	42	1000000032	626
10393		Spot	1	Image 1	42	1000000036	627
10968		Spot	1	Image 1	42	1000000007	628
7761		Spot	1	Image 1	42	1000000035	629
8683		Spot	1	Image 1	42	1000000033	630
13010		Spot	1	Image 1	42	1000000034	631
10693		Spot	1	Image 1	42	1000000038	632
10240		Spot	1	Image 1	42	1000000039	633
7754		Spot	1	Image 1	42	1000000040	634
12794		Spot	1	Image 1	42	1000000020	635
15982		Spot	1	Image 1	42	1000000037	636
11080		Spot	1	Image 1	42	1000000017	637
10388		Spot	1	Image 1	42	1000000030	638
8589		Spot	1	Image 1	42	1000000026	639
6277		Spot	1	Image 1	43	1000000006	640
10440		Spot	1	Image 1	43	1000000036	641
10491		Spot	1	Image 1	43	1000000007	642
8483		Spot	1	Image 1	43	1000000035	643
8367		Spot	1	Image 1	43	1000000033	644
10349		Spot	1	Image 1	43	1000000034	645
9379		Spot	1	Image 1	43	1000000038	646
11025		Spot	1	Image 1	43	1000000039	647
12843		Spot	1	Image 1	43	1000000020	648
12738		Spot	1	Image 1	43	1000000037	649
9117		Spot	1	Image 1	43	1000000017	650
12179		Spot	1	Image 1	43	1000000030	651
7555		Spot	1	Image 1	43	1000000026	652
6322		Spot	1	Image 1	44	1000000006	653
6298		Spot	1	Image 1	44	1000000032	654
11271		Spot	1	Image 1	44	1000000036	655
11176		Spot	1	Image 1	44	1000000007	656
10149		Spot	1	Image 1	44	1000000035	657
8823		Spot	1	Image 1	44	1000000033	658
12655		Spot	1	Image 1	44	1000000034	659
8016		Spot	1	Image 1	44	1000000038	660
12306		Spot	1	Image 1	44	1000000039	661
12016		Spot	1	Image 1	44	1000000020	662
11104		Spot	1	Image 1	44	1000000040	663
14349		Spot	1	Image 1	44	1000000037	664
11595		Spot	1	Image 1	44	1000000017	665
10354		Spot	1	Image 1	44	1000000030	666
9357		Spot	1	Image 1	44	1000000026	667
7674		Spot	1	Image 1	45	1000000006	668
6538		Spot	1	Image 1	45	1000000032	669
9823		Spot	1	Image 1	45	1000000036	670
11513		Spot	1	Image 1	45	1000000007	671
9066		Spot	1	Image 1	45	1000000035	672
7122		Spot	1	Image 1	45	1000000033	673
14248		Spot	1	Image 1	45	1000000034	674
12044		Spot	1	Image 1	45	1000000039	675
12277		Spot	1	Image 1	45	1000000020	676
8728		Spot	1	Image 1	45	1000000040	677
19106		Spot	1	Image 1	45	1000000037	678
11950		Spot	1	Image 1	45	1000000017	679
11411		Spot	1	Image 1	45	1000000030	680
10488		Spot	1	Image 1	45	1000000026	681
6337		Spot	1	Image 1	46	1000000006	682
9603		Spot	1	Image 1	46	1000000036	683
10099		Spot	1	Image 1	46	1000000007	684
10052		Spot	1	Image 1	46	1000000035	685
8561		Spot	1	Image 1	46	1000000033	686
11420		Spot	1	Image 1	46	1000000034	687
9499		Spot	1	Image 1	46	1000000038	688
11868		Spot	1	Image 1	46	1000000039	689
9812		Spot	1	Image 1	46	1000000041	690
9296		Spot	1	Image 1	46	1000000020	691
9022		Spot	1	Image 1	46	1000000040	692
17231		Spot	1	Image 1	46	1000000037	693
9304		Spot	1	Image 1	46	1000000017	694
9725		Spot	1	Image 1	46	1000000030	695
10496		Spot	1	Image 1	46	1000000026	696
7371		Spot	1	Image 1	47	1000000006	697
6015		Spot	1	Image 1	47	1000000032	698
8036		Spot	1	Image 1	47	1000000036	699
8965		Spot	1	Image 1	47	1000000007	700
8715		Spot	1	Image 1	47	1000000035	701
7129		Spot	1	Image 1	47	1000000033	702
12086		Spot	1	Image 1	47	1000000034	703
9817		Spot	1	Image 1	47	1000000038	704
11090		Spot	1	Image 1	47	1000000039	705
11806		Spot	1	Image 1	47	1000000041	706
5299		Spot	1	Image 1	47	1000000040	707
15435		Spot	1	Image 1	47	1000000037	708
11885		Spot	1	Image 1	47	1000000017	709
10235		Spot	1	Image 1	47	1000000030	710
8251		Spot	1	Image 1	47	1000000042	711
6103		Spot	1	Image 1	48	1000000006	712
9203		Spot	1	Image 1	48	1000000036	713
8945		Spot	1	Image 1	48	1000000007	714
9587		Spot	1	Image 1	48	1000000035	715
12718		Spot	1	Image 1	48	1000000034	716
10268		Spot	1	Image 1	48	1000000038	717
13712		Spot	1	Image 1	48	1000000039	718
13669		Spot	1	Image 1	48	1000000041	719
8908		Spot	1	Image 1	48	1000000020	720
10176		Spot	1	Image 1	48	1000000040	721
13900		Spot	1	Image 1	48	1000000037	722
10947		Spot	1	Image 1	48	1000000017	723
10241		Spot	1	Image 1	49	1000000006	724
9416		Spot	1	Image 1	49	1000000036	725
11208		Spot	1	Image 1	49	1000000007	726
9940		Spot	1	Image 1	49	1000000035	727
9197		Spot	1	Image 1	49	1000000033	728
13357		Spot	1	Image 1	49	1000000034	729
8451		Spot	1	Image 1	49	1000000038	730
11911		Spot	1	Image 1	49	1000000039	731
12825		Spot	1	Image 1	49	1000000041	732
10595		Spot	1	Image 1	49	1000000040	733
13932		Spot	1	Image 1	49	1000000037	734
10525		Spot	1	Image 1	49	1000000017	735
8116		Spot	1	Image 1	49	1000000042	736
7086		Spot	1	Image 1	50	1000000006	737
9985		Spot	1	Image 1	50	1000000036	738
9968		Spot	1	Image 1	50	1000000007	739
10697		Spot	1	Image 1	50	1000000043	740
9600		Spot	1	Image 1	50	1000000033	741
12286		Spot	1	Image 1	50	1000000034	742
9051		Spot	1	Image 1	50	1000000038	743
11779		Spot	1	Image 1	50	1000000039	744
17015		Spot	1	Image 1	50	1000000041	745
10421		Spot	1	Image 1	50	1000000020	746
11367		Spot	1	Image 1	50	1000000040	747
15799		Spot	1	Image 1	50	1000000037	748
11201		Spot	1	Image 1	50	1000000017	749
8472		Spot	1	Image 1	50	1000000042	750
8031		Spot	1	Image 1	51	1000000006	751
11177		Spot	1	Image 1	51	1000000036	752
11575		Spot	1	Image 1	51	1000000007	753
9314		Spot	1	Image 1	51	1000000043	754
10976		Spot	1	Image 1	51	1000000035	755
9682		Spot	1	Image 1	51	1000000034	756
10459		Spot	1	Image 1	51	1000000038	757
9900		Spot	1	Image 1	51	1000000039	758
13690		Spot	1	Image 1	51	1000000041	759
10695		Spot	1	Image 1	51	1000000020	760
10489		Spot	1	Image 1	51	1000000040	761
16490		Spot	1	Image 1	51	1000000037	762
10161		Spot	1	Image 1	51	1000000017	763
7470		Spot	1	Image 1	51	1000000042	764
8437		Spot	1	Image 1	52	1000000006	765
10074		Spot	1	Image 1	52	1000000036	766
9763		Spot	1	Image 1	52	1000000044	767
12512		Spot	1	Image 1	52	1000000043	768
8584		Spot	1	Image 1	52	1000000033	769
12325		Spot	1	Image 1	52	1000000034	770
8385		Spot	1	Image 1	52	1000000038	771
9756		Spot	1	Image 1	52	1000000045	772
10068		Spot	1	Image 1	52	1000000046	773
12173		Spot	1	Image 1	52	1000000039	774
8428		Spot	1	Image 1	52	1000000041	775
9492		Spot	1	Image 1	52	1000000040	776
14738		Spot	1	Image 1	52	1000000037	777
10171		Spot	1	Image 1	52	1000000017	778
7540		Spot	1	Image 1	52	1000000042	779
8208		Spot	1	Image 1	53	1000000006	780
10058		Spot	1	Image 1	53	1000000044	781
9711		Spot	1	Image 1	53	1000000043	782
7429		Spot	1	Image 1	53	1000000033	783
12354		Spot	1	Image 1	53	1000000034	784
9105		Spot	1	Image 1	53	1000000038	785
11283		Spot	1	Image 1	53	1000000045	786
9146		Spot	1	Image 1	53	1000000046	787
12465		Spot	1	Image 1	53	1000000039	788
9799		Spot	1	Image 1	53	1000000041	789
10420		Spot	1	Image 1	53	1000000040	790
12687		Spot	1	Image 1	53	1000000037	791
8928		Spot	1	Image 1	53	1000000017	792
9286		Spot	1	Image 1	53	1000000042	793
9865		Spot	1	Image 1	54	1000000006	794
9658		Spot	1	Image 1	54	1000000036	795
10806		Spot	1	Image 1	54	1000000044	796
13525		Spot	1	Image 1	54	1000000043	797
9079		Spot	1	Image 1	54	1000000033	798
15489		Spot	1	Image 1	54	1000000034	799
10272		Spot	1	Image 1	54	1000000038	800
10224		Spot	1	Image 1	54	1000000045	801
13177		Spot	1	Image 1	54	1000000039	802
8782		Spot	1	Image 1	54	1000000046	803
9644		Spot	1	Image 1	54	1000000041	804
15166		Spot	1	Image 1	54	1000000037	805
10243		Spot	1	Image 1	54	1000000017	806
9363		Spot	1	Image 1	54	1000000042	807
9462		Spot	1	Image 1	55	1000000006	808
9191		Spot	1	Image 1	55	1000000036	809
8942		Spot	1	Image 1	55	1000000044	810
9755		Spot	1	Image 1	55	1000000043	811
9357		Spot	1	Image 1	55	1000000034	812
12055		Spot	1	Image 1	55	1000000045	813
9547		Spot	1	Image 1	55	1000000046	814
10338		Spot	1	Image 1	55	1000000041	815
15640		Spot	1	Image 1	55	1000000037	816
8892		Spot	1	Image 1	55	1000000017	817
8338		Spot	1	Image 1	55	1000000042	818
10456		Spot	1	Image 1	56	1000000006	819
9794		Spot	1	Image 1	56	1000000043	820
8887		Spot	1	Image 1	56	1000000047	821
7495		Spot	1	Image 1	56	1000000033	822
10649		Spot	1	Image 1	56	1000000045	823
11249		Spot	1	Image 1	56	1000000046	824
8326		Spot	1	Image 1	56	1000000041	825
14603		Spot	1	Image 1	56	1000000037	826
10803		Spot	1	Image 1	56	1000000017	827
7977		Spot	1	Image 1	56	1000000042	828
9764		Spot	1	Image 1	57	1000000006	829
9625		Spot	1	Image 1	57	1000000036	830
9896		Spot	1	Image 1	57	1000000044	831
9499		Spot	1	Image 1	57	1000000043	832
9628		Spot	1	Image 1	57	1000000047	833
8431		Spot	1	Image 1	57	1000000033	834
8577		Spot	1	Image 1	57	1000000045	835
9136		Spot	1	Image 1	57	1000000046	836
9979		Spot	1	Image 1	57	1000000017	837
7355		Spot	1	Image 1	57	1000000042	838
9289		Spot	1	Image 1	58	1000000006	839
9698		Spot	1	Image 1	58	1000000036	840
11753		Spot	1	Image 1	58	1000000044	841
12477		Spot	1	Image 1	58	1000000043	842
9375		Spot	1	Image 1	58	1000000047	843
8920		Spot	1	Image 1	58	1000000033	844
8575		Spot	1	Image 1	58	1000000045	845
11583		Spot	1	Image 1	58	1000000046	846
15835		Spot	1	Image 1	58	1000000037	847
10508		Spot	1	Image 1	58	1000000017	848
7960		Spot	1	Image 1	58	1000000042	849
9027		Spot	1	Image 1	59	1000000006	850
8621		Spot	1	Image 1	59	1000000048	851
9914		Spot	1	Image 1	59	1000000044	852
11295		Spot	1	Image 1	59	1000000043	853
9682		Spot	1	Image 1	59	1000000047	854
11442		Spot	1	Image 1	59	1000000045	855
12427		Spot	1	Image 1	59	1000000046	856
12488		Spot	1	Image 1	59	1000000037	857
10460		Spot	1	Image 1	59	1000000017	858
13863		Spot	1	Image 1	59	1000000042	859
8126		Spot	1	Image 1	60	1000000006	860
8485		Spot	1	Image 1	60	1000000048	861
11907		Spot	1	Image 1	60	1000000044	862
10290		Spot	1	Image 1	60	1000000043	863
7646		Spot	1	Image 1	60	1000000033	864
9454		Spot	1	Image 1	60	1000000045	865
9142		Spot	1	Image 1	60	1000000046	866
13817		Spot	1	Image 1	60	1000000037	867
10321		Spot	1	Image 1	60	1000000017	868
9395		Spot	1	Image 1	60	1000000042	869
9531		Spot	1	Image 1	61	1000000006	870
8728		Spot	1	Image 1	61	1000000048	871
10859		Spot	1	Image 1	61	1000000044	872
11891		Spot	1	Image 1	61	1000000043	873
12062		Spot	1	Image 1	61	1000000047	874
9880		Spot	1	Image 1	61	1000000045	875
8519		Spot	1	Image 1	61	1000000046	876
15528		Spot	1	Image 1	61	1000000037	877
9137		Spot	1	Image 1	61	1000000017	878
7387		Spot	1	Image 1	61	1000000042	879
8870		Spot	1	Image 1	62	1000000006	880
9613		Spot	1	Image 1	62	1000000048	881
11125		Spot	1	Image 1	62	1000000044	882
12010		Spot	1	Image 1	62	1000000043	883
13654		Spot	1	Image 1	62	1000000047	884
11174		Spot	1	Image 1	62	1000000045	885
9575		Spot	1	Image 1	62	1000000046	886
13472		Spot	1	Image 1	62	1000000037	887
8962		Spot	1	Image 1	62	1000000017	888
9926		Spot	1	Image 1	62	1000000042	889
9238		Spot	1	Image 1	63	1000000006	890
8187		Spot	1	Image 1	63	1000000048	891
8162		Spot	1	Image 1	63	1000000044	892
10238		Spot	1	Image 1	63	1000000047	893
13059		Spot	1	Image 1	63	1000000043	894
9235		Spot	1	Image 1	63	1000000046	895
12395		Spot	1	Image 1	63	1000000037	896
10281		Spot	1	Image 1	63	1000000017	897
9175		Spot	1	Image 1	64	1000000006	898
8495		Spot	1	Image 1	64	1000000048	899
7183		Spot	1	Image 1	64	1000000044	900
14313		Spot	1	Image 1	64	1000000043	901
12402		Spot	1	Image 1	64	1000000045	902
17808		Spot	1	Image 1	64	1000000049	903
11900		Spot	1	Image 1	64	1000000046	904
14659		Spot	1	Image 1	64	1000000037	905
11773		Spot	1	Image 1	64	1000000017	906
9357		Spot	1	Image 1	64	1000000042	907
9007		Spot	1	Image 1	65	1000000006	908
7629		Spot	1	Image 1	65	1000000044	909
7888		Spot	1	Image 1	65	1000000047	910
8580		Spot	1	Image 1	65	1000000050	911
14006		Spot	1	Image 1	65	1000000043	912
23814		Spot	1	Image 1	65	1000000049	913
8392		Spot	1	Image 1	65	1000000046	914
20706		Spot	1	Image 1	65	1000000051	915
10372		Spot	1	Image 1	65	1000000017	916
8350		Spot	1	Image 1	65	1000000042	917
8164		Spot	1	Image 1	66	1000000006	918
8067		Spot	1	Image 1	66	1000000048	919
9596		Spot	1	Image 1	66	1000000047	920
9643		Spot	1	Image 1	66	1000000050	921
14010		Spot	1	Image 1	66	1000000043	922
18385		Spot	1	Image 1	66	1000000049	923
11359		Spot	1	Image 1	66	1000000046	924
16709		Spot	1	Image 1	66	1000000051	925
10325		Spot	1	Image 1	66	1000000052	926
9376		Spot	1	Image 1	66	1000000017	927
10029		Spot	1	Image 1	67	1000000006	928
8855		Spot	1	Image 1	67	1000000048	929
7701		Spot	1	Image 1	67	1000000053	930
8720		Spot	1	Image 1	67	1000000044	931
9799		Spot	1	Image 1	67	1000000047	932
10070		Spot	1	Image 1	67	1000000050	933
15937		Spot	1	Image 1	67	1000000043	934
13092		Spot	1	Image 1	67	1000000049	935
10864		Spot	1	Image 1	67	1000000046	936
9768		Spot	1	Image 1	67	1000000054	937
18496		Spot	1	Image 1	67	1000000051	938
8314		Spot	1	Image 1	67	1000000052	939
10649		Spot	1	Image 1	67	1000000017	940
7811		Spot	1	Image 1	67	1000000042	941
8057		Spot	1	Image 1	68	1000000006	942
8565		Spot	1	Image 1	68	1000000048	943
7463		Spot	1	Image 1	68	1000000053	944
7466		Spot	1	Image 1	68	1000000044	945
8333		Spot	1	Image 1	68	1000000047	946
8831		Spot	1	Image 1	68	1000000050	947
15924		Spot	1	Image 1	68	1000000043	948
9982		Spot	1	Image 1	68	1000000055	949
7998		Spot	1	Image 1	68	1000000049	950
9160		Spot	1	Image 1	68	1000000046	951
14773		Spot	1	Image 1	68	1000000051	952
10139		Spot	1	Image 1	68	1000000052	953
11401		Spot	1	Image 1	68	1000000017	954
9576		Spot	1	Image 1	68	1000000042	955
8063		Spot	1	Image 1	69	1000000006	956
9691		Spot	1	Image 1	69	1000000048	957
9801		Spot	1	Image 1	69	1000000053	958
8839		Spot	1	Image 1	69	1000000050	959
11123		Spot	1	Image 1	69	1000000043	960
9499		Spot	1	Image 1	69	1000000055	961
9745		Spot	1	Image 1	69	1000000049	962
11223		Spot	1	Image 1	69	1000000046	963
9453		Spot	1	Image 1	69	1000000054	964
15870		Spot	1	Image 1	69	1000000051	965
11057		Spot	1	Image 1	69	1000000052	966
9255		Spot	1	Image 1	69	1000000042	967
9007		Spot	1	Image 1	70	1000000006	968
8212		Spot	1	Image 1	70	1000000048	969
9102		Spot	1	Image 1	70	1000000053	970
10981		Spot	1	Image 1	70	1000000050	971
10449		Spot	1	Image 1	70	1000000043	972
9059		Spot	1	Image 1	70	1000000055	973
10362		Spot	1	Image 1	70	1000000049	974
11878		Spot	1	Image 1	70	1000000046	975
9666		Spot	1	Image 1	70	1000000054	976
15409		Spot	1	Image 1	70	1000000051	977
13583		Spot	1	Image 1	70	1000000052	978
8625		Spot	1	Image 1	70	1000000042	979
8090		Spot	1	Image 1	71	1000000006	980
9193		Spot	1	Image 1	71	1000000048	981
9240		Spot	1	Image 1	71	1000000053	982
11293		Spot	1	Image 1	71	1000000050	983
8842		Spot	1	Image 1	71	1000000055	984
9406		Spot	1	Image 1	71	1000000049	985
10301		Spot	1	Image 1	71	1000000046	986
8164		Spot	1	Image 1	71	1000000054	987
20483		Spot	1	Image 1	71	1000000051	988
11948		Spot	1	Image 1	71	1000000052	989
8750		Spot	1	Image 1	71	1000000042	990
7952		Spot	1	Image 1	72	1000000006	991
9600		Spot	1	Image 1	72	1000000048	992
11442		Spot	1	Image 1	72	1000000050	993
8584		Spot	1	Image 1	72	1000000055	994
9270		Spot	1	Image 1	72	1000000049	995
9884		Spot	1	Image 1	72	1000000046	996
9295		Spot	1	Image 1	72	1000000054	997
21891		Spot	1	Image 1	72	1000000051	998
10992		Spot	1	Image 1	72	1000000052	999
10615		Spot	1	Image 1	72	1000000042	1000
8413		Spot	1	Image 1	73	1000000006	1001
9586		Spot	1	Image 1	73	1000000048	1002
8158		Spot	1	Image 1	73	1000000053	1003
14069		Spot	1	Image 1	73	1000000050	1004
8246		Spot	1	Image 1	73	1000000055	1005
10622		Spot	1	Image 1	73	1000000056	1006
7839		Spot	1	Image 1	73	1000000049	1007
9893		Spot	1	Image 1	73	1000000046	1008
10379		Spot	1	Image 1	73	1000000054	1009
21216		Spot	1	Image 1	73	1000000051	1010
15651		Spot	1	Image 1	73	1000000052	1011
9102		Spot	1	Image 1	73	1000000042	1012
8166		Spot	1	Image 1	74	1000000006	1013
11676		Spot	1	Image 1	74	1000000048	1014
7897		Spot	1	Image 1	74	1000000053	1015
8749		Spot	1	Image 1	74	1000000050	1016
8081		Spot	1	Image 1	74	1000000055	1017
9685		Spot	1	Image 1	74	1000000057	1018
7523		Spot	1	Image 1	74	1000000056	1019
10770		Spot	1	Image 1	74	1000000049	1020
9705		Spot	1	Image 1	74	1000000046	1021
10125		Spot	1	Image 1	74	1000000054	1022
22288		Spot	1	Image 1	74	1000000051	1023
13917		Spot	1	Image 1	74	1000000052	1024
8068		Spot	1	Image 1	74	1000000042	1025
8214		Spot	1	Image 1	75	1000000006	1026
15151		Spot	1	Image 1	75	1000000048	1027
8117		Spot	1	Image 1	75	1000000053	1028
11464		Spot	1	Image 1	75	1000000050	1029
10573		Spot	1	Image 1	75	1000000057	1030
8873		Spot	1	Image 1	75	1000000055	1031
10629		Spot	1	Image 1	75	1000000056	1032
7857		Spot	1	Image 1	75	1000000046	1033
9867		Spot	1	Image 1	75	1000000054	1034
20154		Spot	1	Image 1	75	1000000051	1035
17509		Spot	1	Image 1	75	1000000052	1036
9469		Spot	1	Image 1	75	1000000042	1037
8297		Spot	1	Image 1	76	1000000006	1038
11644		Spot	1	Image 1	76	1000000048	1039
8591		Spot	1	Image 1	76	1000000053	1040
10364		Spot	1	Image 1	76	1000000050	1041
7757		Spot	1	Image 1	76	1000000055	1042
8692		Spot	1	Image 1	76	1000000057	1043
11061		Spot	1	Image 1	76	1000000056	1044
9409		Spot	1	Image 1	76	1000000049	1045
7754		Spot	1	Image 1	76	1000000046	1046
8427		Spot	1	Image 1	76	1000000054	1047
18119		Spot	1	Image 1	76	1000000051	1048
12310		Spot	1	Image 1	76	1000000052	1049
9031		Spot	1	Image 1	76	1000000042	1050
7148		Spot	1	Image 1	77	1000000006	1051
8874		Spot	1	Image 1	77	1000000048	1052
7657		Spot	1	Image 1	77	1000000053	1053
9598		Spot	1	Image 1	77	1000000050	1054
10838		Spot	1	Image 1	77	1000000057	1055
10257		Spot	1	Image 1	77	1000000055	1056
11339		Spot	1	Image 1	77	1000000056	1057
10155		Spot	1	Image 1	77	1000000049	1058
11825		Spot	1	Image 1	77	1000000054	1059
18498		Spot	1	Image 1	77	1000000051	1060
9498		Spot	1	Image 1	77	1000000052	1061
8999		Spot	1	Image 1	77	1000000042	1062
8794		Spot	1	Image 1	78	1000000048	1063
9962		Spot	1	Image 1	78	1000000057	1064
9984		Spot	1	Image 1	78	1000000055	1065
8268		Spot	1	Image 1	78	1000000056	1066
9704		Spot	1	Image 1	78	1000000049	1067
11434		Spot	1	Image 1	78	1000000054	1068
19430		Spot	1	Image 1	78	1000000051	1069
10189		Spot	1	Image 1	78	1000000052	1070
7728		Spot	1	Image 1	78	1000000042	1071
7213		Spot	1	Image 1	79	1000000053	1072
18296		Spot	1	Image 1	79	1000000057	1073
8561		Spot	1	Image 1	79	1000000056	1074
10689		Spot	1	Image 1	79	1000000054	1075
15950		Spot	1	Image 1	79	1000000051	1076
9816		Spot	1	Image 1	79	1000000052	1077
8222		Spot	1	Image 1	79	1000000042	1078
14938		Spot	1	Image 1	80	1000000057	1079
10741		Spot	1	Image 1	80	1000000056	1080
8677		Spot	1	Image 1	80	1000000058	1081
10363		Spot	1	Image 1	80	1000000054	1082
9880		Spot	1	Image 1	80	1000000052	1083
8180		Spot	1	Image 1	80	1000000042	1084
12743		Spot	1	Image 1	81	1000000057	1085
9207		Spot	1	Image 1	81	1000000056	1086
8682		Spot	1	Image 1	81	1000000058	1087
11959		Spot	1	Image 1	81	1000000054	1088
9004		Spot	1	Image 1	81	1000000051	1089
9626		Spot	1	Image 1	81	1000000052	1090
7978		Spot	1	Image 1	81	1000000042	1091
7933		Spot	1	Image 1	82	1000000059	1092
14590		Spot	1	Image 1	82	1000000057	1093
9246		Spot	1	Image 1	82	1000000056	1094
8496		Spot	1	Image 1	82	1000000058	1095
8462		Spot	1	Image 1	82	1000000051	1096
9526		Spot	1	Image 1	82	1000000052	1097
7164		Spot	1	Image 1	82	1000000042	1098
7374		Spot	1	Image 1	83	1000000059	1099
14828		Spot	1	Image 1	83	1000000057	1100
8008		Spot	1	Image 1	83	1000000056	1101
11430		Spot	1	Image 1	83	1000000052	1102
9036		Spot	1	Image 1	83	1000000042	1103
7307		Spot	1	Image 1	84	1000000059	1104
15422		Spot	1	Image 1	84	1000000057	1105
8119		Spot	1	Image 1	84	1000000056	1106
8942		Spot	1	Image 1	84	1000000058	1107
9257		Spot	1	Image 1	84	1000000051	1108
12096		Spot	1	Image 1	84	1000000052	1109
9779		Spot	1	Image 1	84	1000000042	1110
8192		Spot	1	Image 1	85	1000000059	1111
14632		Spot	1	Image 1	85	1000000057	1112
9531		Spot	1	Image 1	85	1000000056	1113
8822		Spot	1	Image 1	85	1000000058	1114
10888		Spot	1	Image 1	85	1000000051	1115
10607		Spot	1	Image 1	85	1000000052	1116
8671		Spot	1	Image 1	86	1000000059	1117
10326		Spot	1	Image 1	86	1000000060	1118
13097		Spot	1	Image 1	86	1000000057	1119
7527		Spot	1	Image 1	86	1000000056	1120
9584		Spot	1	Image 1	86	1000000058	1121
9944		Spot	1	Image 1	86	1000000051	1122
9413		Spot	1	Image 1	86	1000000052	1123
7599		Spot	1	Image 1	87	1000000059	1124
8619		Spot	1	Image 1	87	1000000060	1125
12220		Spot	1	Image 1	87	1000000057	1126
9515		Spot	1	Image 1	87	1000000058	1127
9403		Spot	1	Image 1	87	1000000051	1128
10432		Spot	1	Image 1	87	1000000052	1129
7801		Spot	1	Image 1	88	1000000059	1130
8105		Spot	1	Image 1	88	1000000060	1131
12559		Spot	1	Image 1	88	1000000057	1132
8439		Spot	1	Image 1	88	1000000056	1133
8559		Spot	1	Image 1	88	1000000058	1134
9319		Spot	1	Image 1	88	1000000051	1135
9261		Spot	1	Image 1	88	1000000052	1136
7658		Spot	1	Image 1	89	1000000059	1137
7701		Spot	1	Image 1	89	1000000060	1138
10476		Spot	1	Image 1	89	1000000057	1139
9587		Spot	1	Image 1	89	1000000056	1140
11462		Spot	1	Image 1	89	1000000058	1141
9161		Spot	1	Image 1	89	1000000051	1142
10390		Spot	1	Image 1	89	1000000052	1143
8543		Spot	1	Image 1	90	1000000059	1144
10213		Spot	1	Image 1	90	1000000060	1145
12493		Spot	1	Image 1	90	1000000057	1146
8628		Spot	1	Image 1	90	1000000056	1147
11940		Spot	1	Image 1	90	1000000058	1148
9177		Spot	1	Image 1	90	1000000052	1149
8525		Spot	1	Image 1	91	1000000059	1150
9020		Spot	1	Image 1	91	1000000060	1151
10645		Spot	1	Image 1	91	1000000057	1152
11713		Spot	1	Image 1	91	1000000058	1153
7993		Spot	1	Image 1	91	1000000051	1154
11740		Spot	1	Image 1	91	1000000052	1155
7430		Spot	1	Image 1	92	1000000059	1156
8672		Spot	1	Image 1	92	1000000060	1157
8923		Spot	1	Image 1	92	1000000061	1158
11262		Spot	1	Image 1	92	1000000057	1159
8910		Spot	1	Image 1	92	1000000058	1160
10490		Spot	1	Image 1	92	1000000051	1161
9615		Spot	1	Image 1	92	1000000052	1162
7381		Spot	1	Image 1	93	1000000059	1163
9635		Spot	1	Image 1	93	1000000060	1164
8397		Spot	1	Image 1	93	1000000061	1165
9267		Spot	1	Image 1	93	1000000057	1166
8851		Spot	1	Image 1	93	1000000051	1167
10412		Spot	1	Image 1	93	1000000052	1168
8313		Spot	1	Image 1	94	1000000059	1169
10672		Spot	1	Image 1	94	1000000060	1170
10700		Spot	1	Image 1	94	1000000061	1171
10156		Spot	1	Image 1	94	1000000057	1172
8641		Spot	1	Image 1	94	1000000051	1173
11585		Spot	1	Image 1	94	1000000052	1174
9854		Spot	1	Image 1	95	1000000060	1175
10669		Spot	1	Image 1	95	1000000061	1176
7535		Spot	1	Image 1	95	1000000057	1177
8719		Spot	1	Image 1	95	1000000062	1178
8072		Spot	1	Image 1	95	1000000051	1179
10553		Spot	1	Image 1	95	1000000052	1180
8235		Spot	1	Image 1	96	1000000059	1181
8383		Spot	1	Image 1	96	1000000060	1182
8747		Spot	1	Image 1	96	1000000061	1183
8564		Spot	1	Image 1	96	1000000057	1184
9121		Spot	1	Image 1	96	1000000063	1185
10555		Spot	1	Image 1	96	1000000062	1186
8952		Spot	1	Image 1	96	1000000051	1187
9737		Spot	1	Image 1	96	1000000052	1188
8311		Spot	1	Image 1	97	1000000060	1189
10534		Spot	1	Image 1	97	1000000061	1190
12264		Spot	1	Image 1	97	1000000057	1191
8426		Spot	1	Image 1	97	1000000063	1192
10391		Spot	1	Image 1	97	1000000062	1193
8213		Spot	1	Image 1	97	1000000051	1194
11148		Spot	1	Image 1	97	1000000052	1195
8874		Spot	1	Image 1	98	1000000059	1196
9571		Spot	1	Image 1	98	1000000061	1197
13055		Spot	1	Image 1	98	1000000057	1198
10987		Spot	1	Image 1	98	1000000063	1199
9726		Spot	1	Image 1	98	1000000062	1200
9613		Spot	1	Image 1	98	1000000052	1201
8592		Spot	1	Image 1	99	1000000059	1202
10176		Spot	1	Image 1	99	1000000061	1203
12543		Spot	1	Image 1	99	1000000057	1204
10097		Spot	1	Image 1	99	1000000063	1205
10805		Spot	1	Image 1	99	1000000062	1206
8796		Spot	1	Image 1	99	1000000051	1207
8189		Spot	1	Image 1	100	1000000059	1208
11430		Spot	1	Image 1	100	1000000061	1209
14156		Spot	1	Image 1	100	1000000057	1210
9643		Spot	1	Image 1	100	1000000063	1211
10220		Spot	1	Image 1	100	1000000062	1212
10686		Spot	1	Image 1	100	1000000052	1213
8515		Spot	1	Image 1	101	1000000059	1214
10576		Spot	1	Image 1	101	1000000061	1215
9960		Spot	1	Image 1	101	1000000057	1216
8053		Spot	1	Image 1	101	1000000063	1217
9700		Spot	1	Image 1	101	1000000062	1218
10355		Spot	1	Image 1	101	1000000052	1219
5420		Spot	1	Image 1	102	1000000059	1220
12343		Spot	1	Image 1	102	1000000061	1221
11724		Spot	1	Image 1	102	1000000057	1222
9211		Spot	1	Image 1	102	1000000063	1223
9690		Spot	1	Image 1	102	1000000062	1224
10435		Spot	1	Image 1	102	1000000052	1225
8477		Spot	1	Image 1	103	1000000059	1226
12611		Spot	1	Image 1	103	1000000061	1227
13004		Spot	1	Image 1	103	1000000057	1228
11339		Spot	1	Image 1	103	1000000062	1229
9421		Spot	1	Image 1	103	1000000052	1230
8340		Spot	1	Image 1	104	1000000059	1231
13910		Spot	1	Image 1	104	1000000057	1232
11390		Spot	1	Image 1	104	1000000063	1233
11937		Spot	1	Image 1	104	1000000062	1234
10733		Spot	1	Image 1	104	1000000052	1235
8266		Spot	1	Image 1	105	1000000059	1236
9465		Spot	1	Image 1	105	1000000057	1237
8533		Spot	1	Image 1	105	1000000063	1238
11382		Spot	1	Image 1	105	1000000062	1239
11156		Spot	1	Image 1	105	1000000052	1240
7339		Spot	1	Image 1	106	1000000059	1241
9255		Spot	1	Image 1	106	1000000057	1242
8998		Spot	1	Image 1	106	1000000063	1243
11060		Spot	1	Image 1	106	1000000062	1244
9553		Spot	1	Image 1	107	1000000059	1245
8606		Spot	1	Image 1	107	1000000057	1246
9051		Spot	1	Image 1	107	1000000063	1247
9360		Spot	1	Image 1	107	1000000062	1248
5378		Spot	1	Image 1	108	1000000059	1249
8317		Spot	1	Image 1	108	1000000057	1250
8588		Spot	1	Image 1	108	1000000063	1251
9905		Spot	1	Image 1	108	1000000062	1252
8009		Spot	1	Image 1	109	1000000059	1253
8993		Spot	1	Image 1	109	1000000063	1254
9884		Spot	1	Image 1	109	1000000062	1255
7104		Spot	1	Image 1	110	1000000059	1256
9839		Spot	1	Image 1	110	1000000063	1257
11457		Spot	1	Image 1	110	1000000062	1258
8257		Spot	1	Image 1	111	1000000059	1259
9207		Spot	1	Image 1	111	1000000063	1260
9202		Spot	1	Image 1	112	1000000059	1261
9302		Spot	1	Image 1	112	1000000063	1262
7318		Spot	1	Image 1	113	1000000059	1263
7903		Spot	1	Image 1	113	1000000063	1264
9380		Spot	1	Image 1	114	1000000059	1265
8595		Spot	1	Image 1	114	1000000063	1266
8367		Spot	1	Image 1	114	1000000064	1267
7683		Spot	1	Image 1	115	1000000059	1268
10599		Spot	1	Image 1	115	1000000063	1269
11573		Spot	1	Image 1	115	1000000064	1270
8566		Spot	1	Image 1	115	1000000065	1271
7374		Spot	1	Image 1	116	1000000059	1272
9581		Spot	1	Image 1	116	1000000064	1273
12415		Spot	1	Image 1	116	1000000065	1274
8552		Spot	1	Image 1	117	1000000059	1275
12258		Spot	1	Image 1	117	1000000063	1276
8635		Spot	1	Image 1	117	1000000064	1277
12434		Spot	1	Image 1	117	1000000065	1278
5448		Spot	1	Image 1	118	1000000059	1279
10733		Spot	1	Image 1	118	1000000063	1280
10225		Spot	1	Image 1	118	1000000064	1281
8715		Spot	1	Image 1	118	1000000065	1282
7739		Spot	1	Image 1	119	1000000059	1283
10290		Spot	1	Image 1	119	1000000063	1284
10321		Spot	1	Image 1	119	1000000064	1285
10021		Spot	1	Image 1	119	1000000065	1286
8919		Spot	1	Image 1	120	1000000059	1287
9657		Spot	1	Image 1	120	1000000063	1288
10204		Spot	1	Image 1	120	1000000064	1289
8640		Spot	1	Image 1	120	1000000065	1290
8789		Spot	1	Image 1	121	1000000063	1291
9339		Spot	1	Image 1	121	1000000064	1292
9539		Spot	1	Image 1	121	1000000065	1293
7237		Spot	1	Image 1	122	1000000059	1294
9340		Spot	1	Image 1	122	1000000063	1295
10822		Spot	1	Image 1	122	1000000064	1296
10192		Spot	1	Image 1	122	1000000065	1297
8193		Spot	1	Image 1	122	1000000066	1298
7399		Spot	1	Image 1	123	1000000059	1299
9779		Spot	1	Image 1	123	1000000063	1300
10321		Spot	1	Image 1	123	1000000064	1301
10589		Spot	1	Image 1	123	1000000065	1302
8184		Spot	1	Image 1	123	1000000066	1303
8746		Spot	1	Image 1	124	1000000063	1304
9274		Spot	1	Image 1	124	1000000064	1305
10078		Spot	1	Image 1	124	1000000065	1306
9998		Spot	1	Image 1	124	1000000066	1307
11959		Spot	1	Image 1	125	1000000063	1308
11191		Spot	1	Image 1	125	1000000064	1309
8454		Spot	1	Image 1	125	1000000065	1310
8864		Spot	1	Image 1	125	1000000066	1311
10275		Spot	1	Image 1	126	1000000063	1312
10844		Spot	1	Image 1	126	1000000064	1313
9308		Spot	1	Image 1	126	1000000065	1314
8737		Spot	1	Image 1	126	1000000066	1315
11488		Spot	1	Image 1	127	1000000063	1316
10563		Spot	1	Image 1	127	1000000064	1317
12093		Spot	1	Image 1	127	1000000065	1318
7442		Spot	1	Image 1	127	1000000066	1319
10053		Spot	1	Image 1	128	1000000063	1320
10637		Spot	1	Image 1	128	1000000064	1321
9711		Spot	1	Image 1	128	1000000065	1322
9730		Spot	1	Image 1	128	1000000066	1323
11720		Spot	1	Image 1	129	1000000063	1324
9997		Spot	1	Image 1	129	1000000064	1325
12030		Spot	1	Image 1	129	1000000065	1326
7840		Spot	1	Image 1	129	1000000066	1327
9244		Spot	1	Image 1	130	1000000063	1328
9987		Spot	1	Image 1	130	1000000067	1329
9969		Spot	1	Image 1	130	1000000064	1330
9956		Spot	1	Image 1	130	1000000065	1331
9446		Spot	1	Image 1	130	1000000066	1332
9930		Spot	1	Image 1	131	1000000068	1333
11294		Spot	1	Image 1	131	1000000067	1334
9567		Spot	1	Image 1	131	1000000064	1335
9701		Spot	1	Image 1	131	1000000069	1336
10106		Spot	1	Image 1	131	1000000070	1337
8037		Spot	1	Image 1	131	1000000066	1338
10101		Spot	1	Image 1	132	1000000068	1339
10031		Spot	1	Image 1	132	1000000063	1340
9027		Spot	1	Image 1	132	1000000067	1341
11645		Spot	1	Image 1	132	1000000064	1342
9545		Spot	1	Image 1	132	1000000069	1343
9650		Spot	1	Image 1	132	1000000070	1344
9669		Spot	1	Image 1	132	1000000065	1345
8217		Spot	1	Image 1	132	1000000066	1346
9679		Spot	1	Image 1	133	1000000068	1347
8951		Spot	1	Image 1	133	1000000063	1348
11172		Spot	1	Image 1	133	1000000067	1349
9979		Spot	1	Image 1	133	1000000064	1350
10347		Spot	1	Image 1	133	1000000069	1351
12454		Spot	1	Image 1	133	1000000070	1352
10053		Spot	1	Image 1	133	1000000065	1353
9073		Spot	1	Image 1	133	1000000066	1354
12344		Spot	1	Image 1	134	1000000068	1355
10982		Spot	1	Image 1	134	1000000063	1356
9349		Spot	1	Image 1	134	1000000067	1357
8781		Spot	1	Image 1	134	1000000064	1358
11726		Spot	1	Image 1	134	1000000069	1359
10779		Spot	1	Image 1	134	1000000070	1360
10323		Spot	1	Image 1	134	1000000065	1361
13170		Spot	1	Image 1	135	1000000068	1362
7595		Spot	1	Image 1	135	1000000063	1363
8012		Spot	1	Image 1	135	1000000067	1364
10437		Spot	1	Image 1	135	1000000064	1365
9902		Spot	1	Image 1	135	1000000069	1366
12133		Spot	1	Image 1	135	1000000070	1367
9548		Spot	1	Image 1	135	1000000065	1368
11865		Spot	1	Image 1	136	1000000068	1369
8090		Spot	1	Image 1	136	1000000063	1370
10664		Spot	1	Image 1	136	1000000067	1371
10392		Spot	1	Image 1	136	1000000064	1372
9683		Spot	1	Image 1	136	1000000069	1373
13188		Spot	1	Image 1	136	1000000070	1374
12962		Spot	1	Image 1	136	1000000065	1375
9921		Spot	1	Image 1	137	1000000068	1376
8567		Spot	1	Image 1	137	1000000063	1377
9650		Spot	1	Image 1	137	1000000067	1378
10178		Spot	1	Image 1	137	1000000064	1379
10261		Spot	1	Image 1	137	1000000069	1380
10006		Spot	1	Image 1	137	1000000070	1381
12207		Spot	1	Image 1	137	1000000065	1382
9017		Spot	1	Image 1	138	1000000068	1383
9158		Spot	1	Image 1	138	1000000067	1384
10101		Spot	1	Image 1	138	1000000064	1385
9999		Spot	1	Image 1	138	1000000069	1386
9621		Spot	1	Image 1	138	1000000070	1387
8424		Spot	1	Image 1	139	1000000068	1388
9499		Spot	1	Image 1	139	1000000063	1389
10595		Spot	1	Image 1	139	1000000071	1390
11138		Spot	1	Image 1	139	1000000067	1391
9841		Spot	1	Image 1	139	1000000064	1392
9940		Spot	1	Image 1	139	1000000069	1393
10348		Spot	1	Image 1	139	1000000070	1394
10686		Spot	1	Image 1	140	1000000068	1395
7967		Spot	1	Image 1	140	1000000072	1396
9743		Spot	1	Image 1	140	1000000063	1397
10643		Spot	1	Image 1	140	1000000071	1398
8519		Spot	1	Image 1	140	1000000067	1399
11684		Spot	1	Image 1	140	1000000069	1400
8527		Spot	1	Image 1	140	1000000070	1401
5337		Spot	1	Image 1	141	1000000073	1402
9443		Spot	1	Image 1	141	1000000068	1403
9283		Spot	1	Image 1	141	1000000072	1404
10528		Spot	1	Image 1	141	1000000071	1405
10169		Spot	1	Image 1	141	1000000067	1406
9241		Spot	1	Image 1	141	1000000069	1407
10535		Spot	1	Image 1	141	1000000070	1408
6085		Spot	1	Image 1	142	1000000073	1409
8211		Spot	1	Image 1	142	1000000072	1410
9202		Spot	1	Image 1	142	1000000063	1411
11751		Spot	1	Image 1	142	1000000071	1412
8759		Spot	1	Image 1	142	1000000067	1413
10385		Spot	1	Image 1	142	1000000069	1414
9741		Spot	1	Image 1	142	1000000070	1415
8336		Spot	1	Image 1	143	1000000072	1416
10200		Spot	1	Image 1	143	1000000071	1417
8850		Spot	1	Image 1	143	1000000067	1418
11393		Spot	1	Image 1	143	1000000069	1419
10094		Spot	1	Image 1	143	1000000070	1420
5049		Spot	1	Image 1	144	1000000073	1421
9454		Spot	1	Image 1	144	1000000072	1422
9808		Spot	1	Image 1	144	1000000063	1423
9714		Spot	1	Image 1	144	1000000071	1424
9553		Spot	1	Image 1	144	1000000067	1425
10772		Spot	1	Image 1	144	1000000069	1426
10126		Spot	1	Image 1	144	1000000070	1427
5330		Spot	1	Image 1	145	1000000073	1428
9455		Spot	1	Image 1	145	1000000072	1429
12070		Spot	1	Image 1	145	1000000063	1430
10199		Spot	1	Image 1	145	1000000071	1431
8470		Spot	1	Image 1	145	1000000067	1432
9644		Spot	1	Image 1	145	1000000069	1433
5366		Spot	1	Image 1	146	1000000073	1434
9971		Spot	1	Image 1	146	1000000072	1435
9311		Spot	1	Image 1	146	1000000071	1436
7655		Spot	1	Image 1	146	1000000063	1437
10582		Spot	1	Image 1	146	1000000067	1438
9559		Spot	1	Image 1	146	1000000069	1439
7380		Spot	1	Image 1	147	1000000073	1440
8232		Spot	1	Image 1	147	1000000072	1441
10150		Spot	1	Image 1	147	1000000071	1442
8039		Spot	1	Image 1	147	1000000067	1443
9561		Spot	1	Image 1	147	1000000069	1444
6282		Spot	1	Image 1	148	1000000073	1445
8262		Spot	1	Image 1	148	1000000072	1446
10347		Spot	1	Image 1	148	1000000071	1447
8427		Spot	1	Image 1	148	1000000063	1448
11572		Spot	1	Image 1	148	1000000067	1449
9178		Spot	1	Image 1	148	1000000069	1450
6303		Spot	1	Image 1	149	1000000073	1451
8977		Spot	1	Image 1	149	1000000072	1452
9660		Spot	1	Image 1	149	1000000071	1453
9202		Spot	1	Image 1	149	1000000067	1454
9102		Spot	1	Image 1	149	1000000069	1455
7909		Spot	1	Image 1	150	1000000072	1456
8209		Spot	1	Image 1	150	1000000063	1457
11806		Spot	1	Image 1	150	1000000071	1458
9765		Spot	1	Image 1	150	1000000067	1459
6082		Spot	1	Image 1	151	1000000073	1460
10520		Spot	1	Image 1	151	1000000072	1461
9972		Spot	1	Image 1	151	1000000071	1462
8615		Spot	1	Image 1	151	1000000063	1463
9155		Spot	1	Image 1	151	1000000067	1464
10400		Spot	1	Image 1	151	1000000069	1465
10842		Spot	1	Image 1	151	1000000074	1466
8248		Spot	1	Image 1	151	1000000075	1467
6179		Spot	1	Image 1	152	1000000073	1468
8525		Spot	1	Image 1	152	1000000072	1469
8843		Spot	1	Image 1	152	1000000071	1470
9650		Spot	1	Image 1	152	1000000067	1471
9255		Spot	1	Image 1	152	1000000076	1472
11439		Spot	1	Image 1	152	1000000069	1473
12061		Spot	1	Image 1	152	1000000074	1474
7620		Spot	1	Image 1	152	1000000077	1475
7953		Spot	1	Image 1	152	1000000075	1476
8380		Spot	1	Image 1	153	1000000072	1477
11174		Spot	1	Image 1	153	1000000071	1478
9879		Spot	1	Image 1	153	1000000067	1479
10070		Spot	1	Image 1	153	1000000076	1480
7889		Spot	1	Image 1	153	1000000069	1481
7917		Spot	1	Image 1	153	1000000078	1482
11837		Spot	1	Image 1	153	1000000074	1483
8550		Spot	1	Image 1	153	1000000077	1484
9153		Spot	1	Image 1	153	1000000075	1485
5137		Spot	1	Image 1	154	1000000073	1486
10442		Spot	1	Image 1	154	1000000072	1487
9643		Spot	1	Image 1	154	1000000071	1488
8241		Spot	1	Image 1	154	1000000067	1489
11127		Spot	1	Image 1	154	1000000076	1490
9662		Spot	1	Image 1	154	1000000074	1491
10031		Spot	1	Image 1	154	1000000075	1492
5178		Spot	1	Image 1	155	1000000073	1493
10195		Spot	1	Image 1	155	1000000072	1494
11602		Spot	1	Image 1	155	1000000071	1495
10252		Spot	1	Image 1	155	1000000067	1496
13290		Spot	1	Image 1	155	1000000076	1497
8338		Spot	1	Image 1	155	1000000078	1498
10017		Spot	1	Image 1	155	1000000074	1499
7985		Spot	1	Image 1	155	1000000077	1500
8743		Spot	1	Image 1	155	1000000075	1501
5520		Spot	1	Image 1	156	1000000073	1502
8372		Spot	1	Image 1	156	1000000072	1503
9672		Spot	1	Image 1	156	1000000067	1504
11566		Spot	1	Image 1	156	1000000071	1505
13113		Spot	1	Image 1	156	1000000076	1506
9504		Spot	1	Image 1	156	1000000078	1507
11486		Spot	1	Image 1	156	1000000074	1508
10512		Spot	1	Image 1	156	1000000075	1509
8569		Spot	1	Image 1	156	1000000077	1510
5130		Spot	1	Image 1	157	1000000073	1511
8226		Spot	1	Image 1	157	1000000072	1512
7554		Spot	1	Image 1	157	1000000067	1513
11399		Spot	1	Image 1	157	1000000071	1514
13074		Spot	1	Image 1	157	1000000076	1515
8270		Spot	1	Image 1	157	1000000078	1516
9923		Spot	1	Image 1	157	1000000074	1517
9273		Spot	1	Image 1	157	1000000075	1518
7507		Spot	1	Image 1	157	1000000077	1519
4949		Spot	1	Image 1	158	1000000073	1520
8545		Spot	1	Image 1	158	1000000067	1521
9432		Spot	1	Image 1	158	1000000071	1522
12969		Spot	1	Image 1	158	1000000076	1523
9080		Spot	1	Image 1	158	1000000078	1524
10361		Spot	1	Image 1	158	1000000074	1525
9929		Spot	1	Image 1	158	1000000075	1526
8524		Spot	1	Image 1	158	1000000077	1527
5194		Spot	1	Image 1	159	1000000073	1528
9950		Spot	1	Image 1	159	1000000071	1529
11614		Spot	1	Image 1	159	1000000076	1530
9272		Spot	1	Image 1	159	1000000078	1531
8677		Spot	1	Image 1	159	1000000074	1532
9042		Spot	1	Image 1	159	1000000077	1533
5351		Spot	1	Image 1	160	1000000073	1534
10927		Spot	1	Image 1	160	1000000071	1535
11540		Spot	1	Image 1	160	1000000076	1536
8079		Spot	1	Image 1	160	1000000078	1537
11259		Spot	1	Image 1	160	1000000074	1538
9910		Spot	1	Image 1	160	1000000075	1539
10688		Spot	1	Image 1	160	1000000077	1540
5494		Spot	1	Image 1	161	1000000073	1541
10030		Spot	1	Image 1	161	1000000071	1542
9291		Spot	1	Image 1	161	1000000076	1543
8834		Spot	1	Image 1	161	1000000078	1544
12027		Spot	1	Image 1	161	1000000074	1545
10175		Spot	1	Image 1	161	1000000075	1546
8441		Spot	1	Image 1	161	1000000077	1547
6244		Spot	1	Image 1	162	1000000073	1548
9360		Spot	1	Image 1	162	1000000071	1549
10927		Spot	1	Image 1	162	1000000076	1550
9814		Spot	1	Image 1	162	1000000078	1551
8445		Spot	1	Image 1	162	1000000074	1552
10273		Spot	1	Image 1	162	1000000075	1553
8424		Spot	1	Image 1	162	1000000077	1554
5164		Spot	1	Image 1	163	1000000073	1555
9389		Spot	1	Image 1	163	1000000071	1556
9435		Spot	1	Image 1	163	1000000076	1557
8866		Spot	1	Image 1	163	1000000078	1558
9596		Spot	1	Image 1	163	1000000074	1559
9133		Spot	1	Image 1	163	1000000077	1560
5222		Spot	1	Image 1	164	1000000073	1561
10019		Spot	1	Image 1	164	1000000071	1562
11646		Spot	1	Image 1	164	1000000076	1563
8710		Spot	1	Image 1	164	1000000078	1564
12181		Spot	1	Image 1	164	1000000074	1565
7719		Spot	1	Image 1	164	1000000077	1566
5932		Spot	1	Image 1	165	1000000073	1567
8982		Spot	1	Image 1	165	1000000071	1568
12337		Spot	1	Image 1	165	1000000076	1569
8763		Spot	1	Image 1	165	1000000078	1570
9490		Spot	1	Image 1	165	1000000074	1571
6204		Spot	1	Image 1	166	1000000073	1572
10152		Spot	1	Image 1	166	1000000071	1573
12015		Spot	1	Image 1	166	1000000076	1574
8362		Spot	1	Image 1	166	1000000078	1575
5332		Spot	1	Image 1	167	1000000073	1576
10947		Spot	1	Image 1	167	1000000078	1577
9287		Spot	1	Image 1	167	1000000074	1578
6234		Spot	1	Image 1	168	1000000073	1579
8788		Spot	1	Image 1	168	1000000071	1580
7970		Spot	1	Image 1	168	1000000078	1581
6424		Spot	1	Image 1	169	1000000073	1582
8897		Spot	1	Image 1	169	1000000078	1583
6314		Spot	1	Image 1	170	1000000073	1584
6973		Spot	1	Image 1	170	1000000071	1585
9873		Spot	1	Image 1	170	1000000078	1586
6189		Spot	1	Image 1	171	1000000073	1587
8446		Spot	1	Image 1	171	1000000078	1588
6205		Spot	1	Image 1	172	1000000073	1589
8237		Spot	1	Image 1	172	1000000071	1590
10109		Spot	1	Image 1	172	1000000078	1591
5346		Spot	1	Image 1	173	1000000073	1592
8344		Spot	1	Image 1	173	1000000071	1593
6048		Spot	1	Image 1	174	1000000073	1594
8129		Spot	1	Image 1	174	1000000071	1595
9682		Spot	1	Image 1	174	1000000078	1596
7882		Spot	1	Image 1	174	1000000079	1597
9516		Spot	1	Image 1	175	1000000078	1598
7398		Spot	1	Image 1	175	1000000079	1599
5184		Spot	1	Image 1	176	1000000073	1600
9246		Spot	1	Image 1	176	1000000071	1601
8655		Spot	1	Image 1	176	1000000078	1602
7691		Spot	1	Image 1	176	1000000079	1603
8315		Spot	1	Image 1	176	1000000080	1604
5252		Spot	1	Image 1	177	1000000073	1605
12477		Spot	1	Image 1	177	1000000071	1606
8770		Spot	1	Image 1	177	1000000078	1607
7483		Spot	1	Image 1	177	1000000080	1608
6194		Spot	1	Image 1	178	1000000073	1609
8126		Spot	1	Image 1	178	1000000081	1610
10842		Spot	1	Image 1	178	1000000071	1611
10365		Spot	1	Image 1	178	1000000078	1612
10113		Spot	1	Image 1	178	1000000079	1613
7507		Spot	1	Image 1	178	1000000080	1614
8070		Spot	1	Image 1	179	1000000073	1615
8339		Spot	1	Image 1	179	1000000081	1616
8903		Spot	1	Image 1	179	1000000071	1617
8673		Spot	1	Image 1	179	1000000078	1618
8030		Spot	1	Image 1	179	1000000079	1619
6325		Spot	1	Image 1	180	1000000073	1620
12443		Spot	1	Image 1	180	1000000081	1621
10303		Spot	1	Image 1	180	1000000071	1622
9165		Spot	1	Image 1	180	1000000078	1623
8525		Spot	1	Image 1	180	1000000079	1624
8199		Spot	1	Image 1	180	1000000080	1625
6121		Spot	1	Image 1	181	1000000073	1626
10458		Spot	1	Image 1	181	1000000081	1627
8335		Spot	1	Image 1	181	1000000071	1628
9705		Spot	1	Image 1	181	1000000078	1629
8565		Spot	1	Image 1	181	1000000079	1630
8275		Spot	1	Image 1	181	1000000080	1631
5216		Spot	1	Image 1	182	1000000073	1632
12966		Spot	1	Image 1	182	1000000081	1633
10782		Spot	1	Image 1	182	1000000071	1634
8885		Spot	1	Image 1	182	1000000078	1635
9279		Spot	1	Image 1	182	1000000079	1636
7114		Spot	1	Image 1	182	1000000080	1637
8014		Spot	1	Image 1	183	1000000082	1638
13364		Spot	1	Image 1	183	1000000081	1639
8657		Spot	1	Image 1	183	1000000071	1640
8727		Spot	1	Image 1	183	1000000079	1641
8610		Spot	1	Image 1	183	1000000080	1642
9427		Spot	1	Image 1	184	1000000082	1643
10187		Spot	1	Image 1	184	1000000081	1644
10433		Spot	1	Image 1	184	1000000071	1645
9863		Spot	1	Image 1	184	1000000078	1646
7766		Spot	1	Image 1	184	1000000079	1647
8073		Spot	1	Image 1	185	1000000082	1648
8541		Spot	1	Image 1	185	1000000083	1649
9494		Spot	1	Image 1	185	1000000081	1650
8374		Spot	1	Image 1	185	1000000071	1651
8516		Spot	1	Image 1	185	1000000078	1652
7536		Spot	1	Image 1	185	1000000080	1653
8672		Spot	1	Image 1	186	1000000082	1654
8035		Spot	1	Image 1	186	1000000083	1655
9296		Spot	1	Image 1	186	1000000081	1656
7208		Spot	1	Image 1	186	1000000071	1657
11078		Spot	1	Image 1	186	1000000078	1658
8843		Spot	1	Image 1	186	1000000080	1659
9923		Spot	1	Image 1	187	1000000082	1660
7212		Spot	1	Image 1	187	1000000083	1661
9454		Spot	1	Image 1	187	1000000081	1662
8221		Spot	1	Image 1	187	1000000071	1663
7991		Spot	1	Image 1	187	1000000078	1664
8583		Spot	1	Image 1	187	1000000080	1665
8639		Spot	1	Image 1	188	1000000082	1666
8490		Spot	1	Image 1	188	1000000083	1667
9920		Spot	1	Image 1	188	1000000081	1668
8682		Spot	1	Image 1	188	1000000078	1669
9323		Spot	1	Image 1	189	1000000082	1670
8392		Spot	1	Image 1	189	1000000083	1671
12510		Spot	1	Image 1	189	1000000081	1672
10108		Spot	1	Image 1	189	1000000078	1673
8510		Spot	1	Image 1	189	1000000080	1674
9928		Spot	1	Image 1	190	1000000082	1675
8886		Spot	1	Image 1	190	1000000083	1676
12140		Spot	1	Image 1	190	1000000081	1677
10466		Spot	1	Image 1	190	1000000078	1678
8087		Spot	1	Image 1	190	1000000080	1679
11019		Spot	1	Image 1	191	1000000082	1680
7325		Spot	1	Image 1	191	1000000083	1681
11700		Spot	1	Image 1	191	1000000081	1682
10853		Spot	1	Image 1	191	1000000078	1683
8139		Spot	1	Image 1	191	1000000080	1684
10629		Spot	1	Image 1	192	1000000082	1685
9860		Spot	1	Image 1	192	1000000081	1686
11439		Spot	1	Image 1	192	1000000078	1687
8078		Spot	1	Image 1	192	1000000080	1688
9865		Spot	1	Image 1	193	1000000082	1689
7605		Spot	1	Image 1	193	1000000083	1690
10358		Spot	1	Image 1	193	1000000081	1691
8259		Spot	1	Image 1	193	1000000078	1692
9934		Spot	1	Image 1	194	1000000082	1693
7213		Spot	1	Image 1	194	1000000083	1694
11403		Spot	1	Image 1	194	1000000081	1695
8334		Spot	1	Image 1	194	1000000078	1696
7345		Spot	1	Image 1	194	1000000080	1697
9791		Spot	1	Image 1	195	1000000082	1698
8938		Spot	1	Image 1	195	1000000083	1699
11267		Spot	1	Image 1	195	1000000081	1700
11504		Spot	1	Image 1	195	1000000078	1701
9943		Spot	1	Image 1	196	1000000082	1702
9515		Spot	1	Image 1	196	1000000083	1703
8572		Spot	1	Image 1	196	1000000081	1704
11199		Spot	1	Image 1	196	1000000078	1705
7554		Spot	1	Image 1	196	1000000080	1706
10907		Spot	1	Image 1	197	1000000082	1707
10668		Spot	1	Image 1	197	1000000081	1708
12815		Spot	1	Image 1	197	1000000078	1709
9998		Spot	1	Image 1	198	1000000082	1710
9017		Spot	1	Image 1	198	1000000081	1711
9078		Spot	1	Image 1	198	1000000084	1712
9998		Spot	1	Image 1	198	1000000078	1713
9127		Spot	1	Image 1	198	1000000085	1714
11183		Spot	1	Image 1	199	1000000082	1715
10140		Spot	1	Image 1	199	1000000081	1716
8771		Spot	1	Image 1	199	1000000084	1717
11455		Spot	1	Image 1	199	1000000078	1718
10493		Spot	1	Image 1	199	1000000085	1719
10081		Spot	1	Image 1	200	1000000082	1720
10100		Spot	1	Image 1	200	1000000081	1721
10139		Spot	1	Image 1	200	1000000084	1722
9864		Spot	1	Image 1	200	1000000078	1723
9475		Spot	1	Image 1	200	1000000085	1724
10116		Spot	1	Image 1	201	1000000082	1725
9217		Spot	1	Image 1	201	1000000081	1726
9584		Spot	1	Image 1	201	1000000084	1727
8708		Spot	1	Image 1	201	1000000085	1728
9417		Spot	1	Image 1	202	1000000082	1729
9133		Spot	1	Image 1	202	1000000081	1730
8657		Spot	1	Image 1	202	1000000084	1731
11205		Spot	1	Image 1	202	1000000085	1732
8532		Spot	1	Image 1	203	1000000082	1733
9866		Spot	1	Image 1	203	1000000081	1734
10229		Spot	1	Image 1	203	1000000084	1735
9144		Spot	1	Image 1	203	1000000085	1736
9917		Spot	1	Image 1	204	1000000082	1737
9878		Spot	1	Image 1	204	1000000081	1738
9694		Spot	1	Image 1	204	1000000084	1739
8452		Spot	1	Image 1	204	1000000085	1740
8939		Spot	1	Image 1	205	1000000082	1741
8396		Spot	1	Image 1	205	1000000081	1742
9079		Spot	1	Image 1	205	1000000084	1743
8809		Spot	1	Image 1	205	1000000085	1744
8694		Spot	1	Image 1	206	1000000082	1745
9813		Spot	1	Image 1	206	1000000081	1746
7648		Spot	1	Image 1	206	1000000084	1747
10141		Spot	1	Image 1	206	1000000085	1748
11195		Spot	1	Image 1	207	1000000082	1749
6863		Spot	1	Image 1	207	1000000081	1750
9431		Spot	1	Image 1	207	1000000084	1751
8399		Spot	1	Image 1	208	1000000082	1752
11434		Spot	1	Image 1	208	1000000084	1753
9261		Spot	1	Image 1	208	1000000085	1754
9591		Spot	1	Image 1	209	1000000084	1755
10666		Spot	1	Image 1	210	1000000082	1756
10635		Spot	1	Image 1	211	1000000082	1757
6818		Spot	1	Image 1	211	1000000086	1758
10045		Spot	1	Image 1	212	1000000082	1759
9224		Spot	1	Image 1	212	1000000086	1760
11719		Spot	1	Image 1	213	1000000082	1761
10472		Spot	1	Image 1	213	1000000086	1762
12077		Spot	1	Image 1	214	1000000082	1763
7312		Spot	1	Image 1	214	1000000087	1764
10380		Spot	1	Image 1	214	1000000086	1765
12625		Spot	1	Image 1	215	1000000082	1766
8914		Spot	1	Image 1	215	1000000087	1767
9499		Spot	1	Image 1	215	1000000086	1768
8940		Spot	1	Image 1	216	1000000088	1769
11950		Spot	1	Image 1	216	1000000082	1770
9240		Spot	1	Image 1	216	1000000089	1771
9087		Spot	1	Image 1	216	1000000087	1772
7917		Spot	1	Image 1	216	1000000086	1773
9380		Spot	1	Image 1	217	1000000088	1774
9889		Spot	1	Image 1	217	1000000082	1775
8954		Spot	1	Image 1	217	1000000087	1776
9560		Spot	1	Image 1	217	1000000086	1777
8424		Spot	1	Image 1	218	1000000088	1778
10979		Spot	1	Image 1	218	1000000082	1779
8867		Spot	1	Image 1	218	1000000089	1780
10175		Spot	1	Image 1	218	1000000087	1781
8887		Spot	1	Image 1	218	1000000086	1782
7457		Spot	1	Image 1	219	1000000090	1783
10184		Spot	1	Image 1	219	1000000089	1784
11487		Spot	1	Image 1	219	1000000087	1785
8975		Spot	1	Image 1	219	1000000086	1786
8323		Spot	1	Image 1	220	1000000088	1787
11469		Spot	1	Image 1	220	1000000090	1788
9971		Spot	1	Image 1	220	1000000091	1789
8115		Spot	1	Image 1	220	1000000089	1790
10342		Spot	1	Image 1	220	1000000087	1791
9748		Spot	1	Image 1	220	1000000086	1792
7830		Spot	1	Image 1	221	1000000088	1793
10018		Spot	1	Image 1	221	1000000090	1794
10270		Spot	1	Image 1	221	1000000091	1795
10924		Spot	1	Image 1	221	1000000089	1796
9079		Spot	1	Image 1	221	1000000087	1797
7973		Spot	1	Image 1	221	1000000086	1798
9232		Spot	1	Image 1	222	1000000092	1799
9459		Spot	1	Image 1	222	1000000090	1800
9020		Spot	1	Image 1	222	1000000091	1801
12863		Spot	1	Image 1	222	1000000089	1802
8730		Spot	1	Image 1	222	1000000087	1803
7637		Spot	1	Image 1	222	1000000086	1804
8572		Spot	1	Image 1	223	1000000088	1805
9871		Spot	1	Image 1	223	1000000092	1806
7492		Spot	1	Image 1	223	1000000090	1807
8994		Spot	1	Image 1	223	1000000091	1808
8469		Spot	1	Image 1	223	1000000089	1809
8801		Spot	1	Image 1	223	1000000093	1810
11529		Spot	1	Image 1	223	1000000087	1811
8728		Spot	1	Image 1	223	1000000086	1812
9824		Spot	1	Image 1	224	1000000092	1813
12238		Spot	1	Image 1	224	1000000094	1814
9080		Spot	1	Image 1	224	1000000091	1815
8077		Spot	1	Image 1	224	1000000089	1816
8925		Spot	1	Image 1	224	1000000093	1817
7368		Spot	1	Image 1	224	1000000087	1818
8734		Spot	1	Image 1	224	1000000086	1819
7426		Spot	1	Image 1	225	1000000088	1820
8712		Spot	1	Image 1	225	1000000092	1821
10529		Spot	1	Image 1	225	1000000090	1822
10271		Spot	1	Image 1	225	1000000094	1823
11851		Spot	1	Image 1	225	1000000091	1824
8372		Spot	1	Image 1	225	1000000093	1825
8647		Spot	1	Image 1	225	1000000087	1826
8244		Spot	1	Image 1	225	1000000086	1827
9392		Spot	1	Image 1	226	1000000088	1828
8375		Spot	1	Image 1	226	1000000092	1829
8237		Spot	1	Image 1	226	1000000090	1830
7193		Spot	1	Image 1	226	1000000094	1831
8139		Spot	1	Image 1	226	1000000091	1832
7563		Spot	1	Image 1	226	1000000089	1833
6994		Spot	1	Image 1	226	1000000093	1834
8657		Spot	1	Image 1	226	1000000086	1835
9823		Spot	1	Image 1	227	1000000092	1836
8326		Spot	1	Image 1	227	1000000090	1837
8169		Spot	1	Image 1	227	1000000094	1838
8645		Spot	1	Image 1	227	1000000091	1839
9883		Spot	1	Image 1	227	1000000089	1840
8209		Spot	1	Image 1	228	1000000088	1841
8997		Spot	1	Image 1	228	1000000092	1842
8899		Spot	1	Image 1	228	1000000090	1843
9775		Spot	1	Image 1	228	1000000094	1844
12429		Spot	1	Image 1	228	1000000091	1845
8414		Spot	1	Image 1	228	1000000093	1846
7712		Spot	1	Image 1	228	1000000089	1847
9179		Spot	1	Image 1	229	1000000092	1848
11301		Spot	1	Image 1	229	1000000090	1849
9759		Spot	1	Image 1	229	1000000094	1850
11192		Spot	1	Image 1	229	1000000091	1851
8064		Spot	1	Image 1	229	1000000093	1852
9112		Spot	1	Image 1	229	1000000089	1853
11323		Spot	1	Image 1	230	1000000092	1854
8630		Spot	1	Image 1	230	1000000090	1855
7574		Spot	1	Image 1	230	1000000094	1856
10800		Spot	1	Image 1	230	1000000091	1857
8771		Spot	1	Image 1	230	1000000089	1858
8050		Spot	1	Image 1	230	1000000095	1859
8669		Spot	1	Image 1	231	1000000092	1860
7758		Spot	1	Image 1	231	1000000094	1861
10232		Spot	1	Image 1	231	1000000091	1862
7084		Spot	1	Image 1	231	1000000093	1863
8041		Spot	1	Image 1	231	1000000089	1864
10788		Spot	1	Image 1	231	1000000095	1865
9218		Spot	1	Image 1	232	1000000092	1866
9018		Spot	1	Image 1	232	1000000094	1867
9788		Spot	1	Image 1	232	1000000091	1868
8056		Spot	1	Image 1	232	1000000093	1869
9217		Spot	1	Image 1	232	1000000089	1870
11172		Spot	1	Image 1	232	1000000095	1871
9946		Spot	1	Image 1	233	1000000092	1872
8845		Spot	1	Image 1	233	1000000094	1873
9145		Spot	1	Image 1	233	1000000093	1874
10017		Spot	1	Image 1	233	1000000095	1875
9935		Spot	1	Image 1	234	1000000092	1876
9409		Spot	1	Image 1	234	1000000094	1877
9480		Spot	1	Image 1	234	1000000091	1878
7309		Spot	1	Image 1	234	1000000093	1879
9487		Spot	1	Image 1	234	1000000095	1880
9178		Spot	1	Image 1	235	1000000092	1881
10039		Spot	1	Image 1	235	1000000091	1882
7971		Spot	1	Image 1	235	1000000095	1883
9652		Spot	1	Image 1	236	1000000092	1884
9633		Spot	1	Image 1	236	1000000094	1885
8742		Spot	1	Image 1	236	1000000096	1886
7147		Spot	1	Image 1	236	1000000095	1887
10478		Spot	1	Image 1	237	1000000092	1888
8647		Spot	1	Image 1	237	1000000096	1889
9413		Spot	1	Image 1	237	1000000094	1890
9860		Spot	1	Image 1	237	1000000095	1891
9832		Spot	1	Image 1	238	1000000092	1892
9608		Spot	1	Image 1	238	1000000096	1893
14575		Spot	1	Image 1	238	1000000094	1894
9307		Spot	1	Image 1	238	1000000095	1895
8706		Spot	1	Image 1	239	1000000092	1896
8867		Spot	1	Image 1	239	1000000096	1897
10691		Spot	1	Image 1	239	1000000094	1898
9959		Spot	1	Image 1	239	1000000095	1899
8366		Spot	1	Image 1	240	1000000092	1900
11062		Spot	1	Image 1	240	1000000096	1901
12520		Spot	1	Image 1	240	1000000094	1902
9826		Spot	1	Image 1	240	1000000095	1903
7626		Spot	1	Image 1	241	1000000092	1904
12089		Spot	1	Image 1	241	1000000096	1905
9079		Spot	1	Image 1	241	1000000094	1906
8241		Spot	1	Image 1	241	1000000095	1907
9331		Spot	1	Image 1	242	1000000092	1908
11042		Spot	1	Image 1	242	1000000096	1909
10275		Spot	1	Image 1	242	1000000095	1910
7522		Spot	1	Image 1	242	1000000097	1911
10859		Spot	1	Image 1	243	1000000092	1912
11076		Spot	1	Image 1	243	1000000096	1913
9724		Spot	1	Image 1	243	1000000095	1914
7521		Spot	1	Image 1	243	1000000097	1915
8594		Spot	1	Image 1	243	1000000098	1916
10094		Spot	1	Image 1	244	1000000092	1917
8299		Spot	1	Image 1	244	1000000096	1918
8911		Spot	1	Image 1	244	1000000095	1919
7404		Spot	1	Image 1	244	1000000097	1920
10253		Spot	1	Image 1	244	1000000098	1921
8750		Spot	1	Image 1	245	1000000092	1922
9877		Spot	1	Image 1	245	1000000096	1923
10191		Spot	1	Image 1	245	1000000095	1924
7045		Spot	1	Image 1	245	1000000097	1925
12496		Spot	1	Image 1	245	1000000098	1926
9178		Spot	1	Image 1	246	1000000092	1927
9615		Spot	1	Image 1	246	1000000096	1928
8569		Spot	1	Image 1	246	1000000098	1929
8671		Spot	1	Image 1	247	1000000092	1930
7823		Spot	1	Image 1	247	1000000096	1931
8169		Spot	1	Image 1	247	1000000097	1932
10132		Spot	1	Image 1	247	1000000098	1933
7060		Spot	1	Image 1	248	1000000092	1934
8377		Spot	1	Image 1	248	1000000096	1935
8485		Spot	1	Image 1	248	1000000097	1936
11486		Spot	1	Image 1	248	1000000098	1937
7565		Spot	1	Image 1	249	1000000092	1938
8788		Spot	1	Image 1	249	1000000096	1939
8412		Spot	1	Image 1	249	1000000097	1940
9187		Spot	1	Image 1	249	1000000098	1941
8078		Spot	1	Image 1	250	1000000092	1942
8616		Spot	1	Image 1	250	1000000096	1943
9390		Spot	1	Image 1	250	1000000098	1944
9590		Spot	1	Image 1	251	1000000092	1945
9120		Spot	1	Image 1	251	1000000096	1946
8153		Spot	1	Image 1	251	1000000097	1947
10026		Spot	1	Image 1	251	1000000098	1948
10690		Spot	1	Image 1	252	1000000096	1949
7402		Spot	1	Image 1	252	1000000097	1950
13311		Spot	1	Image 1	252	1000000098	1951
8745		Spot	1	Image 1	253	1000000097	1952
8892		Spot	1	Image 1	253	1000000098	1953
9732		Spot	1	Image 1	254	1000000097	1954
10812		Spot	1	Image 1	254	1000000098	1955
9114		Spot	1	Image 1	255	1000000097	1956
9419		Spot	1	Image 1	255	1000000098	1957
7335		Spot	1	Image 1	256	1000000097	1958
9743		Spot	1	Image 1	257	1000000099	1959
9161		Spot	1	Image 1	257	1000000097	1960
10254		Spot	1	Image 1	258	1000000099	1961
8133		Spot	1	Image 1	258	1000000097	1962
7432		Spot	1	Image 1	259	1000000097	1963
10052		Spot	1	Image 1	260	1000000099	1964
8252		Spot	1	Image 1	260	1000000097	1965
7669		Spot	1	Image 1	261	1000000099	1966
7706		Spot	1	Image 1	261	1000000097	1967
8628		Spot	1	Image 1	262	1000000099	1968
8385		Spot	1	Image 1	262	1000000097	1969
9925		Spot	1	Image 1	263	1000000100	1970
8433		Spot	1	Image 1	263	1000000097	1971
4372		Spot	1	Image 1	264	1000000099	1972
8725		Spot	1	Image 1	264	1000000100	1973
7825		Spot	1	Image 1	264	1000000097	1974
8204		Spot	1	Image 1	265	1000000099	1975
10830		Spot	1	Image 1	265	1000000100	1976
8923		Spot	1	Image 1	265	1000000101	1977
7315		Spot	1	Image 1	265	1000000097	1978
8848		Spot	1	Image 1	266	1000000099	1979
9430		Spot	1	Image 1	266	1000000100	1980
9185		Spot	1	Image 1	266	1000000101	1981
7531		Spot	1	Image 1	266	1000000097	1982
8289		Spot	1	Image 1	267	1000000099	1983
10323		Spot	1	Image 1	267	1000000100	1984
10035		Spot	1	Image 1	267	1000000101	1985
7717		Spot	1	Image 1	267	1000000097	1986
8259		Spot	1	Image 1	268	1000000102	1987
7652		Spot	1	Image 1	268	1000000100	1988
9673		Spot	1	Image 1	268	1000000097	1989
7682		Spot	1	Image 1	269	1000000102	1990
9462		Spot	1	Image 1	269	1000000100	1991
10067		Spot	1	Image 1	269	1000000101	1992
8743		Spot	1	Image 1	270	1000000102	1993
10258		Spot	1	Image 1	270	1000000100	1994
9330		Spot	1	Image 1	270	1000000101	1995
7226		Spot	1	Image 1	271	1000000102	1996
[truncated: 1,088 more rows]
