# Supplementary material for: Satb1 integrates DNA binding site geometry and torsional stress to differentially target nucleosome-dense regions
Source: Nat Commun. 2019 Jul 19;10:3221. doi: 10.1038/s41467-019-11118-8 (PMC6642133; doi:10.1038/s41467-019-11118-8)
Supplement: Supplementary file 10 — Source Data [file 41467_2019_11118_MOESM10_ESM.zip › Source data/Single Molecule Tracking/single molecule tracks/del HD analysis/PDZ-CUT1-CUT2-STABLE-AC_292c9_TRIAL 2_Statistics/PDZ-CUT1-CUT2-STABLE-AC_292c9_TRIAL 2_Overall.csv]

Overall
====================
Variable	Value	Unit	Time	ID
Number of Spots per Time Point	5		1
Number of Spots per Time Point	6		2
Number of Spots per Time Point	8		3
Number of Spots per Time Point	9		4
Number of Spots per Time Point	13		5
Number of Spots per Time Point	14		6
Number of Spots per Time Point	15		7
Number of Spots per Time Point	14		8
Number of Spots per Time Point	18		9
Number of Spots per Time Point	18		10
Number of Spots per Time Point	20		11
Number of Spots per Time Point	20		12
Number of Spots per Time Point	20		13
Number of Spots per Time Point	23		14
Number of Spots per Time Point	22		15
Number of Spots per Time Point	18		16
Number of Spots per Time Point	19		17
Number of Spots per Time Point	19		18
Number of Spots per Time Point	16		19
Number of Spots per Time Point	18		20
Number of Spots per Time Point	15		21
Number of Spots per Time Point	17		22
Number of Spots per Time Point	16		23
Number of Spots per Time Point	17		24
Number of Spots per Time Point	15		25
Number of Spots per Time Point	13		26
Number of Spots per Time Point	13		27
Number of Spots per Time Point	15		28
Number of Spots per Time Point	13		29
Number of Spots per Time Point	15		30
Number of Spots per Time Point	15		31
Number of Spots per Time Point	16		32
Number of Spots per Time Point	13		33
Number of Spots per Time Point	15		34
Number of Spots per Time Point	15		35
Number of Spots per Time Point	15		36
Number of Spots per Time Point	12		37
Number of Spots per Time Point	13		38
Number of Spots per Time Point	17		39
Number of Spots per Time Point	16		40
Number of Spots per Time Point	14		41
Number of Spots per Time Point	15		42
Number of Spots per Time Point	13		43
Number of Spots per Time Point	15		44
Number of Spots per Time Point	14		45
Number of Spots per Time Point	15		46
Number of Spots per Time Point	15		47
Number of Spots per Time Point	12		48
Number of Spots per Time Point	13		49
Number of Spots per Time Point	14		50
Number of Spots per Time Point	14		51
Number of Spots per Time Point	15		52
Number of Spots per Time Point	14		53
Number of Spots per Time Point	14		54
Number of Spots per Time Point	11		55
Number of Spots per Time Point	10		56
Number of Spots per Time Point	10		57
Number of Spots per Time Point	11		58
Number of Spots per Time Point	10		59
Number of Spots per Time Point	10		60
Number of Spots per Time Point	10		61
Number of Spots per Time Point	10		62
Number of Spots per Time Point	8		63
Number of Spots per Time Point	10		64
Number of Spots per Time Point	10		65
Number of Spots per Time Point	10		66
Number of Spots per Time Point	14		67
Number of Spots per Time Point	14		68
Number of Spots per Time Point	12		69
Number of Spots per Time Point	12		70
Number of Spots per Time Point	11		71
Number of Spots per Time Point	10		72
Number of Spots per Time Point	12		73
Number of Spots per Time Point	13		74
Number of Spots per Time Point	12		75
Number of Spots per Time Point	13		76
Number of Spots per Time Point	12		77
Number of Spots per Time Point	9		78
Number of Spots per Time Point	7		79
Number of Spots per Time Point	6		80
Number of Spots per Time Point	7		81
Number of Spots per Time Point	7		82
Number of Spots per Time Point	5		83
Number of Spots per Time Point	7		84
Number of Spots per Time Point	6		85
Number of Spots per Time Point	7		86
Number of Spots per Time Point	6		87
Number of Spots per Time Point	7		88
Number of Spots per Time Point	7		89
Number of Spots per Time Point	6		90
Number of Spots per Time Point	6		91
Number of Spots per Time Point	7		92
Number of Spots per Time Point	6		93
Number of Spots per Time Point	6		94
Number of Spots per Time Point	6		95
Number of Spots per Time Point	8		96
Number of Spots per Time Point	7		97
Number of Spots per Time Point	6		98
Number of Spots per Time Point	6		99
Number of Spots per Time Point	6		100
Number of Spots per Time Point	6		101
Number of Spots per Time Point	6		102
Number of Spots per Time Point	5		103
Number of Spots per Time Point	5		104
Number of Spots per Time Point	5		105
Number of Spots per Time Point	4		106
Number of Spots per Time Point	4		107
Number of Spots per Time Point	4		108
Number of Spots per Time Point	3		109
Number of Spots per Time Point	3		110
Number of Spots per Time Point	2		111
Number of Spots per Time Point	2		112
Number of Spots per Time Point	2		113
Number of Spots per Time Point	3		114
Number of Spots per Time Point	4		115
Number of Spots per Time Point	3		116
Number of Spots per Time Point	4		117
Number of Spots per Time Point	4		118
Number of Spots per Time Point	4		119
Number of Spots per Time Point	4		120
Number of Spots per Time Point	3		121
Number of Spots per Time Point	5		122
Number of Spots per Time Point	5		123
Number of Spots per Time Point	4		124
Number of Spots per Time Point	4		125
Number of Spots per Time Point	4		126
Number of Spots per Time Point	4		127
Number of Spots per Time Point	4		128
Number of Spots per Time Point	4		129
Number of Spots per Time Point	5		130
Number of Spots per Time Point	6		131
Number of Spots per Time Point	8		132
Number of Spots per Time Point	8		133
Number of Spots per Time Point	7		134
Number of Spots per Time Point	7		135
Number of Spots per Time Point	7		136
Number of Spots per Time Point	7		137
Number of Spots per Time Point	5		138
Number of Spots per Time Point	7		139
Number of Spots per Time Point	7		140
Number of Spots per Time Point	7		141
Number of Spots per Time Point	7		142
Number of Spots per Time Point	5		143
Number of Spots per Time Point	7		144
Number of Spots per Time Point	6		145
Number of Spots per Time Point	6		146
Number of Spots per Time Point	5		147
Number of Spots per Time Point	6		148
Number of Spots per Time Point	5		149
Number of Spots per Time Point	4		150
Number of Spots per Time Point	8		151
Number of Spots per Time Point	9		152
Number of Spots per Time Point	9		153
Number of Spots per Time Point	7		154
Number of Spots per Time Point	9		155
Number of Spots per Time Point	9		156
Number of Spots per Time Point	9		157
Number of Spots per Time Point	8		158
Number of Spots per Time Point	6		159
Number of Spots per Time Point	7		160
Number of Spots per Time Point	7		161
Number of Spots per Time Point	7		162
Number of Spots per Time Point	6		163
Number of Spots per Time Point	6		164
Number of Spots per Time Point	5		165
Number of Spots per Time Point	4		166
Number of Spots per Time Point	3		167
Number of Spots per Time Point	3		168
Number of Spots per Time Point	2		169
Number of Spots per Time Point	3		170
Number of Spots per Time Point	2		171
Number of Spots per Time Point	3		172
Number of Spots per Time Point	2		173
Number of Spots per Time Point	4		174
Number of Spots per Time Point	2		175
Number of Spots per Time Point	5		176
Number of Spots per Time Point	4		177
Number of Spots per Time Point	6		178
Number of Spots per Time Point	5		179
Number of Spots per Time Point	6		180
Number of Spots per Time Point	6		181
Number of Spots per Time Point	6		182
Number of Spots per Time Point	5		183
Number of Spots per Time Point	5		184
Number of Spots per Time Point	6		185
Number of Spots per Time Point	6		186
Number of Spots per Time Point	6		187
Number of Spots per Time Point	4		188
Number of Spots per Time Point	5		189
Number of Spots per Time Point	5		190
Number of Spots per Time Point	5		191
Number of Spots per Time Point	4		192
Number of Spots per Time Point	4		193
Number of Spots per Time Point	5		194
Number of Spots per Time Point	4		195
Number of Spots per Time Point	5		196
Number of Spots per Time Point	3		197
Number of Spots per Time Point	5		198
Number of Spots per Time Point	5		199
Number of Spots per Time Point	5		200
Number of Spots per Time Point	4		201
Number of Spots per Time Point	4		202
Number of Spots per Time Point	4		203
Number of Spots per Time Point	4		204
Number of Spots per Time Point	4		205
Number of Spots per Time Point	4		206
Number of Spots per Time Point	3		207
Number of Spots per Time Point	3		208
Number of Spots per Time Point	1		209
Number of Spots per Time Point	1		210
Number of Spots per Time Point	2		211
Number of Spots per Time Point	2		212
Number of Spots per Time Point	2		213
Number of Spots per Time Point	3		214
Number of Spots per Time Point	3		215
Number of Spots per Time Point	5		216
Number of Spots per Time Point	4		217
Number of Spots per Time Point	5		218
Number of Spots per Time Point	4		219
Number of Spots per Time Point	6		220
Number of Spots per Time Point	6		221
Number of Spots per Time Point	6		222
Number of Spots per Time Point	8		223
Number of Spots per Time Point	7		224
Number of Spots per Time Point	8		225
Number of Spots per Time Point	8		226
Number of Spots per Time Point	5		227
Number of Spots per Time Point	7		228
Number of Spots per Time Point	6		229
Number of Spots per Time Point	6		230
Number of Spots per Time Point	6		231
Number of Spots per Time Point	6		232
Number of Spots per Time Point	4		233
Number of Spots per Time Point	5		234
Number of Spots per Time Point	3		235
Number of Spots per Time Point	4		236
Number of Spots per Time Point	4		237
Number of Spots per Time Point	4		238
Number of Spots per Time Point	4		239
Number of Spots per Time Point	4		240
Number of Spots per Time Point	4		241
Number of Spots per Time Point	4		242
Number of Spots per Time Point	5		243
Number of Spots per Time Point	5		244
Number of Spots per Time Point	5		245
Number of Spots per Time Point	3		246
Number of Spots per Time Point	4		247
Number of Spots per Time Point	4		248
Number of Spots per Time Point	4		249
Number of Spots per Time Point	3		250
Number of Spots per Time Point	4		251
Number of Spots per Time Point	3		252
Number of Spots per Time Point	2		253
Number of Spots per Time Point	2		254
Number of Spots per Time Point	2		255
Number of Spots per Time Point	1		256
Number of Spots per Time Point	2		257
Number of Spots per Time Point	2		258
Number of Spots per Time Point	1		259
Number of Spots per Time Point	2		260
Number of Spots per Time Point	2		261
Number of Spots per Time Point	2		262
Number of Spots per Time Point	2		263
Number of Spots per Time Point	3		264
Number of Spots per Time Point	4		265
Number of Spots per Time Point	4		266
Number of Spots per Time Point	4		267
Number of Spots per Time Point	3		268
Number of Spots per Time Point	3		269
Number of Spots per Time Point	3		270
Number of Spots per Time Point	3		271
Number of Spots per Time Point	3		272
Number of Spots per Time Point	3		273
Number of Spots per Time Point	3		274
Number of Spots per Time Point	3		275
Number of Spots per Time Point	3		276
Number of Spots per Time Point	3		277
Number of Spots per Time Point	4		278
Number of Spots per Time Point	3		279
Number of Spots per Time Point	4		280
Number of Spots per Time Point	3		281
Number of Spots per Time Point	3		282
Number of Spots per Time Point	2		283
Number of Spots per Time Point	3		284
Number of Spots per Time Point	3		285
Number of Spots per Time Point	3		286
Number of Spots per Time Point	2		287
Number of Spots per Time Point	1		288
Number of Spots per Time Point	2		289
Number of Spots per Time Point	1		290
Number of Spots per Time Point	1		291
Number of Spots per Time Point	1		292
Number of Spots per Time Point	1		293
Number of Spots per Time Point	1		294
Number of Spots per Time Point	1		295
Number of Spots per Time Point	1		296
Number of Spots per Time Point	1		297
Number of Spots per Time Point	1		307
Number of Spots per Time Point	1		308
Number of Spots per Time Point	1		309
Number of Spots per Time Point	2		310
Number of Spots per Time Point	2		311
Number of Spots per Time Point	2		312
Number of Spots per Time Point	2		313
Number of Spots per Time Point	2		314
Number of Spots per Time Point	2		315
Number of Spots per Time Point	2		316
Number of Spots per Time Point	3		317
Number of Spots per Time Point	3		318
Number of Spots per Time Point	3		319
Number of Spots per Time Point	3		320
Number of Spots per Time Point	3		321
Number of Spots per Time Point	3		322
Number of Spots per Time Point	3		323
Number of Spots per Time Point	4		324
Number of Spots per Time Point	4		325
Number of Spots per Time Point	3		326
Number of Spots per Time Point	3		327
Number of Spots per Time Point	3		328
Number of Spots per Time Point	3		329
Number of Spots per Time Point	4		330
Number of Spots per Time Point	4		331
Number of Spots per Time Point	4		332
Number of Spots per Time Point	4		333
Number of Spots per Time Point	3		334
Number of Spots per Time Point	1		335
Number of Spots per Time Point	3		336
Number of Spots per Time Point	2		337
Number of Spots per Time Point	3		338
Number of Spots per Time Point	3		339
Number of Spots per Time Point	3		340
Number of Spots per Time Point	3		341
Number of Spots per Time Point	3		342
Number of Spots per Time Point	3		343
Number of Spots per Time Point	3		344
Number of Spots per Time Point	2		345
Number of Spots per Time Point	3		346
Number of Spots per Time Point	3		347
Number of Spots per Time Point	3		348
Number of Spots per Time Point	3		349
Number of Spots per Time Point	3		350
Number of Spots per Time Point	3		351
Number of Spots per Time Point	3		352
Number of Spots per Time Point	3		353
Number of Spots per Time Point	3		354
Number of Spots per Time Point	2		355
Number of Spots per Time Point	1		356
Number of Spots per Time Point	2		357
Number of Spots per Time Point	2		358
Number of Spots per Time Point	2		359
Number of Spots per Time Point	2		360
Number of Spots per Time Point	2		361
Number of Spots per Time Point	2		362
Number of Spots per Time Point	2		363
Number of Spots per Time Point	2		364
Number of Spots per Time Point	1		365
Number of Spots per Time Point	1		367
Number of Spots per Time Point	1		368
Number of Spots per Time Point	2		370
Number of Spots per Time Point	1		371
Number of Spots per Time Point	2		372
Number of Spots per Time Point	2		373
Number of Spots per Time Point	2		374
Number of Spots per Time Point	2		375
Number of Spots per Time Point	2		376
Number of Spots per Time Point	2		377
Number of Spots per Time Point	2		378
Number of Spots per Time Point	2		379
Number of Spots per Time Point	2		380
Number of Spots per Time Point	1		381
Number of Spots per Time Point	3		382
Number of Spots per Time Point	2		383
Number of Spots per Time Point	3		384
Number of Spots per Time Point	3		385
Number of Spots per Time Point	3		386
Number of Spots per Time Point	4		387
Number of Spots per Time Point	4		388
Number of Spots per Time Point	4		389
Number of Spots per Time Point	4		390
Number of Spots per Time Point	4		391
Number of Spots per Time Point	4		392
Number of Spots per Time Point	4		393
Number of Spots per Time Point	4		394
Number of Spots per Time Point	4		395
Number of Spots per Time Point	4		396
Number of Spots per Time Point	3		397
Number of Spots per Time Point	3		398
Number of Spots per Time Point	2		399
Number of Spots per Time Point	3		400
Number of Spots per Time Point	2		401
Number of Spots per Time Point	2		402
Number of Spots per Time Point	1		403
Number of Spots per Time Point	1		404
Number of Spots per Time Point	1		405
Number of Spots per Time Point	1		406
Number of Spots per Time Point	1		407
Number of Spots per Time Point	1		408
Number of Spots per Time Point	2		410
Number of Spots per Time Point	2		411
Number of Spots per Time Point	4		412
Number of Spots per Time Point	4		413
Number of Spots per Time Point	5		414
Number of Spots per Time Point	4		415
Number of Spots per Time Point	6		416
Number of Spots per Time Point	5		417
Number of Spots per Time Point	5		418
Number of Spots per Time Point	5		419
Number of Spots per Time Point	5		420
Number of Spots per Time Point	5		421
Number of Spots per Time Point	4		422
Number of Spots per Time Point	6		423
Number of Spots per Time Point	6		424
Number of Spots per Time Point	5		425
Number of Spots per Time Point	4		426
Number of Spots per Time Point	4		427
Number of Spots per Time Point	4		428
Number of Spots per Time Point	4		429
Number of Spots per Time Point	3		430
Number of Spots per Time Point	4		431
Number of Spots per Time Point	4		432
Number of Spots per Time Point	4		433
Number of Spots per Time Point	3		434
Number of Spots per Time Point	3		435
Number of Spots per Time Point	3		436
Number of Spots per Time Point	3		437
Number of Spots per Time Point	3		438
Number of Spots per Time Point	3		439
Number of Spots per Time Point	3		440
Number of Spots per Time Point	2		441
Number of Spots per Time Point	3		442
Number of Spots per Time Point	1		443
Number of Spots per Time Point	2		444
Number of Spots per Time Point	2		445
Number of Spots per Time Point	1		446
Number of Spots per Time Point	2		447
Number of Spots per Time Point	3		448
Number of Spots per Time Point	3		449
Number of Spots per Time Point	3		450
Number of Spots per Time Point	4		451
Number of Spots per Time Point	3		452
Number of Spots per Time Point	4		453
Number of Spots per Time Point	4		454
Number of Spots per Time Point	4		455
Number of Spots per Time Point	3		456
Number of Spots per Time Point	4		457
Number of Spots per Time Point	4		458
Number of Spots per Time Point	2		459
Number of Spots per Time Point	3		460
Number of Spots per Time Point	2		461
Number of Spots per Time Point	2		462
Number of Spots per Time Point	1		463
Number of Spots per Time Point	1		464
Number of Spots per Time Point	1		465
Number of Spots per Time Point	1		466
Number of Spots per Time Point	1		467
Number of Spots per Time Point	1		468
Number of Spots per Time Point	1		469
Number of Spots per Time Point	1		470
Number of Spots per Time Point	2		471
Number of Spots per Time Point	2		472
Number of Spots per Time Point	2		473
Number of Spots per Time Point	2		474
Number of Spots per Time Point	2		475
Number of Spots per Time Point	2		476
Number of Spots per Time Point	2		477
Number of Spots per Time Point	2		478
Number of Spots per Time Point	2		479
Number of Spots per Time Point	2		480
Number of Spots per Time Point	2		481
Number of Spots per Time Point	2		482
Number of Spots per Time Point	2		483
Number of Spots per Time Point	1		484
Number of Spots per Time Point	2		485
Number of Spots per Time Point	2		486
Number of Spots per Time Point	1		487
Number of Spots per Time Point	1		488
Number of Spots per Time Point	1		489
Number of Spots per Time Point	2		490
Number of Spots per Time Point	2		491
Number of Spots per Time Point	2		492
Number of Spots per Time Point	2		493
Number of Spots per Time Point	3		494
Number of Spots per Time Point	1		495
Number of Spots per Time Point	3		496
Number of Spots per Time Point	3		497
Number of Spots per Time Point	2		498
Number of Spots per Time Point	2		499
Number of Spots per Time Point	2		500
Number of Spots per Time Point	2		501
Number of Spots per Time Point	1		502
Number of Spots per Time Point	3		503
Number of Spots per Time Point	3		504
Number of Spots per Time Point	2		505
Number of Spots per Time Point	2		506
Number of Spots per Time Point	2		507
Number of Spots per Time Point	3		508
Number of Spots per Time Point	3		509
Number of Spots per Time Point	3		510
Number of Spots per Time Point	3		511
Number of Spots per Time Point	3		512
Number of Spots per Time Point	3		513
Number of Spots per Time Point	2		514
Number of Spots per Time Point	2		515
Number of Spots per Time Point	2		516
Number of Spots per Time Point	1		517
Number of Spots per Time Point	1		518
Number of Spots per Time Point	1		520
Number of Spots per Time Point	1		521
Number of Spots per Time Point	1		522
Number of Spots per Time Point	1		523
Number of Spots per Time Point	1		524
Number of Spots per Time Point	1		525
Number of Spots per Time Point	1		526
Number of Spots per Time Point	1		527
Number of Spots per Time Point	1		528
Number of Spots per Time Point	1		529
Number of Spots per Time Point	1		530
Number of Spots per Time Point	1		531
Number of Spots per Time Point	1		532
Number of Spots per Time Point	1		533
Number of Spots per Time Point	1		534
Number of Spots per Time Point	1		535
Number of Spots per Time Point	1		537
Number of Spots per Time Point	1		550
Number of Spots per Time Point	1		551
Number of Spots per Time Point	1		553
Number of Spots per Time Point	1		554
Number of Spots per Time Point	1		555
Number of Spots per Time Point	1		556
Number of Spots per Time Point	1		557
Number of Spots per Time Point	1		558
Number of Spots per Time Point	1		559
Number of Spots per Time Point	1		560
Number of Spots per Time Point	1		561
Number of Spots per Time Point	1		563
Number of Spots per Time Point	1		564
Number of Spots per Time Point	1		566
Number of Spots per Time Point	1		567
Number of Spots per Time Point	1		568
Number of Spots per Time Point	1		569
Number of Spots per Time Point	1		570
Number of Spots per Time Point	1		571
Number of Spots per Time Point	1		572
Number of Spots per Time Point	1		573
Number of Spots per Time Point	1		574
Number of Spots per Time Point	1		575
Number of Spots per Time Point	1		579
Number of Spots per Time Point	1		580
Number of Spots per Time Point	1		581
Number of Spots per Time Point	1		582
Number of Spots per Time Point	2		583
Number of Spots per Time Point	2		584
Number of Spots per Time Point	2		585
Number of Spots per Time Point	2		586
Number of Spots per Time Point	2		587
Number of Spots per Time Point	2		588
Number of Spots per Time Point	2		589
Number of Spots per Time Point	2		590
Number of Spots per Time Point	2		591
Number of Spots per Time Point	2		592
Number of Spots per Time Point	1		593
Number of Spots per Time Point	2		594
Number of Spots per Time Point	2		595
Number of Spots per Time Point	1		596
Number of Spots per Time Point	1		597
Number of Spots per Time Point	1		598
Number of Spots per Time Point	1		599
Number of Spots per Time Point	1		600
Number of Spots per Time Point	1		601
Number of Spots per Time Point	1		602
Number of Spots per Time Point	1		603
Number of Spots per Time Point	1		604
Number of Spots per Time Point	1		605
Number of Spots per Time Point	1		606
Number of Spots per Time Point	1		607
Number of Spots per Time Point	1		608
Number of Spots per Time Point	1		609
Number of Spots per Time Point	1		610
Number of Spots per Time Point	2		611
Number of Spots per Time Point	2		612
Number of Spots per Time Point	2		613
Number of Spots per Time Point	2		614
Number of Spots per Time Point	2		615
Number of Spots per Time Point	2		616
Number of Spots per Time Point	2		617
Number of Spots per Time Point	2		618
Number of Spots per Time Point	2		619
Number of Spots per Time Point	2		620
Number of Spots per Time Point	2		621
Number of Spots per Time Point	2		622
Number of Spots per Time Point	2		623
Number of Spots per Time Point	2		624
Number of Spots per Time Point	2		625
Number of Spots per Time Point	1		626
Number of Spots per Time Point	2		627
Number of Spots per Time Point	1		628
Number of Spots per Time Point	2		629
Number of Spots per Time Point	2		630
Number of Spots per Time Point	3		631
Number of Spots per Time Point	3		632
Number of Spots per Time Point	1		633
Number of Spots per Time Point	3		634
Number of Spots per Time Point	3		635
Number of Spots per Time Point	2		636
Number of Spots per Time Point	3		637
Number of Spots per Time Point	3		638
Number of Spots per Time Point	2		639
Number of Spots per Time Point	2		640
Number of Spots per Time Point	3		641
Number of Spots per Time Point	1		642
Number of Spots per Time Point	3		643
Number of Spots per Time Point	3		644
Number of Spots per Time Point	2		645
Number of Spots per Time Point	1		646
Number of Spots per Time Point	2		647
Number of Spots per Time Point	1		648
Number of Spots per Time Point	1		649
Number of Spots per Time Point	1		657
Number of Spots per Time Point	1		658
Number of Spots per Time Point	1		659
Number of Spots per Time Point	1		661
Number of Spots per Time Point	1		662
Number of Spots per Time Point	1		663
Number of Spots per Time Point	1		664
Number of Spots per Time Point	2		665
Number of Spots per Time Point	2		666
Number of Spots per Time Point	2		667
Number of Spots per Time Point	1		668
Number of Spots per Time Point	2		669
Number of Spots per Time Point	2		670
Number of Spots per Time Point	2		671
Number of Spots per Time Point	2		672
Number of Spots per Time Point	2		673
Number of Spots per Time Point	2		674
Number of Spots per Time Point	2		675
Number of Spots per Time Point	2		676
Number of Spots per Time Point	2		677
Number of Spots per Time Point	2		678
Number of Spots per Time Point	2		679
Number of Spots per Time Point	2		680
Number of Spots per Time Point	2		681
Number of Spots per Time Point	2		682
Number of Spots per Time Point	2		683
Number of Spots per Time Point	2		684
Number of Spots per Time Point	2		685
Number of Spots per Time Point	1		686
Number of Spots per Time Point	2		687
Number of Spots per Time Point	2		688
Number of Spots per Time Point	2		689
Number of Spots per Time Point	1		690
Number of Spots per Time Point	1		691
Number of Spots per Time Point	1		692
Number of Spots per Time Point	1		693
Number of Spots per Time Point	1		694
Number of Spots per Time Point	1		695
Number of Spots per Time Point	1		696
Number of Spots per Time Point	1		697
Number of Spots per Time Point	1		699
Number of Spots per Time Point	1		700
Number of Spots per Time Point	1		701
Number of Spots per Time Point	1		702
Number of Spots per Time Point	1		703
Number of Spots per Time Point	1		704
Number of Spots per Time Point	1		705
Number of Spots per Time Point	1		708
Number of Spots per Time Point	1		709
Number of Spots per Time Point	1		711
Number of Spots per Time Point	1		713
Number of Spots per Time Point	1		714
Number of Spots per Time Point	1		715
Number of Spots per Time Point	1		716
Number of Spots per Time Point	1		717
Number of Spots per Time Point	1		718
Number of Spots per Time Point	1		719
Number of Spots per Time Point	1		720
Number of Spots per Time Point	1		721
Number of Spots per Time Point	1		723
Number of Spots per Time Point	1		724
Number of Spots per Time Point	1		726
Number of Spots per Time Point	1		727
Number of Spots per Time Point	1		728
Number of Spots per Time Point	1		729
Number of Spots per Time Point	1		733
Number of Spots per Time Point	1		734
Number of Spots per Time Point	1		735
Number of Spots per Time Point	1		736
Number of Spots per Time Point	2		737
Number of Spots per Time Point	2		738
Number of Spots per Time Point	1		739
Number of Spots per Time Point	2		740
Number of Spots per Time Point	1		741
Number of Spots per Time Point	2		742
Number of Spots per Time Point	2		743
Number of Spots per Time Point	2		744
Number of Spots per Time Point	2		745
Number of Spots per Time Point	1		746
Number of Spots per Time Point	1		747
Number of Spots per Time Point	1		748
Number of Spots per Time Point	2		749
Number of Spots per Time Point	2		750
Number of Spots per Time Point	2		751
Number of Spots per Time Point	2		752
Number of Spots per Time Point	2		753
Number of Spots per Time Point	2		754
Number of Spots per Time Point	2		755
Number of Spots per Time Point	2		756
Number of Spots per Time Point	1		757
Number of Spots per Time Point	2		758
Number of Spots per Time Point	1		759
Number of Spots per Time Point	2		760
Number of Spots per Time Point	2		761
Number of Spots per Time Point	3		762
Number of Spots per Time Point	2		763
Number of Spots per Time Point	3		764
Number of Spots per Time Point	3		765
Number of Spots per Time Point	3		766
Number of Spots per Time Point	3		767
Number of Spots per Time Point	3		768
Number of Spots per Time Point	2		769
Number of Spots per Time Point	3		770
Number of Spots per Time Point	2		771
Number of Spots per Time Point	3		772
Number of Spots per Time Point	2		773
Number of Spots per Time Point	2		774
Number of Spots per Time Point	2		775
Number of Spots per Time Point	2		776
Number of Spots per Time Point	1		777
Number of Spots per Time Point	2		778
Number of Spots per Time Point	2		779
Number of Spots per Time Point	2		780
Number of Spots per Time Point	2		781
Number of Spots per Time Point	2		782
Number of Spots per Time Point	2		783
Number of Spots per Time Point	2		784
Number of Spots per Time Point	2		785
Number of Spots per Time Point	2		786
Number of Spots per Time Point	1		787
Number of Spots per Time Point	1		788
Number of Spots per Time Point	1		789
Number of Spots per Time Point	1		790
Number of Spots per Time Point	1		791
Number of Spots per Time Point	1		792
Number of Spots per Time Point	1		793
Number of Spots per Time Point	1		794
Number of Spots per Time Point	1		795
Number of Spots per Time Point	1		796
Number of Spots per Time Point	2		797
Number of Spots per Time Point	2		798
Number of Spots per Time Point	1		799
Number of Spots per Time Point	2		800
Number of Spots per Time Point	1		801
Number of Spots per Time Point	1		802
Number of Spots per Time Point	1		803
Number of Spots per Time Point	1		804
Number of Spots per Time Point	1		805
Number of Spots per Time Point	1		806
Number of Spots per Time Point	2		807
Number of Spots per Time Point	2		808
Number of Spots per Time Point	2		809
Number of Spots per Time Point	2		810
Number of Spots per Time Point	2		811
Number of Spots per Time Point	2		812
Number of Spots per Time Point	2		813
Number of Spots per Time Point	2		814
Number of Spots per Time Point	2		815
Number of Spots per Time Point	2		816
Number of Spots per Time Point	2		817
Number of Spots per Time Point	2		818
Number of Spots per Time Point	1		819
Number of Spots per Time Point	1		820
Number of Spots per Time Point	1		821
Number of Spots per Time Point	1		822
Number of Spots per Time Point	1		823
Number of Spots per Time Point	1		824
Number of Spots per Time Point	1		825
Number of Spots per Time Point	1		826
Number of Spots per Time Point	1		827
Number of Spots per Time Point	1		828
Number of Spots per Time Point	1		829
Number of Spots per Time Point	2		831
Number of Spots per Time Point	3		832
Number of Spots per Time Point	2		833
Number of Spots per Time Point	2		834
Number of Spots per Time Point	3		835
Number of Spots per Time Point	4		836
Number of Spots per Time Point	3		837
Number of Spots per Time Point	4		838
Number of Spots per Time Point	4		839
Number of Spots per Time Point	3		840
Number of Spots per Time Point	4		841
Number of Spots per Time Point	3		842
Number of Spots per Time Point	4		843
Number of Spots per Time Point	3		844
Number of Spots per Time Point	3		845
Number of Spots per Time Point	3		846
Number of Spots per Time Point	2		847
Number of Spots per Time Point	1		848
Number of Spots per Time Point	1		850
Number of Spots per Time Point	1		851
Number of Spots per Time Point	1		852
Number of Spots per Time Point	1		853
Number of Spots per Time Point	1		854
Number of Spots per Time Point	1		855
Number of Spots per Time Point	1		856
Number of Spots per Time Point	1		858
Number of Spots per Time Point	1		859
Number of Spots per Time Point	1		860
Number of Spots per Time Point	1		861
Number of Spots per Time Point	1		863
Number of Spots per Time Point	1		864
Number of Spots per Time Point	1		865
Number of Spots per Time Point	1		866
Number of Tracks	163
Total Number of Spots	3085
