# Supplementary material for: Satb1 integrates DNA binding site geometry and torsional stress to differentially target nucleosome-dense regions
Source: Nat Commun. 2019 Jul 19;10:3221. doi: 10.1038/s41467-019-11118-8 (PMC6642133; doi:10.1038/s41467-019-11118-8)
Supplement: Supplementary file 10 — Source Data [file 41467_2019_11118_MOESM10_ESM.zip › Source data/Single Molecule Tracking/single molecule tracks/del HD analysis/PDZ-CUT1-CUT2-STABLE-AC_292c9_TRIAL 2_Statistics/PDZ-CUT1-CUT2-STABLE-AC_292c9_TRIAL 2_Speed.csv]

Speed
====================
Speed	Unit	Category	Time	TrackID	ID
0.547372	um/s	Spot	1	1000000000	0
0.649979	um/s	Spot	1	1000000001	1
1.86009	um/s	Spot	1	1000000002	2
1.13368	um/s	Spot	1	1000000003	3
3.90501	um/s	Spot	1	1000000004	4
0.423882	um/s	Spot	2	1000000000	5
0.24176	um/s	Spot	2	1000000005	6
0.64809	um/s	Spot	2	1000000001	7
0.475965	um/s	Spot	2	1000000002	8
0.705961	um/s	Spot	2	1000000003	9
2.95846	um/s	Spot	2	1000000004	10
0.0690174	um/s	Spot	3	1000000006	11
0.0899513	um/s	Spot	3	1000000007	12
0.0920673	um/s	Spot	3	1000000000	13
0.0892206	um/s	Spot	3	1000000005	14
0.428533	um/s	Spot	3	1000000001	15
0.69039	um/s	Spot	3	1000000002	16
0.37047	um/s	Spot	3	1000000003	17
2.33443	um/s	Spot	3	1000000004	18
0.79398	um/s	Spot	4	1000000008	19
0.31493	um/s	Spot	4	1000000000	20
1.32222	um/s	Spot	4	1000000005	21
0.179612	um/s	Spot	4	1000000001	22
0.838096	um/s	Spot	4	1000000002	23
1.82597	um/s	Spot	4	1000000009	24
0.205991	um/s	Spot	4	1000000010	25
1.68328	um/s	Spot	4	1000000003	26
0.100176	um/s	Spot	4	1000000004	27
0.00266075	um/s	Spot	5	1000000006	28
0.11791	um/s	Spot	5	1000000008	29
3.18852	um/s	Spot	5	1000000011	30
0.128576	um/s	Spot	5	1000000007	31
0.248948	um/s	Spot	5	1000000000	32
0.702321	um/s	Spot	5	1000000005	33
1.7573	um/s	Spot	5	1000000012	34
1.23417	um/s	Spot	5	1000000001	35
3.81481	um/s	Spot	5	1000000013	36
0.736665	um/s	Spot	5	1000000002	37
1.48676	um/s	Spot	5	1000000009	38
0.264057	um/s	Spot	5	1000000010	39
1.81911	um/s	Spot	5	1000000003	40
0.394754	um/s	Spot	6	1000000006	41
0.237897	um/s	Spot	6	1000000014	42
0.0964653	um/s	Spot	6	1000000008	43
1.63583	um/s	Spot	6	1000000011	44
0.077418	um/s	Spot	6	1000000007	45
1.23882	um/s	Spot	6	1000000005	46
2.69733	um/s	Spot	6	1000000012	47
0.47317	um/s	Spot	6	1000000001	48
3.10285	um/s	Spot	6	1000000013	49
0.133588	um/s	Spot	6	1000000002	50
0.943696	um/s	Spot	6	1000000009	51
0.184601	um/s	Spot	6	1000000010	52
0.0244071	um/s	Spot	6	1000000003	53
0.357183	um/s	Spot	6	1000000004	54
0.257301	um/s	Spot	7	1000000006	55
0.749716	um/s	Spot	7	1000000008	56
1.31173	um/s	Spot	7	1000000015	57
0.31378	um/s	Spot	7	1000000011	58
0.19076	um/s	Spot	7	1000000007	59
0.224683	um/s	Spot	7	1000000000	60
1.12255	um/s	Spot	7	1000000005	61
1.35339	um/s	Spot	7	1000000012	62
0.465624	um/s	Spot	7	1000000001	63
0.218663	um/s	Spot	7	1000000002	64
0.141156	um/s	Spot	7	1000000009	65
0.323504	um/s	Spot	7	1000000010	66
0.117561	um/s	Spot	7	1000000003	67
4.60324	um/s	Spot	7	1000000016	68
0.267726	um/s	Spot	7	1000000004	69
0.20246	um/s	Spot	8	1000000006	70
0.164609	um/s	Spot	8	1000000014	71
0.345312	um/s	Spot	8	1000000008	72
0.682481	um/s	Spot	8	1000000015	73
0.340939	um/s	Spot	8	1000000011	74
0.350327	um/s	Spot	8	1000000007	75
0.563566	um/s	Spot	8	1000000000	76
0.754201	um/s	Spot	8	1000000005	77
0.398614	um/s	Spot	8	1000000012	78
0.83768	um/s	Spot	8	1000000001	79
4.08829	um/s	Spot	8	1000000013	80
0.577092	um/s	Spot	8	1000000009	81
2.19436	um/s	Spot	8	1000000016	82
0.202445	um/s	Spot	8	1000000004	83
0.127339	um/s	Spot	9	1000000006	84
0.331814	um/s	Spot	9	1000000014	85
0.422771	um/s	Spot	9	1000000008	86
0.25666	um/s	Spot	9	1000000015	87
0.177548	um/s	Spot	9	1000000011	88
0.188409	um/s	Spot	9	1000000007	89
0.585962	um/s	Spot	9	1000000000	90
0.426162	um/s	Spot	9	1000000005	91
0.620992	um/s	Spot	9	1000000012	92
1.25975	um/s	Spot	9	1000000001	93
0.343585	um/s	Spot	9	1000000002	94
3.82878	um/s	Spot	9	1000000013	95
0.648468	um/s	Spot	9	1000000009	96
0.159768	um/s	Spot	9	1000000010	97
0.713071	um/s	Spot	9	1000000003	98
0.278569	um/s	Spot	9	1000000016	99
0.337326	um/s	Spot	9	1000000017	100
0.707707	um/s	Spot	9	1000000004	101
0.17961	um/s	Spot	10	1000000006	102
1.29742	um/s	Spot	10	1000000008	103
0.127883	um/s	Spot	10	1000000014	104
0.105548	um/s	Spot	10	1000000015	105
0.230522	um/s	Spot	10	1000000011	106
0.427635	um/s	Spot	10	1000000007	107
0.69802	um/s	Spot	10	1000000018	108
0.766558	um/s	Spot	10	1000000000	109
1.00719	um/s	Spot	10	1000000005	110
0.0481788	um/s	Spot	10	1000000012	111
1.60161	um/s	Spot	10	1000000001	112
1.46299	um/s	Spot	10	1000000013	113
0.207465	um/s	Spot	10	1000000009	114
0.324245	um/s	Spot	10	1000000010	115
0.441099	um/s	Spot	10	1000000003	116
0.265851	um/s	Spot	10	1000000016	117
0.145093	um/s	Spot	10	1000000017	118
0.331595	um/s	Spot	10	1000000004	119
0.0205374	um/s	Spot	11	1000000006	120
1.87715	um/s	Spot	11	1000000008	121
1.08021	um/s	Spot	11	1000000014	122
0.211697	um/s	Spot	11	1000000015	123
0.250808	um/s	Spot	11	1000000011	124
0.111894	um/s	Spot	11	1000000007	125
0.864607	um/s	Spot	11	1000000018	126
1.69866	um/s	Spot	11	1000000000	127
1.20167	um/s	Spot	11	1000000005	128
0.199339	um/s	Spot	11	1000000012	129
0.565867	um/s	Spot	11	1000000001	130
0.0102897	um/s	Spot	11	1000000002	131
0.0658125	um/s	Spot	11	1000000009	132
0.10522	um/s	Spot	11	1000000010	133
1.27414	um/s	Spot	11	1000000003	134
0.0666273	um/s	Spot	11	1000000016	135
6.58141	um/s	Spot	11	1000000019	136
3.42524	um/s	Spot	11	1000000020	137
0.358451	um/s	Spot	11	1000000017	138
0.672107	um/s	Spot	11	1000000004	139
0.00143051	um/s	Spot	12	1000000006	140
0.389956	um/s	Spot	12	1000000014	141
1.65897	um/s	Spot	12	1000000008	142
0.213706	um/s	Spot	12	1000000015	143
0.183856	um/s	Spot	12	1000000011	144
0.273615	um/s	Spot	12	1000000007	145
1.70958	um/s	Spot	12	1000000018	146
0.460324	um/s	Spot	12	1000000005	147
0.0900673	um/s	Spot	12	1000000012	148
0.54818	um/s	Spot	12	1000000001	149
3.78618	um/s	Spot	12	1000000021	150
0.076324	um/s	Spot	12	1000000013	151
0.356884	um/s	Spot	12	1000000009	152
0.320173	um/s	Spot	12	1000000010	153
2.14811	um/s	Spot	12	1000000003	154
0.284853	um/s	Spot	12	1000000016	155
1.88651	um/s	Spot	12	1000000020	156
5.86156	um/s	Spot	12	1000000019	157
0.194404	um/s	Spot	12	1000000017	158
0.106125	um/s	Spot	12	1000000004	159
0.155635	um/s	Spot	13	1000000006	160
0.628695	um/s	Spot	13	1000000014	161
2.52939	um/s	Spot	13	1000000008	162
0.113693	um/s	Spot	13	1000000015	163
0.357203	um/s	Spot	13	1000000022	164
0.351958	um/s	Spot	13	1000000011	165
0.198486	um/s	Spot	13	1000000007	166
1.09612	um/s	Spot	13	1000000018	167
1.69599	um/s	Spot	13	1000000005	168
0.329257	um/s	Spot	13	1000000012	169
0.385251	um/s	Spot	13	1000000001	170
2.07855	um/s	Spot	13	1000000021	171
0.220176	um/s	Spot	13	1000000013	172
0.35422	um/s	Spot	13	1000000009	173
0.194131	um/s	Spot	13	1000000010	174
0.325209	um/s	Spot	13	1000000016	175
0.59378	um/s	Spot	13	1000000020	176
3.08475	um/s	Spot	13	1000000019	177
0.143923	um/s	Spot	13	1000000017	178
0.287634	um/s	Spot	13	1000000004	179
0.14667	um/s	Spot	14	1000000006	180
1.14022	um/s	Spot	14	1000000014	181
1.85861	um/s	Spot	14	1000000008	182
0.0596152	um/s	Spot	14	1000000015	183
0.13156	um/s	Spot	14	1000000022	184
1.17699	um/s	Spot	14	1000000011	185
0.133623	um/s	Spot	14	1000000007	186
0.755091	um/s	Spot	14	1000000018	187
3.8468	um/s	Spot	14	1000000023	188
3.15091	um/s	Spot	14	1000000005	189
0.285527	um/s	Spot	14	1000000012	190
0.696928	um/s	Spot	14	1000000001	191
0.285539	um/s	Spot	14	1000000021	192
0.267322	um/s	Spot	14	1000000013	193
0.270417	um/s	Spot	14	1000000009	194
0.104089	um/s	Spot	14	1000000010	195
1.46632	um/s	Spot	14	1000000003	196
0.336878	um/s	Spot	14	1000000016	197
1.04424	um/s	Spot	14	1000000020	198
0.641378	um/s	Spot	14	1000000019	199
1.07983	um/s	Spot	14	1000000024	200
0.149889	um/s	Spot	14	1000000017	201
0.130692	um/s	Spot	14	1000000004	202
0.0849915	um/s	Spot	15	1000000006	203
0.414297	um/s	Spot	15	1000000008	204
0.535427	um/s	Spot	15	1000000014	205
0.293108	um/s	Spot	15	1000000015	206
2.37401	um/s	Spot	15	1000000011	207
0.358879	um/s	Spot	15	1000000022	208
0.183594	um/s	Spot	15	1000000007	209
2.76404	um/s	Spot	15	1000000023	210
0.551406	um/s	Spot	15	1000000018	211
0.163322	um/s	Spot	15	1000000012	212
0.144781	um/s	Spot	15	1000000001	213
0.149953	um/s	Spot	15	1000000021	214
0.333616	um/s	Spot	15	1000000013	215
0.281599	um/s	Spot	15	1000000009	216
0.0729438	um/s	Spot	15	1000000010	217
0.792648	um/s	Spot	15	1000000003	218
0.49911	um/s	Spot	15	1000000016	219
0.319262	um/s	Spot	15	1000000020	220
0.25542	um/s	Spot	15	1000000019	221
0.565804	um/s	Spot	15	1000000024	222
0.110918	um/s	Spot	15	1000000017	223
0.293047	um/s	Spot	15	1000000004	224
0.314813	um/s	Spot	16	1000000006	225
0.537527	um/s	Spot	16	1000000008	226
0.163012	um/s	Spot	16	1000000015	227
0.141116	um/s	Spot	16	1000000022	228
0.30544	um/s	Spot	16	1000000007	229
1.48893	um/s	Spot	16	1000000023	230
0.477951	um/s	Spot	16	1000000012	231
0.489503	um/s	Spot	16	1000000001	232
0.237198	um/s	Spot	16	1000000021	233
0.274529	um/s	Spot	16	1000000009	234
0.0590502	um/s	Spot	16	1000000010	235
0.98266	um/s	Spot	16	1000000003	236
0.306675	um/s	Spot	16	1000000016	237
0.662723	um/s	Spot	16	1000000020	238
0.302085	um/s	Spot	16	1000000019	239
0.619237	um/s	Spot	16	1000000024	240
0.266207	um/s	Spot	16	1000000017	241
0.304698	um/s	Spot	16	1000000004	242
0.422888	um/s	Spot	17	1000000006	243
0.0733451	um/s	Spot	17	1000000008	244
0.575965	um/s	Spot	17	1000000014	245
0.241216	um/s	Spot	17	1000000015	246
0.382166	um/s	Spot	17	1000000022	247
0.0590918	um/s	Spot	17	1000000007	248
0.908072	um/s	Spot	17	1000000023	249
0.712058	um/s	Spot	17	1000000018	250
0.201387	um/s	Spot	17	1000000012	251
0.195034	um/s	Spot	17	1000000001	252
0.271885	um/s	Spot	17	1000000021	253
0.186299	um/s	Spot	17	1000000009	254
0.127332	um/s	Spot	17	1000000010	255
2.78377	um/s	Spot	17	1000000003	256
0.864945	um/s	Spot	17	1000000016	257
1.31415	um/s	Spot	17	1000000020	258
0.131432	um/s	Spot	17	1000000019	259
0.245696	um/s	Spot	17	1000000017	260
0.2154	um/s	Spot	17	1000000004	261
0.435276	um/s	Spot	18	1000000006	262
0.182586	um/s	Spot	18	1000000008	263
1.14153	um/s	Spot	18	1000000014	264
0.250348	um/s	Spot	18	1000000022	265
0.626733	um/s	Spot	18	1000000007	266
0.938894	um/s	Spot	18	1000000023	267
0.237809	um/s	Spot	18	1000000018	268
1.23797	um/s	Spot	18	1000000025	269
0.311824	um/s	Spot	18	1000000012	270
0.233312	um/s	Spot	18	1000000001	271
0.37822	um/s	Spot	18	1000000021	272
0.120112	um/s	Spot	18	1000000009	273
0.40131	um/s	Spot	18	1000000010	274
2.65137	um/s	Spot	18	1000000003	275
1.22165	um/s	Spot	18	1000000016	276
0.688276	um/s	Spot	18	1000000020	277
0.291783	um/s	Spot	18	1000000019	278
0.771841	um/s	Spot	18	1000000024	279
0.1686	um/s	Spot	18	1000000017	280
0.382466	um/s	Spot	19	1000000006	281
0.130182	um/s	Spot	19	1000000008	282
0.212391	um/s	Spot	19	1000000022	283
0.274816	um/s	Spot	19	1000000007	284
1.71819	um/s	Spot	19	1000000023	285
1.11311	um/s	Spot	19	1000000018	286
0.84436	um/s	Spot	19	1000000025	287
1.14884	um/s	Spot	19	1000000012	288
0.143015	um/s	Spot	19	1000000001	289
1.63426	um/s	Spot	19	1000000021	290
0.577906	um/s	Spot	19	1000000009	291
0.204121	um/s	Spot	19	1000000010	292
0.850048	um/s	Spot	19	1000000003	293
0.0735667	um/s	Spot	19	1000000020	294
0.0627683	um/s	Spot	19	1000000019	295
0.715036	um/s	Spot	19	1000000004	296
0.202737	um/s	Spot	20	1000000006	297
0.428498	um/s	Spot	20	1000000008	298
0.39838	um/s	Spot	20	1000000022	299
0.337259	um/s	Spot	20	1000000007	300
0.338711	um/s	Spot	20	1000000023	301
0.321023	um/s	Spot	20	1000000018	302
0.594848	um/s	Spot	20	1000000025	303
1.49267	um/s	Spot	20	1000000012	304
0.136966	um/s	Spot	20	1000000001	305
2.14339	um/s	Spot	20	1000000021	306
0.446995	um/s	Spot	20	1000000009	307
0.245236	um/s	Spot	20	1000000010	308
2.08543	um/s	Spot	20	1000000003	309
0.321339	um/s	Spot	20	1000000020	310
0.320886	um/s	Spot	20	1000000019	311
0.476509	um/s	Spot	20	1000000024	312
0.123193	um/s	Spot	20	1000000017	313
0.449401	um/s	Spot	20	1000000004	314
0.351152	um/s	Spot	21	1000000006	315
1.05682	um/s	Spot	21	1000000008	316
0.104662	um/s	Spot	21	1000000022	317
0.187318	um/s	Spot	21	1000000007	318
1.46314	um/s	Spot	21	1000000018	319
0.451966	um/s	Spot	21	1000000025	320
0.344653	um/s	Spot	21	1000000001	321
0.992671	um/s	Spot	21	1000000021	322
0.387635	um/s	Spot	21	1000000009	323
0.188879	um/s	Spot	21	1000000010	324
0.495626	um/s	Spot	21	1000000003	325
0.786889	um/s	Spot	21	1000000020	326
0.256095	um/s	Spot	21	1000000019	327
0.107365	um/s	Spot	21	1000000024	328
0.164478	um/s	Spot	21	1000000017	329
0.0281096	um/s	Spot	22	1000000006	330
0.904802	um/s	Spot	22	1000000008	331
0.369622	um/s	Spot	22	1000000022	332
0.0906015	um/s	Spot	22	1000000007	333
1.67603	um/s	Spot	22	1000000023	334
0.232859	um/s	Spot	22	1000000025	335
1.75057	um/s	Spot	22	1000000012	336
0.549084	um/s	Spot	22	1000000021	337
0.582612	um/s	Spot	22	1000000009	338
0.667909	um/s	Spot	22	1000000010	339
2.36013	um/s	Spot	22	1000000003	340
0.282378	um/s	Spot	22	1000000020	341
0.305731	um/s	Spot	22	1000000019	342
0.594405	um/s	Spot	22	1000000024	343
0.106798	um/s	Spot	22	1000000017	344
1.40748	um/s	Spot	22	1000000004	345
1.38266	um/s	Spot	22	1000000026	346
0.379071	um/s	Spot	23	1000000006	347
0.956931	um/s	Spot	23	1000000008	348
4.13622	um/s	Spot	23	1000000027	349
0.320382	um/s	Spot	23	1000000022	350
1.25848	um/s	Spot	23	1000000023	351
0.31392	um/s	Spot	23	1000000025	352
0.436139	um/s	Spot	23	1000000001	353
1.17788	um/s	Spot	23	1000000021	354
0.22806	um/s	Spot	23	1000000009	355
2.43407	um/s	Spot	23	1000000010	356
0.317383	um/s	Spot	23	1000000020	357
1.2751	um/s	Spot	23	1000000019	358
0.598733	um/s	Spot	23	1000000024	359
0.213425	um/s	Spot	23	1000000017	360
4.73102	um/s	Spot	23	1000000028	361
1.73169	um/s	Spot	23	1000000026	362
0.258102	um/s	Spot	24	1000000006	363
0.833959	um/s	Spot	24	1000000008	364
2.13542	um/s	Spot	24	1000000027	365
0.197348	um/s	Spot	24	1000000022	366
0.2169	um/s	Spot	24	1000000007	367
0.93964	um/s	Spot	24	1000000029	368
0.400017	um/s	Spot	24	1000000025	369
0.140454	um/s	Spot	24	1000000001	370
0.568494	um/s	Spot	24	1000000009	371
1.97183	um/s	Spot	24	1000000010	372
0.584197	um/s	Spot	24	1000000020	373
2.23899	um/s	Spot	24	1000000019	374
0.264234	um/s	Spot	24	1000000024	375
0.320694	um/s	Spot	24	1000000017	376
0.912179	um/s	Spot	24	1000000030	377
2.59432	um/s	Spot	24	1000000028	378
2.42355	um/s	Spot	24	1000000026	379
0.6181	um/s	Spot	25	1000000006	380
0.317044	um/s	Spot	25	1000000008	381
0.577083	um/s	Spot	25	1000000027	382
0.427511	um/s	Spot	25	1000000022	383
0.170819	um/s	Spot	25	1000000007	384
1.6954	um/s	Spot	25	1000000023	385
0.699068	um/s	Spot	25	1000000029	386
0.2218	um/s	Spot	25	1000000025	387
0.164874	um/s	Spot	25	1000000009	388
0.561903	um/s	Spot	25	1000000010	389
0.260569	um/s	Spot	25	1000000020	390
0.187232	um/s	Spot	25	1000000024	391
0.210491	um/s	Spot	25	1000000017	392
0.563283	um/s	Spot	25	1000000030	393
2.15389	um/s	Spot	25	1000000026	394
0.867882	um/s	Spot	26	1000000006	395
0.688888	um/s	Spot	26	1000000008	396
1.45963	um/s	Spot	26	1000000027	397
0.279833	um/s	Spot	26	1000000022	398
0.102599	um/s	Spot	26	1000000007	399
0.729697	um/s	Spot	26	1000000025	400
0.551514	um/s	Spot	26	1000000001	401
0.455928	um/s	Spot	26	1000000009	402
0.103733	um/s	Spot	26	1000000020	403
0.315025	um/s	Spot	26	1000000024	404
0.394747	um/s	Spot	26	1000000030	405
1.15603	um/s	Spot	26	1000000028	406
0.660776	um/s	Spot	26	1000000026	407
0.0425768	um/s	Spot	27	1000000006	408
0.460906	um/s	Spot	27	1000000008	409
0.175832	um/s	Spot	27	1000000022	410
0.336812	um/s	Spot	27	1000000007	411
0.536957	um/s	Spot	27	1000000029	412
0.405618	um/s	Spot	27	1000000001	413
0.43229	um/s	Spot	27	1000000009	414
0.108732	um/s	Spot	27	1000000020	415
0.0691669	um/s	Spot	27	1000000024	416
0.107543	um/s	Spot	27	1000000017	417
0.0921533	um/s	Spot	27	1000000030	418
0.142859	um/s	Spot	27	1000000028	419
0.756386	um/s	Spot	27	1000000026	420
0.277367	um/s	Spot	28	1000000006	421
1.0114	um/s	Spot	28	1000000008	422
1.14222	um/s	Spot	28	1000000027	423
0.15505	um/s	Spot	28	1000000022	424
0.0612173	um/s	Spot	28	1000000007	425
0.381164	um/s	Spot	28	1000000029	426
0.63923	um/s	Spot	28	1000000025	427
0.695293	um/s	Spot	28	1000000001	428
0.473752	um/s	Spot	28	1000000009	429
0.21446	um/s	Spot	28	1000000020	430
0.654244	um/s	Spot	28	1000000024	431
0.191366	um/s	Spot	28	1000000017	432
0.370734	um/s	Spot	28	1000000030	433
0.650398	um/s	Spot	28	1000000028	434
0.235625	um/s	Spot	28	1000000026	435
0.0336504	um/s	Spot	29	1000000006	436
0.515058	um/s	Spot	29	1000000008	437
0.503834	um/s	Spot	29	1000000027	438
0.0315737	um/s	Spot	29	1000000022	439
1.03772	um/s	Spot	29	1000000031	440
0.0937713	um/s	Spot	29	1000000029	441
0.366505	um/s	Spot	29	1000000025	442
0.861286	um/s	Spot	29	1000000001	443
0.181371	um/s	Spot	29	1000000009	444
0.1358	um/s	Spot	29	1000000020	445
0.0501555	um/s	Spot	29	1000000017	446
0.756188	um/s	Spot	29	1000000030	447
0.317309	um/s	Spot	29	1000000026	448
0.0436544	um/s	Spot	30	1000000006	449
0.405066	um/s	Spot	30	1000000008	450
1.19797	um/s	Spot	30	1000000027	451
0.970434	um/s	Spot	30	1000000022	452
0.890098	um/s	Spot	30	1000000031	453
0.0904618	um/s	Spot	30	1000000007	454
0.596405	um/s	Spot	30	1000000029	455
0.11586	um/s	Spot	30	1000000025	456
0.491202	um/s	Spot	30	1000000001	457
0.182905	um/s	Spot	30	1000000009	458
0.156682	um/s	Spot	30	1000000020	459
0.276839	um/s	Spot	30	1000000017	460
0.231124	um/s	Spot	30	1000000030	461
0.363448	um/s	Spot	30	1000000028	462
0.418983	um/s	Spot	30	1000000026	463
0.0965548	um/s	Spot	31	1000000006	464
0.778103	um/s	Spot	31	1000000032	465
0.298444	um/s	Spot	31	1000000008	466
0.961452	um/s	Spot	31	1000000027	467
0.577141	um/s	Spot	31	1000000031	468
1.18455	um/s	Spot	31	1000000022	469
0.0974986	um/s	Spot	31	1000000007	470
1.42018	um/s	Spot	31	1000000029	471
0.774018	um/s	Spot	31	1000000025	472
0.897994	um/s	Spot	31	1000000001	473
0.0816003	um/s	Spot	31	1000000009	474
0.106888	um/s	Spot	31	1000000020	475
0.0660279	um/s	Spot	31	1000000017	476
0.235697	um/s	Spot	31	1000000030	477
0.0761458	um/s	Spot	31	1000000026	478
0.282464	um/s	Spot	32	1000000006	479
0.233355	um/s	Spot	32	1000000032	480
0.512807	um/s	Spot	32	1000000008	481
0.644032	um/s	Spot	32	1000000027	482
1.52988	um/s	Spot	32	1000000022	483
0.381177	um/s	Spot	32	1000000031	484
0.130415	um/s	Spot	32	1000000007	485
0.363283	um/s	Spot	32	1000000029	486
0.363339	um/s	Spot	32	1000000025	487
1.01931	um/s	Spot	32	1000000001	488
0.127293	um/s	Spot	32	1000000009	489
0.0776754	um/s	Spot	32	1000000020	490
0.1406	um/s	Spot	32	1000000017	491
0.31465	um/s	Spot	32	1000000030	492
0.776606	um/s	Spot	32	1000000028	493
0.16277	um/s	Spot	32	1000000026	494
0.142322	um/s	Spot	33	1000000006	495
0.154996	um/s	Spot	33	1000000032	496
0.799804	um/s	Spot	33	1000000008	497
0.929855	um/s	Spot	33	1000000027	498
0.741269	um/s	Spot	33	1000000031	499
0.579807	um/s	Spot	33	1000000007	500
0.920239	um/s	Spot	33	1000000025	501
0.474795	um/s	Spot	33	1000000009	502
0.175146	um/s	Spot	33	1000000020	503
0.120523	um/s	Spot	33	1000000017	504
0.424759	um/s	Spot	33	1000000030	505
0.947113	um/s	Spot	33	1000000028	506
0.461135	um/s	Spot	33	1000000026	507
0.120087	um/s	Spot	34	1000000006	508
0.439663	um/s	Spot	34	1000000032	509
0.499089	um/s	Spot	34	1000000027	510
0.197655	um/s	Spot	34	1000000031	511
0.347295	um/s	Spot	34	1000000007	512
0.571265	um/s	Spot	34	1000000029	513
0.17427	um/s	Spot	34	1000000033	514
0.418373	um/s	Spot	34	1000000025	515
0.844228	um/s	Spot	34	1000000034	516
0.457394	um/s	Spot	34	1000000009	517
0.353065	um/s	Spot	34	1000000020	518
0.314475	um/s	Spot	34	1000000017	519
0.452699	um/s	Spot	34	1000000030	520
0.241846	um/s	Spot	34	1000000028	521
0.251025	um/s	Spot	34	1000000026	522
0.158806	um/s	Spot	35	1000000006	523
0.00460625	um/s	Spot	35	1000000032	524
0.481304	um/s	Spot	35	1000000027	525
0.701064	um/s	Spot	35	1000000031	526
0.314596	um/s	Spot	35	1000000007	527
0.929379	um/s	Spot	35	1000000029	528
0.750061	um/s	Spot	35	1000000035	529
0.144728	um/s	Spot	35	1000000033	530
0.220003	um/s	Spot	35	1000000025	531
0.379927	um/s	Spot	35	1000000034	532
0.345292	um/s	Spot	35	1000000009	533
1.03272	um/s	Spot	35	1000000020	534
0.170117	um/s	Spot	35	1000000017	535
0.0840982	um/s	Spot	35	1000000030	536
0.275137	um/s	Spot	35	1000000026	537
0.859504	um/s	Spot	36	1000000006	538
0.0801086	um/s	Spot	36	1000000032	539
2.85998	um/s	Spot	36	1000000036	540
0.0581004	um/s	Spot	36	1000000027	541
0.177346	um/s	Spot	36	1000000031	542
0.0384661	um/s	Spot	36	1000000007	543
0.366785	um/s	Spot	36	1000000035	544
0.136756	um/s	Spot	36	1000000033	545
0.430457	um/s	Spot	36	1000000025	546
0.0807308	um/s	Spot	36	1000000034	547
0.373686	um/s	Spot	36	1000000009	548
0.285599	um/s	Spot	36	1000000020	549
0.410248	um/s	Spot	36	1000000017	550
0.308185	um/s	Spot	36	1000000030	551
1.35386	um/s	Spot	36	1000000026	552
0.263662	um/s	Spot	37	1000000006	553
0.0574446	um/s	Spot	37	1000000032	554
1.51028	um/s	Spot	37	1000000036	555
0.314826	um/s	Spot	37	1000000031	556
0.374432	um/s	Spot	37	1000000007	557
0.43707	um/s	Spot	37	1000000035	558
0.395793	um/s	Spot	37	1000000033	559
0.108554	um/s	Spot	37	1000000025	560
0.400076	um/s	Spot	37	1000000034	561
0.234162	um/s	Spot	37	1000000009	562
0.167516	um/s	Spot	37	1000000017	563
0.127712	um/s	Spot	37	1000000026	564
0.694869	um/s	Spot	38	1000000006	565
0.0479555	um/s	Spot	38	1000000032	566
0.361656	um/s	Spot	38	1000000036	567
0.803721	um/s	Spot	38	1000000027	568
0.0613571	um/s	Spot	38	1000000007	569
0.251918	um/s	Spot	38	1000000035	570
0.124079	um/s	Spot	38	1000000033	571
0.198999	um/s	Spot	38	1000000025	572
0.357453	um/s	Spot	38	1000000034	573
0.158862	um/s	Spot	38	1000000009	574
0.728452	um/s	Spot	38	1000000020	575
2.66278	um/s	Spot	38	1000000037	576
0.178279	um/s	Spot	38	1000000030	577
0.00990868	um/s	Spot	39	1000000032	578
0.345349	um/s	Spot	39	1000000006	579
1.08151	um/s	Spot	39	1000000036	580
0.604695	um/s	Spot	39	1000000027	581
0.294731	um/s	Spot	39	1000000031	582
0.0893013	um/s	Spot	39	1000000007	583
0.532217	um/s	Spot	39	1000000035	584
0.151497	um/s	Spot	39	1000000033	585
0.273286	um/s	Spot	39	1000000025	586
0.122442	um/s	Spot	39	1000000034	587
1.08511	um/s	Spot	39	1000000038	588
2.4434	um/s	Spot	39	1000000039	589
0.347425	um/s	Spot	39	1000000020	590
2.30285	um/s	Spot	39	1000000037	591
0.0671676	um/s	Spot	39	1000000017	592
0.03604	um/s	Spot	39	1000000030	593
1.00315	um/s	Spot	39	1000000026	594
0.447146	um/s	Spot	40	1000000006	595
0.0670624	um/s	Spot	40	1000000032	596
0.322744	um/s	Spot	40	1000000036	597
0.177361	um/s	Spot	40	1000000027	598
0.190948	um/s	Spot	40	1000000007	599
0.361357	um/s	Spot	40	1000000035	600
0.197141	um/s	Spot	40	1000000033	601
0.285077	um/s	Spot	40	1000000034	602
0.249775	um/s	Spot	40	1000000038	603
1.1257	um/s	Spot	40	1000000039	604
2.7963	um/s	Spot	40	1000000040	605
0.521106	um/s	Spot	40	1000000020	606
1.89547	um/s	Spot	40	1000000037	607
0.24641	um/s	Spot	40	1000000017	608
0.515389	um/s	Spot	40	1000000030	609
0.129931	um/s	Spot	40	1000000026	610
0.225296	um/s	Spot	41	1000000006	611
0.270726	um/s	Spot	41	1000000027	612
0.261628	um/s	Spot	41	1000000007	613
0.360348	um/s	Spot	41	1000000035	614
0.308203	um/s	Spot	41	1000000033	615
0.117791	um/s	Spot	41	1000000034	616
0.521154	um/s	Spot	41	1000000038	617
0.410697	um/s	Spot	41	1000000039	618
2.65749	um/s	Spot	41	1000000040	619
0.36575	um/s	Spot	41	1000000020	620
0.42602	um/s	Spot	41	1000000037	621
0.511995	um/s	Spot	41	1000000017	622
0.14307	um/s	Spot	41	1000000030	623
0.143721	um/s	Spot	41	1000000026	624
0.512318	um/s	Spot	42	1000000006	625
0.991554	um/s	Spot	42	1000000032	626
0.751796	um/s	Spot	42	1000000036	627
0.0103047	um/s	Spot	42	1000000007	628
0.630675	um/s	Spot	42	1000000035	629
0.252663	um/s	Spot	42	1000000033	630
0.201909	um/s	Spot	42	1000000034	631
0.117141	um/s	Spot	42	1000000038	632
0.296961	um/s	Spot	42	1000000039	633
1.71823	um/s	Spot	42	1000000040	634
0.164299	um/s	Spot	42	1000000020	635
0.295236	um/s	Spot	42	1000000037	636
0.282176	um/s	Spot	42	1000000017	637
0.531339	um/s	Spot	42	1000000030	638
0.466178	um/s	Spot	42	1000000026	639
0.109682	um/s	Spot	43	1000000006	640
0.374581	um/s	Spot	43	1000000036	641
0.191421	um/s	Spot	43	1000000007	642
0.436028	um/s	Spot	43	1000000035	643
0.302056	um/s	Spot	43	1000000033	644
0.080137	um/s	Spot	43	1000000034	645
0.611408	um/s	Spot	43	1000000038	646
0.249391	um/s	Spot	43	1000000039	647
0.352027	um/s	Spot	43	1000000020	648
0.302172	um/s	Spot	43	1000000037	649
0.127841	um/s	Spot	43	1000000017	650
0.242261	um/s	Spot	43	1000000030	651
0.208805	um/s	Spot	43	1000000026	652
0.115032	um/s	Spot	44	1000000006	653
2.09599	um/s	Spot	44	1000000032	654
0.160754	um/s	Spot	44	1000000036	655
0.0954063	um/s	Spot	44	1000000007	656
0.650316	um/s	Spot	44	1000000035	657
0.294466	um/s	Spot	44	1000000033	658
0.131728	um/s	Spot	44	1000000034	659
0.287134	um/s	Spot	44	1000000038	660
0.185261	um/s	Spot	44	1000000039	661
0.16836	um/s	Spot	44	1000000020	662
1.73938	um/s	Spot	44	1000000040	663
0.146335	um/s	Spot	44	1000000037	664
0.103071	um/s	Spot	44	1000000017	665
0.364534	um/s	Spot	44	1000000030	666
0.436837	um/s	Spot	44	1000000026	667
0.326114	um/s	Spot	45	1000000006	668
0.305669	um/s	Spot	45	1000000032	669
0.181079	um/s	Spot	45	1000000036	670
0.435737	um/s	Spot	45	1000000007	671
0.132999	um/s	Spot	45	1000000035	672
0.301416	um/s	Spot	45	1000000033	673
0.103066	um/s	Spot	45	1000000034	674
0.21654	um/s	Spot	45	1000000039	675
0.186324	um/s	Spot	45	1000000020	676
0.195129	um/s	Spot	45	1000000040	677
0.555154	um/s	Spot	45	1000000037	678
0.204048	um/s	Spot	45	1000000017	679
0.231206	um/s	Spot	45	1000000030	680
0.855343	um/s	Spot	45	1000000026	681
0.415072	um/s	Spot	46	1000000006	682
0.537083	um/s	Spot	46	1000000036	683
0.181673	um/s	Spot	46	1000000007	684
0.287872	um/s	Spot	46	1000000035	685
0.851767	um/s	Spot	46	1000000033	686
0.451836	um/s	Spot	46	1000000034	687
0.229567	um/s	Spot	46	1000000038	688
0.0323137	um/s	Spot	46	1000000039	689
4.41966	um/s	Spot	46	1000000041	690
0.387818	um/s	Spot	46	1000000020	691
0.739004	um/s	Spot	46	1000000040	692
0.390645	um/s	Spot	46	1000000037	693
0.807604	um/s	Spot	46	1000000017	694
0.270235	um/s	Spot	46	1000000030	695
1.51255	um/s	Spot	46	1000000026	696
0.580573	um/s	Spot	47	1000000006	697
1.45694	um/s	Spot	47	1000000032	698
0.759584	um/s	Spot	47	1000000036	699
0.150945	um/s	Spot	47	1000000007	700
0.552513	um/s	Spot	47	1000000035	701
0.286665	um/s	Spot	47	1000000033	702
0.369698	um/s	Spot	47	1000000034	703
0.801715	um/s	Spot	47	1000000038	704
0.335145	um/s	Spot	47	1000000039	705
2.73328	um/s	Spot	47	1000000041	706
0.00844862	um/s	Spot	47	1000000040	707
0.506466	um/s	Spot	47	1000000037	708
0.653329	um/s	Spot	47	1000000017	709
0.286705	um/s	Spot	47	1000000030	710
0.279248	um/s	Spot	47	1000000042	711
0.829512	um/s	Spot	48	1000000006	712
0.446848	um/s	Spot	48	1000000036	713
0.0678072	um/s	Spot	48	1000000007	714
0.628281	um/s	Spot	48	1000000035	715
0.0701385	um/s	Spot	48	1000000034	716
0.818764	um/s	Spot	48	1000000038	717
0.326078	um/s	Spot	48	1000000039	718
0.673759	um/s	Spot	48	1000000041	719
0.165527	um/s	Spot	48	1000000020	720
0.437789	um/s	Spot	48	1000000040	721
0.394508	um/s	Spot	48	1000000037	722
0.499277	um/s	Spot	48	1000000017	723
0.346146	um/s	Spot	49	1000000006	724
0.266847	um/s	Spot	49	1000000036	725
0.124516	um/s	Spot	49	1000000007	726
0.398608	um/s	Spot	49	1000000035	727
0.0459659	um/s	Spot	49	1000000033	728
0.31757	um/s	Spot	49	1000000034	729
0.157136	um/s	Spot	49	1000000038	730
0.666728	um/s	Spot	49	1000000039	731
1.83048	um/s	Spot	49	1000000041	732
1.04935	um/s	Spot	49	1000000040	733
0.486664	um/s	Spot	49	1000000037	734
0.554418	um/s	Spot	49	1000000017	735
0.0386432	um/s	Spot	49	1000000042	736
0.342983	um/s	Spot	50	1000000006	737
0.483493	um/s	Spot	50	1000000036	738
0.347375	um/s	Spot	50	1000000007	739
2.89261	um/s	Spot	50	1000000043	740
0.299367	um/s	Spot	50	1000000033	741
0.417933	um/s	Spot	50	1000000034	742
0.53535	um/s	Spot	50	1000000038	743
0.217962	um/s	Spot	50	1000000039	744
0.919218	um/s	Spot	50	1000000041	745
0.572059	um/s	Spot	50	1000000020	746
1.5862	um/s	Spot	50	1000000040	747
0.347116	um/s	Spot	50	1000000037	748
0.147826	um/s	Spot	50	1000000017	749
0.351089	um/s	Spot	50	1000000042	750
0.804872	um/s	Spot	51	1000000006	751
0.665174	um/s	Spot	51	1000000036	752
0.39942	um/s	Spot	51	1000000007	753
1.23652	um/s	Spot	51	1000000043	754
0.783803	um/s	Spot	51	1000000035	755
0.272498	um/s	Spot	51	1000000034	756
0.536614	um/s	Spot	51	1000000038	757
0.767991	um/s	Spot	51	1000000039	758
0.477476	um/s	Spot	51	1000000041	759
1.29114	um/s	Spot	51	1000000020	760
1.44764	um/s	Spot	51	1000000040	761
0.49007	um/s	Spot	51	1000000037	762
0.132	um/s	Spot	51	1000000017	763
0.104706	um/s	Spot	51	1000000042	764
0.100438	um/s	Spot	52	1000000006	765
0.740046	um/s	Spot	52	1000000036	766
1.51401	um/s	Spot	52	1000000044	767
0.174367	um/s	Spot	52	1000000043	768
0.279956	um/s	Spot	52	1000000033	769
0.389243	um/s	Spot	52	1000000034	770
0.315022	um/s	Spot	52	1000000038	771
2.10195	um/s	Spot	52	1000000045	772
0.74344	um/s	Spot	52	1000000046	773
0.705522	um/s	Spot	52	1000000039	774
0.450095	um/s	Spot	52	1000000041	775
0.634784	um/s	Spot	52	1000000040	776
0.221326	um/s	Spot	52	1000000037	777
0.264761	um/s	Spot	52	1000000017	778
0.816546	um/s	Spot	52	1000000042	779
0.81299	um/s	Spot	53	1000000006	780
1.09501	um/s	Spot	53	1000000044	781
0.426131	um/s	Spot	53	1000000043	782
0.0158072	um/s	Spot	53	1000000033	783
0.476765	um/s	Spot	53	1000000034	784
0.697943	um/s	Spot	53	1000000038	785
0.97112	um/s	Spot	53	1000000045	786
0.752708	um/s	Spot	53	1000000046	787
0.183828	um/s	Spot	53	1000000039	788
0.553741	um/s	Spot	53	1000000041	789
1.58757	um/s	Spot	53	1000000040	790
0.585088	um/s	Spot	53	1000000037	791
0.093478	um/s	Spot	53	1000000017	792
0.205369	um/s	Spot	53	1000000042	793
0.92747	um/s	Spot	54	1000000006	794
0.159305	um/s	Spot	54	1000000036	795
0.265531	um/s	Spot	54	1000000044	796
0.200891	um/s	Spot	54	1000000043	797
0.297527	um/s	Spot	54	1000000033	798
0.525586	um/s	Spot	54	1000000034	799
1.62558	um/s	Spot	54	1000000038	800
0.0389744	um/s	Spot	54	1000000045	801
0.724679	um/s	Spot	54	1000000039	802
0.400574	um/s	Spot	54	1000000046	803
0.492068	um/s	Spot	54	1000000041	804
0.377773	um/s	Spot	54	1000000037	805
0.355219	um/s	Spot	54	1000000017	806
0.975317	um/s	Spot	54	1000000042	807
0.274444	um/s	Spot	55	1000000006	808
0.427117	um/s	Spot	55	1000000036	809
0.444158	um/s	Spot	55	1000000044	810
0.467857	um/s	Spot	55	1000000043	811
0.655819	um/s	Spot	55	1000000034	812
0.163049	um/s	Spot	55	1000000045	813
0.675736	um/s	Spot	55	1000000046	814
0.114464	um/s	Spot	55	1000000041	815
0.506755	um/s	Spot	55	1000000037	816
0.00753797	um/s	Spot	55	1000000017	817
0.45943	um/s	Spot	55	1000000042	818
0.563853	um/s	Spot	56	1000000006	819
0.35906	um/s	Spot	56	1000000043	820
5.70441	um/s	Spot	56	1000000047	821
0.224775	um/s	Spot	56	1000000033	822
0.137797	um/s	Spot	56	1000000045	823
0.541559	um/s	Spot	56	1000000046	824
0.200499	um/s	Spot	56	1000000041	825
0.561956	um/s	Spot	56	1000000037	826
0.363138	um/s	Spot	56	1000000017	827
0.249586	um/s	Spot	56	1000000042	828
0.25835	um/s	Spot	57	1000000006	829
0.236856	um/s	Spot	57	1000000036	830
0.727335	um/s	Spot	57	1000000044	831
0.363888	um/s	Spot	57	1000000043	832
4.29537	um/s	Spot	57	1000000047	833
0.646185	um/s	Spot	57	1000000033	834
0.449235	um/s	Spot	57	1000000045	835
0.196406	um/s	Spot	57	1000000046	836
0.118718	um/s	Spot	57	1000000017	837
0.16418	um/s	Spot	57	1000000042	838
0.112533	um/s	Spot	58	1000000006	839
0.395414	um/s	Spot	58	1000000036	840
0.214225	um/s	Spot	58	1000000044	841
0.303431	um/s	Spot	58	1000000043	842
1.40284	um/s	Spot	58	1000000047	843
0.140005	um/s	Spot	58	1000000033	844
0.247519	um/s	Spot	58	1000000045	845
0.735006	um/s	Spot	58	1000000046	846
1.12025	um/s	Spot	58	1000000037	847
0.138221	um/s	Spot	58	1000000017	848
0.890473	um/s	Spot	58	1000000042	849
0.422631	um/s	Spot	59	1000000006	850
0.604305	um/s	Spot	59	1000000048	851
1.11071	um/s	Spot	59	1000000044	852
0.310447	um/s	Spot	59	1000000043	853
0.96141	um/s	Spot	59	1000000047	854
0.265085	um/s	Spot	59	1000000045	855
0.552422	um/s	Spot	59	1000000046	856
2.42728	um/s	Spot	59	1000000037	857
0.379755	um/s	Spot	59	1000000017	858
0.560957	um/s	Spot	59	1000000042	859
0.750114	um/s	Spot	60	1000000006	860
0.547051	um/s	Spot	60	1000000048	861
2.31577	um/s	Spot	60	1000000044	862
0.446417	um/s	Spot	60	1000000043	863
0.310532	um/s	Spot	60	1000000033	864
0.786847	um/s	Spot	60	1000000045	865
0.290879	um/s	Spot	60	1000000046	866
1.51268	um/s	Spot	60	1000000037	867
0.0851021	um/s	Spot	60	1000000017	868
0.835324	um/s	Spot	60	1000000042	869
0.111716	um/s	Spot	61	1000000006	870
0.408708	um/s	Spot	61	1000000048	871
0.549705	um/s	Spot	61	1000000044	872
0.451421	um/s	Spot	61	1000000043	873
1.25399	um/s	Spot	61	1000000047	874
0.701732	um/s	Spot	61	1000000045	875
0.268512	um/s	Spot	61	1000000046	876
0.530552	um/s	Spot	61	1000000037	877
0.153177	um/s	Spot	61	1000000017	878
0.695415	um/s	Spot	61	1000000042	879
0.555423	um/s	Spot	62	1000000006	880
0.0812069	um/s	Spot	62	1000000048	881
0.433153	um/s	Spot	62	1000000044	882
0.630679	um/s	Spot	62	1000000043	883
0.987575	um/s	Spot	62	1000000047	884
0.162173	um/s	Spot	62	1000000045	885
0.637605	um/s	Spot	62	1000000046	886
0.433426	um/s	Spot	62	1000000037	887
0.157048	um/s	Spot	62	1000000017	888
0.174867	um/s	Spot	62	1000000042	889
0.470192	um/s	Spot	63	1000000006	890
0.262703	um/s	Spot	63	1000000048	891
1.76887	um/s	Spot	63	1000000044	892
2.21084	um/s	Spot	63	1000000047	893
0.980256	um/s	Spot	63	1000000043	894
0.37892	um/s	Spot	63	1000000046	895
0.53614	um/s	Spot	63	1000000037	896
0.274157	um/s	Spot	63	1000000017	897
0.486751	um/s	Spot	64	1000000006	898
0.130964	um/s	Spot	64	1000000048	899
2.78198	um/s	Spot	64	1000000044	900
0.322411	um/s	Spot	64	1000000043	901
0.149333	um/s	Spot	64	1000000045	902
3.78696	um/s	Spot	64	1000000049	903
0.305149	um/s	Spot	64	1000000046	904
1.17885	um/s	Spot	64	1000000037	905
0.568039	um/s	Spot	64	1000000017	906
0.167313	um/s	Spot	64	1000000042	907
0.392539	um/s	Spot	65	1000000006	908
1.65571	um/s	Spot	65	1000000044	909
2.36229	um/s	Spot	65	1000000047	910
0.161522	um/s	Spot	65	1000000050	911
0.0527421	um/s	Spot	65	1000000043	912
2.69467	um/s	Spot	65	1000000049	913
0.636511	um/s	Spot	65	1000000046	914
4.66554	um/s	Spot	65	1000000051	915
0.197179	um/s	Spot	65	1000000017	916
0.273932	um/s	Spot	65	1000000042	917
0.248765	um/s	Spot	66	1000000006	918
0.102957	um/s	Spot	66	1000000048	919
1.07674	um/s	Spot	66	1000000047	920
0.395163	um/s	Spot	66	1000000050	921
0.0668804	um/s	Spot	66	1000000043	922
2.20654	um/s	Spot	66	1000000049	923
0.971407	um/s	Spot	66	1000000046	924
2.4275	um/s	Spot	66	1000000051	925
0.759603	um/s	Spot	66	1000000052	926
0.422805	um/s	Spot	66	1000000017	927
0.376904	um/s	Spot	67	1000000006	928
0.342401	um/s	Spot	67	1000000048	929
0.47011	um/s	Spot	67	1000000053	930
0.384222	um/s	Spot	67	1000000044	931
0.272437	um/s	Spot	67	1000000047	932
0.0775793	um/s	Spot	67	1000000050	933
0.236024	um/s	Spot	67	1000000043	934
0.293264	um/s	Spot	67	1000000049	935
0.265683	um/s	Spot	67	1000000046	936
0.511801	um/s	Spot	67	1000000054	937
1.40619	um/s	Spot	67	1000000051	938
0.656805	um/s	Spot	67	1000000052	939
0.16501	um/s	Spot	67	1000000017	940
0.279132	um/s	Spot	67	1000000042	941
0.383697	um/s	Spot	68	1000000006	942
0.0786853	um/s	Spot	68	1000000048	943
0.289349	um/s	Spot	68	1000000053	944
0.756248	um/s	Spot	68	1000000044	945
0.437513	um/s	Spot	68	1000000047	946
0.359288	um/s	Spot	68	1000000050	947
0.0766188	um/s	Spot	68	1000000043	948
1.52368	um/s	Spot	68	1000000055	949
0.896039	um/s	Spot	68	1000000049	950
0.0184218	um/s	Spot	68	1000000046	951
1.20808	um/s	Spot	68	1000000051	952
1.46134	um/s	Spot	68	1000000052	953
0.391427	um/s	Spot	68	1000000017	954
0.525604	um/s	Spot	68	1000000042	955
0.143942	um/s	Spot	69	1000000006	956
0.110127	um/s	Spot	69	1000000048	957
0.388116	um/s	Spot	69	1000000053	958
0.264149	um/s	Spot	69	1000000050	959
0.595731	um/s	Spot	69	1000000043	960
0.530948	um/s	Spot	69	1000000055	961
0.337616	um/s	Spot	69	1000000049	962
0.66164	um/s	Spot	69	1000000046	963
0.318377	um/s	Spot	69	1000000054	964
1.41651	um/s	Spot	69	1000000051	965
1.30921	um/s	Spot	69	1000000052	966
0.277286	um/s	Spot	69	1000000042	967
0.162583	um/s	Spot	70	1000000006	968
0.0594661	um/s	Spot	70	1000000048	969
0.136771	um/s	Spot	70	1000000053	970
1.13704	um/s	Spot	70	1000000050	971
0.825512	um/s	Spot	70	1000000043	972
0.0920162	um/s	Spot	70	1000000055	973
0.390556	um/s	Spot	70	1000000049	974
0.323767	um/s	Spot	70	1000000046	975
0.460471	um/s	Spot	70	1000000054	976
0.849548	um/s	Spot	70	1000000051	977
0.235655	um/s	Spot	70	1000000052	978
1.08337	um/s	Spot	70	1000000042	979
0.408749	um/s	Spot	71	1000000006	980
0.761597	um/s	Spot	71	1000000048	981
0.260416	um/s	Spot	71	1000000053	982
0.751293	um/s	Spot	71	1000000050	983
0.575084	um/s	Spot	71	1000000055	984
0.648521	um/s	Spot	71	1000000049	985
0.368655	um/s	Spot	71	1000000046	986
0.295891	um/s	Spot	71	1000000054	987
0.13093	um/s	Spot	71	1000000051	988
0.385893	um/s	Spot	71	1000000052	989
1.30694	um/s	Spot	71	1000000042	990
0.330319	um/s	Spot	72	1000000006	991
1.16116	um/s	Spot	72	1000000048	992
0.547033	um/s	Spot	72	1000000050	993
0.820329	um/s	Spot	72	1000000055	994
0.251258	um/s	Spot	72	1000000049	995
0.426239	um/s	Spot	72	1000000046	996
0.263448	um/s	Spot	72	1000000054	997
0.850064	um/s	Spot	72	1000000051	998
1.59874	um/s	Spot	72	1000000052	999
0.229578	um/s	Spot	72	1000000042	1000
0.229995	um/s	Spot	73	1000000006	1001
1.60748	um/s	Spot	73	1000000048	1002
0.325596	um/s	Spot	73	1000000053	1003
0.671762	um/s	Spot	73	1000000050	1004
0.510346	um/s	Spot	73	1000000055	1005
1.031	um/s	Spot	73	1000000056	1006
0.363221	um/s	Spot	73	1000000049	1007
0.277566	um/s	Spot	73	1000000046	1008
0.189552	um/s	Spot	73	1000000054	1009
0.63251	um/s	Spot	73	1000000051	1010
0.803102	um/s	Spot	73	1000000052	1011
0.48645	um/s	Spot	73	1000000042	1012
0.535139	um/s	Spot	74	1000000006	1013
1.05336	um/s	Spot	74	1000000048	1014
0.540209	um/s	Spot	74	1000000053	1015
0.0643575	um/s	Spot	74	1000000050	1016
0.495049	um/s	Spot	74	1000000055	1017
1.46616	um/s	Spot	74	1000000057	1018
0.11129	um/s	Spot	74	1000000056	1019
0.154276	um/s	Spot	74	1000000049	1020
0.597618	um/s	Spot	74	1000000046	1021
0.194982	um/s	Spot	74	1000000054	1022
0.594435	um/s	Spot	74	1000000051	1023
0.811543	um/s	Spot	74	1000000052	1024
0.105084	um/s	Spot	74	1000000042	1025
0.52089	um/s	Spot	75	1000000006	1026
2.0997	um/s	Spot	75	1000000048	1027
0.457549	um/s	Spot	75	1000000053	1028
0.26915	um/s	Spot	75	1000000050	1029
1.52816	um/s	Spot	75	1000000057	1030
0.245156	um/s	Spot	75	1000000055	1031
0.475965	um/s	Spot	75	1000000056	1032
0.221153	um/s	Spot	75	1000000046	1033
0.288226	um/s	Spot	75	1000000054	1034
0.281546	um/s	Spot	75	1000000051	1035
0.631961	um/s	Spot	75	1000000052	1036
0.46893	um/s	Spot	75	1000000042	1037
0.402959	um/s	Spot	76	1000000006	1038
0.918833	um/s	Spot	76	1000000048	1039
0.310282	um/s	Spot	76	1000000053	1040
0.38642	um/s	Spot	76	1000000050	1041
0.317012	um/s	Spot	76	1000000055	1042
2.3422	um/s	Spot	76	1000000057	1043
0.211021	um/s	Spot	76	1000000056	1044
0.0190962	um/s	Spot	76	1000000049	1045
0.876013	um/s	Spot	76	1000000046	1046
0.211124	um/s	Spot	76	1000000054	1047
0.18498	um/s	Spot	76	1000000051	1048
1.40893	um/s	Spot	76	1000000052	1049
0.166043	um/s	Spot	76	1000000042	1050
0.187017	um/s	Spot	77	1000000006	1051
1.12249	um/s	Spot	77	1000000048	1052
0.0886568	um/s	Spot	77	1000000053	1053
0.987193	um/s	Spot	77	1000000050	1054
1.92383	um/s	Spot	77	1000000057	1055
0.50068	um/s	Spot	77	1000000055	1056
0.483256	um/s	Spot	77	1000000056	1057
0.803698	um/s	Spot	77	1000000049	1058
0.983611	um/s	Spot	77	1000000054	1059
0.0795077	um/s	Spot	77	1000000051	1060
1.80873	um/s	Spot	77	1000000052	1061
0.42631	um/s	Spot	77	1000000042	1062
0.317005	um/s	Spot	78	1000000048	1063
2.15395	um/s	Spot	78	1000000057	1064
0.233295	um/s	Spot	78	1000000055	1065
0.80952	um/s	Spot	78	1000000056	1066
1.2606	um/s	Spot	78	1000000049	1067
0.342449	um/s	Spot	78	1000000054	1068
0.908604	um/s	Spot	78	1000000051	1069
0.179394	um/s	Spot	78	1000000052	1070
0.559127	um/s	Spot	78	1000000042	1071
0.204561	um/s	Spot	79	1000000053	1072
1.58382	um/s	Spot	79	1000000057	1073
0.64333	um/s	Spot	79	1000000056	1074
1.35565	um/s	Spot	79	1000000054	1075
0.826433	um/s	Spot	79	1000000051	1076
0.22265	um/s	Spot	79	1000000052	1077
0.823552	um/s	Spot	79	1000000042	1078
0.388406	um/s	Spot	80	1000000057	1079
0.0459675	um/s	Spot	80	1000000056	1080
1.24133	um/s	Spot	80	1000000058	1081
0.748485	um/s	Spot	80	1000000054	1082
0.0753466	um/s	Spot	80	1000000052	1083
0.508422	um/s	Spot	80	1000000042	1084
0.67256	um/s	Spot	81	1000000057	1085
0.234763	um/s	Spot	81	1000000056	1086
0.263329	um/s	Spot	81	1000000058	1087
1.40247	um/s	Spot	81	1000000054	1088
2.02648	um/s	Spot	81	1000000051	1089
0.222015	um/s	Spot	81	1000000052	1090
0.93056	um/s	Spot	81	1000000042	1091
0.594257	um/s	Spot	82	1000000059	1092
1.20909	um/s	Spot	82	1000000057	1093
0.315205	um/s	Spot	82	1000000056	1094
0.301096	um/s	Spot	82	1000000058	1095
0.0743527	um/s	Spot	82	1000000051	1096
0.0789898	um/s	Spot	82	1000000052	1097
1.57185	um/s	Spot	82	1000000042	1098
0.315719	um/s	Spot	83	1000000059	1099
0.571047	um/s	Spot	83	1000000057	1100
0.332875	um/s	Spot	83	1000000056	1101
0.221141	um/s	Spot	83	1000000052	1102
0.189749	um/s	Spot	83	1000000042	1103
0.376858	um/s	Spot	84	1000000059	1104
1.57027	um/s	Spot	84	1000000057	1105
0.334626	um/s	Spot	84	1000000056	1106
0.351764	um/s	Spot	84	1000000058	1107
0.28919	um/s	Spot	84	1000000051	1108
0.357207	um/s	Spot	84	1000000052	1109
0.783689	um/s	Spot	84	1000000042	1110
0.411942	um/s	Spot	85	1000000059	1111
0.864067	um/s	Spot	85	1000000057	1112
0.502262	um/s	Spot	85	1000000056	1113
0.538698	um/s	Spot	85	1000000058	1114
0.528792	um/s	Spot	85	1000000051	1115
0.364895	um/s	Spot	85	1000000052	1116
0.744418	um/s	Spot	86	1000000059	1117
1.00099	um/s	Spot	86	1000000060	1118
1.60067	um/s	Spot	86	1000000057	1119
0.424709	um/s	Spot	86	1000000056	1120
0.143897	um/s	Spot	86	1000000058	1121
0.383709	um/s	Spot	86	1000000051	1122
0.0837576	um/s	Spot	86	1000000052	1123
0.124494	um/s	Spot	87	1000000059	1124
0.396973	um/s	Spot	87	1000000060	1125
1.58332	um/s	Spot	87	1000000057	1126
1.42085	um/s	Spot	87	1000000058	1127
0.18846	um/s	Spot	87	1000000051	1128
0.165914	um/s	Spot	87	1000000052	1129
0.630567	um/s	Spot	88	1000000059	1130
0.164917	um/s	Spot	88	1000000060	1131
0.295755	um/s	Spot	88	1000000057	1132
0.303739	um/s	Spot	88	1000000056	1133
0.990779	um/s	Spot	88	1000000058	1134
0.0918111	um/s	Spot	88	1000000051	1135
0.0647945	um/s	Spot	88	1000000052	1136
0.777597	um/s	Spot	89	1000000059	1137
0.193088	um/s	Spot	89	1000000060	1138
0.129868	um/s	Spot	89	1000000057	1139
0.154571	um/s	Spot	89	1000000056	1140
1.2071	um/s	Spot	89	1000000058	1141
0.210472	um/s	Spot	89	1000000051	1142
0.123797	um/s	Spot	89	1000000052	1143
0.441606	um/s	Spot	90	1000000059	1144
0.054171	um/s	Spot	90	1000000060	1145
0.167909	um/s	Spot	90	1000000057	1146
0.326219	um/s	Spot	90	1000000056	1147
0.796149	um/s	Spot	90	1000000058	1148
0.135669	um/s	Spot	90	1000000052	1149
0.794057	um/s	Spot	91	1000000059	1150
0.156798	um/s	Spot	91	1000000060	1151
0.675302	um/s	Spot	91	1000000057	1152
0.212644	um/s	Spot	91	1000000058	1153
0.0511005	um/s	Spot	91	1000000051	1154
0.40193	um/s	Spot	91	1000000052	1155
0.46313	um/s	Spot	92	1000000059	1156
0.537832	um/s	Spot	92	1000000060	1157
0.872831	um/s	Spot	92	1000000061	1158
0.364917	um/s	Spot	92	1000000057	1159
1.06992	um/s	Spot	92	1000000058	1160
0.321815	um/s	Spot	92	1000000051	1161
0.109758	um/s	Spot	92	1000000052	1162
0.679508	um/s	Spot	93	1000000059	1163
0.237754	um/s	Spot	93	1000000060	1164
0.241867	um/s	Spot	93	1000000061	1165
0.355254	um/s	Spot	93	1000000057	1166
0.284114	um/s	Spot	93	1000000051	1167
0.461703	um/s	Spot	93	1000000052	1168
0.116017	um/s	Spot	94	1000000059	1169
1.10637	um/s	Spot	94	1000000060	1170
0.326608	um/s	Spot	94	1000000061	1171
0.0949365	um/s	Spot	94	1000000057	1172
0.307795	um/s	Spot	94	1000000051	1173
0.25125	um/s	Spot	94	1000000052	1174
2.24757	um/s	Spot	95	1000000060	1175
0.195462	um/s	Spot	95	1000000061	1176
0.91362	um/s	Spot	95	1000000057	1177
3.88407	um/s	Spot	95	1000000062	1178
0.642223	um/s	Spot	95	1000000051	1179
0.14425	um/s	Spot	95	1000000052	1180
0.271906	um/s	Spot	96	1000000059	1181
1.06929	um/s	Spot	96	1000000060	1182
0.264482	um/s	Spot	96	1000000061	1183
0.216266	um/s	Spot	96	1000000057	1184
0.587929	um/s	Spot	96	1000000063	1185
2.32208	um/s	Spot	96	1000000062	1186
0.425827	um/s	Spot	96	1000000051	1187
0.485015	um/s	Spot	96	1000000052	1188
0.107916	um/s	Spot	97	1000000060	1189
0.436057	um/s	Spot	97	1000000061	1190
1.00925	um/s	Spot	97	1000000057	1191
0.175909	um/s	Spot	97	1000000063	1192
0.732467	um/s	Spot	97	1000000062	1193
0.201919	um/s	Spot	97	1000000051	1194
0.0356651	um/s	Spot	97	1000000052	1195
0.30144	um/s	Spot	98	1000000059	1196
0.345479	um/s	Spot	98	1000000061	1197
0.282413	um/s	Spot	98	1000000057	1198
0.850558	um/s	Spot	98	1000000063	1199
0.270675	um/s	Spot	98	1000000062	1200
0.26598	um/s	Spot	98	1000000052	1201
0.380711	um/s	Spot	99	1000000059	1202
0.341724	um/s	Spot	99	1000000061	1203
0.905466	um/s	Spot	99	1000000057	1204
0.356556	um/s	Spot	99	1000000063	1205
0.225643	um/s	Spot	99	1000000062	1206
0.369117	um/s	Spot	99	1000000051	1207
0.488942	um/s	Spot	100	1000000059	1208
0.622123	um/s	Spot	100	1000000061	1209
0.289332	um/s	Spot	100	1000000057	1210
0.76237	um/s	Spot	100	1000000063	1211
0.258149	um/s	Spot	100	1000000062	1212
0.09003	um/s	Spot	100	1000000052	1213
0.549659	um/s	Spot	101	1000000059	1214
0.187064	um/s	Spot	101	1000000061	1215
0.360156	um/s	Spot	101	1000000057	1216
0.177848	um/s	Spot	101	1000000063	1217
0.437903	um/s	Spot	101	1000000062	1218
0.231613	um/s	Spot	101	1000000052	1219
0.522996	um/s	Spot	102	1000000059	1220
0.625916	um/s	Spot	102	1000000061	1221
0.213607	um/s	Spot	102	1000000057	1222
0.229485	um/s	Spot	102	1000000063	1223
0.697538	um/s	Spot	102	1000000062	1224
0.0864363	um/s	Spot	102	1000000052	1225
0.893468	um/s	Spot	103	1000000059	1226
0.441095	um/s	Spot	103	1000000061	1227
0.336506	um/s	Spot	103	1000000057	1228
0.419417	um/s	Spot	103	1000000062	1229
0.208857	um/s	Spot	103	1000000052	1230
0.47994	um/s	Spot	104	1000000059	1231
0.895718	um/s	Spot	104	1000000057	1232
0.391002	um/s	Spot	104	1000000063	1233
0.306515	um/s	Spot	104	1000000062	1234
0.298757	um/s	Spot	104	1000000052	1235
0.234584	um/s	Spot	105	1000000059	1236
0.721672	um/s	Spot	105	1000000057	1237
0.333714	um/s	Spot	105	1000000063	1238
0.564919	um/s	Spot	105	1000000062	1239
0.771026	um/s	Spot	105	1000000052	1240
0.291003	um/s	Spot	106	1000000059	1241
0.111934	um/s	Spot	106	1000000057	1242
0.518923	um/s	Spot	106	1000000063	1243
0.356228	um/s	Spot	106	1000000062	1244
1.11147	um/s	Spot	107	1000000059	1245
0.39927	um/s	Spot	107	1000000057	1246
0.0484727	um/s	Spot	107	1000000063	1247
0.169253	um/s	Spot	107	1000000062	1248
0.449551	um/s	Spot	108	1000000059	1249
0.896126	um/s	Spot	108	1000000057	1250
0.221256	um/s	Spot	108	1000000063	1251
0.738733	um/s	Spot	108	1000000062	1252
0.964075	um/s	Spot	109	1000000059	1253
0.37887	um/s	Spot	109	1000000063	1254
0.203024	um/s	Spot	109	1000000062	1255
0.718499	um/s	Spot	110	1000000059	1256
0.666135	um/s	Spot	110	1000000063	1257
0.844719	um/s	Spot	110	1000000062	1258
0.353494	um/s	Spot	111	1000000059	1259
0.165176	um/s	Spot	111	1000000063	1260
0.159969	um/s	Spot	112	1000000059	1261
0.58823	um/s	Spot	112	1000000063	1262
0.0524849	um/s	Spot	113	1000000059	1263
0.405021	um/s	Spot	113	1000000063	1264
0.143479	um/s	Spot	114	1000000059	1265
0.863657	um/s	Spot	114	1000000063	1266
0.831624	um/s	Spot	114	1000000064	1267
0.269936	um/s	Spot	115	1000000059	1268
0.211725	um/s	Spot	115	1000000063	1269
0.326736	um/s	Spot	115	1000000064	1270
0.815222	um/s	Spot	115	1000000065	1271
0.069118	um/s	Spot	116	1000000059	1272
0.20362	um/s	Spot	116	1000000064	1273
0.362617	um/s	Spot	116	1000000065	1274
0.790928	um/s	Spot	117	1000000059	1275
0.0336563	um/s	Spot	117	1000000063	1276
0.195	um/s	Spot	117	1000000064	1277
0.231315	um/s	Spot	117	1000000065	1278
0.379061	um/s	Spot	118	1000000059	1279
0.394426	um/s	Spot	118	1000000063	1280
0.25176	um/s	Spot	118	1000000064	1281
0.328004	um/s	Spot	118	1000000065	1282
0.818481	um/s	Spot	119	1000000059	1283
0.144119	um/s	Spot	119	1000000063	1284
0.262877	um/s	Spot	119	1000000064	1285
0.571441	um/s	Spot	119	1000000065	1286
0.682661	um/s	Spot	120	1000000059	1287
0.341167	um/s	Spot	120	1000000063	1288
0.06924	um/s	Spot	120	1000000064	1289
0.386398	um/s	Spot	120	1000000065	1290
0.331595	um/s	Spot	121	1000000063	1291
0.474252	um/s	Spot	121	1000000064	1292
0.136662	um/s	Spot	121	1000000065	1293
0.525678	um/s	Spot	122	1000000059	1294
0.447972	um/s	Spot	122	1000000063	1295
0.0867021	um/s	Spot	122	1000000064	1296
0.340057	um/s	Spot	122	1000000065	1297
0.867857	um/s	Spot	122	1000000066	1298
0.128674	um/s	Spot	123	1000000059	1299
0.283108	um/s	Spot	123	1000000063	1300
0.279647	um/s	Spot	123	1000000064	1301
0.316452	um/s	Spot	123	1000000065	1302
1.21245	um/s	Spot	123	1000000066	1303
0.315895	um/s	Spot	124	1000000063	1304
0.609287	um/s	Spot	124	1000000064	1305
0.557585	um/s	Spot	124	1000000065	1306
1.96357	um/s	Spot	124	1000000066	1307
0.287868	um/s	Spot	125	1000000063	1308
0.310026	um/s	Spot	125	1000000064	1309
0.184	um/s	Spot	125	1000000065	1310
0.636504	um/s	Spot	125	1000000066	1311
0.155866	um/s	Spot	126	1000000063	1312
0.340561	um/s	Spot	126	1000000064	1313
0.33227	um/s	Spot	126	1000000065	1314
0.496177	um/s	Spot	126	1000000066	1315
0.115101	um/s	Spot	127	1000000063	1316
0.107636	um/s	Spot	127	1000000064	1317
0.587641	um/s	Spot	127	1000000065	1318
0.635146	um/s	Spot	127	1000000066	1319
0.0257989	um/s	Spot	128	1000000063	1320
0.0767571	um/s	Spot	128	1000000064	1321
0.257048	um/s	Spot	128	1000000065	1322
0.474009	um/s	Spot	128	1000000066	1323
0.329787	um/s	Spot	129	1000000063	1324
0.169372	um/s	Spot	129	1000000064	1325
0.356374	um/s	Spot	129	1000000065	1326
0.203472	um/s	Spot	129	1000000066	1327
0.0653395	um/s	Spot	130	1000000063	1328
0.992059	um/s	Spot	130	1000000067	1329
0.0116133	um/s	Spot	130	1000000064	1330
0.621492	um/s	Spot	130	1000000065	1331
0.339056	um/s	Spot	130	1000000066	1332
2.48676	um/s	Spot	131	1000000068	1333
1.81229	um/s	Spot	131	1000000067	1334
0.433089	um/s	Spot	131	1000000064	1335
1.55588	um/s	Spot	131	1000000069	1336
0.835122	um/s	Spot	131	1000000070	1337
0.131541	um/s	Spot	131	1000000066	1338
1.13561	um/s	Spot	132	1000000068	1339
0.401598	um/s	Spot	132	1000000063	1340
1.62665	um/s	Spot	132	1000000067	1341
0.543361	um/s	Spot	132	1000000064	1342
0.992672	um/s	Spot	132	1000000069	1343
0.816518	um/s	Spot	132	1000000070	1344
0.330247	um/s	Spot	132	1000000065	1345
0.375598	um/s	Spot	132	1000000066	1346
0.362707	um/s	Spot	133	1000000068	1347
0.409839	um/s	Spot	133	1000000063	1348
0.194941	um/s	Spot	133	1000000067	1349
0.545691	um/s	Spot	133	1000000064	1350
0.24856	um/s	Spot	133	1000000069	1351
0.603126	um/s	Spot	133	1000000070	1352
0.330084	um/s	Spot	133	1000000065	1353
0.335919	um/s	Spot	133	1000000066	1354
0.96167	um/s	Spot	134	1000000068	1355
0.756636	um/s	Spot	134	1000000063	1356
1.1939	um/s	Spot	134	1000000067	1357
0.471664	um/s	Spot	134	1000000064	1358
0.627483	um/s	Spot	134	1000000069	1359
0.106314	um/s	Spot	134	1000000070	1360
0.0776177	um/s	Spot	134	1000000065	1361
0.597915	um/s	Spot	135	1000000068	1362
0.192773	um/s	Spot	135	1000000063	1363
0.397881	um/s	Spot	135	1000000067	1364
0.420931	um/s	Spot	135	1000000064	1365
0.067762	um/s	Spot	135	1000000069	1366
0.169608	um/s	Spot	135	1000000070	1367
0.861171	um/s	Spot	135	1000000065	1368
0.691121	um/s	Spot	136	1000000068	1369
0.303976	um/s	Spot	136	1000000063	1370
1.16074	um/s	Spot	136	1000000067	1371
0.118417	um/s	Spot	136	1000000064	1372
0.341424	um/s	Spot	136	1000000069	1373
0.233288	um/s	Spot	136	1000000070	1374
0.335742	um/s	Spot	136	1000000065	1375
0.591702	um/s	Spot	137	1000000068	1376
0.31304	um/s	Spot	137	1000000063	1377
0.352636	um/s	Spot	137	1000000067	1378
1.57838	um/s	Spot	137	1000000064	1379
0.242529	um/s	Spot	137	1000000069	1380
0.161679	um/s	Spot	137	1000000070	1381
1.44865	um/s	Spot	137	1000000065	1382
0.390601	um/s	Spot	138	1000000068	1383
0.38861	um/s	Spot	138	1000000067	1384
1.47468	um/s	Spot	138	1000000064	1385
0.496301	um/s	Spot	138	1000000069	1386
1.44278	um/s	Spot	138	1000000070	1387
0.404054	um/s	Spot	139	1000000068	1388
0.603863	um/s	Spot	139	1000000063	1389
0.204074	um/s	Spot	139	1000000071	1390
0.0752711	um/s	Spot	139	1000000067	1391
0.157199	um/s	Spot	139	1000000064	1392
0.513422	um/s	Spot	139	1000000069	1393
1.25798	um/s	Spot	139	1000000070	1394
0.156968	um/s	Spot	140	1000000068	1395
0.349797	um/s	Spot	140	1000000072	1396
0.274921	um/s	Spot	140	1000000063	1397
0.248457	um/s	Spot	140	1000000071	1398
0.112734	um/s	Spot	140	1000000067	1399
0.0864348	um/s	Spot	140	1000000069	1400
1.04142	um/s	Spot	140	1000000070	1401
0.884104	um/s	Spot	141	1000000073	1402
0.203976	um/s	Spot	141	1000000068	1403
0.455542	um/s	Spot	141	1000000072	1404
0.40565	um/s	Spot	141	1000000071	1405
0.25182	um/s	Spot	141	1000000067	1406
0.0314335	um/s	Spot	141	1000000069	1407
0.447782	um/s	Spot	141	1000000070	1408
0.146281	um/s	Spot	142	1000000073	1409
0.504693	um/s	Spot	142	1000000072	1410
0.266908	um/s	Spot	142	1000000063	1411
0.180256	um/s	Spot	142	1000000071	1412
0.991024	um/s	Spot	142	1000000067	1413
0.457577	um/s	Spot	142	1000000069	1414
0.177529	um/s	Spot	142	1000000070	1415
0.418561	um/s	Spot	143	1000000072	1416
0.42129	um/s	Spot	143	1000000071	1417
1.75679	um/s	Spot	143	1000000067	1418
0.284562	um/s	Spot	143	1000000069	1419
0.336452	um/s	Spot	143	1000000070	1420
0.319198	um/s	Spot	144	1000000073	1421
0.127202	um/s	Spot	144	1000000072	1422
0.389629	um/s	Spot	144	1000000063	1423
0.686016	um/s	Spot	144	1000000071	1424
2.14179	um/s	Spot	144	1000000067	1425
0.681968	um/s	Spot	144	1000000069	1426
0.464413	um/s	Spot	144	1000000070	1427
0.229483	um/s	Spot	145	1000000073	1428
0.247925	um/s	Spot	145	1000000072	1429
1.20105	um/s	Spot	145	1000000063	1430
0.329797	um/s	Spot	145	1000000071	1431
1.01574	um/s	Spot	145	1000000067	1432
0.427743	um/s	Spot	145	1000000069	1433
0.634621	um/s	Spot	146	1000000073	1434
0.471843	um/s	Spot	146	1000000072	1435
0.258659	um/s	Spot	146	1000000071	1436
0.540172	um/s	Spot	146	1000000063	1437
1.44653	um/s	Spot	146	1000000067	1438
0.123548	um/s	Spot	146	1000000069	1439
0.323362	um/s	Spot	147	1000000073	1440
0.510967	um/s	Spot	147	1000000072	1441
0.418848	um/s	Spot	147	1000000071	1442
1.38786	um/s	Spot	147	1000000067	1443
0.610007	um/s	Spot	147	1000000069	1444
0.556887	um/s	Spot	148	1000000073	1445
0.323768	um/s	Spot	148	1000000072	1446
0.09387	um/s	Spot	148	1000000071	1447
0.507519	um/s	Spot	148	1000000063	1448
0.432135	um/s	Spot	148	1000000067	1449
0.34413	um/s	Spot	148	1000000069	1450
0.0945536	um/s	Spot	149	1000000073	1451
0.25587	um/s	Spot	149	1000000072	1452
0.14682	um/s	Spot	149	1000000071	1453
1.0543	um/s	Spot	149	1000000067	1454
0.170425	um/s	Spot	149	1000000069	1455
0.0611948	um/s	Spot	150	1000000072	1456
0.442105	um/s	Spot	150	1000000063	1457
0.0926002	um/s	Spot	150	1000000071	1458
0.664608	um/s	Spot	150	1000000067	1459
0.246642	um/s	Spot	151	1000000073	1460
0.0474867	um/s	Spot	151	1000000072	1461
0.43645	um/s	Spot	151	1000000071	1462
2.04375	um/s	Spot	151	1000000063	1463
0.235725	um/s	Spot	151	1000000067	1464
0.522024	um/s	Spot	151	1000000069	1465
1.46951	um/s	Spot	151	1000000074	1466
6.14326	um/s	Spot	151	1000000075	1467
0.278838	um/s	Spot	152	1000000073	1468
0.27487	um/s	Spot	152	1000000072	1469
0.239196	um/s	Spot	152	1000000071	1470
0.27437	um/s	Spot	152	1000000067	1471
0.484755	um/s	Spot	152	1000000076	1472
2.11412	um/s	Spot	152	1000000069	1473
1.40698	um/s	Spot	152	1000000074	1474
2.84238	um/s	Spot	152	1000000077	1475
4.80763	um/s	Spot	152	1000000075	1476
0.801373	um/s	Spot	153	1000000072	1477
0.299477	um/s	Spot	153	1000000071	1478
0.132488	um/s	Spot	153	1000000067	1479
0.332246	um/s	Spot	153	1000000076	1480
3.36647	um/s	Spot	153	1000000069	1481
1.55732	um/s	Spot	153	1000000078	1482
1.44055	um/s	Spot	153	1000000074	1483
2.04246	um/s	Spot	153	1000000077	1484
2.53046	um/s	Spot	153	1000000075	1485
0.14377	um/s	Spot	154	1000000073	1486
0.483384	um/s	Spot	154	1000000072	1487
0.107987	um/s	Spot	154	1000000071	1488
0.308652	um/s	Spot	154	1000000067	1489
0.0712249	um/s	Spot	154	1000000076	1490
0.921599	um/s	Spot	154	1000000074	1491
1.26461	um/s	Spot	154	1000000075	1492
0.102849	um/s	Spot	155	1000000073	1493
0.209324	um/s	Spot	155	1000000072	1494
0.504019	um/s	Spot	155	1000000071	1495
2.09625	um/s	Spot	155	1000000067	1496
0.415623	um/s	Spot	155	1000000076	1497
1.11202	um/s	Spot	155	1000000078	1498
0.943124	um/s	Spot	155	1000000074	1499
1.20079	um/s	Spot	155	1000000077	1500
0.509698	um/s	Spot	155	1000000075	1501
0.0101376	um/s	Spot	156	1000000073	1502
0.676763	um/s	Spot	156	1000000072	1503
2.22323	um/s	Spot	156	1000000067	1504
0.0773683	um/s	Spot	156	1000000071	1505
0.87323	um/s	Spot	156	1000000076	1506
0.166867	um/s	Spot	156	1000000078	1507
0.184994	um/s	Spot	156	1000000074	1508
0.184549	um/s	Spot	156	1000000075	1509
0.377535	um/s	Spot	156	1000000077	1510
0.223312	um/s	Spot	157	1000000073	1511
0.798839	um/s	Spot	157	1000000072	1512
1.09971	um/s	Spot	157	1000000067	1513
0.690246	um/s	Spot	157	1000000071	1514
0.306341	um/s	Spot	157	1000000076	1515
0.154409	um/s	Spot	157	1000000078	1516
0.834562	um/s	Spot	157	1000000074	1517
0.0688504	um/s	Spot	157	1000000075	1518
0.60402	um/s	Spot	157	1000000077	1519
0.0206804	um/s	Spot	158	1000000073	1520
1.46743	um/s	Spot	158	1000000067	1521
0.471748	um/s	Spot	158	1000000071	1522
0.411598	um/s	Spot	158	1000000076	1523
0.254281	um/s	Spot	158	1000000078	1524
0.132609	um/s	Spot	158	1000000074	1525
0.311318	um/s	Spot	158	1000000075	1526
1.10718	um/s	Spot	158	1000000077	1527
0.0670624	um/s	Spot	159	1000000073	1528
0.487826	um/s	Spot	159	1000000071	1529
0.352214	um/s	Spot	159	1000000076	1530
0.23381	um/s	Spot	159	1000000078	1531
0.217675	um/s	Spot	159	1000000074	1532
0.621384	um/s	Spot	159	1000000077	1533
0.0411749	um/s	Spot	160	1000000073	1534
0.540327	um/s	Spot	160	1000000071	1535
0.546256	um/s	Spot	160	1000000076	1536
0.0570749	um/s	Spot	160	1000000078	1537
0.243044	um/s	Spot	160	1000000074	1538
0.40606	um/s	Spot	160	1000000075	1539
0.29706	um/s	Spot	160	1000000077	1540
0.106492	um/s	Spot	161	1000000073	1541
0.175297	um/s	Spot	161	1000000071	1542
0.231999	um/s	Spot	161	1000000076	1543
0.106756	um/s	Spot	161	1000000078	1544
0.299948	um/s	Spot	161	1000000074	1545
0.352299	um/s	Spot	161	1000000075	1546
0.669946	um/s	Spot	161	1000000077	1547
0.0593901	um/s	Spot	162	1000000073	1548
0.472447	um/s	Spot	162	1000000071	1549
0.550069	um/s	Spot	162	1000000076	1550
0.360678	um/s	Spot	162	1000000078	1551
0.515578	um/s	Spot	162	1000000074	1552
0.468795	um/s	Spot	162	1000000075	1553
0.350538	um/s	Spot	162	1000000077	1554
0.208602	um/s	Spot	163	1000000073	1555
0.167169	um/s	Spot	163	1000000071	1556
0.518661	um/s	Spot	163	1000000076	1557
0.188702	um/s	Spot	163	1000000078	1558
0.516024	um/s	Spot	163	1000000074	1559
0.645626	um/s	Spot	163	1000000077	1560
0.213118	um/s	Spot	164	1000000073	1561
0.81249	um/s	Spot	164	1000000071	1562
0.266351	um/s	Spot	164	1000000076	1563
0.190069	um/s	Spot	164	1000000078	1564
0.170445	um/s	Spot	164	1000000074	1565
0.873349	um/s	Spot	164	1000000077	1566
0.589314	um/s	Spot	165	1000000073	1567
0.27214	um/s	Spot	165	1000000071	1568
0.00631226	um/s	Spot	165	1000000076	1569
0.324116	um/s	Spot	165	1000000078	1570
1.58589	um/s	Spot	165	1000000074	1571
0.373526	um/s	Spot	166	1000000073	1572
0.161918	um/s	Spot	166	1000000071	1573
0.0900598	um/s	Spot	166	1000000076	1574
0.533887	um/s	Spot	166	1000000078	1575
0.931296	um/s	Spot	167	1000000073	1576
0.304991	um/s	Spot	167	1000000078	1577
2.19159	um/s	Spot	167	1000000074	1578
0.580816	um/s	Spot	168	1000000073	1579
0.163264	um/s	Spot	168	1000000071	1580
0.342141	um/s	Spot	168	1000000078	1581
0.117707	um/s	Spot	169	1000000073	1582
0.193693	um/s	Spot	169	1000000078	1583
0.0177765	um/s	Spot	170	1000000073	1584
0.329711	um/s	Spot	170	1000000071	1585
0.605119	um/s	Spot	170	1000000078	1586
0.105839	um/s	Spot	171	1000000073	1587
0.216764	um/s	Spot	171	1000000078	1588
0.0996304	um/s	Spot	172	1000000073	1589
0.578734	um/s	Spot	172	1000000071	1590
0.207725	um/s	Spot	172	1000000078	1591
0.0826597	um/s	Spot	173	1000000073	1592
0.220826	um/s	Spot	173	1000000071	1593
0.462255	um/s	Spot	174	1000000073	1594
0.277621	um/s	Spot	174	1000000071	1595
0.228261	um/s	Spot	174	1000000078	1596
0.470953	um/s	Spot	174	1000000079	1597
0.260176	um/s	Spot	175	1000000078	1598
0.0146838	um/s	Spot	175	1000000079	1599
0.117652	um/s	Spot	176	1000000073	1600
0.798985	um/s	Spot	176	1000000071	1601
0.326274	um/s	Spot	176	1000000078	1602
0.228579	um/s	Spot	176	1000000079	1603
0.453816	um/s	Spot	176	1000000080	1604
0.368242	um/s	Spot	177	1000000073	1605
0.524603	um/s	Spot	177	1000000071	1606
0.24804	um/s	Spot	177	1000000078	1607
0.387059	um/s	Spot	177	1000000080	1608
0.803093	um/s	Spot	178	1000000073	1609
0.485463	um/s	Spot	178	1000000081	1610
1.1181	um/s	Spot	178	1000000071	1611
0.362625	um/s	Spot	178	1000000078	1612
0.315037	um/s	Spot	178	1000000079	1613
0.214259	um/s	Spot	178	1000000080	1614
0.263228	um/s	Spot	179	1000000073	1615
1.99477	um/s	Spot	179	1000000081	1616
0.403622	um/s	Spot	179	1000000071	1617
0.0405583	um/s	Spot	179	1000000078	1618
0.1281	um/s	Spot	179	1000000079	1619
0.696777	um/s	Spot	180	1000000073	1620
2.10113	um/s	Spot	180	1000000081	1621
0.242019	um/s	Spot	180	1000000071	1622
0.278489	um/s	Spot	180	1000000078	1623
0.121308	um/s	Spot	180	1000000079	1624
0.254985	um/s	Spot	180	1000000080	1625
0.192332	um/s	Spot	181	1000000073	1626
0.521838	um/s	Spot	181	1000000081	1627
0.538545	um/s	Spot	181	1000000071	1628
0.295047	um/s	Spot	181	1000000078	1629
1.20199	um/s	Spot	181	1000000079	1630
0.126147	um/s	Spot	181	1000000080	1631
0.466118	um/s	Spot	182	1000000073	1632
1.07444	um/s	Spot	182	1000000081	1633
0.258501	um/s	Spot	182	1000000071	1634
0.254822	um/s	Spot	182	1000000078	1635
3.13173	um/s	Spot	182	1000000079	1636
0.307941	um/s	Spot	182	1000000080	1637
2.95216	um/s	Spot	183	1000000082	1638
0.904151	um/s	Spot	183	1000000081	1639
0.151576	um/s	Spot	183	1000000071	1640
3.10299	um/s	Spot	183	1000000079	1641
0.15279	um/s	Spot	183	1000000080	1642
1.62372	um/s	Spot	184	1000000082	1643
0.82946	um/s	Spot	184	1000000081	1644
0.630054	um/s	Spot	184	1000000071	1645
0.285011	um/s	Spot	184	1000000078	1646
1.42641	um/s	Spot	184	1000000079	1647
0.500333	um/s	Spot	185	1000000082	1648
3.6298	um/s	Spot	185	1000000083	1649
0.0490363	um/s	Spot	185	1000000081	1650
0.704178	um/s	Spot	185	1000000071	1651
0.574288	um/s	Spot	185	1000000078	1652
0.300924	um/s	Spot	185	1000000080	1653
0.509592	um/s	Spot	186	1000000082	1654
1.69936	um/s	Spot	186	1000000083	1655
0.165545	um/s	Spot	186	1000000081	1656
0.534396	um/s	Spot	186	1000000071	1657
0.378823	um/s	Spot	186	1000000078	1658
0.511226	um/s	Spot	186	1000000080	1659
1.695	um/s	Spot	187	1000000082	1660
0.471824	um/s	Spot	187	1000000083	1661
0.160662	um/s	Spot	187	1000000081	1662
0.707127	um/s	Spot	187	1000000071	1663
0.337811	um/s	Spot	187	1000000078	1664
0.20739	um/s	Spot	187	1000000080	1665
1.32413	um/s	Spot	188	1000000082	1666
0.0197395	um/s	Spot	188	1000000083	1667
0.135022	um/s	Spot	188	1000000081	1668
0.784076	um/s	Spot	188	1000000078	1669
0.165983	um/s	Spot	189	1000000082	1670
0.24633	um/s	Spot	189	1000000083	1671
1.11506	um/s	Spot	189	1000000081	1672
0.587915	um/s	Spot	189	1000000078	1673
0.202522	um/s	Spot	189	1000000080	1674
0.454891	um/s	Spot	190	1000000082	1675
0.730648	um/s	Spot	190	1000000083	1676
0.96924	um/s	Spot	190	1000000081	1677
0.355141	um/s	Spot	190	1000000078	1678
0.371645	um/s	Spot	190	1000000080	1679
0.247772	um/s	Spot	191	1000000082	1680
1.77446	um/s	Spot	191	1000000083	1681
1.04384	um/s	Spot	191	1000000081	1682
0.554782	um/s	Spot	191	1000000078	1683
0.396726	um/s	Spot	191	1000000080	1684
0.342239	um/s	Spot	192	1000000082	1685
1.00413	um/s	Spot	192	1000000081	1686
1.01335	um/s	Spot	192	1000000078	1687
0.205691	um/s	Spot	192	1000000080	1688
0.0890291	um/s	Spot	193	1000000082	1689
2.7918	um/s	Spot	193	1000000083	1690
0.218832	um/s	Spot	193	1000000081	1691
0.211498	um/s	Spot	193	1000000078	1692
0.378736	um/s	Spot	194	1000000082	1693
1.87816	um/s	Spot	194	1000000083	1694
0.272826	um/s	Spot	194	1000000081	1695
0.55888	um/s	Spot	194	1000000078	1696
0.276261	um/s	Spot	194	1000000080	1697
0.107663	um/s	Spot	195	1000000082	1698
0.470421	um/s	Spot	195	1000000083	1699
0.212745	um/s	Spot	195	1000000081	1700
0.513352	um/s	Spot	195	1000000078	1701
0.108588	um/s	Spot	196	1000000082	1702
0.342287	um/s	Spot	196	1000000083	1703
0.170864	um/s	Spot	196	1000000081	1704
0.0715179	um/s	Spot	196	1000000078	1705
0.345826	um/s	Spot	196	1000000080	1706
0.100911	um/s	Spot	197	1000000082	1707
0.0587736	um/s	Spot	197	1000000081	1708
0.929444	um/s	Spot	197	1000000078	1709
0.132443	um/s	Spot	198	1000000082	1710
0.0775609	um/s	Spot	198	1000000081	1711
0.178607	um/s	Spot	198	1000000084	1712
2.2993	um/s	Spot	198	1000000078	1713
0.466925	um/s	Spot	198	1000000085	1714
0.282464	um/s	Spot	199	1000000082	1715
0.108215	um/s	Spot	199	1000000081	1716
0.145375	um/s	Spot	199	1000000084	1717
1.55933	um/s	Spot	199	1000000078	1718
0.207189	um/s	Spot	199	1000000085	1719
0.145005	um/s	Spot	200	1000000082	1720
0.264871	um/s	Spot	200	1000000081	1721
0.443598	um/s	Spot	200	1000000084	1722
0.729655	um/s	Spot	200	1000000078	1723
0.565282	um/s	Spot	200	1000000085	1724
0.0838647	um/s	Spot	201	1000000082	1725
0.353476	um/s	Spot	201	1000000081	1726
1.1573	um/s	Spot	201	1000000084	1727
0.276422	um/s	Spot	201	1000000085	1728
0.156893	um/s	Spot	202	1000000082	1729
0.595329	um/s	Spot	202	1000000081	1730
0.761802	um/s	Spot	202	1000000084	1731
1.63814	um/s	Spot	202	1000000085	1732
0.172326	um/s	Spot	203	1000000082	1733
0.537768	um/s	Spot	203	1000000081	1734
0.0886949	um/s	Spot	203	1000000084	1735
3.37132	um/s	Spot	203	1000000085	1736
0.202288	um/s	Spot	204	1000000082	1737
0.464782	um/s	Spot	204	1000000081	1738
0.176412	um/s	Spot	204	1000000084	1739
2.85115	um/s	Spot	204	1000000085	1740
0.268473	um/s	Spot	205	1000000082	1741
0.297301	um/s	Spot	205	1000000081	1742
0.23286	um/s	Spot	205	1000000084	1743
0.64605	um/s	Spot	205	1000000085	1744
0.188569	um/s	Spot	206	1000000082	1745
0.121262	um/s	Spot	206	1000000081	1746
0.148304	um/s	Spot	206	1000000084	1747
1.3824	um/s	Spot	206	1000000085	1748
0.091271	um/s	Spot	207	1000000082	1749
0.0567806	um/s	Spot	207	1000000081	1750
0.422693	um/s	Spot	207	1000000084	1751
0.21504	um/s	Spot	208	1000000082	1752
0.689919	um/s	Spot	208	1000000084	1753
1.71426	um/s	Spot	208	1000000085	1754
0.697032	um/s	Spot	209	1000000084	1755
0.271557	um/s	Spot	210	1000000082	1756
0.273692	um/s	Spot	211	1000000082	1757
1.04064	um/s	Spot	211	1000000086	1758
0.0704688	um/s	Spot	212	1000000082	1759
0.568288	um/s	Spot	212	1000000086	1760
0.225734	um/s	Spot	213	1000000082	1761
1.4297	um/s	Spot	213	1000000086	1762
0.103444	um/s	Spot	214	1000000082	1763
0.231573	um/s	Spot	214	1000000087	1764
3.56689	um/s	Spot	214	1000000086	1765
0.198561	um/s	Spot	215	1000000082	1766
0.394897	um/s	Spot	215	1000000087	1767
2.63741	um/s	Spot	215	1000000086	1768
0.547368	um/s	Spot	216	1000000088	1769
0.238785	um/s	Spot	216	1000000082	1770
0.468077	um/s	Spot	216	1000000089	1771
0.41139	um/s	Spot	216	1000000087	1772
0.109813	um/s	Spot	216	1000000086	1773
1.61343	um/s	Spot	217	1000000088	1774
0.0570989	um/s	Spot	217	1000000082	1775
0.250803	um/s	Spot	217	1000000087	1776
0.939479	um/s	Spot	217	1000000086	1777
0.211158	um/s	Spot	218	1000000088	1778
0.346025	um/s	Spot	218	1000000082	1779
0.253318	um/s	Spot	218	1000000089	1780
0.312306	um/s	Spot	218	1000000087	1781
0.34702	um/s	Spot	218	1000000086	1782
4.05361	um/s	Spot	219	1000000090	1783
0.691865	um/s	Spot	219	1000000089	1784
0.179428	um/s	Spot	219	1000000087	1785
0.393354	um/s	Spot	219	1000000086	1786
1.01462	um/s	Spot	220	1000000088	1787
2.43269	um/s	Spot	220	1000000090	1788
1.72841	um/s	Spot	220	1000000091	1789
1.01549	um/s	Spot	220	1000000089	1790
0.368247	um/s	Spot	220	1000000087	1791
0.408158	um/s	Spot	220	1000000086	1792
0.415985	um/s	Spot	221	1000000088	1793
0.472282	um/s	Spot	221	1000000090	1794
0.613483	um/s	Spot	221	1000000091	1795
0.462185	um/s	Spot	221	1000000089	1796
0.584507	um/s	Spot	221	1000000087	1797
0.539675	um/s	Spot	221	1000000086	1798
1.08527	um/s	Spot	222	1000000092	1799
0.305783	um/s	Spot	222	1000000090	1800
0.738365	um/s	Spot	222	1000000091	1801
1.09058	um/s	Spot	222	1000000089	1802
0.425244	um/s	Spot	222	1000000087	1803
0.142642	um/s	Spot	222	1000000086	1804
0.485081	um/s	Spot	223	1000000088	1805
0.290513	um/s	Spot	223	1000000092	1806
0.0473084	um/s	Spot	223	1000000090	1807
0.20661	um/s	Spot	223	1000000091	1808
0.197463	um/s	Spot	223	1000000089	1809
0.219537	um/s	Spot	223	1000000093	1810
0.357952	um/s	Spot	223	1000000087	1811
0.107272	um/s	Spot	223	1000000086	1812
0.167826	um/s	Spot	224	1000000092	1813
0.512254	um/s	Spot	224	1000000094	1814
0.496077	um/s	Spot	224	1000000091	1815
0.722312	um/s	Spot	224	1000000089	1816
0.550098	um/s	Spot	224	1000000093	1817
0.339538	um/s	Spot	224	1000000087	1818
0.0764358	um/s	Spot	224	1000000086	1819
0.217528	um/s	Spot	225	1000000088	1820
0.437953	um/s	Spot	225	1000000092	1821
0.26878	um/s	Spot	225	1000000090	1822
1.27283	um/s	Spot	225	1000000094	1823
0.405166	um/s	Spot	225	1000000091	1824
0.181392	um/s	Spot	225	1000000093	1825
0.253684	um/s	Spot	225	1000000087	1826
0.512869	um/s	Spot	225	1000000086	1827
1.19032	um/s	Spot	226	1000000088	1828
0.121671	um/s	Spot	226	1000000092	1829
0.238737	um/s	Spot	226	1000000090	1830
1.45082	um/s	Spot	226	1000000094	1831
0.542421	um/s	Spot	226	1000000091	1832
0.264778	um/s	Spot	226	1000000089	1833
0.371246	um/s	Spot	226	1000000093	1834
1.11591	um/s	Spot	226	1000000086	1835
0.220494	um/s	Spot	227	1000000092	1836
0.232662	um/s	Spot	227	1000000090	1837
0.179492	um/s	Spot	227	1000000094	1838
0.228466	um/s	Spot	227	1000000091	1839
0.88283	um/s	Spot	227	1000000089	1840
1.72262	um/s	Spot	228	1000000088	1841
0.268633	um/s	Spot	228	1000000092	1842
0.130513	um/s	Spot	228	1000000090	1843
0.503337	um/s	Spot	228	1000000094	1844
0.0346573	um/s	Spot	228	1000000091	1845
0.176454	um/s	Spot	228	1000000093	1846
1.25735	um/s	Spot	228	1000000089	1847
0.464952	um/s	Spot	229	1000000092	1848
0.323141	um/s	Spot	229	1000000090	1849
1.3582	um/s	Spot	229	1000000094	1850
0.596677	um/s	Spot	229	1000000091	1851
0.493143	um/s	Spot	229	1000000093	1852
0.280252	um/s	Spot	229	1000000089	1853
0.475544	um/s	Spot	230	1000000092	1854
0.357945	um/s	Spot	230	1000000090	1855
2.04511	um/s	Spot	230	1000000094	1856
0.68333	um/s	Spot	230	1000000091	1857
0.123552	um/s	Spot	230	1000000089	1858
0.546111	um/s	Spot	230	1000000095	1859
0.791237	um/s	Spot	231	1000000092	1860
1.36985	um/s	Spot	231	1000000094	1861
0.94913	um/s	Spot	231	1000000091	1862
0.541643	um/s	Spot	231	1000000093	1863
0.15973	um/s	Spot	231	1000000089	1864
0.277739	um/s	Spot	231	1000000095	1865
0.360186	um/s	Spot	232	1000000092	1866
1.03659	um/s	Spot	232	1000000094	1867
0.191782	um/s	Spot	232	1000000091	1868
0.250616	um/s	Spot	232	1000000093	1869
0.591987	um/s	Spot	232	1000000089	1870
0.109092	um/s	Spot	232	1000000095	1871
0.285096	um/s	Spot	233	1000000092	1872
0.16721	um/s	Spot	233	1000000094	1873
0.471962	um/s	Spot	233	1000000093	1874
0.37474	um/s	Spot	233	1000000095	1875
0.279322	um/s	Spot	234	1000000092	1876
1.51941	um/s	Spot	234	1000000094	1877
0.222526	um/s	Spot	234	1000000091	1878
0.979813	um/s	Spot	234	1000000093	1879
0.616185	um/s	Spot	234	1000000095	1880
0.0768698	um/s	Spot	235	1000000092	1881
0.731955	um/s	Spot	235	1000000091	1882
0.823801	um/s	Spot	235	1000000095	1883
0.311366	um/s	Spot	236	1000000092	1884
1.38249	um/s	Spot	236	1000000094	1885
2.98103	um/s	Spot	236	1000000096	1886
0.192855	um/s	Spot	236	1000000095	1887
0.638086	um/s	Spot	237	1000000092	1888
1.60321	um/s	Spot	237	1000000096	1889
0.491854	um/s	Spot	237	1000000094	1890
0.560593	um/s	Spot	237	1000000095	1891
0.402384	um/s	Spot	238	1000000092	1892
0.384543	um/s	Spot	238	1000000096	1893
0.21308	um/s	Spot	238	1000000094	1894
0.207253	um/s	Spot	238	1000000095	1895
0.600381	um/s	Spot	239	1000000092	1896
0.687469	um/s	Spot	239	1000000096	1897
0.632428	um/s	Spot	239	1000000094	1898
0.12406	um/s	Spot	239	1000000095	1899
0.184082	um/s	Spot	240	1000000092	1900
0.634121	um/s	Spot	240	1000000096	1901
1.11477	um/s	Spot	240	1000000094	1902
0.107916	um/s	Spot	240	1000000095	1903
0.292752	um/s	Spot	241	1000000092	1904
0.54022	um/s	Spot	241	1000000096	1905
1.34362	um/s	Spot	241	1000000094	1906
0.306849	um/s	Spot	241	1000000095	1907
0.453111	um/s	Spot	242	1000000092	1908
0.119623	um/s	Spot	242	1000000096	1909
0.588409	um/s	Spot	242	1000000095	1910
0.725417	um/s	Spot	242	1000000097	1911
1.51147	um/s	Spot	243	1000000092	1912
1.07003	um/s	Spot	243	1000000096	1913
0.287154	um/s	Spot	243	1000000095	1914
0.157824	um/s	Spot	243	1000000097	1915
0.279714	um/s	Spot	243	1000000098	1916
0.312805	um/s	Spot	244	1000000092	1917
0.448643	um/s	Spot	244	1000000096	1918
0.423908	um/s	Spot	244	1000000095	1919
0.403424	um/s	Spot	244	1000000097	1920
0.169818	um/s	Spot	244	1000000098	1921
1.31658	um/s	Spot	245	1000000092	1922
0.347927	um/s	Spot	245	1000000096	1923
0.211671	um/s	Spot	245	1000000095	1924
0.201465	um/s	Spot	245	1000000097	1925
0.249484	um/s	Spot	245	1000000098	1926
0.407716	um/s	Spot	246	1000000092	1927
0.425319	um/s	Spot	246	1000000096	1928
0.184625	um/s	Spot	246	1000000098	1929
0.659002	um/s	Spot	247	1000000092	1930
0.0820308	um/s	Spot	247	1000000096	1931
0.119688	um/s	Spot	247	1000000097	1932
0.121578	um/s	Spot	247	1000000098	1933
2.38082	um/s	Spot	248	1000000092	1934
0.0309619	um/s	Spot	248	1000000096	1935
0.0913008	um/s	Spot	248	1000000097	1936
0.260066	um/s	Spot	248	1000000098	1937
1.80653	um/s	Spot	249	1000000092	1938
0.171837	um/s	Spot	249	1000000096	1939
0.126052	um/s	Spot	249	1000000097	1940
0.351211	um/s	Spot	249	1000000098	1941
0.198559	um/s	Spot	250	1000000092	1942
0.178885	um/s	Spot	250	1000000096	1943
0.568896	um/s	Spot	250	1000000098	1944
1.29746	um/s	Spot	251	1000000092	1945
0.18416	um/s	Spot	251	1000000096	1946
0.216035	um/s	Spot	251	1000000097	1947
0.514432	um/s	Spot	251	1000000098	1948
0.444531	um/s	Spot	252	1000000096	1949
0.336812	um/s	Spot	252	1000000097	1950
0.366213	um/s	Spot	252	1000000098	1951
0.400231	um/s	Spot	253	1000000097	1952
0.442965	um/s	Spot	253	1000000098	1953
0.143028	um/s	Spot	254	1000000097	1954
0.341224	um/s	Spot	254	1000000098	1955
0.588476	um/s	Spot	255	1000000097	1956
0.513856	um/s	Spot	255	1000000098	1957
0.227337	um/s	Spot	256	1000000097	1958
1.1033	um/s	Spot	257	1000000099	1959
0.16442	um/s	Spot	257	1000000097	1960
0.853304	um/s	Spot	258	1000000099	1961
0.120767	um/s	Spot	258	1000000097	1962
0.258801	um/s	Spot	259	1000000097	1963
0.471212	um/s	Spot	260	1000000099	1964
0.179547	um/s	Spot	260	1000000097	1965
0.249503	um/s	Spot	261	1000000099	1966
0.277883	um/s	Spot	261	1000000097	1967
0.652026	um/s	Spot	262	1000000099	1968
0.327933	um/s	Spot	262	1000000097	1969
0.545014	um/s	Spot	263	1000000100	1970
0.352692	um/s	Spot	263	1000000097	1971
0.884569	um/s	Spot	264	1000000099	1972
0.130791	um/s	Spot	264	1000000100	1973
0.219283	um/s	Spot	264	1000000097	1974
1.3136	um/s	Spot	265	1000000099	1975
0.201995	um/s	Spot	265	1000000100	1976
1.72899	um/s	Spot	265	1000000101	1977
0.305437	um/s	Spot	265	1000000097	1978
1.82769	um/s	Spot	266	1000000099	1979
0.129379	um/s	Spot	266	1000000100	1980
0.855934	um/s	Spot	266	1000000101	1981
0.328499	um/s	Spot	266	1000000097	1982
1.22616	um/s	Spot	267	1000000099	1983
0.156362	um/s	Spot	267	1000000100	1984
0.801386	um/s	Spot	267	1000000101	1985
0.113474	um/s	Spot	267	1000000097	1986
3.73357	um/s	Spot	268	1000000102	1987
0.374232	um/s	Spot	268	1000000100	1988
0.503465	um/s	Spot	268	1000000097	1989
1.57536	um/s	Spot	269	1000000102	1990
0.368439	um/s	Spot	269	1000000100	1991
0.814016	um/s	Spot	269	1000000101	1992
0.781577	um/s	Spot	270	1000000102	1993
0.191448	um/s	Spot	270	1000000100	1994
0.135338	um/s	Spot	270	1000000101	1995
0.595273	um/s	Spot	271	1000000102	1996
[truncated: 1,088 more rows]
