# Supplementary material for: Satb1 integrates DNA binding site geometry and torsional stress to differentially target nucleosome-dense regions
Source: Nat Commun. 2019 Jul 19;10:3221. doi: 10.1038/s41467-019-11118-8 (PMC6642133; doi:10.1038/s41467-019-11118-8)
Supplement: Supplementary file 10 — Source Data [file 41467_2019_11118_MOESM10_ESM.zip › Source data/Single Molecule Tracking/single molecule tracks/del HD analysis/PDZ-CUT1-CUT2-STABLE-AC_292c9_TRIAL 2_Statistics/PDZ-CUT1-CUT2-STABLE-AC_292c9_TRIAL 2_Time.csv]

Time
====================
Time	Unit	Category	Time	TrackID	ID
0	s	Spot	1	1000000000	0
0	s	Spot	1	1000000001	1
0	s	Spot	1	1000000002	2
0	s	Spot	1	1000000003	3
0	s	Spot	1	1000000004	4
0.05	s	Spot	2	1000000000	5
0.05	s	Spot	2	1000000005	6
0.05	s	Spot	2	1000000001	7
0.05	s	Spot	2	1000000002	8
0.05	s	Spot	2	1000000003	9
0.05	s	Spot	2	1000000004	10
0.1	s	Spot	3	1000000006	11
0.1	s	Spot	3	1000000007	12
0.1	s	Spot	3	1000000000	13
0.1	s	Spot	3	1000000005	14
0.1	s	Spot	3	1000000001	15
0.1	s	Spot	3	1000000002	16
0.1	s	Spot	3	1000000003	17
0.1	s	Spot	3	1000000004	18
0.15	s	Spot	4	1000000008	19
0.15	s	Spot	4	1000000000	20
0.15	s	Spot	4	1000000005	21
0.15	s	Spot	4	1000000001	22
0.15	s	Spot	4	1000000002	23
0.15	s	Spot	4	1000000009	24
0.15	s	Spot	4	1000000010	25
0.15	s	Spot	4	1000000003	26
0.15	s	Spot	4	1000000004	27
0.2	s	Spot	5	1000000006	28
0.2	s	Spot	5	1000000008	29
0.2	s	Spot	5	1000000011	30
0.2	s	Spot	5	1000000007	31
0.2	s	Spot	5	1000000000	32
0.2	s	Spot	5	1000000005	33
0.2	s	Spot	5	1000000012	34
0.2	s	Spot	5	1000000001	35
0.2	s	Spot	5	1000000013	36
0.2	s	Spot	5	1000000002	37
0.2	s	Spot	5	1000000009	38
0.2	s	Spot	5	1000000010	39
0.2	s	Spot	5	1000000003	40
0.25	s	Spot	6	1000000006	41
0.25	s	Spot	6	1000000014	42
0.25	s	Spot	6	1000000008	43
0.25	s	Spot	6	1000000011	44
0.25	s	Spot	6	1000000007	45
0.25	s	Spot	6	1000000005	46
0.25	s	Spot	6	1000000012	47
0.25	s	Spot	6	1000000001	48
0.25	s	Spot	6	1000000013	49
0.25	s	Spot	6	1000000002	50
0.25	s	Spot	6	1000000009	51
0.25	s	Spot	6	1000000010	52
0.25	s	Spot	6	1000000003	53
0.25	s	Spot	6	1000000004	54
0.3	s	Spot	7	1000000006	55
0.3	s	Spot	7	1000000008	56
0.3	s	Spot	7	1000000015	57
0.3	s	Spot	7	1000000011	58
0.3	s	Spot	7	1000000007	59
0.3	s	Spot	7	1000000000	60
0.3	s	Spot	7	1000000005	61
0.3	s	Spot	7	1000000012	62
0.3	s	Spot	7	1000000001	63
0.3	s	Spot	7	1000000002	64
0.3	s	Spot	7	1000000009	65
0.3	s	Spot	7	1000000010	66
0.3	s	Spot	7	1000000003	67
0.3	s	Spot	7	1000000016	68
0.3	s	Spot	7	1000000004	69
0.35	s	Spot	8	1000000006	70
0.35	s	Spot	8	1000000014	71
0.35	s	Spot	8	1000000008	72
0.35	s	Spot	8	1000000015	73
0.35	s	Spot	8	1000000011	74
0.35	s	Spot	8	1000000007	75
0.35	s	Spot	8	1000000000	76
0.35	s	Spot	8	1000000005	77
0.35	s	Spot	8	1000000012	78
0.35	s	Spot	8	1000000001	79
0.35	s	Spot	8	1000000013	80
0.35	s	Spot	8	1000000009	81
0.35	s	Spot	8	1000000016	82
0.35	s	Spot	8	1000000004	83
0.4	s	Spot	9	1000000006	84
0.4	s	Spot	9	1000000014	85
0.4	s	Spot	9	1000000008	86
0.4	s	Spot	9	1000000015	87
0.4	s	Spot	9	1000000011	88
0.4	s	Spot	9	1000000007	89
0.4	s	Spot	9	1000000000	90
0.4	s	Spot	9	1000000005	91
0.4	s	Spot	9	1000000012	92
0.4	s	Spot	9	1000000001	93
0.4	s	Spot	9	1000000002	94
0.4	s	Spot	9	1000000013	95
0.4	s	Spot	9	1000000009	96
0.4	s	Spot	9	1000000010	97
0.4	s	Spot	9	1000000003	98
0.4	s	Spot	9	1000000016	99
0.4	s	Spot	9	1000000017	100
0.4	s	Spot	9	1000000004	101
0.45	s	Spot	10	1000000006	102
0.45	s	Spot	10	1000000008	103
0.45	s	Spot	10	1000000014	104
0.45	s	Spot	10	1000000015	105
0.45	s	Spot	10	1000000011	106
0.45	s	Spot	10	1000000007	107
0.45	s	Spot	10	1000000018	108
0.45	s	Spot	10	1000000000	109
0.45	s	Spot	10	1000000005	110
0.45	s	Spot	10	1000000012	111
0.45	s	Spot	10	1000000001	112
0.45	s	Spot	10	1000000013	113
0.45	s	Spot	10	1000000009	114
0.45	s	Spot	10	1000000010	115
0.45	s	Spot	10	1000000003	116
0.45	s	Spot	10	1000000016	117
0.45	s	Spot	10	1000000017	118
0.45	s	Spot	10	1000000004	119
0.5	s	Spot	11	1000000006	120
0.5	s	Spot	11	1000000008	121
0.5	s	Spot	11	1000000014	122
0.5	s	Spot	11	1000000015	123
0.5	s	Spot	11	1000000011	124
0.5	s	Spot	11	1000000007	125
0.5	s	Spot	11	1000000018	126
0.5	s	Spot	11	1000000000	127
0.5	s	Spot	11	1000000005	128
0.5	s	Spot	11	1000000012	129
0.5	s	Spot	11	1000000001	130
0.5	s	Spot	11	1000000002	131
0.5	s	Spot	11	1000000009	132
0.5	s	Spot	11	1000000010	133
0.5	s	Spot	11	1000000003	134
0.5	s	Spot	11	1000000016	135
0.5	s	Spot	11	1000000019	136
0.5	s	Spot	11	1000000020	137
0.5	s	Spot	11	1000000017	138
0.5	s	Spot	11	1000000004	139
0.55	s	Spot	12	1000000006	140
0.55	s	Spot	12	1000000014	141
0.55	s	Spot	12	1000000008	142
0.55	s	Spot	12	1000000015	143
0.55	s	Spot	12	1000000011	144
0.55	s	Spot	12	1000000007	145
0.55	s	Spot	12	1000000018	146
0.55	s	Spot	12	1000000005	147
0.55	s	Spot	12	1000000012	148
0.55	s	Spot	12	1000000001	149
0.55	s	Spot	12	1000000021	150
0.55	s	Spot	12	1000000013	151
0.55	s	Spot	12	1000000009	152
0.55	s	Spot	12	1000000010	153
0.55	s	Spot	12	1000000003	154
0.55	s	Spot	12	1000000016	155
0.55	s	Spot	12	1000000020	156
0.55	s	Spot	12	1000000019	157
0.55	s	Spot	12	1000000017	158
0.55	s	Spot	12	1000000004	159
0.6	s	Spot	13	1000000006	160
0.6	s	Spot	13	1000000014	161
0.6	s	Spot	13	1000000008	162
0.6	s	Spot	13	1000000015	163
0.6	s	Spot	13	1000000022	164
0.6	s	Spot	13	1000000011	165
0.6	s	Spot	13	1000000007	166
0.6	s	Spot	13	1000000018	167
0.6	s	Spot	13	1000000005	168
0.6	s	Spot	13	1000000012	169
0.6	s	Spot	13	1000000001	170
0.6	s	Spot	13	1000000021	171
0.6	s	Spot	13	1000000013	172
0.6	s	Spot	13	1000000009	173
0.6	s	Spot	13	1000000010	174
0.6	s	Spot	13	1000000016	175
0.6	s	Spot	13	1000000020	176
0.6	s	Spot	13	1000000019	177
0.6	s	Spot	13	1000000017	178
0.6	s	Spot	13	1000000004	179
0.65	s	Spot	14	1000000006	180
0.65	s	Spot	14	1000000014	181
0.65	s	Spot	14	1000000008	182
0.65	s	Spot	14	1000000015	183
0.65	s	Spot	14	1000000022	184
0.65	s	Spot	14	1000000011	185
0.65	s	Spot	14	1000000007	186
0.65	s	Spot	14	1000000018	187
0.65	s	Spot	14	1000000023	188
0.65	s	Spot	14	1000000005	189
0.65	s	Spot	14	1000000012	190
0.65	s	Spot	14	1000000001	191
0.65	s	Spot	14	1000000021	192
0.65	s	Spot	14	1000000013	193
0.65	s	Spot	14	1000000009	194
0.65	s	Spot	14	1000000010	195
0.65	s	Spot	14	1000000003	196
0.65	s	Spot	14	1000000016	197
0.65	s	Spot	14	1000000020	198
0.65	s	Spot	14	1000000019	199
0.65	s	Spot	14	1000000024	200
0.65	s	Spot	14	1000000017	201
0.65	s	Spot	14	1000000004	202
0.7	s	Spot	15	1000000006	203
0.7	s	Spot	15	1000000008	204
0.7	s	Spot	15	1000000014	205
0.7	s	Spot	15	1000000015	206
0.7	s	Spot	15	1000000011	207
0.7	s	Spot	15	1000000022	208
0.7	s	Spot	15	1000000007	209
0.7	s	Spot	15	1000000023	210
0.7	s	Spot	15	1000000018	211
0.7	s	Spot	15	1000000012	212
0.7	s	Spot	15	1000000001	213
0.7	s	Spot	15	1000000021	214
0.7	s	Spot	15	1000000013	215
0.7	s	Spot	15	1000000009	216
0.7	s	Spot	15	1000000010	217
0.7	s	Spot	15	1000000003	218
0.7	s	Spot	15	1000000016	219
0.7	s	Spot	15	1000000020	220
0.7	s	Spot	15	1000000019	221
0.7	s	Spot	15	1000000024	222
0.7	s	Spot	15	1000000017	223
0.7	s	Spot	15	1000000004	224
0.75	s	Spot	16	1000000006	225
0.75	s	Spot	16	1000000008	226
0.75	s	Spot	16	1000000015	227
0.75	s	Spot	16	1000000022	228
0.75	s	Spot	16	1000000007	229
0.75	s	Spot	16	1000000023	230
0.75	s	Spot	16	1000000012	231
0.75	s	Spot	16	1000000001	232
0.75	s	Spot	16	1000000021	233
0.75	s	Spot	16	1000000009	234
0.75	s	Spot	16	1000000010	235
0.75	s	Spot	16	1000000003	236
0.75	s	Spot	16	1000000016	237
0.75	s	Spot	16	1000000020	238
0.75	s	Spot	16	1000000019	239
0.75	s	Spot	16	1000000024	240
0.75	s	Spot	16	1000000017	241
0.75	s	Spot	16	1000000004	242
0.8	s	Spot	17	1000000006	243
0.8	s	Spot	17	1000000008	244
0.8	s	Spot	17	1000000014	245
0.8	s	Spot	17	1000000015	246
0.8	s	Spot	17	1000000022	247
0.8	s	Spot	17	1000000007	248
0.8	s	Spot	17	1000000023	249
0.8	s	Spot	17	1000000018	250
0.8	s	Spot	17	1000000012	251
0.8	s	Spot	17	1000000001	252
0.8	s	Spot	17	1000000021	253
0.8	s	Spot	17	1000000009	254
0.8	s	Spot	17	1000000010	255
0.8	s	Spot	17	1000000003	256
0.8	s	Spot	17	1000000016	257
0.8	s	Spot	17	1000000020	258
0.8	s	Spot	17	1000000019	259
0.8	s	Spot	17	1000000017	260
0.8	s	Spot	17	1000000004	261
0.85	s	Spot	18	1000000006	262
0.85	s	Spot	18	1000000008	263
0.85	s	Spot	18	1000000014	264
0.85	s	Spot	18	1000000022	265
0.85	s	Spot	18	1000000007	266
0.85	s	Spot	18	1000000023	267
0.85	s	Spot	18	1000000018	268
0.85	s	Spot	18	1000000025	269
0.85	s	Spot	18	1000000012	270
0.85	s	Spot	18	1000000001	271
0.85	s	Spot	18	1000000021	272
0.85	s	Spot	18	1000000009	273
0.85	s	Spot	18	1000000010	274
0.85	s	Spot	18	1000000003	275
0.85	s	Spot	18	1000000016	276
0.85	s	Spot	18	1000000020	277
0.85	s	Spot	18	1000000019	278
0.85	s	Spot	18	1000000024	279
0.85	s	Spot	18	1000000017	280
0.9	s	Spot	19	1000000006	281
0.9	s	Spot	19	1000000008	282
0.9	s	Spot	19	1000000022	283
0.9	s	Spot	19	1000000007	284
0.9	s	Spot	19	1000000023	285
0.9	s	Spot	19	1000000018	286
0.9	s	Spot	19	1000000025	287
0.9	s	Spot	19	1000000012	288
0.9	s	Spot	19	1000000001	289
0.9	s	Spot	19	1000000021	290
0.9	s	Spot	19	1000000009	291
0.9	s	Spot	19	1000000010	292
0.9	s	Spot	19	1000000003	293
0.9	s	Spot	19	1000000020	294
0.9	s	Spot	19	1000000019	295
0.9	s	Spot	19	1000000004	296
0.95	s	Spot	20	1000000006	297
0.95	s	Spot	20	1000000008	298
0.95	s	Spot	20	1000000022	299
0.95	s	Spot	20	1000000007	300
0.95	s	Spot	20	1000000023	301
0.95	s	Spot	20	1000000018	302
0.95	s	Spot	20	1000000025	303
0.95	s	Spot	20	1000000012	304
0.95	s	Spot	20	1000000001	305
0.95	s	Spot	20	1000000021	306
0.95	s	Spot	20	1000000009	307
0.95	s	Spot	20	1000000010	308
0.95	s	Spot	20	1000000003	309
0.95	s	Spot	20	1000000020	310
0.95	s	Spot	20	1000000019	311
0.95	s	Spot	20	1000000024	312
0.95	s	Spot	20	1000000017	313
0.95	s	Spot	20	1000000004	314
1	s	Spot	21	1000000006	315
1	s	Spot	21	1000000008	316
1	s	Spot	21	1000000022	317
1	s	Spot	21	1000000007	318
1	s	Spot	21	1000000018	319
1	s	Spot	21	1000000025	320
1	s	Spot	21	1000000001	321
1	s	Spot	21	1000000021	322
1	s	Spot	21	1000000009	323
1	s	Spot	21	1000000010	324
1	s	Spot	21	1000000003	325
1	s	Spot	21	1000000020	326
1	s	Spot	21	1000000019	327
1	s	Spot	21	1000000024	328
1	s	Spot	21	1000000017	329
1.05	s	Spot	22	1000000006	330
1.05	s	Spot	22	1000000008	331
1.05	s	Spot	22	1000000022	332
1.05	s	Spot	22	1000000007	333
1.05	s	Spot	22	1000000023	334
1.05	s	Spot	22	1000000025	335
1.05	s	Spot	22	1000000012	336
1.05	s	Spot	22	1000000021	337
1.05	s	Spot	22	1000000009	338
1.05	s	Spot	22	1000000010	339
1.05	s	Spot	22	1000000003	340
1.05	s	Spot	22	1000000020	341
1.05	s	Spot	22	1000000019	342
1.05	s	Spot	22	1000000024	343
1.05	s	Spot	22	1000000017	344
1.05	s	Spot	22	1000000004	345
1.05	s	Spot	22	1000000026	346
1.1	s	Spot	23	1000000006	347
1.1	s	Spot	23	1000000008	348
1.1	s	Spot	23	1000000027	349
1.1	s	Spot	23	1000000022	350
1.1	s	Spot	23	1000000023	351
1.1	s	Spot	23	1000000025	352
1.1	s	Spot	23	1000000001	353
1.1	s	Spot	23	1000000021	354
1.1	s	Spot	23	1000000009	355
1.1	s	Spot	23	1000000010	356
1.1	s	Spot	23	1000000020	357
1.1	s	Spot	23	1000000019	358
1.1	s	Spot	23	1000000024	359
1.1	s	Spot	23	1000000017	360
1.1	s	Spot	23	1000000028	361
1.1	s	Spot	23	1000000026	362
1.15	s	Spot	24	1000000006	363
1.15	s	Spot	24	1000000008	364
1.15	s	Spot	24	1000000027	365
1.15	s	Spot	24	1000000022	366
1.15	s	Spot	24	1000000007	367
1.15	s	Spot	24	1000000029	368
1.15	s	Spot	24	1000000025	369
1.15	s	Spot	24	1000000001	370
1.15	s	Spot	24	1000000009	371
1.15	s	Spot	24	1000000010	372
1.15	s	Spot	24	1000000020	373
1.15	s	Spot	24	1000000019	374
1.15	s	Spot	24	1000000024	375
1.15	s	Spot	24	1000000017	376
1.15	s	Spot	24	1000000030	377
1.15	s	Spot	24	1000000028	378
1.15	s	Spot	24	1000000026	379
1.2	s	Spot	25	1000000006	380
1.2	s	Spot	25	1000000008	381
1.2	s	Spot	25	1000000027	382
1.2	s	Spot	25	1000000022	383
1.2	s	Spot	25	1000000007	384
1.2	s	Spot	25	1000000023	385
1.2	s	Spot	25	1000000029	386
1.2	s	Spot	25	1000000025	387
1.2	s	Spot	25	1000000009	388
1.2	s	Spot	25	1000000010	389
1.2	s	Spot	25	1000000020	390
1.2	s	Spot	25	1000000024	391
1.2	s	Spot	25	1000000017	392
1.2	s	Spot	25	1000000030	393
1.2	s	Spot	25	1000000026	394
1.25	s	Spot	26	1000000006	395
1.25	s	Spot	26	1000000008	396
1.25	s	Spot	26	1000000027	397
1.25	s	Spot	26	1000000022	398
1.25	s	Spot	26	1000000007	399
1.25	s	Spot	26	1000000025	400
1.25	s	Spot	26	1000000001	401
1.25	s	Spot	26	1000000009	402
1.25	s	Spot	26	1000000020	403
1.25	s	Spot	26	1000000024	404
1.25	s	Spot	26	1000000030	405
1.25	s	Spot	26	1000000028	406
1.25	s	Spot	26	1000000026	407
1.3	s	Spot	27	1000000006	408
1.3	s	Spot	27	1000000008	409
1.3	s	Spot	27	1000000022	410
1.3	s	Spot	27	1000000007	411
1.3	s	Spot	27	1000000029	412
1.3	s	Spot	27	1000000001	413
1.3	s	Spot	27	1000000009	414
1.3	s	Spot	27	1000000020	415
1.3	s	Spot	27	1000000024	416
1.3	s	Spot	27	1000000017	417
1.3	s	Spot	27	1000000030	418
1.3	s	Spot	27	1000000028	419
1.3	s	Spot	27	1000000026	420
1.35	s	Spot	28	1000000006	421
1.35	s	Spot	28	1000000008	422
1.35	s	Spot	28	1000000027	423
1.35	s	Spot	28	1000000022	424
1.35	s	Spot	28	1000000007	425
1.35	s	Spot	28	1000000029	426
1.35	s	Spot	28	1000000025	427
1.35	s	Spot	28	1000000001	428
1.35	s	Spot	28	1000000009	429
1.35	s	Spot	28	1000000020	430
1.35	s	Spot	28	1000000024	431
1.35	s	Spot	28	1000000017	432
1.35	s	Spot	28	1000000030	433
1.35	s	Spot	28	1000000028	434
1.35	s	Spot	28	1000000026	435
1.4	s	Spot	29	1000000006	436
1.4	s	Spot	29	1000000008	437
1.4	s	Spot	29	1000000027	438
1.4	s	Spot	29	1000000022	439
1.4	s	Spot	29	1000000031	440
1.4	s	Spot	29	1000000029	441
1.4	s	Spot	29	1000000025	442
1.4	s	Spot	29	1000000001	443
1.4	s	Spot	29	1000000009	444
1.4	s	Spot	29	1000000020	445
1.4	s	Spot	29	1000000017	446
1.4	s	Spot	29	1000000030	447
1.4	s	Spot	29	1000000026	448
1.45	s	Spot	30	1000000006	449
1.45	s	Spot	30	1000000008	450
1.45	s	Spot	30	1000000027	451
1.45	s	Spot	30	1000000022	452
1.45	s	Spot	30	1000000031	453
1.45	s	Spot	30	1000000007	454
1.45	s	Spot	30	1000000029	455
1.45	s	Spot	30	1000000025	456
1.45	s	Spot	30	1000000001	457
1.45	s	Spot	30	1000000009	458
1.45	s	Spot	30	1000000020	459
1.45	s	Spot	30	1000000017	460
1.45	s	Spot	30	1000000030	461
1.45	s	Spot	30	1000000028	462
1.45	s	Spot	30	1000000026	463
1.5	s	Spot	31	1000000006	464
1.5	s	Spot	31	1000000032	465
1.5	s	Spot	31	1000000008	466
1.5	s	Spot	31	1000000027	467
1.5	s	Spot	31	1000000031	468
1.5	s	Spot	31	1000000022	469
1.5	s	Spot	31	1000000007	470
1.5	s	Spot	31	1000000029	471
1.5	s	Spot	31	1000000025	472
1.5	s	Spot	31	1000000001	473
1.5	s	Spot	31	1000000009	474
1.5	s	Spot	31	1000000020	475
1.5	s	Spot	31	1000000017	476
1.5	s	Spot	31	1000000030	477
1.5	s	Spot	31	1000000026	478
1.55	s	Spot	32	1000000006	479
1.55	s	Spot	32	1000000032	480
1.55	s	Spot	32	1000000008	481
1.55	s	Spot	32	1000000027	482
1.55	s	Spot	32	1000000022	483
1.55	s	Spot	32	1000000031	484
1.55	s	Spot	32	1000000007	485
1.55	s	Spot	32	1000000029	486
1.55	s	Spot	32	1000000025	487
1.55	s	Spot	32	1000000001	488
1.55	s	Spot	32	1000000009	489
1.55	s	Spot	32	1000000020	490
1.55	s	Spot	32	1000000017	491
1.55	s	Spot	32	1000000030	492
1.55	s	Spot	32	1000000028	493
1.55	s	Spot	32	1000000026	494
1.6	s	Spot	33	1000000006	495
1.6	s	Spot	33	1000000032	496
1.6	s	Spot	33	1000000008	497
1.6	s	Spot	33	1000000027	498
1.6	s	Spot	33	1000000031	499
1.6	s	Spot	33	1000000007	500
1.6	s	Spot	33	1000000025	501
1.6	s	Spot	33	1000000009	502
1.6	s	Spot	33	1000000020	503
1.6	s	Spot	33	1000000017	504
1.6	s	Spot	33	1000000030	505
1.6	s	Spot	33	1000000028	506
1.6	s	Spot	33	1000000026	507
1.65	s	Spot	34	1000000006	508
1.65	s	Spot	34	1000000032	509
1.65	s	Spot	34	1000000027	510
1.65	s	Spot	34	1000000031	511
1.65	s	Spot	34	1000000007	512
1.65	s	Spot	34	1000000029	513
1.65	s	Spot	34	1000000033	514
1.65	s	Spot	34	1000000025	515
1.65	s	Spot	34	1000000034	516
1.65	s	Spot	34	1000000009	517
1.65	s	Spot	34	1000000020	518
1.65	s	Spot	34	1000000017	519
1.65	s	Spot	34	1000000030	520
1.65	s	Spot	34	1000000028	521
1.65	s	Spot	34	1000000026	522
1.7	s	Spot	35	1000000006	523
1.7	s	Spot	35	1000000032	524
1.7	s	Spot	35	1000000027	525
1.7	s	Spot	35	1000000031	526
1.7	s	Spot	35	1000000007	527
1.7	s	Spot	35	1000000029	528
1.7	s	Spot	35	1000000035	529
1.7	s	Spot	35	1000000033	530
1.7	s	Spot	35	1000000025	531
1.7	s	Spot	35	1000000034	532
1.7	s	Spot	35	1000000009	533
1.7	s	Spot	35	1000000020	534
1.7	s	Spot	35	1000000017	535
1.7	s	Spot	35	1000000030	536
1.7	s	Spot	35	1000000026	537
1.75	s	Spot	36	1000000006	538
1.75	s	Spot	36	1000000032	539
1.75	s	Spot	36	1000000036	540
1.75	s	Spot	36	1000000027	541
1.75	s	Spot	36	1000000031	542
1.75	s	Spot	36	1000000007	543
1.75	s	Spot	36	1000000035	544
1.75	s	Spot	36	1000000033	545
1.75	s	Spot	36	1000000025	546
1.75	s	Spot	36	1000000034	547
1.75	s	Spot	36	1000000009	548
1.75	s	Spot	36	1000000020	549
1.75	s	Spot	36	1000000017	550
1.75	s	Spot	36	1000000030	551
1.75	s	Spot	36	1000000026	552
1.8	s	Spot	37	1000000006	553
1.8	s	Spot	37	1000000032	554
1.8	s	Spot	37	1000000036	555
1.8	s	Spot	37	1000000031	556
1.8	s	Spot	37	1000000007	557
1.8	s	Spot	37	1000000035	558
1.8	s	Spot	37	1000000033	559
1.8	s	Spot	37	1000000025	560
1.8	s	Spot	37	1000000034	561
1.8	s	Spot	37	1000000009	562
1.8	s	Spot	37	1000000017	563
1.8	s	Spot	37	1000000026	564
1.85	s	Spot	38	1000000006	565
1.85	s	Spot	38	1000000032	566
1.85	s	Spot	38	1000000036	567
1.85	s	Spot	38	1000000027	568
1.85	s	Spot	38	1000000007	569
1.85	s	Spot	38	1000000035	570
1.85	s	Spot	38	1000000033	571
1.85	s	Spot	38	1000000025	572
1.85	s	Spot	38	1000000034	573
1.85	s	Spot	38	1000000009	574
1.85	s	Spot	38	1000000020	575
1.85	s	Spot	38	1000000037	576
1.85	s	Spot	38	1000000030	577
1.9	s	Spot	39	1000000032	578
1.9	s	Spot	39	1000000006	579
1.9	s	Spot	39	1000000036	580
1.9	s	Spot	39	1000000027	581
1.9	s	Spot	39	1000000031	582
1.9	s	Spot	39	1000000007	583
1.9	s	Spot	39	1000000035	584
1.9	s	Spot	39	1000000033	585
1.9	s	Spot	39	1000000025	586
1.9	s	Spot	39	1000000034	587
1.9	s	Spot	39	1000000038	588
1.9	s	Spot	39	1000000039	589
1.9	s	Spot	39	1000000020	590
1.9	s	Spot	39	1000000037	591
1.9	s	Spot	39	1000000017	592
1.9	s	Spot	39	1000000030	593
1.9	s	Spot	39	1000000026	594
1.95	s	Spot	40	1000000006	595
1.95	s	Spot	40	1000000032	596
1.95	s	Spot	40	1000000036	597
1.95	s	Spot	40	1000000027	598
1.95	s	Spot	40	1000000007	599
1.95	s	Spot	40	1000000035	600
1.95	s	Spot	40	1000000033	601
1.95	s	Spot	40	1000000034	602
1.95	s	Spot	40	1000000038	603
1.95	s	Spot	40	1000000039	604
1.95	s	Spot	40	1000000040	605
1.95	s	Spot	40	1000000020	606
1.95	s	Spot	40	1000000037	607
1.95	s	Spot	40	1000000017	608
1.95	s	Spot	40	1000000030	609
1.95	s	Spot	40	1000000026	610
2	s	Spot	41	1000000006	611
2	s	Spot	41	1000000027	612
2	s	Spot	41	1000000007	613
2	s	Spot	41	1000000035	614
2	s	Spot	41	1000000033	615
2	s	Spot	41	1000000034	616
2	s	Spot	41	1000000038	617
2	s	Spot	41	1000000039	618
2	s	Spot	41	1000000040	619
2	s	Spot	41	1000000020	620
2	s	Spot	41	1000000037	621
2	s	Spot	41	1000000017	622
2	s	Spot	41	1000000030	623
2	s	Spot	41	1000000026	624
2.05	s	Spot	42	1000000006	625
2.05	s	Spot	42	1000000032	626
2.05	s	Spot	42	1000000036	627
2.05	s	Spot	42	1000000007	628
2.05	s	Spot	42	1000000035	629
2.05	s	Spot	42	1000000033	630
2.05	s	Spot	42	1000000034	631
2.05	s	Spot	42	1000000038	632
2.05	s	Spot	42	1000000039	633
2.05	s	Spot	42	1000000040	634
2.05	s	Spot	42	1000000020	635
2.05	s	Spot	42	1000000037	636
2.05	s	Spot	42	1000000017	637
2.05	s	Spot	42	1000000030	638
2.05	s	Spot	42	1000000026	639
2.1	s	Spot	43	1000000006	640
2.1	s	Spot	43	1000000036	641
2.1	s	Spot	43	1000000007	642
2.1	s	Spot	43	1000000035	643
2.1	s	Spot	43	1000000033	644
2.1	s	Spot	43	1000000034	645
2.1	s	Spot	43	1000000038	646
2.1	s	Spot	43	1000000039	647
2.1	s	Spot	43	1000000020	648
2.1	s	Spot	43	1000000037	649
2.1	s	Spot	43	1000000017	650
2.1	s	Spot	43	1000000030	651
2.1	s	Spot	43	1000000026	652
2.15	s	Spot	44	1000000006	653
2.15	s	Spot	44	1000000032	654
2.15	s	Spot	44	1000000036	655
2.15	s	Spot	44	1000000007	656
2.15	s	Spot	44	1000000035	657
2.15	s	Spot	44	1000000033	658
2.15	s	Spot	44	1000000034	659
2.15	s	Spot	44	1000000038	660
2.15	s	Spot	44	1000000039	661
2.15	s	Spot	44	1000000020	662
2.15	s	Spot	44	1000000040	663
2.15	s	Spot	44	1000000037	664
2.15	s	Spot	44	1000000017	665
2.15	s	Spot	44	1000000030	666
2.15	s	Spot	44	1000000026	667
2.2	s	Spot	45	1000000006	668
2.2	s	Spot	45	1000000032	669
2.2	s	Spot	45	1000000036	670
2.2	s	Spot	45	1000000007	671
2.2	s	Spot	45	1000000035	672
2.2	s	Spot	45	1000000033	673
2.2	s	Spot	45	1000000034	674
2.2	s	Spot	45	1000000039	675
2.2	s	Spot	45	1000000020	676
2.2	s	Spot	45	1000000040	677
2.2	s	Spot	45	1000000037	678
2.2	s	Spot	45	1000000017	679
2.2	s	Spot	45	1000000030	680
2.2	s	Spot	45	1000000026	681
2.25	s	Spot	46	1000000006	682
2.25	s	Spot	46	1000000036	683
2.25	s	Spot	46	1000000007	684
2.25	s	Spot	46	1000000035	685
2.25	s	Spot	46	1000000033	686
2.25	s	Spot	46	1000000034	687
2.25	s	Spot	46	1000000038	688
2.25	s	Spot	46	1000000039	689
2.25	s	Spot	46	1000000041	690
2.25	s	Spot	46	1000000020	691
2.25	s	Spot	46	1000000040	692
2.25	s	Spot	46	1000000037	693
2.25	s	Spot	46	1000000017	694
2.25	s	Spot	46	1000000030	695
2.25	s	Spot	46	1000000026	696
2.3	s	Spot	47	1000000006	697
2.3	s	Spot	47	1000000032	698
2.3	s	Spot	47	1000000036	699
2.3	s	Spot	47	1000000007	700
2.3	s	Spot	47	1000000035	701
2.3	s	Spot	47	1000000033	702
2.3	s	Spot	47	1000000034	703
2.3	s	Spot	47	1000000038	704
2.3	s	Spot	47	1000000039	705
2.3	s	Spot	47	1000000041	706
2.3	s	Spot	47	1000000040	707
2.3	s	Spot	47	1000000037	708
2.3	s	Spot	47	1000000017	709
2.3	s	Spot	47	1000000030	710
2.3	s	Spot	47	1000000042	711
2.35	s	Spot	48	1000000006	712
2.35	s	Spot	48	1000000036	713
2.35	s	Spot	48	1000000007	714
2.35	s	Spot	48	1000000035	715
2.35	s	Spot	48	1000000034	716
2.35	s	Spot	48	1000000038	717
2.35	s	Spot	48	1000000039	718
2.35	s	Spot	48	1000000041	719
2.35	s	Spot	48	1000000020	720
2.35	s	Spot	48	1000000040	721
2.35	s	Spot	48	1000000037	722
2.35	s	Spot	48	1000000017	723
2.4	s	Spot	49	1000000006	724
2.4	s	Spot	49	1000000036	725
2.4	s	Spot	49	1000000007	726
2.4	s	Spot	49	1000000035	727
2.4	s	Spot	49	1000000033	728
2.4	s	Spot	49	1000000034	729
2.4	s	Spot	49	1000000038	730
2.4	s	Spot	49	1000000039	731
2.4	s	Spot	49	1000000041	732
2.4	s	Spot	49	1000000040	733
2.4	s	Spot	49	1000000037	734
2.4	s	Spot	49	1000000017	735
2.4	s	Spot	49	1000000042	736
2.45	s	Spot	50	1000000006	737
2.45	s	Spot	50	1000000036	738
2.45	s	Spot	50	1000000007	739
2.45	s	Spot	50	1000000043	740
2.45	s	Spot	50	1000000033	741
2.45	s	Spot	50	1000000034	742
2.45	s	Spot	50	1000000038	743
2.45	s	Spot	50	1000000039	744
2.45	s	Spot	50	1000000041	745
2.45	s	Spot	50	1000000020	746
2.45	s	Spot	50	1000000040	747
2.45	s	Spot	50	1000000037	748
2.45	s	Spot	50	1000000017	749
2.45	s	Spot	50	1000000042	750
2.5	s	Spot	51	1000000006	751
2.5	s	Spot	51	1000000036	752
2.5	s	Spot	51	1000000007	753
2.5	s	Spot	51	1000000043	754
2.5	s	Spot	51	1000000035	755
2.5	s	Spot	51	1000000034	756
2.5	s	Spot	51	1000000038	757
2.5	s	Spot	51	1000000039	758
2.5	s	Spot	51	1000000041	759
2.5	s	Spot	51	1000000020	760
2.5	s	Spot	51	1000000040	761
2.5	s	Spot	51	1000000037	762
2.5	s	Spot	51	1000000017	763
2.5	s	Spot	51	1000000042	764
2.55	s	Spot	52	1000000006	765
2.55	s	Spot	52	1000000036	766
2.55	s	Spot	52	1000000044	767
2.55	s	Spot	52	1000000043	768
2.55	s	Spot	52	1000000033	769
2.55	s	Spot	52	1000000034	770
2.55	s	Spot	52	1000000038	771
2.55	s	Spot	52	1000000045	772
2.55	s	Spot	52	1000000046	773
2.55	s	Spot	52	1000000039	774
2.55	s	Spot	52	1000000041	775
2.55	s	Spot	52	1000000040	776
2.55	s	Spot	52	1000000037	777
2.55	s	Spot	52	1000000017	778
2.55	s	Spot	52	1000000042	779
2.6	s	Spot	53	1000000006	780
2.6	s	Spot	53	1000000044	781
2.6	s	Spot	53	1000000043	782
2.6	s	Spot	53	1000000033	783
2.6	s	Spot	53	1000000034	784
2.6	s	Spot	53	1000000038	785
2.6	s	Spot	53	1000000045	786
2.6	s	Spot	53	1000000046	787
2.6	s	Spot	53	1000000039	788
2.6	s	Spot	53	1000000041	789
2.6	s	Spot	53	1000000040	790
2.6	s	Spot	53	1000000037	791
2.6	s	Spot	53	1000000017	792
2.6	s	Spot	53	1000000042	793
2.65	s	Spot	54	1000000006	794
2.65	s	Spot	54	1000000036	795
2.65	s	Spot	54	1000000044	796
2.65	s	Spot	54	1000000043	797
2.65	s	Spot	54	1000000033	798
2.65	s	Spot	54	1000000034	799
2.65	s	Spot	54	1000000038	800
2.65	s	Spot	54	1000000045	801
2.65	s	Spot	54	1000000039	802
2.65	s	Spot	54	1000000046	803
2.65	s	Spot	54	1000000041	804
2.65	s	Spot	54	1000000037	805
2.65	s	Spot	54	1000000017	806
2.65	s	Spot	54	1000000042	807
2.7	s	Spot	55	1000000006	808
2.7	s	Spot	55	1000000036	809
2.7	s	Spot	55	1000000044	810
2.7	s	Spot	55	1000000043	811
2.7	s	Spot	55	1000000034	812
2.7	s	Spot	55	1000000045	813
2.7	s	Spot	55	1000000046	814
2.7	s	Spot	55	1000000041	815
2.7	s	Spot	55	1000000037	816
2.7	s	Spot	55	1000000017	817
2.7	s	Spot	55	1000000042	818
2.75	s	Spot	56	1000000006	819
2.75	s	Spot	56	1000000043	820
2.75	s	Spot	56	1000000047	821
2.75	s	Spot	56	1000000033	822
2.75	s	Spot	56	1000000045	823
2.75	s	Spot	56	1000000046	824
2.75	s	Spot	56	1000000041	825
2.75	s	Spot	56	1000000037	826
2.75	s	Spot	56	1000000017	827
2.75	s	Spot	56	1000000042	828
2.8	s	Spot	57	1000000006	829
2.8	s	Spot	57	1000000036	830
2.8	s	Spot	57	1000000044	831
2.8	s	Spot	57	1000000043	832
2.8	s	Spot	57	1000000047	833
2.8	s	Spot	57	1000000033	834
2.8	s	Spot	57	1000000045	835
2.8	s	Spot	57	1000000046	836
2.8	s	Spot	57	1000000017	837
2.8	s	Spot	57	1000000042	838
2.85	s	Spot	58	1000000006	839
2.85	s	Spot	58	1000000036	840
2.85	s	Spot	58	1000000044	841
2.85	s	Spot	58	1000000043	842
2.85	s	Spot	58	1000000047	843
2.85	s	Spot	58	1000000033	844
2.85	s	Spot	58	1000000045	845
2.85	s	Spot	58	1000000046	846
2.85	s	Spot	58	1000000037	847
2.85	s	Spot	58	1000000017	848
2.85	s	Spot	58	1000000042	849
2.9	s	Spot	59	1000000006	850
2.9	s	Spot	59	1000000048	851
2.9	s	Spot	59	1000000044	852
2.9	s	Spot	59	1000000043	853
2.9	s	Spot	59	1000000047	854
2.9	s	Spot	59	1000000045	855
2.9	s	Spot	59	1000000046	856
2.9	s	Spot	59	1000000037	857
2.9	s	Spot	59	1000000017	858
2.9	s	Spot	59	1000000042	859
2.95	s	Spot	60	1000000006	860
2.95	s	Spot	60	1000000048	861
2.95	s	Spot	60	1000000044	862
2.95	s	Spot	60	1000000043	863
2.95	s	Spot	60	1000000033	864
2.95	s	Spot	60	1000000045	865
2.95	s	Spot	60	1000000046	866
2.95	s	Spot	60	1000000037	867
2.95	s	Spot	60	1000000017	868
2.95	s	Spot	60	1000000042	869
3	s	Spot	61	1000000006	870
3	s	Spot	61	1000000048	871
3	s	Spot	61	1000000044	872
3	s	Spot	61	1000000043	873
3	s	Spot	61	1000000047	874
3	s	Spot	61	1000000045	875
3	s	Spot	61	1000000046	876
3	s	Spot	61	1000000037	877
3	s	Spot	61	1000000017	878
3	s	Spot	61	1000000042	879
3.05	s	Spot	62	1000000006	880
3.05	s	Spot	62	1000000048	881
3.05	s	Spot	62	1000000044	882
3.05	s	Spot	62	1000000043	883
3.05	s	Spot	62	1000000047	884
3.05	s	Spot	62	1000000045	885
3.05	s	Spot	62	1000000046	886
3.05	s	Spot	62	1000000037	887
3.05	s	Spot	62	1000000017	888
3.05	s	Spot	62	1000000042	889
3.1	s	Spot	63	1000000006	890
3.1	s	Spot	63	1000000048	891
3.1	s	Spot	63	1000000044	892
3.1	s	Spot	63	1000000047	893
3.1	s	Spot	63	1000000043	894
3.1	s	Spot	63	1000000046	895
3.1	s	Spot	63	1000000037	896
3.1	s	Spot	63	1000000017	897
3.15	s	Spot	64	1000000006	898
3.15	s	Spot	64	1000000048	899
3.15	s	Spot	64	1000000044	900
3.15	s	Spot	64	1000000043	901
3.15	s	Spot	64	1000000045	902
3.15	s	Spot	64	1000000049	903
3.15	s	Spot	64	1000000046	904
3.15	s	Spot	64	1000000037	905
3.15	s	Spot	64	1000000017	906
3.15	s	Spot	64	1000000042	907
3.2	s	Spot	65	1000000006	908
3.2	s	Spot	65	1000000044	909
3.2	s	Spot	65	1000000047	910
3.2	s	Spot	65	1000000050	911
3.2	s	Spot	65	1000000043	912
3.2	s	Spot	65	1000000049	913
3.2	s	Spot	65	1000000046	914
3.2	s	Spot	65	1000000051	915
3.2	s	Spot	65	1000000017	916
3.2	s	Spot	65	1000000042	917
3.25	s	Spot	66	1000000006	918
3.25	s	Spot	66	1000000048	919
3.25	s	Spot	66	1000000047	920
3.25	s	Spot	66	1000000050	921
3.25	s	Spot	66	1000000043	922
3.25	s	Spot	66	1000000049	923
3.25	s	Spot	66	1000000046	924
3.25	s	Spot	66	1000000051	925
3.25	s	Spot	66	1000000052	926
3.25	s	Spot	66	1000000017	927
3.3	s	Spot	67	1000000006	928
3.3	s	Spot	67	1000000048	929
3.3	s	Spot	67	1000000053	930
3.3	s	Spot	67	1000000044	931
3.3	s	Spot	67	1000000047	932
3.3	s	Spot	67	1000000050	933
3.3	s	Spot	67	1000000043	934
3.3	s	Spot	67	1000000049	935
3.3	s	Spot	67	1000000046	936
3.3	s	Spot	67	1000000054	937
3.3	s	Spot	67	1000000051	938
3.3	s	Spot	67	1000000052	939
3.3	s	Spot	67	1000000017	940
3.3	s	Spot	67	1000000042	941
3.35	s	Spot	68	1000000006	942
3.35	s	Spot	68	1000000048	943
3.35	s	Spot	68	1000000053	944
3.35	s	Spot	68	1000000044	945
3.35	s	Spot	68	1000000047	946
3.35	s	Spot	68	1000000050	947
3.35	s	Spot	68	1000000043	948
3.35	s	Spot	68	1000000055	949
3.35	s	Spot	68	1000000049	950
3.35	s	Spot	68	1000000046	951
3.35	s	Spot	68	1000000051	952
3.35	s	Spot	68	1000000052	953
3.35	s	Spot	68	1000000017	954
3.35	s	Spot	68	1000000042	955
3.4	s	Spot	69	1000000006	956
3.4	s	Spot	69	1000000048	957
3.4	s	Spot	69	1000000053	958
3.4	s	Spot	69	1000000050	959
3.4	s	Spot	69	1000000043	960
3.4	s	Spot	69	1000000055	961
3.4	s	Spot	69	1000000049	962
3.4	s	Spot	69	1000000046	963
3.4	s	Spot	69	1000000054	964
3.4	s	Spot	69	1000000051	965
3.4	s	Spot	69	1000000052	966
3.4	s	Spot	69	1000000042	967
3.45	s	Spot	70	1000000006	968
3.45	s	Spot	70	1000000048	969
3.45	s	Spot	70	1000000053	970
3.45	s	Spot	70	1000000050	971
3.45	s	Spot	70	1000000043	972
3.45	s	Spot	70	1000000055	973
3.45	s	Spot	70	1000000049	974
3.45	s	Spot	70	1000000046	975
3.45	s	Spot	70	1000000054	976
3.45	s	Spot	70	1000000051	977
3.45	s	Spot	70	1000000052	978
3.45	s	Spot	70	1000000042	979
3.5	s	Spot	71	1000000006	980
3.5	s	Spot	71	1000000048	981
3.5	s	Spot	71	1000000053	982
3.5	s	Spot	71	1000000050	983
3.5	s	Spot	71	1000000055	984
3.5	s	Spot	71	1000000049	985
3.5	s	Spot	71	1000000046	986
3.5	s	Spot	71	1000000054	987
3.5	s	Spot	71	1000000051	988
3.5	s	Spot	71	1000000052	989
3.5	s	Spot	71	1000000042	990
3.55	s	Spot	72	1000000006	991
3.55	s	Spot	72	1000000048	992
3.55	s	Spot	72	1000000050	993
3.55	s	Spot	72	1000000055	994
3.55	s	Spot	72	1000000049	995
3.55	s	Spot	72	1000000046	996
3.55	s	Spot	72	1000000054	997
3.55	s	Spot	72	1000000051	998
3.55	s	Spot	72	1000000052	999
3.55	s	Spot	72	1000000042	1000
3.6	s	Spot	73	1000000006	1001
3.6	s	Spot	73	1000000048	1002
3.6	s	Spot	73	1000000053	1003
3.6	s	Spot	73	1000000050	1004
3.6	s	Spot	73	1000000055	1005
3.6	s	Spot	73	1000000056	1006
3.6	s	Spot	73	1000000049	1007
3.6	s	Spot	73	1000000046	1008
3.6	s	Spot	73	1000000054	1009
3.6	s	Spot	73	1000000051	1010
3.6	s	Spot	73	1000000052	1011
3.6	s	Spot	73	1000000042	1012
3.65	s	Spot	74	1000000006	1013
3.65	s	Spot	74	1000000048	1014
3.65	s	Spot	74	1000000053	1015
3.65	s	Spot	74	1000000050	1016
3.65	s	Spot	74	1000000055	1017
3.65	s	Spot	74	1000000057	1018
3.65	s	Spot	74	1000000056	1019
3.65	s	Spot	74	1000000049	1020
3.65	s	Spot	74	1000000046	1021
3.65	s	Spot	74	1000000054	1022
3.65	s	Spot	74	1000000051	1023
3.65	s	Spot	74	1000000052	1024
3.65	s	Spot	74	1000000042	1025
3.7	s	Spot	75	1000000006	1026
3.7	s	Spot	75	1000000048	1027
3.7	s	Spot	75	1000000053	1028
3.7	s	Spot	75	1000000050	1029
3.7	s	Spot	75	1000000057	1030
3.7	s	Spot	75	1000000055	1031
3.7	s	Spot	75	1000000056	1032
3.7	s	Spot	75	1000000046	1033
3.7	s	Spot	75	1000000054	1034
3.7	s	Spot	75	1000000051	1035
3.7	s	Spot	75	1000000052	1036
3.7	s	Spot	75	1000000042	1037
3.75	s	Spot	76	1000000006	1038
3.75	s	Spot	76	1000000048	1039
3.75	s	Spot	76	1000000053	1040
3.75	s	Spot	76	1000000050	1041
3.75	s	Spot	76	1000000055	1042
3.75	s	Spot	76	1000000057	1043
3.75	s	Spot	76	1000000056	1044
3.75	s	Spot	76	1000000049	1045
3.75	s	Spot	76	1000000046	1046
3.75	s	Spot	76	1000000054	1047
3.75	s	Spot	76	1000000051	1048
3.75	s	Spot	76	1000000052	1049
3.75	s	Spot	76	1000000042	1050
3.8	s	Spot	77	1000000006	1051
3.8	s	Spot	77	1000000048	1052
3.8	s	Spot	77	1000000053	1053
3.8	s	Spot	77	1000000050	1054
3.8	s	Spot	77	1000000057	1055
3.8	s	Spot	77	1000000055	1056
3.8	s	Spot	77	1000000056	1057
3.8	s	Spot	77	1000000049	1058
3.8	s	Spot	77	1000000054	1059
3.8	s	Spot	77	1000000051	1060
3.8	s	Spot	77	1000000052	1061
3.8	s	Spot	77	1000000042	1062
3.85	s	Spot	78	1000000048	1063
3.85	s	Spot	78	1000000057	1064
3.85	s	Spot	78	1000000055	1065
3.85	s	Spot	78	1000000056	1066
3.85	s	Spot	78	1000000049	1067
3.85	s	Spot	78	1000000054	1068
3.85	s	Spot	78	1000000051	1069
3.85	s	Spot	78	1000000052	1070
3.85	s	Spot	78	1000000042	1071
3.9	s	Spot	79	1000000053	1072
3.9	s	Spot	79	1000000057	1073
3.9	s	Spot	79	1000000056	1074
3.9	s	Spot	79	1000000054	1075
3.9	s	Spot	79	1000000051	1076
3.9	s	Spot	79	1000000052	1077
3.9	s	Spot	79	1000000042	1078
3.95	s	Spot	80	1000000057	1079
3.95	s	Spot	80	1000000056	1080
3.95	s	Spot	80	1000000058	1081
3.95	s	Spot	80	1000000054	1082
3.95	s	Spot	80	1000000052	1083
3.95	s	Spot	80	1000000042	1084
4	s	Spot	81	1000000057	1085
4	s	Spot	81	1000000056	1086
4	s	Spot	81	1000000058	1087
4	s	Spot	81	1000000054	1088
4	s	Spot	81	1000000051	1089
4	s	Spot	81	1000000052	1090
4	s	Spot	81	1000000042	1091
4.05	s	Spot	82	1000000059	1092
4.05	s	Spot	82	1000000057	1093
4.05	s	Spot	82	1000000056	1094
4.05	s	Spot	82	1000000058	1095
4.05	s	Spot	82	1000000051	1096
4.05	s	Spot	82	1000000052	1097
4.05	s	Spot	82	1000000042	1098
4.1	s	Spot	83	1000000059	1099
4.1	s	Spot	83	1000000057	1100
4.1	s	Spot	83	1000000056	1101
4.1	s	Spot	83	1000000052	1102
4.1	s	Spot	83	1000000042	1103
4.15	s	Spot	84	1000000059	1104
4.15	s	Spot	84	1000000057	1105
4.15	s	Spot	84	1000000056	1106
4.15	s	Spot	84	1000000058	1107
4.15	s	Spot	84	1000000051	1108
4.15	s	Spot	84	1000000052	1109
4.15	s	Spot	84	1000000042	1110
4.2	s	Spot	85	1000000059	1111
4.2	s	Spot	85	1000000057	1112
4.2	s	Spot	85	1000000056	1113
4.2	s	Spot	85	1000000058	1114
4.2	s	Spot	85	1000000051	1115
4.2	s	Spot	85	1000000052	1116
4.25	s	Spot	86	1000000059	1117
4.25	s	Spot	86	1000000060	1118
4.25	s	Spot	86	1000000057	1119
4.25	s	Spot	86	1000000056	1120
4.25	s	Spot	86	1000000058	1121
4.25	s	Spot	86	1000000051	1122
4.25	s	Spot	86	1000000052	1123
4.3	s	Spot	87	1000000059	1124
4.3	s	Spot	87	1000000060	1125
4.3	s	Spot	87	1000000057	1126
4.3	s	Spot	87	1000000058	1127
4.3	s	Spot	87	1000000051	1128
4.3	s	Spot	87	1000000052	1129
4.35	s	Spot	88	1000000059	1130
4.35	s	Spot	88	1000000060	1131
4.35	s	Spot	88	1000000057	1132
4.35	s	Spot	88	1000000056	1133
4.35	s	Spot	88	1000000058	1134
4.35	s	Spot	88	1000000051	1135
4.35	s	Spot	88	1000000052	1136
4.4	s	Spot	89	1000000059	1137
4.4	s	Spot	89	1000000060	1138
4.4	s	Spot	89	1000000057	1139
4.4	s	Spot	89	1000000056	1140
4.4	s	Spot	89	1000000058	1141
4.4	s	Spot	89	1000000051	1142
4.4	s	Spot	89	1000000052	1143
4.45	s	Spot	90	1000000059	1144
4.45	s	Spot	90	1000000060	1145
4.45	s	Spot	90	1000000057	1146
4.45	s	Spot	90	1000000056	1147
4.45	s	Spot	90	1000000058	1148
4.45	s	Spot	90	1000000052	1149
4.5	s	Spot	91	1000000059	1150
4.5	s	Spot	91	1000000060	1151
4.5	s	Spot	91	1000000057	1152
4.5	s	Spot	91	1000000058	1153
4.5	s	Spot	91	1000000051	1154
4.5	s	Spot	91	1000000052	1155
4.55	s	Spot	92	1000000059	1156
4.55	s	Spot	92	1000000060	1157
4.55	s	Spot	92	1000000061	1158
4.55	s	Spot	92	1000000057	1159
4.55	s	Spot	92	1000000058	1160
4.55	s	Spot	92	1000000051	1161
4.55	s	Spot	92	1000000052	1162
4.6	s	Spot	93	1000000059	1163
4.6	s	Spot	93	1000000060	1164
4.6	s	Spot	93	1000000061	1165
4.6	s	Spot	93	1000000057	1166
4.6	s	Spot	93	1000000051	1167
4.6	s	Spot	93	1000000052	1168
4.65	s	Spot	94	1000000059	1169
4.65	s	Spot	94	1000000060	1170
4.65	s	Spot	94	1000000061	1171
4.65	s	Spot	94	1000000057	1172
4.65	s	Spot	94	1000000051	1173
4.65	s	Spot	94	1000000052	1174
4.7	s	Spot	95	1000000060	1175
4.7	s	Spot	95	1000000061	1176
4.7	s	Spot	95	1000000057	1177
4.7	s	Spot	95	1000000062	1178
4.7	s	Spot	95	1000000051	1179
4.7	s	Spot	95	1000000052	1180
4.75	s	Spot	96	1000000059	1181
4.75	s	Spot	96	1000000060	1182
4.75	s	Spot	96	1000000061	1183
4.75	s	Spot	96	1000000057	1184
4.75	s	Spot	96	1000000063	1185
4.75	s	Spot	96	1000000062	1186
4.75	s	Spot	96	1000000051	1187
4.75	s	Spot	96	1000000052	1188
4.8	s	Spot	97	1000000060	1189
4.8	s	Spot	97	1000000061	1190
4.8	s	Spot	97	1000000057	1191
4.8	s	Spot	97	1000000063	1192
4.8	s	Spot	97	1000000062	1193
4.8	s	Spot	97	1000000051	1194
4.8	s	Spot	97	1000000052	1195
4.85	s	Spot	98	1000000059	1196
4.85	s	Spot	98	1000000061	1197
4.85	s	Spot	98	1000000057	1198
4.85	s	Spot	98	1000000063	1199
4.85	s	Spot	98	1000000062	1200
4.85	s	Spot	98	1000000052	1201
4.9	s	Spot	99	1000000059	1202
4.9	s	Spot	99	1000000061	1203
4.9	s	Spot	99	1000000057	1204
4.9	s	Spot	99	1000000063	1205
4.9	s	Spot	99	1000000062	1206
4.9	s	Spot	99	1000000051	1207
4.95	s	Spot	100	1000000059	1208
4.95	s	Spot	100	1000000061	1209
4.95	s	Spot	100	1000000057	1210
4.95	s	Spot	100	1000000063	1211
4.95	s	Spot	100	1000000062	1212
4.95	s	Spot	100	1000000052	1213
5	s	Spot	101	1000000059	1214
5	s	Spot	101	1000000061	1215
5	s	Spot	101	1000000057	1216
5	s	Spot	101	1000000063	1217
5	s	Spot	101	1000000062	1218
5	s	Spot	101	1000000052	1219
5.05	s	Spot	102	1000000059	1220
5.05	s	Spot	102	1000000061	1221
5.05	s	Spot	102	1000000057	1222
5.05	s	Spot	102	1000000063	1223
5.05	s	Spot	102	1000000062	1224
5.05	s	Spot	102	1000000052	1225
5.1	s	Spot	103	1000000059	1226
5.1	s	Spot	103	1000000061	1227
5.1	s	Spot	103	1000000057	1228
5.1	s	Spot	103	1000000062	1229
5.1	s	Spot	103	1000000052	1230
5.15	s	Spot	104	1000000059	1231
5.15	s	Spot	104	1000000057	1232
5.15	s	Spot	104	1000000063	1233
5.15	s	Spot	104	1000000062	1234
5.15	s	Spot	104	1000000052	1235
5.2	s	Spot	105	1000000059	1236
5.2	s	Spot	105	1000000057	1237
5.2	s	Spot	105	1000000063	1238
5.2	s	Spot	105	1000000062	1239
5.2	s	Spot	105	1000000052	1240
5.25	s	Spot	106	1000000059	1241
5.25	s	Spot	106	1000000057	1242
5.25	s	Spot	106	1000000063	1243
5.25	s	Spot	106	1000000062	1244
5.3	s	Spot	107	1000000059	1245
5.3	s	Spot	107	1000000057	1246
5.3	s	Spot	107	1000000063	1247
5.3	s	Spot	107	1000000062	1248
5.35	s	Spot	108	1000000059	1249
5.35	s	Spot	108	1000000057	1250
5.35	s	Spot	108	1000000063	1251
5.35	s	Spot	108	1000000062	1252
5.4	s	Spot	109	1000000059	1253
5.4	s	Spot	109	1000000063	1254
5.4	s	Spot	109	1000000062	1255
5.45	s	Spot	110	1000000059	1256
5.45	s	Spot	110	1000000063	1257
5.45	s	Spot	110	1000000062	1258
5.5	s	Spot	111	1000000059	1259
5.5	s	Spot	111	1000000063	1260
5.55	s	Spot	112	1000000059	1261
5.55	s	Spot	112	1000000063	1262
5.6	s	Spot	113	1000000059	1263
5.6	s	Spot	113	1000000063	1264
5.65	s	Spot	114	1000000059	1265
5.65	s	Spot	114	1000000063	1266
5.65	s	Spot	114	1000000064	1267
5.7	s	Spot	115	1000000059	1268
5.7	s	Spot	115	1000000063	1269
5.7	s	Spot	115	1000000064	1270
5.7	s	Spot	115	1000000065	1271
5.75	s	Spot	116	1000000059	1272
5.75	s	Spot	116	1000000064	1273
5.75	s	Spot	116	1000000065	1274
5.8	s	Spot	117	1000000059	1275
5.8	s	Spot	117	1000000063	1276
5.8	s	Spot	117	1000000064	1277
5.8	s	Spot	117	1000000065	1278
5.85	s	Spot	118	1000000059	1279
5.85	s	Spot	118	1000000063	1280
5.85	s	Spot	118	1000000064	1281
5.85	s	Spot	118	1000000065	1282
5.9	s	Spot	119	1000000059	1283
5.9	s	Spot	119	1000000063	1284
5.9	s	Spot	119	1000000064	1285
5.9	s	Spot	119	1000000065	1286
5.95	s	Spot	120	1000000059	1287
5.95	s	Spot	120	1000000063	1288
5.95	s	Spot	120	1000000064	1289
5.95	s	Spot	120	1000000065	1290
6	s	Spot	121	1000000063	1291
6	s	Spot	121	1000000064	1292
6	s	Spot	121	1000000065	1293
6.05	s	Spot	122	1000000059	1294
6.05	s	Spot	122	1000000063	1295
6.05	s	Spot	122	1000000064	1296
6.05	s	Spot	122	1000000065	1297
6.05	s	Spot	122	1000000066	1298
6.1	s	Spot	123	1000000059	1299
6.1	s	Spot	123	1000000063	1300
6.1	s	Spot	123	1000000064	1301
6.1	s	Spot	123	1000000065	1302
6.1	s	Spot	123	1000000066	1303
6.15	s	Spot	124	1000000063	1304
6.15	s	Spot	124	1000000064	1305
6.15	s	Spot	124	1000000065	1306
6.15	s	Spot	124	1000000066	1307
6.2	s	Spot	125	1000000063	1308
6.2	s	Spot	125	1000000064	1309
6.2	s	Spot	125	1000000065	1310
6.2	s	Spot	125	1000000066	1311
6.25	s	Spot	126	1000000063	1312
6.25	s	Spot	126	1000000064	1313
6.25	s	Spot	126	1000000065	1314
6.25	s	Spot	126	1000000066	1315
6.3	s	Spot	127	1000000063	1316
6.3	s	Spot	127	1000000064	1317
6.3	s	Spot	127	1000000065	1318
6.3	s	Spot	127	1000000066	1319
6.35	s	Spot	128	1000000063	1320
6.35	s	Spot	128	1000000064	1321
6.35	s	Spot	128	1000000065	1322
6.35	s	Spot	128	1000000066	1323
6.4	s	Spot	129	1000000063	1324
6.4	s	Spot	129	1000000064	1325
6.4	s	Spot	129	1000000065	1326
6.4	s	Spot	129	1000000066	1327
6.45	s	Spot	130	1000000063	1328
6.45	s	Spot	130	1000000067	1329
6.45	s	Spot	130	1000000064	1330
6.45	s	Spot	130	1000000065	1331
6.45	s	Spot	130	1000000066	1332
6.5	s	Spot	131	1000000068	1333
6.5	s	Spot	131	1000000067	1334
6.5	s	Spot	131	1000000064	1335
6.5	s	Spot	131	1000000069	1336
6.5	s	Spot	131	1000000070	1337
6.5	s	Spot	131	1000000066	1338
6.55	s	Spot	132	1000000068	1339
6.55	s	Spot	132	1000000063	1340
6.55	s	Spot	132	1000000067	1341
6.55	s	Spot	132	1000000064	1342
6.55	s	Spot	132	1000000069	1343
6.55	s	Spot	132	1000000070	1344
6.55	s	Spot	132	1000000065	1345
6.55	s	Spot	132	1000000066	1346
6.6	s	Spot	133	1000000068	1347
6.6	s	Spot	133	1000000063	1348
6.6	s	Spot	133	1000000067	1349
6.6	s	Spot	133	1000000064	1350
6.6	s	Spot	133	1000000069	1351
6.6	s	Spot	133	1000000070	1352
6.6	s	Spot	133	1000000065	1353
6.6	s	Spot	133	1000000066	1354
6.65	s	Spot	134	1000000068	1355
6.65	s	Spot	134	1000000063	1356
6.65	s	Spot	134	1000000067	1357
6.65	s	Spot	134	1000000064	1358
6.65	s	Spot	134	1000000069	1359
6.65	s	Spot	134	1000000070	1360
6.65	s	Spot	134	1000000065	1361
6.7	s	Spot	135	1000000068	1362
6.7	s	Spot	135	1000000063	1363
6.7	s	Spot	135	1000000067	1364
6.7	s	Spot	135	1000000064	1365
6.7	s	Spot	135	1000000069	1366
6.7	s	Spot	135	1000000070	1367
6.7	s	Spot	135	1000000065	1368
6.75	s	Spot	136	1000000068	1369
6.75	s	Spot	136	1000000063	1370
6.75	s	Spot	136	1000000067	1371
6.75	s	Spot	136	1000000064	1372
6.75	s	Spot	136	1000000069	1373
6.75	s	Spot	136	1000000070	1374
6.75	s	Spot	136	1000000065	1375
6.8	s	Spot	137	1000000068	1376
6.8	s	Spot	137	1000000063	1377
6.8	s	Spot	137	1000000067	1378
6.8	s	Spot	137	1000000064	1379
6.8	s	Spot	137	1000000069	1380
6.8	s	Spot	137	1000000070	1381
6.8	s	Spot	137	1000000065	1382
6.85	s	Spot	138	1000000068	1383
6.85	s	Spot	138	1000000067	1384
6.85	s	Spot	138	1000000064	1385
6.85	s	Spot	138	1000000069	1386
6.85	s	Spot	138	1000000070	1387
6.9	s	Spot	139	1000000068	1388
6.9	s	Spot	139	1000000063	1389
6.9	s	Spot	139	1000000071	1390
6.9	s	Spot	139	1000000067	1391
6.9	s	Spot	139	1000000064	1392
6.9	s	Spot	139	1000000069	1393
6.9	s	Spot	139	1000000070	1394
6.95	s	Spot	140	1000000068	1395
6.95	s	Spot	140	1000000072	1396
6.95	s	Spot	140	1000000063	1397
6.95	s	Spot	140	1000000071	1398
6.95	s	Spot	140	1000000067	1399
6.95	s	Spot	140	1000000069	1400
6.95	s	Spot	140	1000000070	1401
7	s	Spot	141	1000000073	1402
7	s	Spot	141	1000000068	1403
7	s	Spot	141	1000000072	1404
7	s	Spot	141	1000000071	1405
7	s	Spot	141	1000000067	1406
7	s	Spot	141	1000000069	1407
7	s	Spot	141	1000000070	1408
7.05	s	Spot	142	1000000073	1409
7.05	s	Spot	142	1000000072	1410
7.05	s	Spot	142	1000000063	1411
7.05	s	Spot	142	1000000071	1412
7.05	s	Spot	142	1000000067	1413
7.05	s	Spot	142	1000000069	1414
7.05	s	Spot	142	1000000070	1415
7.1	s	Spot	143	1000000072	1416
7.1	s	Spot	143	1000000071	1417
7.1	s	Spot	143	1000000067	1418
7.1	s	Spot	143	1000000069	1419
7.1	s	Spot	143	1000000070	1420
7.15	s	Spot	144	1000000073	1421
7.15	s	Spot	144	1000000072	1422
7.15	s	Spot	144	1000000063	1423
7.15	s	Spot	144	1000000071	1424
7.15	s	Spot	144	1000000067	1425
7.15	s	Spot	144	1000000069	1426
7.15	s	Spot	144	1000000070	1427
7.2	s	Spot	145	1000000073	1428
7.2	s	Spot	145	1000000072	1429
7.2	s	Spot	145	1000000063	1430
7.2	s	Spot	145	1000000071	1431
7.2	s	Spot	145	1000000067	1432
7.2	s	Spot	145	1000000069	1433
7.25	s	Spot	146	1000000073	1434
7.25	s	Spot	146	1000000072	1435
7.25	s	Spot	146	1000000071	1436
7.25	s	Spot	146	1000000063	1437
7.25	s	Spot	146	1000000067	1438
7.25	s	Spot	146	1000000069	1439
7.3	s	Spot	147	1000000073	1440
7.3	s	Spot	147	1000000072	1441
7.3	s	Spot	147	1000000071	1442
7.3	s	Spot	147	1000000067	1443
7.3	s	Spot	147	1000000069	1444
7.35	s	Spot	148	1000000073	1445
7.35	s	Spot	148	1000000072	1446
7.35	s	Spot	148	1000000071	1447
7.35	s	Spot	148	1000000063	1448
7.35	s	Spot	148	1000000067	1449
7.35	s	Spot	148	1000000069	1450
7.4	s	Spot	149	1000000073	1451
7.4	s	Spot	149	1000000072	1452
7.4	s	Spot	149	1000000071	1453
7.4	s	Spot	149	1000000067	1454
7.4	s	Spot	149	1000000069	1455
7.45	s	Spot	150	1000000072	1456
7.45	s	Spot	150	1000000063	1457
7.45	s	Spot	150	1000000071	1458
7.45	s	Spot	150	1000000067	1459
7.5	s	Spot	151	1000000073	1460
7.5	s	Spot	151	1000000072	1461
7.5	s	Spot	151	1000000071	1462
7.5	s	Spot	151	1000000063	1463
7.5	s	Spot	151	1000000067	1464
7.5	s	Spot	151	1000000069	1465
7.5	s	Spot	151	1000000074	1466
7.5	s	Spot	151	1000000075	1467
7.55	s	Spot	152	1000000073	1468
7.55	s	Spot	152	1000000072	1469
7.55	s	Spot	152	1000000071	1470
7.55	s	Spot	152	1000000067	1471
7.55	s	Spot	152	1000000076	1472
7.55	s	Spot	152	1000000069	1473
7.55	s	Spot	152	1000000074	1474
7.55	s	Spot	152	1000000077	1475
7.55	s	Spot	152	1000000075	1476
7.6	s	Spot	153	1000000072	1477
7.6	s	Spot	153	1000000071	1478
7.6	s	Spot	153	1000000067	1479
7.6	s	Spot	153	1000000076	1480
7.6	s	Spot	153	1000000069	1481
7.6	s	Spot	153	1000000078	1482
7.6	s	Spot	153	1000000074	1483
7.6	s	Spot	153	1000000077	1484
7.6	s	Spot	153	1000000075	1485
7.65	s	Spot	154	1000000073	1486
7.65	s	Spot	154	1000000072	1487
7.65	s	Spot	154	1000000071	1488
7.65	s	Spot	154	1000000067	1489
7.65	s	Spot	154	1000000076	1490
7.65	s	Spot	154	1000000074	1491
7.65	s	Spot	154	1000000075	1492
7.7	s	Spot	155	1000000073	1493
7.7	s	Spot	155	1000000072	1494
7.7	s	Spot	155	1000000071	1495
7.7	s	Spot	155	1000000067	1496
7.7	s	Spot	155	1000000076	1497
7.7	s	Spot	155	1000000078	1498
7.7	s	Spot	155	1000000074	1499
7.7	s	Spot	155	1000000077	1500
7.7	s	Spot	155	1000000075	1501
7.75	s	Spot	156	1000000073	1502
7.75	s	Spot	156	1000000072	1503
7.75	s	Spot	156	1000000067	1504
7.75	s	Spot	156	1000000071	1505
7.75	s	Spot	156	1000000076	1506
7.75	s	Spot	156	1000000078	1507
7.75	s	Spot	156	1000000074	1508
7.75	s	Spot	156	1000000075	1509
7.75	s	Spot	156	1000000077	1510
7.8	s	Spot	157	1000000073	1511
7.8	s	Spot	157	1000000072	1512
7.8	s	Spot	157	1000000067	1513
7.8	s	Spot	157	1000000071	1514
7.8	s	Spot	157	1000000076	1515
7.8	s	Spot	157	1000000078	1516
7.8	s	Spot	157	1000000074	1517
7.8	s	Spot	157	1000000075	1518
7.8	s	Spot	157	1000000077	1519
7.85	s	Spot	158	1000000073	1520
7.85	s	Spot	158	1000000067	1521
7.85	s	Spot	158	1000000071	1522
7.85	s	Spot	158	1000000076	1523
7.85	s	Spot	158	1000000078	1524
7.85	s	Spot	158	1000000074	1525
7.85	s	Spot	158	1000000075	1526
7.85	s	Spot	158	1000000077	1527
7.9	s	Spot	159	1000000073	1528
7.9	s	Spot	159	1000000071	1529
7.9	s	Spot	159	1000000076	1530
7.9	s	Spot	159	1000000078	1531
7.9	s	Spot	159	1000000074	1532
7.9	s	Spot	159	1000000077	1533
7.95	s	Spot	160	1000000073	1534
7.95	s	Spot	160	1000000071	1535
7.95	s	Spot	160	1000000076	1536
7.95	s	Spot	160	1000000078	1537
7.95	s	Spot	160	1000000074	1538
7.95	s	Spot	160	1000000075	1539
7.95	s	Spot	160	1000000077	1540
8	s	Spot	161	1000000073	1541
8	s	Spot	161	1000000071	1542
8	s	Spot	161	1000000076	1543
8	s	Spot	161	1000000078	1544
8	s	Spot	161	1000000074	1545
8	s	Spot	161	1000000075	1546
8	s	Spot	161	1000000077	1547
8.05	s	Spot	162	1000000073	1548
8.05	s	Spot	162	1000000071	1549
8.05	s	Spot	162	1000000076	1550
8.05	s	Spot	162	1000000078	1551
8.05	s	Spot	162	1000000074	1552
8.05	s	Spot	162	1000000075	1553
8.05	s	Spot	162	1000000077	1554
8.1	s	Spot	163	1000000073	1555
8.1	s	Spot	163	1000000071	1556
8.1	s	Spot	163	1000000076	1557
8.1	s	Spot	163	1000000078	1558
8.1	s	Spot	163	1000000074	1559
8.1	s	Spot	163	1000000077	1560
8.15	s	Spot	164	1000000073	1561
8.15	s	Spot	164	1000000071	1562
8.15	s	Spot	164	1000000076	1563
8.15	s	Spot	164	1000000078	1564
8.15	s	Spot	164	1000000074	1565
8.15	s	Spot	164	1000000077	1566
8.2	s	Spot	165	1000000073	1567
8.2	s	Spot	165	1000000071	1568
8.2	s	Spot	165	1000000076	1569
8.2	s	Spot	165	1000000078	1570
8.2	s	Spot	165	1000000074	1571
8.25	s	Spot	166	1000000073	1572
8.25	s	Spot	166	1000000071	1573
8.25	s	Spot	166	1000000076	1574
8.25	s	Spot	166	1000000078	1575
8.3	s	Spot	167	1000000073	1576
8.3	s	Spot	167	1000000078	1577
8.3	s	Spot	167	1000000074	1578
8.35	s	Spot	168	1000000073	1579
8.35	s	Spot	168	1000000071	1580
8.35	s	Spot	168	1000000078	1581
8.4	s	Spot	169	1000000073	1582
8.4	s	Spot	169	1000000078	1583
8.45	s	Spot	170	1000000073	1584
8.45	s	Spot	170	1000000071	1585
8.45	s	Spot	170	1000000078	1586
8.5	s	Spot	171	1000000073	1587
8.5	s	Spot	171	1000000078	1588
8.55	s	Spot	172	1000000073	1589
8.55	s	Spot	172	1000000071	1590
8.55	s	Spot	172	1000000078	1591
8.6	s	Spot	173	1000000073	1592
8.6	s	Spot	173	1000000071	1593
8.65	s	Spot	174	1000000073	1594
8.65	s	Spot	174	1000000071	1595
8.65	s	Spot	174	1000000078	1596
8.65	s	Spot	174	1000000079	1597
8.7	s	Spot	175	1000000078	1598
8.7	s	Spot	175	1000000079	1599
8.75	s	Spot	176	1000000073	1600
8.75	s	Spot	176	1000000071	1601
8.75	s	Spot	176	1000000078	1602
8.75	s	Spot	176	1000000079	1603
8.75	s	Spot	176	1000000080	1604
8.8	s	Spot	177	1000000073	1605
8.8	s	Spot	177	1000000071	1606
8.8	s	Spot	177	1000000078	1607
8.8	s	Spot	177	1000000080	1608
8.85	s	Spot	178	1000000073	1609
8.85	s	Spot	178	1000000081	1610
8.85	s	Spot	178	1000000071	1611
8.85	s	Spot	178	1000000078	1612
8.85	s	Spot	178	1000000079	1613
8.85	s	Spot	178	1000000080	1614
8.9	s	Spot	179	1000000073	1615
8.9	s	Spot	179	1000000081	1616
8.9	s	Spot	179	1000000071	1617
8.9	s	Spot	179	1000000078	1618
8.9	s	Spot	179	1000000079	1619
8.95	s	Spot	180	1000000073	1620
8.95	s	Spot	180	1000000081	1621
8.95	s	Spot	180	1000000071	1622
8.95	s	Spot	180	1000000078	1623
8.95	s	Spot	180	1000000079	1624
8.95	s	Spot	180	1000000080	1625
9	s	Spot	181	1000000073	1626
9	s	Spot	181	1000000081	1627
9	s	Spot	181	1000000071	1628
9	s	Spot	181	1000000078	1629
9	s	Spot	181	1000000079	1630
9	s	Spot	181	1000000080	1631
9.05	s	Spot	182	1000000073	1632
9.05	s	Spot	182	1000000081	1633
9.05	s	Spot	182	1000000071	1634
9.05	s	Spot	182	1000000078	1635
9.05	s	Spot	182	1000000079	1636
9.05	s	Spot	182	1000000080	1637
9.1	s	Spot	183	1000000082	1638
9.1	s	Spot	183	1000000081	1639
9.1	s	Spot	183	1000000071	1640
9.1	s	Spot	183	1000000079	1641
9.1	s	Spot	183	1000000080	1642
9.15	s	Spot	184	1000000082	1643
9.15	s	Spot	184	1000000081	1644
9.15	s	Spot	184	1000000071	1645
9.15	s	Spot	184	1000000078	1646
9.15	s	Spot	184	1000000079	1647
9.2	s	Spot	185	1000000082	1648
9.2	s	Spot	185	1000000083	1649
9.2	s	Spot	185	1000000081	1650
9.2	s	Spot	185	1000000071	1651
9.2	s	Spot	185	1000000078	1652
9.2	s	Spot	185	1000000080	1653
9.25	s	Spot	186	1000000082	1654
9.25	s	Spot	186	1000000083	1655
9.25	s	Spot	186	1000000081	1656
9.25	s	Spot	186	1000000071	1657
9.25	s	Spot	186	1000000078	1658
9.25	s	Spot	186	1000000080	1659
9.3	s	Spot	187	1000000082	1660
9.3	s	Spot	187	1000000083	1661
9.3	s	Spot	187	1000000081	1662
9.3	s	Spot	187	1000000071	1663
9.3	s	Spot	187	1000000078	1664
9.3	s	Spot	187	1000000080	1665
9.35	s	Spot	188	1000000082	1666
9.35	s	Spot	188	1000000083	1667
9.35	s	Spot	188	1000000081	1668
9.35	s	Spot	188	1000000078	1669
9.4	s	Spot	189	1000000082	1670
9.4	s	Spot	189	1000000083	1671
9.4	s	Spot	189	1000000081	1672
9.4	s	Spot	189	1000000078	1673
9.4	s	Spot	189	1000000080	1674
9.45	s	Spot	190	1000000082	1675
9.45	s	Spot	190	1000000083	1676
9.45	s	Spot	190	1000000081	1677
9.45	s	Spot	190	1000000078	1678
9.45	s	Spot	190	1000000080	1679
9.5	s	Spot	191	1000000082	1680
9.5	s	Spot	191	1000000083	1681
9.5	s	Spot	191	1000000081	1682
9.5	s	Spot	191	1000000078	1683
9.5	s	Spot	191	1000000080	1684
9.55	s	Spot	192	1000000082	1685
9.55	s	Spot	192	1000000081	1686
9.55	s	Spot	192	1000000078	1687
9.55	s	Spot	192	1000000080	1688
9.6	s	Spot	193	1000000082	1689
9.6	s	Spot	193	1000000083	1690
9.6	s	Spot	193	1000000081	1691
9.6	s	Spot	193	1000000078	1692
9.65	s	Spot	194	1000000082	1693
9.65	s	Spot	194	1000000083	1694
9.65	s	Spot	194	1000000081	1695
9.65	s	Spot	194	1000000078	1696
9.65	s	Spot	194	1000000080	1697
9.7	s	Spot	195	1000000082	1698
9.7	s	Spot	195	1000000083	1699
9.7	s	Spot	195	1000000081	1700
9.7	s	Spot	195	1000000078	1701
9.75	s	Spot	196	1000000082	1702
9.75	s	Spot	196	1000000083	1703
9.75	s	Spot	196	1000000081	1704
9.75	s	Spot	196	1000000078	1705
9.75	s	Spot	196	1000000080	1706
9.8	s	Spot	197	1000000082	1707
9.8	s	Spot	197	1000000081	1708
9.8	s	Spot	197	1000000078	1709
9.85	s	Spot	198	1000000082	1710
9.85	s	Spot	198	1000000081	1711
9.85	s	Spot	198	1000000084	1712
9.85	s	Spot	198	1000000078	1713
9.85	s	Spot	198	1000000085	1714
9.9	s	Spot	199	1000000082	1715
9.9	s	Spot	199	1000000081	1716
9.9	s	Spot	199	1000000084	1717
9.9	s	Spot	199	1000000078	1718
9.9	s	Spot	199	1000000085	1719
9.95	s	Spot	200	1000000082	1720
9.95	s	Spot	200	1000000081	1721
9.95	s	Spot	200	1000000084	1722
9.95	s	Spot	200	1000000078	1723
9.95	s	Spot	200	1000000085	1724
10	s	Spot	201	1000000082	1725
10	s	Spot	201	1000000081	1726
10	s	Spot	201	1000000084	1727
10	s	Spot	201	1000000085	1728
10.05	s	Spot	202	1000000082	1729
10.05	s	Spot	202	1000000081	1730
10.05	s	Spot	202	1000000084	1731
10.05	s	Spot	202	1000000085	1732
10.1	s	Spot	203	1000000082	1733
10.1	s	Spot	203	1000000081	1734
10.1	s	Spot	203	1000000084	1735
10.1	s	Spot	203	1000000085	1736
10.15	s	Spot	204	1000000082	1737
10.15	s	Spot	204	1000000081	1738
10.15	s	Spot	204	1000000084	1739
10.15	s	Spot	204	1000000085	1740
10.2	s	Spot	205	1000000082	1741
10.2	s	Spot	205	1000000081	1742
10.2	s	Spot	205	1000000084	1743
10.2	s	Spot	205	1000000085	1744
10.25	s	Spot	206	1000000082	1745
10.25	s	Spot	206	1000000081	1746
10.25	s	Spot	206	1000000084	1747
10.25	s	Spot	206	1000000085	1748
10.3	s	Spot	207	1000000082	1749
10.3	s	Spot	207	1000000081	1750
10.3	s	Spot	207	1000000084	1751
10.35	s	Spot	208	1000000082	1752
10.35	s	Spot	208	1000000084	1753
10.35	s	Spot	208	1000000085	1754
10.4	s	Spot	209	1000000084	1755
10.45	s	Spot	210	1000000082	1756
10.5	s	Spot	211	1000000082	1757
10.5	s	Spot	211	1000000086	1758
10.55	s	Spot	212	1000000082	1759
10.55	s	Spot	212	1000000086	1760
10.6	s	Spot	213	1000000082	1761
10.6	s	Spot	213	1000000086	1762
10.65	s	Spot	214	1000000082	1763
10.65	s	Spot	214	1000000087	1764
10.65	s	Spot	214	1000000086	1765
10.7	s	Spot	215	1000000082	1766
10.7	s	Spot	215	1000000087	1767
10.7	s	Spot	215	1000000086	1768
10.75	s	Spot	216	1000000088	1769
10.75	s	Spot	216	1000000082	1770
10.75	s	Spot	216	1000000089	1771
10.75	s	Spot	216	1000000087	1772
10.75	s	Spot	216	1000000086	1773
10.8	s	Spot	217	1000000088	1774
10.8	s	Spot	217	1000000082	1775
10.8	s	Spot	217	1000000087	1776
10.8	s	Spot	217	1000000086	1777
10.85	s	Spot	218	1000000088	1778
10.85	s	Spot	218	1000000082	1779
10.85	s	Spot	218	1000000089	1780
10.85	s	Spot	218	1000000087	1781
10.85	s	Spot	218	1000000086	1782
10.9	s	Spot	219	1000000090	1783
10.9	s	Spot	219	1000000089	1784
10.9	s	Spot	219	1000000087	1785
10.9	s	Spot	219	1000000086	1786
10.95	s	Spot	220	1000000088	1787
10.95	s	Spot	220	1000000090	1788
10.95	s	Spot	220	1000000091	1789
10.95	s	Spot	220	1000000089	1790
10.95	s	Spot	220	1000000087	1791
10.95	s	Spot	220	1000000086	1792
11	s	Spot	221	1000000088	1793
11	s	Spot	221	1000000090	1794
11	s	Spot	221	1000000091	1795
11	s	Spot	221	1000000089	1796
11	s	Spot	221	1000000087	1797
11	s	Spot	221	1000000086	1798
11.05	s	Spot	222	1000000092	1799
11.05	s	Spot	222	1000000090	1800
11.05	s	Spot	222	1000000091	1801
11.05	s	Spot	222	1000000089	1802
11.05	s	Spot	222	1000000087	1803
11.05	s	Spot	222	1000000086	1804
11.1	s	Spot	223	1000000088	1805
11.1	s	Spot	223	1000000092	1806
11.1	s	Spot	223	1000000090	1807
11.1	s	Spot	223	1000000091	1808
11.1	s	Spot	223	1000000089	1809
11.1	s	Spot	223	1000000093	1810
11.1	s	Spot	223	1000000087	1811
11.1	s	Spot	223	1000000086	1812
11.15	s	Spot	224	1000000092	1813
11.15	s	Spot	224	1000000094	1814
11.15	s	Spot	224	1000000091	1815
11.15	s	Spot	224	1000000089	1816
11.15	s	Spot	224	1000000093	1817
11.15	s	Spot	224	1000000087	1818
11.15	s	Spot	224	1000000086	1819
11.2	s	Spot	225	1000000088	1820
11.2	s	Spot	225	1000000092	1821
11.2	s	Spot	225	1000000090	1822
11.2	s	Spot	225	1000000094	1823
11.2	s	Spot	225	1000000091	1824
11.2	s	Spot	225	1000000093	1825
11.2	s	Spot	225	1000000087	1826
11.2	s	Spot	225	1000000086	1827
11.25	s	Spot	226	1000000088	1828
11.25	s	Spot	226	1000000092	1829
11.25	s	Spot	226	1000000090	1830
11.25	s	Spot	226	1000000094	1831
11.25	s	Spot	226	1000000091	1832
11.25	s	Spot	226	1000000089	1833
11.25	s	Spot	226	1000000093	1834
11.25	s	Spot	226	1000000086	1835
11.3	s	Spot	227	1000000092	1836
11.3	s	Spot	227	1000000090	1837
11.3	s	Spot	227	1000000094	1838
11.3	s	Spot	227	1000000091	1839
11.3	s	Spot	227	1000000089	1840
11.35	s	Spot	228	1000000088	1841
11.35	s	Spot	228	1000000092	1842
11.35	s	Spot	228	1000000090	1843
11.35	s	Spot	228	1000000094	1844
11.35	s	Spot	228	1000000091	1845
11.35	s	Spot	228	1000000093	1846
11.35	s	Spot	228	1000000089	1847
11.4	s	Spot	229	1000000092	1848
11.4	s	Spot	229	1000000090	1849
11.4	s	Spot	229	1000000094	1850
11.4	s	Spot	229	1000000091	1851
11.4	s	Spot	229	1000000093	1852
11.4	s	Spot	229	1000000089	1853
11.45	s	Spot	230	1000000092	1854
11.45	s	Spot	230	1000000090	1855
11.45	s	Spot	230	1000000094	1856
11.45	s	Spot	230	1000000091	1857
11.45	s	Spot	230	1000000089	1858
11.45	s	Spot	230	1000000095	1859
11.5	s	Spot	231	1000000092	1860
11.5	s	Spot	231	1000000094	1861
11.5	s	Spot	231	1000000091	1862
11.5	s	Spot	231	1000000093	1863
11.5	s	Spot	231	1000000089	1864
11.5	s	Spot	231	1000000095	1865
11.55	s	Spot	232	1000000092	1866
11.55	s	Spot	232	1000000094	1867
11.55	s	Spot	232	1000000091	1868
11.55	s	Spot	232	1000000093	1869
11.55	s	Spot	232	1000000089	1870
11.55	s	Spot	232	1000000095	1871
11.6	s	Spot	233	1000000092	1872
11.6	s	Spot	233	1000000094	1873
11.6	s	Spot	233	1000000093	1874
11.6	s	Spot	233	1000000095	1875
11.65	s	Spot	234	1000000092	1876
11.65	s	Spot	234	1000000094	1877
11.65	s	Spot	234	1000000091	1878
11.65	s	Spot	234	1000000093	1879
11.65	s	Spot	234	1000000095	1880
11.7	s	Spot	235	1000000092	1881
11.7	s	Spot	235	1000000091	1882
11.7	s	Spot	235	1000000095	1883
11.75	s	Spot	236	1000000092	1884
11.75	s	Spot	236	1000000094	1885
11.75	s	Spot	236	1000000096	1886
11.75	s	Spot	236	1000000095	1887
11.8	s	Spot	237	1000000092	1888
11.8	s	Spot	237	1000000096	1889
11.8	s	Spot	237	1000000094	1890
11.8	s	Spot	237	1000000095	1891
11.85	s	Spot	238	1000000092	1892
11.85	s	Spot	238	1000000096	1893
11.85	s	Spot	238	1000000094	1894
11.85	s	Spot	238	1000000095	1895
11.9	s	Spot	239	1000000092	1896
11.9	s	Spot	239	1000000096	1897
11.9	s	Spot	239	1000000094	1898
11.9	s	Spot	239	1000000095	1899
11.95	s	Spot	240	1000000092	1900
11.95	s	Spot	240	1000000096	1901
11.95	s	Spot	240	1000000094	1902
11.95	s	Spot	240	1000000095	1903
12	s	Spot	241	1000000092	1904
12	s	Spot	241	1000000096	1905
12	s	Spot	241	1000000094	1906
12	s	Spot	241	1000000095	1907
12.05	s	Spot	242	1000000092	1908
12.05	s	Spot	242	1000000096	1909
12.05	s	Spot	242	1000000095	1910
12.05	s	Spot	242	1000000097	1911
12.1	s	Spot	243	1000000092	1912
12.1	s	Spot	243	1000000096	1913
12.1	s	Spot	243	1000000095	1914
12.1	s	Spot	243	1000000097	1915
12.1	s	Spot	243	1000000098	1916
12.15	s	Spot	244	1000000092	1917
12.15	s	Spot	244	1000000096	1918
12.15	s	Spot	244	1000000095	1919
12.15	s	Spot	244	1000000097	1920
12.15	s	Spot	244	1000000098	1921
12.2	s	Spot	245	1000000092	1922
12.2	s	Spot	245	1000000096	1923
12.2	s	Spot	245	1000000095	1924
12.2	s	Spot	245	1000000097	1925
12.2	s	Spot	245	1000000098	1926
12.25	s	Spot	246	1000000092	1927
12.25	s	Spot	246	1000000096	1928
12.25	s	Spot	246	1000000098	1929
12.3	s	Spot	247	1000000092	1930
12.3	s	Spot	247	1000000096	1931
12.3	s	Spot	247	1000000097	1932
12.3	s	Spot	247	1000000098	1933
12.35	s	Spot	248	1000000092	1934
12.35	s	Spot	248	1000000096	1935
12.35	s	Spot	248	1000000097	1936
12.35	s	Spot	248	1000000098	1937
12.4	s	Spot	249	1000000092	1938
12.4	s	Spot	249	1000000096	1939
12.4	s	Spot	249	1000000097	1940
12.4	s	Spot	249	1000000098	1941
12.45	s	Spot	250	1000000092	1942
12.45	s	Spot	250	1000000096	1943
12.45	s	Spot	250	1000000098	1944
12.5	s	Spot	251	1000000092	1945
12.5	s	Spot	251	1000000096	1946
12.5	s	Spot	251	1000000097	1947
12.5	s	Spot	251	1000000098	1948
12.55	s	Spot	252	1000000096	1949
12.55	s	Spot	252	1000000097	1950
12.55	s	Spot	252	1000000098	1951
12.6	s	Spot	253	1000000097	1952
12.6	s	Spot	253	1000000098	1953
12.65	s	Spot	254	1000000097	1954
12.65	s	Spot	254	1000000098	1955
12.7	s	Spot	255	1000000097	1956
12.7	s	Spot	255	1000000098	1957
12.75	s	Spot	256	1000000097	1958
12.8	s	Spot	257	1000000099	1959
12.8	s	Spot	257	1000000097	1960
12.85	s	Spot	258	1000000099	1961
12.85	s	Spot	258	1000000097	1962
12.9	s	Spot	259	1000000097	1963
12.95	s	Spot	260	1000000099	1964
12.95	s	Spot	260	1000000097	1965
13	s	Spot	261	1000000099	1966
13	s	Spot	261	1000000097	1967
13.05	s	Spot	262	1000000099	1968
13.05	s	Spot	262	1000000097	1969
13.1	s	Spot	263	1000000100	1970
13.1	s	Spot	263	1000000097	1971
13.15	s	Spot	264	1000000099	1972
13.15	s	Spot	264	1000000100	1973
13.15	s	Spot	264	1000000097	1974
13.2	s	Spot	265	1000000099	1975
13.2	s	Spot	265	1000000100	1976
13.2	s	Spot	265	1000000101	1977
13.2	s	Spot	265	1000000097	1978
13.25	s	Spot	266	1000000099	1979
13.25	s	Spot	266	1000000100	1980
13.25	s	Spot	266	1000000101	1981
13.25	s	Spot	266	1000000097	1982
13.3	s	Spot	267	1000000099	1983
13.3	s	Spot	267	1000000100	1984
13.3	s	Spot	267	1000000101	1985
13.3	s	Spot	267	1000000097	1986
13.35	s	Spot	268	1000000102	1987
13.35	s	Spot	268	1000000100	1988
13.35	s	Spot	268	1000000097	1989
13.4	s	Spot	269	1000000102	1990
13.4	s	Spot	269	1000000100	1991
13.4	s	Spot	269	1000000101	1992
13.45	s	Spot	270	1000000102	1993
13.45	s	Spot	270	1000000100	1994
13.45	s	Spot	270	1000000101	1995
13.5	s	Spot	271	1000000102	1996
[truncated: 1,088 more rows]
