# Supplementary material for: Satb1 integrates DNA binding site geometry and torsional stress to differentially target nucleosome-dense regions
Source: Nat Commun. 2019 Jul 19;10:3221. doi: 10.1038/s41467-019-11118-8 (PMC6642133; doi:10.1038/s41467-019-11118-8)
Supplement: Supplementary file 10 — Source Data [file 41467_2019_11118_MOESM10_ESM.zip › Source data/Single Molecule Tracking/single molecule tracks/del HD analysis/PDZ-CUT1-CUT2-STABLE-AC_292c9_TRIAL 2_Statistics/PDZ-CUT1-CUT2-STABLE-AC_292c9_TRIAL 2_Time_Index.csv]

Time Index
====================
Time Index	Unit	Category	Time	TrackID	ID
1		Spot	1	1000000000	0
1		Spot	1	1000000001	1
1		Spot	1	1000000002	2
1		Spot	1	1000000003	3
1		Spot	1	1000000004	4
2		Spot	2	1000000000	5
2		Spot	2	1000000005	6
2		Spot	2	1000000001	7
2		Spot	2	1000000002	8
2		Spot	2	1000000003	9
2		Spot	2	1000000004	10
3		Spot	3	1000000006	11
3		Spot	3	1000000007	12
3		Spot	3	1000000000	13
3		Spot	3	1000000005	14
3		Spot	3	1000000001	15
3		Spot	3	1000000002	16
3		Spot	3	1000000003	17
3		Spot	3	1000000004	18
4		Spot	4	1000000008	19
4		Spot	4	1000000000	20
4		Spot	4	1000000005	21
4		Spot	4	1000000001	22
4		Spot	4	1000000002	23
4		Spot	4	1000000009	24
4		Spot	4	1000000010	25
4		Spot	4	1000000003	26
4		Spot	4	1000000004	27
5		Spot	5	1000000006	28
5		Spot	5	1000000008	29
5		Spot	5	1000000011	30
5		Spot	5	1000000007	31
5		Spot	5	1000000000	32
5		Spot	5	1000000005	33
5		Spot	5	1000000012	34
5		Spot	5	1000000001	35
5		Spot	5	1000000013	36
5		Spot	5	1000000002	37
5		Spot	5	1000000009	38
5		Spot	5	1000000010	39
5		Spot	5	1000000003	40
6		Spot	6	1000000006	41
6		Spot	6	1000000014	42
6		Spot	6	1000000008	43
6		Spot	6	1000000011	44
6		Spot	6	1000000007	45
6		Spot	6	1000000005	46
6		Spot	6	1000000012	47
6		Spot	6	1000000001	48
6		Spot	6	1000000013	49
6		Spot	6	1000000002	50
6		Spot	6	1000000009	51
6		Spot	6	1000000010	52
6		Spot	6	1000000003	53
6		Spot	6	1000000004	54
7		Spot	7	1000000006	55
7		Spot	7	1000000008	56
7		Spot	7	1000000015	57
7		Spot	7	1000000011	58
7		Spot	7	1000000007	59
7		Spot	7	1000000000	60
7		Spot	7	1000000005	61
7		Spot	7	1000000012	62
7		Spot	7	1000000001	63
7		Spot	7	1000000002	64
7		Spot	7	1000000009	65
7		Spot	7	1000000010	66
7		Spot	7	1000000003	67
7		Spot	7	1000000016	68
7		Spot	7	1000000004	69
8		Spot	8	1000000006	70
8		Spot	8	1000000014	71
8		Spot	8	1000000008	72
8		Spot	8	1000000015	73
8		Spot	8	1000000011	74
8		Spot	8	1000000007	75
8		Spot	8	1000000000	76
8		Spot	8	1000000005	77
8		Spot	8	1000000012	78
8		Spot	8	1000000001	79
8		Spot	8	1000000013	80
8		Spot	8	1000000009	81
8		Spot	8	1000000016	82
8		Spot	8	1000000004	83
9		Spot	9	1000000006	84
9		Spot	9	1000000014	85
9		Spot	9	1000000008	86
9		Spot	9	1000000015	87
9		Spot	9	1000000011	88
9		Spot	9	1000000007	89
9		Spot	9	1000000000	90
9		Spot	9	1000000005	91
9		Spot	9	1000000012	92
9		Spot	9	1000000001	93
9		Spot	9	1000000002	94
9		Spot	9	1000000013	95
9		Spot	9	1000000009	96
9		Spot	9	1000000010	97
9		Spot	9	1000000003	98
9		Spot	9	1000000016	99
9		Spot	9	1000000017	100
9		Spot	9	1000000004	101
10		Spot	10	1000000006	102
10		Spot	10	1000000008	103
10		Spot	10	1000000014	104
10		Spot	10	1000000015	105
10		Spot	10	1000000011	106
10		Spot	10	1000000007	107
10		Spot	10	1000000018	108
10		Spot	10	1000000000	109
10		Spot	10	1000000005	110
10		Spot	10	1000000012	111
10		Spot	10	1000000001	112
10		Spot	10	1000000013	113
10		Spot	10	1000000009	114
10		Spot	10	1000000010	115
10		Spot	10	1000000003	116
10		Spot	10	1000000016	117
10		Spot	10	1000000017	118
10		Spot	10	1000000004	119
11		Spot	11	1000000006	120
11		Spot	11	1000000008	121
11		Spot	11	1000000014	122
11		Spot	11	1000000015	123
11		Spot	11	1000000011	124
11		Spot	11	1000000007	125
11		Spot	11	1000000018	126
11		Spot	11	1000000000	127
11		Spot	11	1000000005	128
11		Spot	11	1000000012	129
11		Spot	11	1000000001	130
11		Spot	11	1000000002	131
11		Spot	11	1000000009	132
11		Spot	11	1000000010	133
11		Spot	11	1000000003	134
11		Spot	11	1000000016	135
11		Spot	11	1000000019	136
11		Spot	11	1000000020	137
11		Spot	11	1000000017	138
11		Spot	11	1000000004	139
12		Spot	12	1000000006	140
12		Spot	12	1000000014	141
12		Spot	12	1000000008	142
12		Spot	12	1000000015	143
12		Spot	12	1000000011	144
12		Spot	12	1000000007	145
12		Spot	12	1000000018	146
12		Spot	12	1000000005	147
12		Spot	12	1000000012	148
12		Spot	12	1000000001	149
12		Spot	12	1000000021	150
12		Spot	12	1000000013	151
12		Spot	12	1000000009	152
12		Spot	12	1000000010	153
12		Spot	12	1000000003	154
12		Spot	12	1000000016	155
12		Spot	12	1000000020	156
12		Spot	12	1000000019	157
12		Spot	12	1000000017	158
12		Spot	12	1000000004	159
13		Spot	13	1000000006	160
13		Spot	13	1000000014	161
13		Spot	13	1000000008	162
13		Spot	13	1000000015	163
13		Spot	13	1000000022	164
13		Spot	13	1000000011	165
13		Spot	13	1000000007	166
13		Spot	13	1000000018	167
13		Spot	13	1000000005	168
13		Spot	13	1000000012	169
13		Spot	13	1000000001	170
13		Spot	13	1000000021	171
13		Spot	13	1000000013	172
13		Spot	13	1000000009	173
13		Spot	13	1000000010	174
13		Spot	13	1000000016	175
13		Spot	13	1000000020	176
13		Spot	13	1000000019	177
13		Spot	13	1000000017	178
13		Spot	13	1000000004	179
14		Spot	14	1000000006	180
14		Spot	14	1000000014	181
14		Spot	14	1000000008	182
14		Spot	14	1000000015	183
14		Spot	14	1000000022	184
14		Spot	14	1000000011	185
14		Spot	14	1000000007	186
14		Spot	14	1000000018	187
14		Spot	14	1000000023	188
14		Spot	14	1000000005	189
14		Spot	14	1000000012	190
14		Spot	14	1000000001	191
14		Spot	14	1000000021	192
14		Spot	14	1000000013	193
14		Spot	14	1000000009	194
14		Spot	14	1000000010	195
14		Spot	14	1000000003	196
14		Spot	14	1000000016	197
14		Spot	14	1000000020	198
14		Spot	14	1000000019	199
14		Spot	14	1000000024	200
14		Spot	14	1000000017	201
14		Spot	14	1000000004	202
15		Spot	15	1000000006	203
15		Spot	15	1000000008	204
15		Spot	15	1000000014	205
15		Spot	15	1000000015	206
15		Spot	15	1000000011	207
15		Spot	15	1000000022	208
15		Spot	15	1000000007	209
15		Spot	15	1000000023	210
15		Spot	15	1000000018	211
15		Spot	15	1000000012	212
15		Spot	15	1000000001	213
15		Spot	15	1000000021	214
15		Spot	15	1000000013	215
15		Spot	15	1000000009	216
15		Spot	15	1000000010	217
15		Spot	15	1000000003	218
15		Spot	15	1000000016	219
15		Spot	15	1000000020	220
15		Spot	15	1000000019	221
15		Spot	15	1000000024	222
15		Spot	15	1000000017	223
15		Spot	15	1000000004	224
16		Spot	16	1000000006	225
16		Spot	16	1000000008	226
16		Spot	16	1000000015	227
16		Spot	16	1000000022	228
16		Spot	16	1000000007	229
16		Spot	16	1000000023	230
16		Spot	16	1000000012	231
16		Spot	16	1000000001	232
16		Spot	16	1000000021	233
16		Spot	16	1000000009	234
16		Spot	16	1000000010	235
16		Spot	16	1000000003	236
16		Spot	16	1000000016	237
16		Spot	16	1000000020	238
16		Spot	16	1000000019	239
16		Spot	16	1000000024	240
16		Spot	16	1000000017	241
16		Spot	16	1000000004	242
17		Spot	17	1000000006	243
17		Spot	17	1000000008	244
17		Spot	17	1000000014	245
17		Spot	17	1000000015	246
17		Spot	17	1000000022	247
17		Spot	17	1000000007	248
17		Spot	17	1000000023	249
17		Spot	17	1000000018	250
17		Spot	17	1000000012	251
17		Spot	17	1000000001	252
17		Spot	17	1000000021	253
17		Spot	17	1000000009	254
17		Spot	17	1000000010	255
17		Spot	17	1000000003	256
17		Spot	17	1000000016	257
17		Spot	17	1000000020	258
17		Spot	17	1000000019	259
17		Spot	17	1000000017	260
17		Spot	17	1000000004	261
18		Spot	18	1000000006	262
18		Spot	18	1000000008	263
18		Spot	18	1000000014	264
18		Spot	18	1000000022	265
18		Spot	18	1000000007	266
18		Spot	18	1000000023	267
18		Spot	18	1000000018	268
18		Spot	18	1000000025	269
18		Spot	18	1000000012	270
18		Spot	18	1000000001	271
18		Spot	18	1000000021	272
18		Spot	18	1000000009	273
18		Spot	18	1000000010	274
18		Spot	18	1000000003	275
18		Spot	18	1000000016	276
18		Spot	18	1000000020	277
18		Spot	18	1000000019	278
18		Spot	18	1000000024	279
18		Spot	18	1000000017	280
19		Spot	19	1000000006	281
19		Spot	19	1000000008	282
19		Spot	19	1000000022	283
19		Spot	19	1000000007	284
19		Spot	19	1000000023	285
19		Spot	19	1000000018	286
19		Spot	19	1000000025	287
19		Spot	19	1000000012	288
19		Spot	19	1000000001	289
19		Spot	19	1000000021	290
19		Spot	19	1000000009	291
19		Spot	19	1000000010	292
19		Spot	19	1000000003	293
19		Spot	19	1000000020	294
19		Spot	19	1000000019	295
19		Spot	19	1000000004	296
20		Spot	20	1000000006	297
20		Spot	20	1000000008	298
20		Spot	20	1000000022	299
20		Spot	20	1000000007	300
20		Spot	20	1000000023	301
20		Spot	20	1000000018	302
20		Spot	20	1000000025	303
20		Spot	20	1000000012	304
20		Spot	20	1000000001	305
20		Spot	20	1000000021	306
20		Spot	20	1000000009	307
20		Spot	20	1000000010	308
20		Spot	20	1000000003	309
20		Spot	20	1000000020	310
20		Spot	20	1000000019	311
20		Spot	20	1000000024	312
20		Spot	20	1000000017	313
20		Spot	20	1000000004	314
21		Spot	21	1000000006	315
21		Spot	21	1000000008	316
21		Spot	21	1000000022	317
21		Spot	21	1000000007	318
21		Spot	21	1000000018	319
21		Spot	21	1000000025	320
21		Spot	21	1000000001	321
21		Spot	21	1000000021	322
21		Spot	21	1000000009	323
21		Spot	21	1000000010	324
21		Spot	21	1000000003	325
21		Spot	21	1000000020	326
21		Spot	21	1000000019	327
21		Spot	21	1000000024	328
21		Spot	21	1000000017	329
22		Spot	22	1000000006	330
22		Spot	22	1000000008	331
22		Spot	22	1000000022	332
22		Spot	22	1000000007	333
22		Spot	22	1000000023	334
22		Spot	22	1000000025	335
22		Spot	22	1000000012	336
22		Spot	22	1000000021	337
22		Spot	22	1000000009	338
22		Spot	22	1000000010	339
22		Spot	22	1000000003	340
22		Spot	22	1000000020	341
22		Spot	22	1000000019	342
22		Spot	22	1000000024	343
22		Spot	22	1000000017	344
22		Spot	22	1000000004	345
22		Spot	22	1000000026	346
23		Spot	23	1000000006	347
23		Spot	23	1000000008	348
23		Spot	23	1000000027	349
23		Spot	23	1000000022	350
23		Spot	23	1000000023	351
23		Spot	23	1000000025	352
23		Spot	23	1000000001	353
23		Spot	23	1000000021	354
23		Spot	23	1000000009	355
23		Spot	23	1000000010	356
23		Spot	23	1000000020	357
23		Spot	23	1000000019	358
23		Spot	23	1000000024	359
23		Spot	23	1000000017	360
23		Spot	23	1000000028	361
23		Spot	23	1000000026	362
24		Spot	24	1000000006	363
24		Spot	24	1000000008	364
24		Spot	24	1000000027	365
24		Spot	24	1000000022	366
24		Spot	24	1000000007	367
24		Spot	24	1000000029	368
24		Spot	24	1000000025	369
24		Spot	24	1000000001	370
24		Spot	24	1000000009	371
24		Spot	24	1000000010	372
24		Spot	24	1000000020	373
24		Spot	24	1000000019	374
24		Spot	24	1000000024	375
24		Spot	24	1000000017	376
24		Spot	24	1000000030	377
24		Spot	24	1000000028	378
24		Spot	24	1000000026	379
25		Spot	25	1000000006	380
25		Spot	25	1000000008	381
25		Spot	25	1000000027	382
25		Spot	25	1000000022	383
25		Spot	25	1000000007	384
25		Spot	25	1000000023	385
25		Spot	25	1000000029	386
25		Spot	25	1000000025	387
25		Spot	25	1000000009	388
25		Spot	25	1000000010	389
25		Spot	25	1000000020	390
25		Spot	25	1000000024	391
25		Spot	25	1000000017	392
25		Spot	25	1000000030	393
25		Spot	25	1000000026	394
26		Spot	26	1000000006	395
26		Spot	26	1000000008	396
26		Spot	26	1000000027	397
26		Spot	26	1000000022	398
26		Spot	26	1000000007	399
26		Spot	26	1000000025	400
26		Spot	26	1000000001	401
26		Spot	26	1000000009	402
26		Spot	26	1000000020	403
26		Spot	26	1000000024	404
26		Spot	26	1000000030	405
26		Spot	26	1000000028	406
26		Spot	26	1000000026	407
27		Spot	27	1000000006	408
27		Spot	27	1000000008	409
27		Spot	27	1000000022	410
27		Spot	27	1000000007	411
27		Spot	27	1000000029	412
27		Spot	27	1000000001	413
27		Spot	27	1000000009	414
27		Spot	27	1000000020	415
27		Spot	27	1000000024	416
27		Spot	27	1000000017	417
27		Spot	27	1000000030	418
27		Spot	27	1000000028	419
27		Spot	27	1000000026	420
28		Spot	28	1000000006	421
28		Spot	28	1000000008	422
28		Spot	28	1000000027	423
28		Spot	28	1000000022	424
28		Spot	28	1000000007	425
28		Spot	28	1000000029	426
28		Spot	28	1000000025	427
28		Spot	28	1000000001	428
28		Spot	28	1000000009	429
28		Spot	28	1000000020	430
28		Spot	28	1000000024	431
28		Spot	28	1000000017	432
28		Spot	28	1000000030	433
28		Spot	28	1000000028	434
28		Spot	28	1000000026	435
29		Spot	29	1000000006	436
29		Spot	29	1000000008	437
29		Spot	29	1000000027	438
29		Spot	29	1000000022	439
29		Spot	29	1000000031	440
29		Spot	29	1000000029	441
29		Spot	29	1000000025	442
29		Spot	29	1000000001	443
29		Spot	29	1000000009	444
29		Spot	29	1000000020	445
29		Spot	29	1000000017	446
29		Spot	29	1000000030	447
29		Spot	29	1000000026	448
30		Spot	30	1000000006	449
30		Spot	30	1000000008	450
30		Spot	30	1000000027	451
30		Spot	30	1000000022	452
30		Spot	30	1000000031	453
30		Spot	30	1000000007	454
30		Spot	30	1000000029	455
30		Spot	30	1000000025	456
30		Spot	30	1000000001	457
30		Spot	30	1000000009	458
30		Spot	30	1000000020	459
30		Spot	30	1000000017	460
30		Spot	30	1000000030	461
30		Spot	30	1000000028	462
30		Spot	30	1000000026	463
31		Spot	31	1000000006	464
31		Spot	31	1000000032	465
31		Spot	31	1000000008	466
31		Spot	31	1000000027	467
31		Spot	31	1000000031	468
31		Spot	31	1000000022	469
31		Spot	31	1000000007	470
31		Spot	31	1000000029	471
31		Spot	31	1000000025	472
31		Spot	31	1000000001	473
31		Spot	31	1000000009	474
31		Spot	31	1000000020	475
31		Spot	31	1000000017	476
31		Spot	31	1000000030	477
31		Spot	31	1000000026	478
32		Spot	32	1000000006	479
32		Spot	32	1000000032	480
32		Spot	32	1000000008	481
32		Spot	32	1000000027	482
32		Spot	32	1000000022	483
32		Spot	32	1000000031	484
32		Spot	32	1000000007	485
32		Spot	32	1000000029	486
32		Spot	32	1000000025	487
32		Spot	32	1000000001	488
32		Spot	32	1000000009	489
32		Spot	32	1000000020	490
32		Spot	32	1000000017	491
32		Spot	32	1000000030	492
32		Spot	32	1000000028	493
32		Spot	32	1000000026	494
33		Spot	33	1000000006	495
33		Spot	33	1000000032	496
33		Spot	33	1000000008	497
33		Spot	33	1000000027	498
33		Spot	33	1000000031	499
33		Spot	33	1000000007	500
33		Spot	33	1000000025	501
33		Spot	33	1000000009	502
33		Spot	33	1000000020	503
33		Spot	33	1000000017	504
33		Spot	33	1000000030	505
33		Spot	33	1000000028	506
33		Spot	33	1000000026	507
34		Spot	34	1000000006	508
34		Spot	34	1000000032	509
34		Spot	34	1000000027	510
34		Spot	34	1000000031	511
34		Spot	34	1000000007	512
34		Spot	34	1000000029	513
34		Spot	34	1000000033	514
34		Spot	34	1000000025	515
34		Spot	34	1000000034	516
34		Spot	34	1000000009	517
34		Spot	34	1000000020	518
34		Spot	34	1000000017	519
34		Spot	34	1000000030	520
34		Spot	34	1000000028	521
34		Spot	34	1000000026	522
35		Spot	35	1000000006	523
35		Spot	35	1000000032	524
35		Spot	35	1000000027	525
35		Spot	35	1000000031	526
35		Spot	35	1000000007	527
35		Spot	35	1000000029	528
35		Spot	35	1000000035	529
35		Spot	35	1000000033	530
35		Spot	35	1000000025	531
35		Spot	35	1000000034	532
35		Spot	35	1000000009	533
35		Spot	35	1000000020	534
35		Spot	35	1000000017	535
35		Spot	35	1000000030	536
35		Spot	35	1000000026	537
36		Spot	36	1000000006	538
36		Spot	36	1000000032	539
36		Spot	36	1000000036	540
36		Spot	36	1000000027	541
36		Spot	36	1000000031	542
36		Spot	36	1000000007	543
36		Spot	36	1000000035	544
36		Spot	36	1000000033	545
36		Spot	36	1000000025	546
36		Spot	36	1000000034	547
36		Spot	36	1000000009	548
36		Spot	36	1000000020	549
36		Spot	36	1000000017	550
36		Spot	36	1000000030	551
36		Spot	36	1000000026	552
37		Spot	37	1000000006	553
37		Spot	37	1000000032	554
37		Spot	37	1000000036	555
37		Spot	37	1000000031	556
37		Spot	37	1000000007	557
37		Spot	37	1000000035	558
37		Spot	37	1000000033	559
37		Spot	37	1000000025	560
37		Spot	37	1000000034	561
37		Spot	37	1000000009	562
37		Spot	37	1000000017	563
37		Spot	37	1000000026	564
38		Spot	38	1000000006	565
38		Spot	38	1000000032	566
38		Spot	38	1000000036	567
38		Spot	38	1000000027	568
38		Spot	38	1000000007	569
38		Spot	38	1000000035	570
38		Spot	38	1000000033	571
38		Spot	38	1000000025	572
38		Spot	38	1000000034	573
38		Spot	38	1000000009	574
38		Spot	38	1000000020	575
38		Spot	38	1000000037	576
38		Spot	38	1000000030	577
39		Spot	39	1000000032	578
39		Spot	39	1000000006	579
39		Spot	39	1000000036	580
39		Spot	39	1000000027	581
39		Spot	39	1000000031	582
39		Spot	39	1000000007	583
39		Spot	39	1000000035	584
39		Spot	39	1000000033	585
39		Spot	39	1000000025	586
39		Spot	39	1000000034	587
39		Spot	39	1000000038	588
39		Spot	39	1000000039	589
39		Spot	39	1000000020	590
39		Spot	39	1000000037	591
39		Spot	39	1000000017	592
39		Spot	39	1000000030	593
39		Spot	39	1000000026	594
40		Spot	40	1000000006	595
40		Spot	40	1000000032	596
40		Spot	40	1000000036	597
40		Spot	40	1000000027	598
40		Spot	40	1000000007	599
40		Spot	40	1000000035	600
40		Spot	40	1000000033	601
40		Spot	40	1000000034	602
40		Spot	40	1000000038	603
40		Spot	40	1000000039	604
40		Spot	40	1000000040	605
40		Spot	40	1000000020	606
40		Spot	40	1000000037	607
40		Spot	40	1000000017	608
40		Spot	40	1000000030	609
40		Spot	40	1000000026	610
41		Spot	41	1000000006	611
41		Spot	41	1000000027	612
41		Spot	41	1000000007	613
41		Spot	41	1000000035	614
41		Spot	41	1000000033	615
41		Spot	41	1000000034	616
41		Spot	41	1000000038	617
41		Spot	41	1000000039	618
41		Spot	41	1000000040	619
41		Spot	41	1000000020	620
41		Spot	41	1000000037	621
41		Spot	41	1000000017	622
41		Spot	41	1000000030	623
41		Spot	41	1000000026	624
42		Spot	42	1000000006	625
42		Spot	42	1000000032	626
42		Spot	42	1000000036	627
42		Spot	42	1000000007	628
42		Spot	42	1000000035	629
42		Spot	42	1000000033	630
42		Spot	42	1000000034	631
42		Spot	42	1000000038	632
42		Spot	42	1000000039	633
42		Spot	42	1000000040	634
42		Spot	42	1000000020	635
42		Spot	42	1000000037	636
42		Spot	42	1000000017	637
42		Spot	42	1000000030	638
42		Spot	42	1000000026	639
43		Spot	43	1000000006	640
43		Spot	43	1000000036	641
43		Spot	43	1000000007	642
43		Spot	43	1000000035	643
43		Spot	43	1000000033	644
43		Spot	43	1000000034	645
43		Spot	43	1000000038	646
43		Spot	43	1000000039	647
43		Spot	43	1000000020	648
43		Spot	43	1000000037	649
43		Spot	43	1000000017	650
43		Spot	43	1000000030	651
43		Spot	43	1000000026	652
44		Spot	44	1000000006	653
44		Spot	44	1000000032	654
44		Spot	44	1000000036	655
44		Spot	44	1000000007	656
44		Spot	44	1000000035	657
44		Spot	44	1000000033	658
44		Spot	44	1000000034	659
44		Spot	44	1000000038	660
44		Spot	44	1000000039	661
44		Spot	44	1000000020	662
44		Spot	44	1000000040	663
44		Spot	44	1000000037	664
44		Spot	44	1000000017	665
44		Spot	44	1000000030	666
44		Spot	44	1000000026	667
45		Spot	45	1000000006	668
45		Spot	45	1000000032	669
45		Spot	45	1000000036	670
45		Spot	45	1000000007	671
45		Spot	45	1000000035	672
45		Spot	45	1000000033	673
45		Spot	45	1000000034	674
45		Spot	45	1000000039	675
45		Spot	45	1000000020	676
45		Spot	45	1000000040	677
45		Spot	45	1000000037	678
45		Spot	45	1000000017	679
45		Spot	45	1000000030	680
45		Spot	45	1000000026	681
46		Spot	46	1000000006	682
46		Spot	46	1000000036	683
46		Spot	46	1000000007	684
46		Spot	46	1000000035	685
46		Spot	46	1000000033	686
46		Spot	46	1000000034	687
46		Spot	46	1000000038	688
46		Spot	46	1000000039	689
46		Spot	46	1000000041	690
46		Spot	46	1000000020	691
46		Spot	46	1000000040	692
46		Spot	46	1000000037	693
46		Spot	46	1000000017	694
46		Spot	46	1000000030	695
46		Spot	46	1000000026	696
47		Spot	47	1000000006	697
47		Spot	47	1000000032	698
47		Spot	47	1000000036	699
47		Spot	47	1000000007	700
47		Spot	47	1000000035	701
47		Spot	47	1000000033	702
47		Spot	47	1000000034	703
47		Spot	47	1000000038	704
47		Spot	47	1000000039	705
47		Spot	47	1000000041	706
47		Spot	47	1000000040	707
47		Spot	47	1000000037	708
47		Spot	47	1000000017	709
47		Spot	47	1000000030	710
47		Spot	47	1000000042	711
48		Spot	48	1000000006	712
48		Spot	48	1000000036	713
48		Spot	48	1000000007	714
48		Spot	48	1000000035	715
48		Spot	48	1000000034	716
48		Spot	48	1000000038	717
48		Spot	48	1000000039	718
48		Spot	48	1000000041	719
48		Spot	48	1000000020	720
48		Spot	48	1000000040	721
48		Spot	48	1000000037	722
48		Spot	48	1000000017	723
49		Spot	49	1000000006	724
49		Spot	49	1000000036	725
49		Spot	49	1000000007	726
49		Spot	49	1000000035	727
49		Spot	49	1000000033	728
49		Spot	49	1000000034	729
49		Spot	49	1000000038	730
49		Spot	49	1000000039	731
49		Spot	49	1000000041	732
49		Spot	49	1000000040	733
49		Spot	49	1000000037	734
49		Spot	49	1000000017	735
49		Spot	49	1000000042	736
50		Spot	50	1000000006	737
50		Spot	50	1000000036	738
50		Spot	50	1000000007	739
50		Spot	50	1000000043	740
50		Spot	50	1000000033	741
50		Spot	50	1000000034	742
50		Spot	50	1000000038	743
50		Spot	50	1000000039	744
50		Spot	50	1000000041	745
50		Spot	50	1000000020	746
50		Spot	50	1000000040	747
50		Spot	50	1000000037	748
50		Spot	50	1000000017	749
50		Spot	50	1000000042	750
51		Spot	51	1000000006	751
51		Spot	51	1000000036	752
51		Spot	51	1000000007	753
51		Spot	51	1000000043	754
51		Spot	51	1000000035	755
51		Spot	51	1000000034	756
51		Spot	51	1000000038	757
51		Spot	51	1000000039	758
51		Spot	51	1000000041	759
51		Spot	51	1000000020	760
51		Spot	51	1000000040	761
51		Spot	51	1000000037	762
51		Spot	51	1000000017	763
51		Spot	51	1000000042	764
52		Spot	52	1000000006	765
52		Spot	52	1000000036	766
52		Spot	52	1000000044	767
52		Spot	52	1000000043	768
52		Spot	52	1000000033	769
52		Spot	52	1000000034	770
52		Spot	52	1000000038	771
52		Spot	52	1000000045	772
52		Spot	52	1000000046	773
52		Spot	52	1000000039	774
52		Spot	52	1000000041	775
52		Spot	52	1000000040	776
52		Spot	52	1000000037	777
52		Spot	52	1000000017	778
52		Spot	52	1000000042	779
53		Spot	53	1000000006	780
53		Spot	53	1000000044	781
53		Spot	53	1000000043	782
53		Spot	53	1000000033	783
53		Spot	53	1000000034	784
53		Spot	53	1000000038	785
53		Spot	53	1000000045	786
53		Spot	53	1000000046	787
53		Spot	53	1000000039	788
53		Spot	53	1000000041	789
53		Spot	53	1000000040	790
53		Spot	53	1000000037	791
53		Spot	53	1000000017	792
53		Spot	53	1000000042	793
54		Spot	54	1000000006	794
54		Spot	54	1000000036	795
54		Spot	54	1000000044	796
54		Spot	54	1000000043	797
54		Spot	54	1000000033	798
54		Spot	54	1000000034	799
54		Spot	54	1000000038	800
54		Spot	54	1000000045	801
54		Spot	54	1000000039	802
54		Spot	54	1000000046	803
54		Spot	54	1000000041	804
54		Spot	54	1000000037	805
54		Spot	54	1000000017	806
54		Spot	54	1000000042	807
55		Spot	55	1000000006	808
55		Spot	55	1000000036	809
55		Spot	55	1000000044	810
55		Spot	55	1000000043	811
55		Spot	55	1000000034	812
55		Spot	55	1000000045	813
55		Spot	55	1000000046	814
55		Spot	55	1000000041	815
55		Spot	55	1000000037	816
55		Spot	55	1000000017	817
55		Spot	55	1000000042	818
56		Spot	56	1000000006	819
56		Spot	56	1000000043	820
56		Spot	56	1000000047	821
56		Spot	56	1000000033	822
56		Spot	56	1000000045	823
56		Spot	56	1000000046	824
56		Spot	56	1000000041	825
56		Spot	56	1000000037	826
56		Spot	56	1000000017	827
56		Spot	56	1000000042	828
57		Spot	57	1000000006	829
57		Spot	57	1000000036	830
57		Spot	57	1000000044	831
57		Spot	57	1000000043	832
57		Spot	57	1000000047	833
57		Spot	57	1000000033	834
57		Spot	57	1000000045	835
57		Spot	57	1000000046	836
57		Spot	57	1000000017	837
57		Spot	57	1000000042	838
58		Spot	58	1000000006	839
58		Spot	58	1000000036	840
58		Spot	58	1000000044	841
58		Spot	58	1000000043	842
58		Spot	58	1000000047	843
58		Spot	58	1000000033	844
58		Spot	58	1000000045	845
58		Spot	58	1000000046	846
58		Spot	58	1000000037	847
58		Spot	58	1000000017	848
58		Spot	58	1000000042	849
59		Spot	59	1000000006	850
59		Spot	59	1000000048	851
59		Spot	59	1000000044	852
59		Spot	59	1000000043	853
59		Spot	59	1000000047	854
59		Spot	59	1000000045	855
59		Spot	59	1000000046	856
59		Spot	59	1000000037	857
59		Spot	59	1000000017	858
59		Spot	59	1000000042	859
60		Spot	60	1000000006	860
60		Spot	60	1000000048	861
60		Spot	60	1000000044	862
60		Spot	60	1000000043	863
60		Spot	60	1000000033	864
60		Spot	60	1000000045	865
60		Spot	60	1000000046	866
60		Spot	60	1000000037	867
60		Spot	60	1000000017	868
60		Spot	60	1000000042	869
61		Spot	61	1000000006	870
61		Spot	61	1000000048	871
61		Spot	61	1000000044	872
61		Spot	61	1000000043	873
61		Spot	61	1000000047	874
61		Spot	61	1000000045	875
61		Spot	61	1000000046	876
61		Spot	61	1000000037	877
61		Spot	61	1000000017	878
61		Spot	61	1000000042	879
62		Spot	62	1000000006	880
62		Spot	62	1000000048	881
62		Spot	62	1000000044	882
62		Spot	62	1000000043	883
62		Spot	62	1000000047	884
62		Spot	62	1000000045	885
62		Spot	62	1000000046	886
62		Spot	62	1000000037	887
62		Spot	62	1000000017	888
62		Spot	62	1000000042	889
63		Spot	63	1000000006	890
63		Spot	63	1000000048	891
63		Spot	63	1000000044	892
63		Spot	63	1000000047	893
63		Spot	63	1000000043	894
63		Spot	63	1000000046	895
63		Spot	63	1000000037	896
63		Spot	63	1000000017	897
64		Spot	64	1000000006	898
64		Spot	64	1000000048	899
64		Spot	64	1000000044	900
64		Spot	64	1000000043	901
64		Spot	64	1000000045	902
64		Spot	64	1000000049	903
64		Spot	64	1000000046	904
64		Spot	64	1000000037	905
64		Spot	64	1000000017	906
64		Spot	64	1000000042	907
65		Spot	65	1000000006	908
65		Spot	65	1000000044	909
65		Spot	65	1000000047	910
65		Spot	65	1000000050	911
65		Spot	65	1000000043	912
65		Spot	65	1000000049	913
65		Spot	65	1000000046	914
65		Spot	65	1000000051	915
65		Spot	65	1000000017	916
65		Spot	65	1000000042	917
66		Spot	66	1000000006	918
66		Spot	66	1000000048	919
66		Spot	66	1000000047	920
66		Spot	66	1000000050	921
66		Spot	66	1000000043	922
66		Spot	66	1000000049	923
66		Spot	66	1000000046	924
66		Spot	66	1000000051	925
66		Spot	66	1000000052	926
66		Spot	66	1000000017	927
67		Spot	67	1000000006	928
67		Spot	67	1000000048	929
67		Spot	67	1000000053	930
67		Spot	67	1000000044	931
67		Spot	67	1000000047	932
67		Spot	67	1000000050	933
67		Spot	67	1000000043	934
67		Spot	67	1000000049	935
67		Spot	67	1000000046	936
67		Spot	67	1000000054	937
67		Spot	67	1000000051	938
67		Spot	67	1000000052	939
67		Spot	67	1000000017	940
67		Spot	67	1000000042	941
68		Spot	68	1000000006	942
68		Spot	68	1000000048	943
68		Spot	68	1000000053	944
68		Spot	68	1000000044	945
68		Spot	68	1000000047	946
68		Spot	68	1000000050	947
68		Spot	68	1000000043	948
68		Spot	68	1000000055	949
68		Spot	68	1000000049	950
68		Spot	68	1000000046	951
68		Spot	68	1000000051	952
68		Spot	68	1000000052	953
68		Spot	68	1000000017	954
68		Spot	68	1000000042	955
69		Spot	69	1000000006	956
69		Spot	69	1000000048	957
69		Spot	69	1000000053	958
69		Spot	69	1000000050	959
69		Spot	69	1000000043	960
69		Spot	69	1000000055	961
69		Spot	69	1000000049	962
69		Spot	69	1000000046	963
69		Spot	69	1000000054	964
69		Spot	69	1000000051	965
69		Spot	69	1000000052	966
69		Spot	69	1000000042	967
70		Spot	70	1000000006	968
70		Spot	70	1000000048	969
70		Spot	70	1000000053	970
70		Spot	70	1000000050	971
70		Spot	70	1000000043	972
70		Spot	70	1000000055	973
70		Spot	70	1000000049	974
70		Spot	70	1000000046	975
70		Spot	70	1000000054	976
70		Spot	70	1000000051	977
70		Spot	70	1000000052	978
70		Spot	70	1000000042	979
71		Spot	71	1000000006	980
71		Spot	71	1000000048	981
71		Spot	71	1000000053	982
71		Spot	71	1000000050	983
71		Spot	71	1000000055	984
71		Spot	71	1000000049	985
71		Spot	71	1000000046	986
71		Spot	71	1000000054	987
71		Spot	71	1000000051	988
71		Spot	71	1000000052	989
71		Spot	71	1000000042	990
72		Spot	72	1000000006	991
72		Spot	72	1000000048	992
72		Spot	72	1000000050	993
72		Spot	72	1000000055	994
72		Spot	72	1000000049	995
72		Spot	72	1000000046	996
72		Spot	72	1000000054	997
72		Spot	72	1000000051	998
72		Spot	72	1000000052	999
72		Spot	72	1000000042	1000
73		Spot	73	1000000006	1001
73		Spot	73	1000000048	1002
73		Spot	73	1000000053	1003
73		Spot	73	1000000050	1004
73		Spot	73	1000000055	1005
73		Spot	73	1000000056	1006
73		Spot	73	1000000049	1007
73		Spot	73	1000000046	1008
73		Spot	73	1000000054	1009
73		Spot	73	1000000051	1010
73		Spot	73	1000000052	1011
73		Spot	73	1000000042	1012
74		Spot	74	1000000006	1013
74		Spot	74	1000000048	1014
74		Spot	74	1000000053	1015
74		Spot	74	1000000050	1016
74		Spot	74	1000000055	1017
74		Spot	74	1000000057	1018
74		Spot	74	1000000056	1019
74		Spot	74	1000000049	1020
74		Spot	74	1000000046	1021
74		Spot	74	1000000054	1022
74		Spot	74	1000000051	1023
74		Spot	74	1000000052	1024
74		Spot	74	1000000042	1025
75		Spot	75	1000000006	1026
75		Spot	75	1000000048	1027
75		Spot	75	1000000053	1028
75		Spot	75	1000000050	1029
75		Spot	75	1000000057	1030
75		Spot	75	1000000055	1031
75		Spot	75	1000000056	1032
75		Spot	75	1000000046	1033
75		Spot	75	1000000054	1034
75		Spot	75	1000000051	1035
75		Spot	75	1000000052	1036
75		Spot	75	1000000042	1037
76		Spot	76	1000000006	1038
76		Spot	76	1000000048	1039
76		Spot	76	1000000053	1040
76		Spot	76	1000000050	1041
76		Spot	76	1000000055	1042
76		Spot	76	1000000057	1043
76		Spot	76	1000000056	1044
76		Spot	76	1000000049	1045
76		Spot	76	1000000046	1046
76		Spot	76	1000000054	1047
76		Spot	76	1000000051	1048
76		Spot	76	1000000052	1049
76		Spot	76	1000000042	1050
77		Spot	77	1000000006	1051
77		Spot	77	1000000048	1052
77		Spot	77	1000000053	1053
77		Spot	77	1000000050	1054
77		Spot	77	1000000057	1055
77		Spot	77	1000000055	1056
77		Spot	77	1000000056	1057
77		Spot	77	1000000049	1058
77		Spot	77	1000000054	1059
77		Spot	77	1000000051	1060
77		Spot	77	1000000052	1061
77		Spot	77	1000000042	1062
78		Spot	78	1000000048	1063
78		Spot	78	1000000057	1064
78		Spot	78	1000000055	1065
78		Spot	78	1000000056	1066
78		Spot	78	1000000049	1067
78		Spot	78	1000000054	1068
78		Spot	78	1000000051	1069
78		Spot	78	1000000052	1070
78		Spot	78	1000000042	1071
79		Spot	79	1000000053	1072
79		Spot	79	1000000057	1073
79		Spot	79	1000000056	1074
79		Spot	79	1000000054	1075
79		Spot	79	1000000051	1076
79		Spot	79	1000000052	1077
79		Spot	79	1000000042	1078
80		Spot	80	1000000057	1079
80		Spot	80	1000000056	1080
80		Spot	80	1000000058	1081
80		Spot	80	1000000054	1082
80		Spot	80	1000000052	1083
80		Spot	80	1000000042	1084
81		Spot	81	1000000057	1085
81		Spot	81	1000000056	1086
81		Spot	81	1000000058	1087
81		Spot	81	1000000054	1088
81		Spot	81	1000000051	1089
81		Spot	81	1000000052	1090
81		Spot	81	1000000042	1091
82		Spot	82	1000000059	1092
82		Spot	82	1000000057	1093
82		Spot	82	1000000056	1094
82		Spot	82	1000000058	1095
82		Spot	82	1000000051	1096
82		Spot	82	1000000052	1097
82		Spot	82	1000000042	1098
83		Spot	83	1000000059	1099
83		Spot	83	1000000057	1100
83		Spot	83	1000000056	1101
83		Spot	83	1000000052	1102
83		Spot	83	1000000042	1103
84		Spot	84	1000000059	1104
84		Spot	84	1000000057	1105
84		Spot	84	1000000056	1106
84		Spot	84	1000000058	1107
84		Spot	84	1000000051	1108
84		Spot	84	1000000052	1109
84		Spot	84	1000000042	1110
85		Spot	85	1000000059	1111
85		Spot	85	1000000057	1112
85		Spot	85	1000000056	1113
85		Spot	85	1000000058	1114
85		Spot	85	1000000051	1115
85		Spot	85	1000000052	1116
86		Spot	86	1000000059	1117
86		Spot	86	1000000060	1118
86		Spot	86	1000000057	1119
86		Spot	86	1000000056	1120
86		Spot	86	1000000058	1121
86		Spot	86	1000000051	1122
86		Spot	86	1000000052	1123
87		Spot	87	1000000059	1124
87		Spot	87	1000000060	1125
87		Spot	87	1000000057	1126
87		Spot	87	1000000058	1127
87		Spot	87	1000000051	1128
87		Spot	87	1000000052	1129
88		Spot	88	1000000059	1130
88		Spot	88	1000000060	1131
88		Spot	88	1000000057	1132
88		Spot	88	1000000056	1133
88		Spot	88	1000000058	1134
88		Spot	88	1000000051	1135
88		Spot	88	1000000052	1136
89		Spot	89	1000000059	1137
89		Spot	89	1000000060	1138
89		Spot	89	1000000057	1139
89		Spot	89	1000000056	1140
89		Spot	89	1000000058	1141
89		Spot	89	1000000051	1142
89		Spot	89	1000000052	1143
90		Spot	90	1000000059	1144
90		Spot	90	1000000060	1145
90		Spot	90	1000000057	1146
90		Spot	90	1000000056	1147
90		Spot	90	1000000058	1148
90		Spot	90	1000000052	1149
91		Spot	91	1000000059	1150
91		Spot	91	1000000060	1151
91		Spot	91	1000000057	1152
91		Spot	91	1000000058	1153
91		Spot	91	1000000051	1154
91		Spot	91	1000000052	1155
92		Spot	92	1000000059	1156
92		Spot	92	1000000060	1157
92		Spot	92	1000000061	1158
92		Spot	92	1000000057	1159
92		Spot	92	1000000058	1160
92		Spot	92	1000000051	1161
92		Spot	92	1000000052	1162
93		Spot	93	1000000059	1163
93		Spot	93	1000000060	1164
93		Spot	93	1000000061	1165
93		Spot	93	1000000057	1166
93		Spot	93	1000000051	1167
93		Spot	93	1000000052	1168
94		Spot	94	1000000059	1169
94		Spot	94	1000000060	1170
94		Spot	94	1000000061	1171
94		Spot	94	1000000057	1172
94		Spot	94	1000000051	1173
94		Spot	94	1000000052	1174
95		Spot	95	1000000060	1175
95		Spot	95	1000000061	1176
95		Spot	95	1000000057	1177
95		Spot	95	1000000062	1178
95		Spot	95	1000000051	1179
95		Spot	95	1000000052	1180
96		Spot	96	1000000059	1181
96		Spot	96	1000000060	1182
96		Spot	96	1000000061	1183
96		Spot	96	1000000057	1184
96		Spot	96	1000000063	1185
96		Spot	96	1000000062	1186
96		Spot	96	1000000051	1187
96		Spot	96	1000000052	1188
97		Spot	97	1000000060	1189
97		Spot	97	1000000061	1190
97		Spot	97	1000000057	1191
97		Spot	97	1000000063	1192
97		Spot	97	1000000062	1193
97		Spot	97	1000000051	1194
97		Spot	97	1000000052	1195
98		Spot	98	1000000059	1196
98		Spot	98	1000000061	1197
98		Spot	98	1000000057	1198
98		Spot	98	1000000063	1199
98		Spot	98	1000000062	1200
98		Spot	98	1000000052	1201
99		Spot	99	1000000059	1202
99		Spot	99	1000000061	1203
99		Spot	99	1000000057	1204
99		Spot	99	1000000063	1205
99		Spot	99	1000000062	1206
99		Spot	99	1000000051	1207
100		Spot	100	1000000059	1208
100		Spot	100	1000000061	1209
100		Spot	100	1000000057	1210
100		Spot	100	1000000063	1211
100		Spot	100	1000000062	1212
100		Spot	100	1000000052	1213
101		Spot	101	1000000059	1214
101		Spot	101	1000000061	1215
101		Spot	101	1000000057	1216
101		Spot	101	1000000063	1217
101		Spot	101	1000000062	1218
101		Spot	101	1000000052	1219
102		Spot	102	1000000059	1220
102		Spot	102	1000000061	1221
102		Spot	102	1000000057	1222
102		Spot	102	1000000063	1223
102		Spot	102	1000000062	1224
102		Spot	102	1000000052	1225
103		Spot	103	1000000059	1226
103		Spot	103	1000000061	1227
103		Spot	103	1000000057	1228
103		Spot	103	1000000062	1229
103		Spot	103	1000000052	1230
104		Spot	104	1000000059	1231
104		Spot	104	1000000057	1232
104		Spot	104	1000000063	1233
104		Spot	104	1000000062	1234
104		Spot	104	1000000052	1235
105		Spot	105	1000000059	1236
105		Spot	105	1000000057	1237
105		Spot	105	1000000063	1238
105		Spot	105	1000000062	1239
105		Spot	105	1000000052	1240
106		Spot	106	1000000059	1241
106		Spot	106	1000000057	1242
106		Spot	106	1000000063	1243
106		Spot	106	1000000062	1244
107		Spot	107	1000000059	1245
107		Spot	107	1000000057	1246
107		Spot	107	1000000063	1247
107		Spot	107	1000000062	1248
108		Spot	108	1000000059	1249
108		Spot	108	1000000057	1250
108		Spot	108	1000000063	1251
108		Spot	108	1000000062	1252
109		Spot	109	1000000059	1253
109		Spot	109	1000000063	1254
109		Spot	109	1000000062	1255
110		Spot	110	1000000059	1256
110		Spot	110	1000000063	1257
110		Spot	110	1000000062	1258
111		Spot	111	1000000059	1259
111		Spot	111	1000000063	1260
112		Spot	112	1000000059	1261
112		Spot	112	1000000063	1262
113		Spot	113	1000000059	1263
113		Spot	113	1000000063	1264
114		Spot	114	1000000059	1265
114		Spot	114	1000000063	1266
114		Spot	114	1000000064	1267
115		Spot	115	1000000059	1268
115		Spot	115	1000000063	1269
115		Spot	115	1000000064	1270
115		Spot	115	1000000065	1271
116		Spot	116	1000000059	1272
116		Spot	116	1000000064	1273
116		Spot	116	1000000065	1274
117		Spot	117	1000000059	1275
117		Spot	117	1000000063	1276
117		Spot	117	1000000064	1277
117		Spot	117	1000000065	1278
118		Spot	118	1000000059	1279
118		Spot	118	1000000063	1280
118		Spot	118	1000000064	1281
118		Spot	118	1000000065	1282
119		Spot	119	1000000059	1283
119		Spot	119	1000000063	1284
119		Spot	119	1000000064	1285
119		Spot	119	1000000065	1286
120		Spot	120	1000000059	1287
120		Spot	120	1000000063	1288
120		Spot	120	1000000064	1289
120		Spot	120	1000000065	1290
121		Spot	121	1000000063	1291
121		Spot	121	1000000064	1292
121		Spot	121	1000000065	1293
122		Spot	122	1000000059	1294
122		Spot	122	1000000063	1295
122		Spot	122	1000000064	1296
122		Spot	122	1000000065	1297
122		Spot	122	1000000066	1298
123		Spot	123	1000000059	1299
123		Spot	123	1000000063	1300
123		Spot	123	1000000064	1301
123		Spot	123	1000000065	1302
123		Spot	123	1000000066	1303
124		Spot	124	1000000063	1304
124		Spot	124	1000000064	1305
124		Spot	124	1000000065	1306
124		Spot	124	1000000066	1307
125		Spot	125	1000000063	1308
125		Spot	125	1000000064	1309
125		Spot	125	1000000065	1310
125		Spot	125	1000000066	1311
126		Spot	126	1000000063	1312
126		Spot	126	1000000064	1313
126		Spot	126	1000000065	1314
126		Spot	126	1000000066	1315
127		Spot	127	1000000063	1316
127		Spot	127	1000000064	1317
127		Spot	127	1000000065	1318
127		Spot	127	1000000066	1319
128		Spot	128	1000000063	1320
128		Spot	128	1000000064	1321
128		Spot	128	1000000065	1322
128		Spot	128	1000000066	1323
129		Spot	129	1000000063	1324
129		Spot	129	1000000064	1325
129		Spot	129	1000000065	1326
129		Spot	129	1000000066	1327
130		Spot	130	1000000063	1328
130		Spot	130	1000000067	1329
130		Spot	130	1000000064	1330
130		Spot	130	1000000065	1331
130		Spot	130	1000000066	1332
131		Spot	131	1000000068	1333
131		Spot	131	1000000067	1334
131		Spot	131	1000000064	1335
131		Spot	131	1000000069	1336
131		Spot	131	1000000070	1337
131		Spot	131	1000000066	1338
132		Spot	132	1000000068	1339
132		Spot	132	1000000063	1340
132		Spot	132	1000000067	1341
132		Spot	132	1000000064	1342
132		Spot	132	1000000069	1343
132		Spot	132	1000000070	1344
132		Spot	132	1000000065	1345
132		Spot	132	1000000066	1346
133		Spot	133	1000000068	1347
133		Spot	133	1000000063	1348
133		Spot	133	1000000067	1349
133		Spot	133	1000000064	1350
133		Spot	133	1000000069	1351
133		Spot	133	1000000070	1352
133		Spot	133	1000000065	1353
133		Spot	133	1000000066	1354
134		Spot	134	1000000068	1355
134		Spot	134	1000000063	1356
134		Spot	134	1000000067	1357
134		Spot	134	1000000064	1358
134		Spot	134	1000000069	1359
134		Spot	134	1000000070	1360
134		Spot	134	1000000065	1361
135		Spot	135	1000000068	1362
135		Spot	135	1000000063	1363
135		Spot	135	1000000067	1364
135		Spot	135	1000000064	1365
135		Spot	135	1000000069	1366
135		Spot	135	1000000070	1367
135		Spot	135	1000000065	1368
136		Spot	136	1000000068	1369
136		Spot	136	1000000063	1370
136		Spot	136	1000000067	1371
136		Spot	136	1000000064	1372
136		Spot	136	1000000069	1373
136		Spot	136	1000000070	1374
136		Spot	136	1000000065	1375
137		Spot	137	1000000068	1376
137		Spot	137	1000000063	1377
137		Spot	137	1000000067	1378
137		Spot	137	1000000064	1379
137		Spot	137	1000000069	1380
137		Spot	137	1000000070	1381
137		Spot	137	1000000065	1382
138		Spot	138	1000000068	1383
138		Spot	138	1000000067	1384
138		Spot	138	1000000064	1385
138		Spot	138	1000000069	1386
138		Spot	138	1000000070	1387
139		Spot	139	1000000068	1388
139		Spot	139	1000000063	1389
139		Spot	139	1000000071	1390
139		Spot	139	1000000067	1391
139		Spot	139	1000000064	1392
139		Spot	139	1000000069	1393
139		Spot	139	1000000070	1394
140		Spot	140	1000000068	1395
140		Spot	140	1000000072	1396
140		Spot	140	1000000063	1397
140		Spot	140	1000000071	1398
140		Spot	140	1000000067	1399
140		Spot	140	1000000069	1400
140		Spot	140	1000000070	1401
141		Spot	141	1000000073	1402
141		Spot	141	1000000068	1403
141		Spot	141	1000000072	1404
141		Spot	141	1000000071	1405
141		Spot	141	1000000067	1406
141		Spot	141	1000000069	1407
141		Spot	141	1000000070	1408
142		Spot	142	1000000073	1409
142		Spot	142	1000000072	1410
142		Spot	142	1000000063	1411
142		Spot	142	1000000071	1412
142		Spot	142	1000000067	1413
142		Spot	142	1000000069	1414
142		Spot	142	1000000070	1415
143		Spot	143	1000000072	1416
143		Spot	143	1000000071	1417
143		Spot	143	1000000067	1418
143		Spot	143	1000000069	1419
143		Spot	143	1000000070	1420
144		Spot	144	1000000073	1421
144		Spot	144	1000000072	1422
144		Spot	144	1000000063	1423
144		Spot	144	1000000071	1424
144		Spot	144	1000000067	1425
144		Spot	144	1000000069	1426
144		Spot	144	1000000070	1427
145		Spot	145	1000000073	1428
145		Spot	145	1000000072	1429
145		Spot	145	1000000063	1430
145		Spot	145	1000000071	1431
145		Spot	145	1000000067	1432
145		Spot	145	1000000069	1433
146		Spot	146	1000000073	1434
146		Spot	146	1000000072	1435
146		Spot	146	1000000071	1436
146		Spot	146	1000000063	1437
146		Spot	146	1000000067	1438
146		Spot	146	1000000069	1439
147		Spot	147	1000000073	1440
147		Spot	147	1000000072	1441
147		Spot	147	1000000071	1442
147		Spot	147	1000000067	1443
147		Spot	147	1000000069	1444
148		Spot	148	1000000073	1445
148		Spot	148	1000000072	1446
148		Spot	148	1000000071	1447
148		Spot	148	1000000063	1448
148		Spot	148	1000000067	1449
148		Spot	148	1000000069	1450
149		Spot	149	1000000073	1451
149		Spot	149	1000000072	1452
149		Spot	149	1000000071	1453
149		Spot	149	1000000067	1454
149		Spot	149	1000000069	1455
150		Spot	150	1000000072	1456
150		Spot	150	1000000063	1457
150		Spot	150	1000000071	1458
150		Spot	150	1000000067	1459
151		Spot	151	1000000073	1460
151		Spot	151	1000000072	1461
151		Spot	151	1000000071	1462
151		Spot	151	1000000063	1463
151		Spot	151	1000000067	1464
151		Spot	151	1000000069	1465
151		Spot	151	1000000074	1466
151		Spot	151	1000000075	1467
152		Spot	152	1000000073	1468
152		Spot	152	1000000072	1469
152		Spot	152	1000000071	1470
152		Spot	152	1000000067	1471
152		Spot	152	1000000076	1472
152		Spot	152	1000000069	1473
152		Spot	152	1000000074	1474
152		Spot	152	1000000077	1475
152		Spot	152	1000000075	1476
153		Spot	153	1000000072	1477
153		Spot	153	1000000071	1478
153		Spot	153	1000000067	1479
153		Spot	153	1000000076	1480
153		Spot	153	1000000069	1481
153		Spot	153	1000000078	1482
153		Spot	153	1000000074	1483
153		Spot	153	1000000077	1484
153		Spot	153	1000000075	1485
154		Spot	154	1000000073	1486
154		Spot	154	1000000072	1487
154		Spot	154	1000000071	1488
154		Spot	154	1000000067	1489
154		Spot	154	1000000076	1490
154		Spot	154	1000000074	1491
154		Spot	154	1000000075	1492
155		Spot	155	1000000073	1493
155		Spot	155	1000000072	1494
155		Spot	155	1000000071	1495
155		Spot	155	1000000067	1496
155		Spot	155	1000000076	1497
155		Spot	155	1000000078	1498
155		Spot	155	1000000074	1499
155		Spot	155	1000000077	1500
155		Spot	155	1000000075	1501
156		Spot	156	1000000073	1502
156		Spot	156	1000000072	1503
156		Spot	156	1000000067	1504
156		Spot	156	1000000071	1505
156		Spot	156	1000000076	1506
156		Spot	156	1000000078	1507
156		Spot	156	1000000074	1508
156		Spot	156	1000000075	1509
156		Spot	156	1000000077	1510
157		Spot	157	1000000073	1511
157		Spot	157	1000000072	1512
157		Spot	157	1000000067	1513
157		Spot	157	1000000071	1514
157		Spot	157	1000000076	1515
157		Spot	157	1000000078	1516
157		Spot	157	1000000074	1517
157		Spot	157	1000000075	1518
157		Spot	157	1000000077	1519
158		Spot	158	1000000073	1520
158		Spot	158	1000000067	1521
158		Spot	158	1000000071	1522
158		Spot	158	1000000076	1523
158		Spot	158	1000000078	1524
158		Spot	158	1000000074	1525
158		Spot	158	1000000075	1526
158		Spot	158	1000000077	1527
159		Spot	159	1000000073	1528
159		Spot	159	1000000071	1529
159		Spot	159	1000000076	1530
159		Spot	159	1000000078	1531
159		Spot	159	1000000074	1532
159		Spot	159	1000000077	1533
160		Spot	160	1000000073	1534
160		Spot	160	1000000071	1535
160		Spot	160	1000000076	1536
160		Spot	160	1000000078	1537
160		Spot	160	1000000074	1538
160		Spot	160	1000000075	1539
160		Spot	160	1000000077	1540
161		Spot	161	1000000073	1541
161		Spot	161	1000000071	1542
161		Spot	161	1000000076	1543
161		Spot	161	1000000078	1544
161		Spot	161	1000000074	1545
161		Spot	161	1000000075	1546
161		Spot	161	1000000077	1547
162		Spot	162	1000000073	1548
162		Spot	162	1000000071	1549
162		Spot	162	1000000076	1550
162		Spot	162	1000000078	1551
162		Spot	162	1000000074	1552
162		Spot	162	1000000075	1553
162		Spot	162	1000000077	1554
163		Spot	163	1000000073	1555
163		Spot	163	1000000071	1556
163		Spot	163	1000000076	1557
163		Spot	163	1000000078	1558
163		Spot	163	1000000074	1559
163		Spot	163	1000000077	1560
164		Spot	164	1000000073	1561
164		Spot	164	1000000071	1562
164		Spot	164	1000000076	1563
164		Spot	164	1000000078	1564
164		Spot	164	1000000074	1565
164		Spot	164	1000000077	1566
165		Spot	165	1000000073	1567
165		Spot	165	1000000071	1568
165		Spot	165	1000000076	1569
165		Spot	165	1000000078	1570
165		Spot	165	1000000074	1571
166		Spot	166	1000000073	1572
166		Spot	166	1000000071	1573
166		Spot	166	1000000076	1574
166		Spot	166	1000000078	1575
167		Spot	167	1000000073	1576
167		Spot	167	1000000078	1577
167		Spot	167	1000000074	1578
168		Spot	168	1000000073	1579
168		Spot	168	1000000071	1580
168		Spot	168	1000000078	1581
169		Spot	169	1000000073	1582
169		Spot	169	1000000078	1583
170		Spot	170	1000000073	1584
170		Spot	170	1000000071	1585
170		Spot	170	1000000078	1586
171		Spot	171	1000000073	1587
171		Spot	171	1000000078	1588
172		Spot	172	1000000073	1589
172		Spot	172	1000000071	1590
172		Spot	172	1000000078	1591
173		Spot	173	1000000073	1592
173		Spot	173	1000000071	1593
174		Spot	174	1000000073	1594
174		Spot	174	1000000071	1595
174		Spot	174	1000000078	1596
174		Spot	174	1000000079	1597
175		Spot	175	1000000078	1598
175		Spot	175	1000000079	1599
176		Spot	176	1000000073	1600
176		Spot	176	1000000071	1601
176		Spot	176	1000000078	1602
176		Spot	176	1000000079	1603
176		Spot	176	1000000080	1604
177		Spot	177	1000000073	1605
177		Spot	177	1000000071	1606
177		Spot	177	1000000078	1607
177		Spot	177	1000000080	1608
178		Spot	178	1000000073	1609
178		Spot	178	1000000081	1610
178		Spot	178	1000000071	1611
178		Spot	178	1000000078	1612
178		Spot	178	1000000079	1613
178		Spot	178	1000000080	1614
179		Spot	179	1000000073	1615
179		Spot	179	1000000081	1616
179		Spot	179	1000000071	1617
179		Spot	179	1000000078	1618
179		Spot	179	1000000079	1619
180		Spot	180	1000000073	1620
180		Spot	180	1000000081	1621
180		Spot	180	1000000071	1622
180		Spot	180	1000000078	1623
180		Spot	180	1000000079	1624
180		Spot	180	1000000080	1625
181		Spot	181	1000000073	1626
181		Spot	181	1000000081	1627
181		Spot	181	1000000071	1628
181		Spot	181	1000000078	1629
181		Spot	181	1000000079	1630
181		Spot	181	1000000080	1631
182		Spot	182	1000000073	1632
182		Spot	182	1000000081	1633
182		Spot	182	1000000071	1634
182		Spot	182	1000000078	1635
182		Spot	182	1000000079	1636
182		Spot	182	1000000080	1637
183		Spot	183	1000000082	1638
183		Spot	183	1000000081	1639
183		Spot	183	1000000071	1640
183		Spot	183	1000000079	1641
183		Spot	183	1000000080	1642
184		Spot	184	1000000082	1643
184		Spot	184	1000000081	1644
184		Spot	184	1000000071	1645
184		Spot	184	1000000078	1646
184		Spot	184	1000000079	1647
185		Spot	185	1000000082	1648
185		Spot	185	1000000083	1649
185		Spot	185	1000000081	1650
185		Spot	185	1000000071	1651
185		Spot	185	1000000078	1652
185		Spot	185	1000000080	1653
186		Spot	186	1000000082	1654
186		Spot	186	1000000083	1655
186		Spot	186	1000000081	1656
186		Spot	186	1000000071	1657
186		Spot	186	1000000078	1658
186		Spot	186	1000000080	1659
187		Spot	187	1000000082	1660
187		Spot	187	1000000083	1661
187		Spot	187	1000000081	1662
187		Spot	187	1000000071	1663
187		Spot	187	1000000078	1664
187		Spot	187	1000000080	1665
188		Spot	188	1000000082	1666
188		Spot	188	1000000083	1667
188		Spot	188	1000000081	1668
188		Spot	188	1000000078	1669
189		Spot	189	1000000082	1670
189		Spot	189	1000000083	1671
189		Spot	189	1000000081	1672
189		Spot	189	1000000078	1673
189		Spot	189	1000000080	1674
190		Spot	190	1000000082	1675
190		Spot	190	1000000083	1676
190		Spot	190	1000000081	1677
190		Spot	190	1000000078	1678
190		Spot	190	1000000080	1679
191		Spot	191	1000000082	1680
191		Spot	191	1000000083	1681
191		Spot	191	1000000081	1682
191		Spot	191	1000000078	1683
191		Spot	191	1000000080	1684
192		Spot	192	1000000082	1685
192		Spot	192	1000000081	1686
192		Spot	192	1000000078	1687
192		Spot	192	1000000080	1688
193		Spot	193	1000000082	1689
193		Spot	193	1000000083	1690
193		Spot	193	1000000081	1691
193		Spot	193	1000000078	1692
194		Spot	194	1000000082	1693
194		Spot	194	1000000083	1694
194		Spot	194	1000000081	1695
194		Spot	194	1000000078	1696
194		Spot	194	1000000080	1697
195		Spot	195	1000000082	1698
195		Spot	195	1000000083	1699
195		Spot	195	1000000081	1700
195		Spot	195	1000000078	1701
196		Spot	196	1000000082	1702
196		Spot	196	1000000083	1703
196		Spot	196	1000000081	1704
196		Spot	196	1000000078	1705
196		Spot	196	1000000080	1706
197		Spot	197	1000000082	1707
197		Spot	197	1000000081	1708
197		Spot	197	1000000078	1709
198		Spot	198	1000000082	1710
198		Spot	198	1000000081	1711
198		Spot	198	1000000084	1712
198		Spot	198	1000000078	1713
198		Spot	198	1000000085	1714
199		Spot	199	1000000082	1715
199		Spot	199	1000000081	1716
199		Spot	199	1000000084	1717
199		Spot	199	1000000078	1718
199		Spot	199	1000000085	1719
200		Spot	200	1000000082	1720
200		Spot	200	1000000081	1721
200		Spot	200	1000000084	1722
200		Spot	200	1000000078	1723
200		Spot	200	1000000085	1724
201		Spot	201	1000000082	1725
201		Spot	201	1000000081	1726
201		Spot	201	1000000084	1727
201		Spot	201	1000000085	1728
202		Spot	202	1000000082	1729
202		Spot	202	1000000081	1730
202		Spot	202	1000000084	1731
202		Spot	202	1000000085	1732
203		Spot	203	1000000082	1733
203		Spot	203	1000000081	1734
203		Spot	203	1000000084	1735
203		Spot	203	1000000085	1736
204		Spot	204	1000000082	1737
204		Spot	204	1000000081	1738
204		Spot	204	1000000084	1739
204		Spot	204	1000000085	1740
205		Spot	205	1000000082	1741
205		Spot	205	1000000081	1742
205		Spot	205	1000000084	1743
205		Spot	205	1000000085	1744
206		Spot	206	1000000082	1745
206		Spot	206	1000000081	1746
206		Spot	206	1000000084	1747
206		Spot	206	1000000085	1748
207		Spot	207	1000000082	1749
207		Spot	207	1000000081	1750
207		Spot	207	1000000084	1751
208		Spot	208	1000000082	1752
208		Spot	208	1000000084	1753
208		Spot	208	1000000085	1754
209		Spot	209	1000000084	1755
210		Spot	210	1000000082	1756
211		Spot	211	1000000082	1757
211		Spot	211	1000000086	1758
212		Spot	212	1000000082	1759
212		Spot	212	1000000086	1760
213		Spot	213	1000000082	1761
213		Spot	213	1000000086	1762
214		Spot	214	1000000082	1763
214		Spot	214	1000000087	1764
214		Spot	214	1000000086	1765
215		Spot	215	1000000082	1766
215		Spot	215	1000000087	1767
215		Spot	215	1000000086	1768
216		Spot	216	1000000088	1769
216		Spot	216	1000000082	1770
216		Spot	216	1000000089	1771
216		Spot	216	1000000087	1772
216		Spot	216	1000000086	1773
217		Spot	217	1000000088	1774
217		Spot	217	1000000082	1775
217		Spot	217	1000000087	1776
217		Spot	217	1000000086	1777
218		Spot	218	1000000088	1778
218		Spot	218	1000000082	1779
218		Spot	218	1000000089	1780
218		Spot	218	1000000087	1781
218		Spot	218	1000000086	1782
219		Spot	219	1000000090	1783
219		Spot	219	1000000089	1784
219		Spot	219	1000000087	1785
219		Spot	219	1000000086	1786
220		Spot	220	1000000088	1787
220		Spot	220	1000000090	1788
220		Spot	220	1000000091	1789
220		Spot	220	1000000089	1790
220		Spot	220	1000000087	1791
220		Spot	220	1000000086	1792
221		Spot	221	1000000088	1793
221		Spot	221	1000000090	1794
221		Spot	221	1000000091	1795
221		Spot	221	1000000089	1796
221		Spot	221	1000000087	1797
221		Spot	221	1000000086	1798
222		Spot	222	1000000092	1799
222		Spot	222	1000000090	1800
222		Spot	222	1000000091	1801
222		Spot	222	1000000089	1802
222		Spot	222	1000000087	1803
222		Spot	222	1000000086	1804
223		Spot	223	1000000088	1805
223		Spot	223	1000000092	1806
223		Spot	223	1000000090	1807
223		Spot	223	1000000091	1808
223		Spot	223	1000000089	1809
223		Spot	223	1000000093	1810
223		Spot	223	1000000087	1811
223		Spot	223	1000000086	1812
224		Spot	224	1000000092	1813
224		Spot	224	1000000094	1814
224		Spot	224	1000000091	1815
224		Spot	224	1000000089	1816
224		Spot	224	1000000093	1817
224		Spot	224	1000000087	1818
224		Spot	224	1000000086	1819
225		Spot	225	1000000088	1820
225		Spot	225	1000000092	1821
225		Spot	225	1000000090	1822
225		Spot	225	1000000094	1823
225		Spot	225	1000000091	1824
225		Spot	225	1000000093	1825
225		Spot	225	1000000087	1826
225		Spot	225	1000000086	1827
226		Spot	226	1000000088	1828
226		Spot	226	1000000092	1829
226		Spot	226	1000000090	1830
226		Spot	226	1000000094	1831
226		Spot	226	1000000091	1832
226		Spot	226	1000000089	1833
226		Spot	226	1000000093	1834
226		Spot	226	1000000086	1835
227		Spot	227	1000000092	1836
227		Spot	227	1000000090	1837
227		Spot	227	1000000094	1838
227		Spot	227	1000000091	1839
227		Spot	227	1000000089	1840
228		Spot	228	1000000088	1841
228		Spot	228	1000000092	1842
228		Spot	228	1000000090	1843
228		Spot	228	1000000094	1844
228		Spot	228	1000000091	1845
228		Spot	228	1000000093	1846
228		Spot	228	1000000089	1847
229		Spot	229	1000000092	1848
229		Spot	229	1000000090	1849
229		Spot	229	1000000094	1850
229		Spot	229	1000000091	1851
229		Spot	229	1000000093	1852
229		Spot	229	1000000089	1853
230		Spot	230	1000000092	1854
230		Spot	230	1000000090	1855
230		Spot	230	1000000094	1856
230		Spot	230	1000000091	1857
230		Spot	230	1000000089	1858
230		Spot	230	1000000095	1859
231		Spot	231	1000000092	1860
231		Spot	231	1000000094	1861
231		Spot	231	1000000091	1862
231		Spot	231	1000000093	1863
231		Spot	231	1000000089	1864
231		Spot	231	1000000095	1865
232		Spot	232	1000000092	1866
232		Spot	232	1000000094	1867
232		Spot	232	1000000091	1868
232		Spot	232	1000000093	1869
232		Spot	232	1000000089	1870
232		Spot	232	1000000095	1871
233		Spot	233	1000000092	1872
233		Spot	233	1000000094	1873
233		Spot	233	1000000093	1874
233		Spot	233	1000000095	1875
234		Spot	234	1000000092	1876
234		Spot	234	1000000094	1877
234		Spot	234	1000000091	1878
234		Spot	234	1000000093	1879
234		Spot	234	1000000095	1880
235		Spot	235	1000000092	1881
235		Spot	235	1000000091	1882
235		Spot	235	1000000095	1883
236		Spot	236	1000000092	1884
236		Spot	236	1000000094	1885
236		Spot	236	1000000096	1886
236		Spot	236	1000000095	1887
237		Spot	237	1000000092	1888
237		Spot	237	1000000096	1889
237		Spot	237	1000000094	1890
237		Spot	237	1000000095	1891
238		Spot	238	1000000092	1892
238		Spot	238	1000000096	1893
238		Spot	238	1000000094	1894
238		Spot	238	1000000095	1895
239		Spot	239	1000000092	1896
239		Spot	239	1000000096	1897
239		Spot	239	1000000094	1898
239		Spot	239	1000000095	1899
240		Spot	240	1000000092	1900
240		Spot	240	1000000096	1901
240		Spot	240	1000000094	1902
240		Spot	240	1000000095	1903
241		Spot	241	1000000092	1904
241		Spot	241	1000000096	1905
241		Spot	241	1000000094	1906
241		Spot	241	1000000095	1907
242		Spot	242	1000000092	1908
242		Spot	242	1000000096	1909
242		Spot	242	1000000095	1910
242		Spot	242	1000000097	1911
243		Spot	243	1000000092	1912
243		Spot	243	1000000096	1913
243		Spot	243	1000000095	1914
243		Spot	243	1000000097	1915
243		Spot	243	1000000098	1916
244		Spot	244	1000000092	1917
244		Spot	244	1000000096	1918
244		Spot	244	1000000095	1919
244		Spot	244	1000000097	1920
244		Spot	244	1000000098	1921
245		Spot	245	1000000092	1922
245		Spot	245	1000000096	1923
245		Spot	245	1000000095	1924
245		Spot	245	1000000097	1925
245		Spot	245	1000000098	1926
246		Spot	246	1000000092	1927
246		Spot	246	1000000096	1928
246		Spot	246	1000000098	1929
247		Spot	247	1000000092	1930
247		Spot	247	1000000096	1931
247		Spot	247	1000000097	1932
247		Spot	247	1000000098	1933
248		Spot	248	1000000092	1934
248		Spot	248	1000000096	1935
248		Spot	248	1000000097	1936
248		Spot	248	1000000098	1937
249		Spot	249	1000000092	1938
249		Spot	249	1000000096	1939
249		Spot	249	1000000097	1940
249		Spot	249	1000000098	1941
250		Spot	250	1000000092	1942
250		Spot	250	1000000096	1943
250		Spot	250	1000000098	1944
251		Spot	251	1000000092	1945
251		Spot	251	1000000096	1946
251		Spot	251	1000000097	1947
251		Spot	251	1000000098	1948
252		Spot	252	1000000096	1949
252		Spot	252	1000000097	1950
252		Spot	252	1000000098	1951
253		Spot	253	1000000097	1952
253		Spot	253	1000000098	1953
254		Spot	254	1000000097	1954
254		Spot	254	1000000098	1955
255		Spot	255	1000000097	1956
255		Spot	255	1000000098	1957
256		Spot	256	1000000097	1958
257		Spot	257	1000000099	1959
257		Spot	257	1000000097	1960
258		Spot	258	1000000099	1961
258		Spot	258	1000000097	1962
259		Spot	259	1000000097	1963
260		Spot	260	1000000099	1964
260		Spot	260	1000000097	1965
261		Spot	261	1000000099	1966
261		Spot	261	1000000097	1967
262		Spot	262	1000000099	1968
262		Spot	262	1000000097	1969
263		Spot	263	1000000100	1970
263		Spot	263	1000000097	1971
264		Spot	264	1000000099	1972
264		Spot	264	1000000100	1973
264		Spot	264	1000000097	1974
265		Spot	265	1000000099	1975
265		Spot	265	1000000100	1976
265		Spot	265	1000000101	1977
265		Spot	265	1000000097	1978
266		Spot	266	1000000099	1979
266		Spot	266	1000000100	1980
266		Spot	266	1000000101	1981
266		Spot	266	1000000097	1982
267		Spot	267	1000000099	1983
267		Spot	267	1000000100	1984
267		Spot	267	1000000101	1985
267		Spot	267	1000000097	1986
268		Spot	268	1000000102	1987
268		Spot	268	1000000100	1988
268		Spot	268	1000000097	1989
269		Spot	269	1000000102	1990
269		Spot	269	1000000100	1991
269		Spot	269	1000000101	1992
270		Spot	270	1000000102	1993
270		Spot	270	1000000100	1994
270		Spot	270	1000000101	1995
271		Spot	271	1000000102	1996
[truncated: 1,088 more rows]
