# Supplementary material for: Satb1 integrates DNA binding site geometry and torsional stress to differentially target nucleosome-dense regions
Source: Nat Commun. 2019 Jul 19;10:3221. doi: 10.1038/s41467-019-11118-8 (PMC6642133; doi:10.1038/s41467-019-11118-8)
Supplement: Supplementary file 10 — Source Data [file 41467_2019_11118_MOESM10_ESM.zip › Source data/Single Molecule Tracking/single molecule tracks/del HD analysis/PDZ-CUT1-CUT2-STABLE-AC_292c9_TRIAL 2_Statistics/PDZ-CUT1-CUT2-STABLE-AC_292c9_TRIAL 2_Time_Since_Track_Start.csv]

Time Since Track Start
====================
Time Since Track Start	Unit	Category	Time	TrackID	ID
0	s	Spot	1	1000000000	0
0	s	Spot	1	1000000001	1
0	s	Spot	1	1000000002	2
0	s	Spot	1	1000000003	3
0	s	Spot	1	1000000004	4
0.05	s	Spot	2	1000000000	5
0	s	Spot	2	1000000005	6
0.05	s	Spot	2	1000000001	7
0.05	s	Spot	2	1000000002	8
0.05	s	Spot	2	1000000003	9
0.05	s	Spot	2	1000000004	10
0	s	Spot	3	1000000006	11
0	s	Spot	3	1000000007	12
0.1	s	Spot	3	1000000000	13
0.05	s	Spot	3	1000000005	14
0.1	s	Spot	3	1000000001	15
0.1	s	Spot	3	1000000002	16
0.1	s	Spot	3	1000000003	17
0.1	s	Spot	3	1000000004	18
0	s	Spot	4	1000000008	19
0.15	s	Spot	4	1000000000	20
0.1	s	Spot	4	1000000005	21
0.15	s	Spot	4	1000000001	22
0.15	s	Spot	4	1000000002	23
0	s	Spot	4	1000000009	24
0	s	Spot	4	1000000010	25
0.15	s	Spot	4	1000000003	26
0.15	s	Spot	4	1000000004	27
0.1	s	Spot	5	1000000006	28
0.05	s	Spot	5	1000000008	29
0	s	Spot	5	1000000011	30
0.1	s	Spot	5	1000000007	31
0.2	s	Spot	5	1000000000	32
0.15	s	Spot	5	1000000005	33
0	s	Spot	5	1000000012	34
0.2	s	Spot	5	1000000001	35
0	s	Spot	5	1000000013	36
0.2	s	Spot	5	1000000002	37
0.05	s	Spot	5	1000000009	38
0.05	s	Spot	5	1000000010	39
0.2	s	Spot	5	1000000003	40
0.15	s	Spot	6	1000000006	41
0	s	Spot	6	1000000014	42
0.1	s	Spot	6	1000000008	43
0.05	s	Spot	6	1000000011	44
0.15	s	Spot	6	1000000007	45
0.2	s	Spot	6	1000000005	46
0.05	s	Spot	6	1000000012	47
0.25	s	Spot	6	1000000001	48
0.05	s	Spot	6	1000000013	49
0.25	s	Spot	6	1000000002	50
0.1	s	Spot	6	1000000009	51
0.1	s	Spot	6	1000000010	52
0.25	s	Spot	6	1000000003	53
0.25	s	Spot	6	1000000004	54
0.2	s	Spot	7	1000000006	55
0.15	s	Spot	7	1000000008	56
0	s	Spot	7	1000000015	57
0.1	s	Spot	7	1000000011	58
0.2	s	Spot	7	1000000007	59
0.3	s	Spot	7	1000000000	60
0.25	s	Spot	7	1000000005	61
0.1	s	Spot	7	1000000012	62
0.3	s	Spot	7	1000000001	63
0.3	s	Spot	7	1000000002	64
0.15	s	Spot	7	1000000009	65
0.15	s	Spot	7	1000000010	66
0.3	s	Spot	7	1000000003	67
0	s	Spot	7	1000000016	68
0.3	s	Spot	7	1000000004	69
0.25	s	Spot	8	1000000006	70
0.1	s	Spot	8	1000000014	71
0.2	s	Spot	8	1000000008	72
0.05	s	Spot	8	1000000015	73
0.15	s	Spot	8	1000000011	74
0.25	s	Spot	8	1000000007	75
0.35	s	Spot	8	1000000000	76
0.3	s	Spot	8	1000000005	77
0.15	s	Spot	8	1000000012	78
0.35	s	Spot	8	1000000001	79
0.15	s	Spot	8	1000000013	80
0.2	s	Spot	8	1000000009	81
0.05	s	Spot	8	1000000016	82
0.35	s	Spot	8	1000000004	83
0.3	s	Spot	9	1000000006	84
0.15	s	Spot	9	1000000014	85
0.25	s	Spot	9	1000000008	86
0.1	s	Spot	9	1000000015	87
0.2	s	Spot	9	1000000011	88
0.3	s	Spot	9	1000000007	89
0.4	s	Spot	9	1000000000	90
0.35	s	Spot	9	1000000005	91
0.2	s	Spot	9	1000000012	92
0.4	s	Spot	9	1000000001	93
0.4	s	Spot	9	1000000002	94
0.2	s	Spot	9	1000000013	95
0.25	s	Spot	9	1000000009	96
0.25	s	Spot	9	1000000010	97
0.4	s	Spot	9	1000000003	98
0.1	s	Spot	9	1000000016	99
0	s	Spot	9	1000000017	100
0.4	s	Spot	9	1000000004	101
0.35	s	Spot	10	1000000006	102
0.3	s	Spot	10	1000000008	103
0.2	s	Spot	10	1000000014	104
0.15	s	Spot	10	1000000015	105
0.25	s	Spot	10	1000000011	106
0.35	s	Spot	10	1000000007	107
0	s	Spot	10	1000000018	108
0.45	s	Spot	10	1000000000	109
0.4	s	Spot	10	1000000005	110
0.25	s	Spot	10	1000000012	111
0.45	s	Spot	10	1000000001	112
0.25	s	Spot	10	1000000013	113
0.3	s	Spot	10	1000000009	114
0.3	s	Spot	10	1000000010	115
0.45	s	Spot	10	1000000003	116
0.15	s	Spot	10	1000000016	117
0.05	s	Spot	10	1000000017	118
0.45	s	Spot	10	1000000004	119
0.4	s	Spot	11	1000000006	120
0.35	s	Spot	11	1000000008	121
0.25	s	Spot	11	1000000014	122
0.2	s	Spot	11	1000000015	123
0.3	s	Spot	11	1000000011	124
0.4	s	Spot	11	1000000007	125
0.05	s	Spot	11	1000000018	126
0.5	s	Spot	11	1000000000	127
0.45	s	Spot	11	1000000005	128
0.3	s	Spot	11	1000000012	129
0.5	s	Spot	11	1000000001	130
0.5	s	Spot	11	1000000002	131
0.35	s	Spot	11	1000000009	132
0.35	s	Spot	11	1000000010	133
0.5	s	Spot	11	1000000003	134
0.2	s	Spot	11	1000000016	135
0	s	Spot	11	1000000019	136
0	s	Spot	11	1000000020	137
0.1	s	Spot	11	1000000017	138
0.5	s	Spot	11	1000000004	139
0.45	s	Spot	12	1000000006	140
0.3	s	Spot	12	1000000014	141
0.4	s	Spot	12	1000000008	142
0.25	s	Spot	12	1000000015	143
0.35	s	Spot	12	1000000011	144
0.45	s	Spot	12	1000000007	145
0.1	s	Spot	12	1000000018	146
0.5	s	Spot	12	1000000005	147
0.35	s	Spot	12	1000000012	148
0.55	s	Spot	12	1000000001	149
0	s	Spot	12	1000000021	150
0.35	s	Spot	12	1000000013	151
0.4	s	Spot	12	1000000009	152
0.4	s	Spot	12	1000000010	153
0.55	s	Spot	12	1000000003	154
0.25	s	Spot	12	1000000016	155
0.05	s	Spot	12	1000000020	156
0.05	s	Spot	12	1000000019	157
0.15	s	Spot	12	1000000017	158
0.55	s	Spot	12	1000000004	159
0.5	s	Spot	13	1000000006	160
0.35	s	Spot	13	1000000014	161
0.45	s	Spot	13	1000000008	162
0.3	s	Spot	13	1000000015	163
0	s	Spot	13	1000000022	164
0.4	s	Spot	13	1000000011	165
0.5	s	Spot	13	1000000007	166
0.15	s	Spot	13	1000000018	167
0.55	s	Spot	13	1000000005	168
0.4	s	Spot	13	1000000012	169
0.6	s	Spot	13	1000000001	170
0.05	s	Spot	13	1000000021	171
0.4	s	Spot	13	1000000013	172
0.45	s	Spot	13	1000000009	173
0.45	s	Spot	13	1000000010	174
0.3	s	Spot	13	1000000016	175
0.1	s	Spot	13	1000000020	176
0.1	s	Spot	13	1000000019	177
0.2	s	Spot	13	1000000017	178
0.6	s	Spot	13	1000000004	179
0.55	s	Spot	14	1000000006	180
0.4	s	Spot	14	1000000014	181
0.5	s	Spot	14	1000000008	182
0.35	s	Spot	14	1000000015	183
0.05	s	Spot	14	1000000022	184
0.45	s	Spot	14	1000000011	185
0.55	s	Spot	14	1000000007	186
0.2	s	Spot	14	1000000018	187
0	s	Spot	14	1000000023	188
0.6	s	Spot	14	1000000005	189
0.45	s	Spot	14	1000000012	190
0.65	s	Spot	14	1000000001	191
0.1	s	Spot	14	1000000021	192
0.45	s	Spot	14	1000000013	193
0.5	s	Spot	14	1000000009	194
0.5	s	Spot	14	1000000010	195
0.65	s	Spot	14	1000000003	196
0.35	s	Spot	14	1000000016	197
0.15	s	Spot	14	1000000020	198
0.15	s	Spot	14	1000000019	199
0	s	Spot	14	1000000024	200
0.25	s	Spot	14	1000000017	201
0.65	s	Spot	14	1000000004	202
0.6	s	Spot	15	1000000006	203
0.55	s	Spot	15	1000000008	204
0.45	s	Spot	15	1000000014	205
0.4	s	Spot	15	1000000015	206
0.5	s	Spot	15	1000000011	207
0.1	s	Spot	15	1000000022	208
0.6	s	Spot	15	1000000007	209
0.05	s	Spot	15	1000000023	210
0.25	s	Spot	15	1000000018	211
0.5	s	Spot	15	1000000012	212
0.7	s	Spot	15	1000000001	213
0.15	s	Spot	15	1000000021	214
0.5	s	Spot	15	1000000013	215
0.55	s	Spot	15	1000000009	216
0.55	s	Spot	15	1000000010	217
0.7	s	Spot	15	1000000003	218
0.4	s	Spot	15	1000000016	219
0.2	s	Spot	15	1000000020	220
0.2	s	Spot	15	1000000019	221
0.05	s	Spot	15	1000000024	222
0.3	s	Spot	15	1000000017	223
0.7	s	Spot	15	1000000004	224
0.65	s	Spot	16	1000000006	225
0.6	s	Spot	16	1000000008	226
0.45	s	Spot	16	1000000015	227
0.15	s	Spot	16	1000000022	228
0.65	s	Spot	16	1000000007	229
0.1	s	Spot	16	1000000023	230
0.55	s	Spot	16	1000000012	231
0.75	s	Spot	16	1000000001	232
0.2	s	Spot	16	1000000021	233
0.6	s	Spot	16	1000000009	234
0.6	s	Spot	16	1000000010	235
0.75	s	Spot	16	1000000003	236
0.45	s	Spot	16	1000000016	237
0.25	s	Spot	16	1000000020	238
0.25	s	Spot	16	1000000019	239
0.1	s	Spot	16	1000000024	240
0.35	s	Spot	16	1000000017	241
0.75	s	Spot	16	1000000004	242
0.7	s	Spot	17	1000000006	243
0.65	s	Spot	17	1000000008	244
0.55	s	Spot	17	1000000014	245
0.5	s	Spot	17	1000000015	246
0.2	s	Spot	17	1000000022	247
0.7	s	Spot	17	1000000007	248
0.15	s	Spot	17	1000000023	249
0.35	s	Spot	17	1000000018	250
0.6	s	Spot	17	1000000012	251
0.8	s	Spot	17	1000000001	252
0.25	s	Spot	17	1000000021	253
0.65	s	Spot	17	1000000009	254
0.65	s	Spot	17	1000000010	255
0.8	s	Spot	17	1000000003	256
0.5	s	Spot	17	1000000016	257
0.3	s	Spot	17	1000000020	258
0.3	s	Spot	17	1000000019	259
0.4	s	Spot	17	1000000017	260
0.8	s	Spot	17	1000000004	261
0.75	s	Spot	18	1000000006	262
0.7	s	Spot	18	1000000008	263
0.6	s	Spot	18	1000000014	264
0.25	s	Spot	18	1000000022	265
0.75	s	Spot	18	1000000007	266
0.2	s	Spot	18	1000000023	267
0.4	s	Spot	18	1000000018	268
0	s	Spot	18	1000000025	269
0.65	s	Spot	18	1000000012	270
0.85	s	Spot	18	1000000001	271
0.3	s	Spot	18	1000000021	272
0.7	s	Spot	18	1000000009	273
0.7	s	Spot	18	1000000010	274
0.85	s	Spot	18	1000000003	275
0.55	s	Spot	18	1000000016	276
0.35	s	Spot	18	1000000020	277
0.35	s	Spot	18	1000000019	278
0.2	s	Spot	18	1000000024	279
0.45	s	Spot	18	1000000017	280
0.8	s	Spot	19	1000000006	281
0.75	s	Spot	19	1000000008	282
0.3	s	Spot	19	1000000022	283
0.8	s	Spot	19	1000000007	284
0.25	s	Spot	19	1000000023	285
0.45	s	Spot	19	1000000018	286
0.05	s	Spot	19	1000000025	287
0.7	s	Spot	19	1000000012	288
0.9	s	Spot	19	1000000001	289
0.35	s	Spot	19	1000000021	290
0.75	s	Spot	19	1000000009	291
0.75	s	Spot	19	1000000010	292
0.9	s	Spot	19	1000000003	293
0.4	s	Spot	19	1000000020	294
0.4	s	Spot	19	1000000019	295
0.9	s	Spot	19	1000000004	296
0.85	s	Spot	20	1000000006	297
0.8	s	Spot	20	1000000008	298
0.35	s	Spot	20	1000000022	299
0.85	s	Spot	20	1000000007	300
0.3	s	Spot	20	1000000023	301
0.5	s	Spot	20	1000000018	302
0.1	s	Spot	20	1000000025	303
0.75	s	Spot	20	1000000012	304
0.95	s	Spot	20	1000000001	305
0.4	s	Spot	20	1000000021	306
0.8	s	Spot	20	1000000009	307
0.8	s	Spot	20	1000000010	308
0.95	s	Spot	20	1000000003	309
0.45	s	Spot	20	1000000020	310
0.45	s	Spot	20	1000000019	311
0.3	s	Spot	20	1000000024	312
0.55	s	Spot	20	1000000017	313
0.95	s	Spot	20	1000000004	314
0.9	s	Spot	21	1000000006	315
0.85	s	Spot	21	1000000008	316
0.4	s	Spot	21	1000000022	317
0.9	s	Spot	21	1000000007	318
0.55	s	Spot	21	1000000018	319
0.15	s	Spot	21	1000000025	320
1	s	Spot	21	1000000001	321
0.45	s	Spot	21	1000000021	322
0.85	s	Spot	21	1000000009	323
0.85	s	Spot	21	1000000010	324
1	s	Spot	21	1000000003	325
0.5	s	Spot	21	1000000020	326
0.5	s	Spot	21	1000000019	327
0.35	s	Spot	21	1000000024	328
0.6	s	Spot	21	1000000017	329
0.95	s	Spot	22	1000000006	330
0.9	s	Spot	22	1000000008	331
0.45	s	Spot	22	1000000022	332
0.95	s	Spot	22	1000000007	333
0.4	s	Spot	22	1000000023	334
0.2	s	Spot	22	1000000025	335
0.85	s	Spot	22	1000000012	336
0.5	s	Spot	22	1000000021	337
0.9	s	Spot	22	1000000009	338
0.9	s	Spot	22	1000000010	339
1.05	s	Spot	22	1000000003	340
0.55	s	Spot	22	1000000020	341
0.55	s	Spot	22	1000000019	342
0.4	s	Spot	22	1000000024	343
0.65	s	Spot	22	1000000017	344
1.05	s	Spot	22	1000000004	345
0	s	Spot	22	1000000026	346
1	s	Spot	23	1000000006	347
0.95	s	Spot	23	1000000008	348
0	s	Spot	23	1000000027	349
0.5	s	Spot	23	1000000022	350
0.45	s	Spot	23	1000000023	351
0.25	s	Spot	23	1000000025	352
1.1	s	Spot	23	1000000001	353
0.55	s	Spot	23	1000000021	354
0.95	s	Spot	23	1000000009	355
0.95	s	Spot	23	1000000010	356
0.6	s	Spot	23	1000000020	357
0.6	s	Spot	23	1000000019	358
0.45	s	Spot	23	1000000024	359
0.7	s	Spot	23	1000000017	360
0	s	Spot	23	1000000028	361
0.05	s	Spot	23	1000000026	362
1.05	s	Spot	24	1000000006	363
1	s	Spot	24	1000000008	364
0.05	s	Spot	24	1000000027	365
0.55	s	Spot	24	1000000022	366
1.05	s	Spot	24	1000000007	367
0	s	Spot	24	1000000029	368
0.3	s	Spot	24	1000000025	369
1.15	s	Spot	24	1000000001	370
1	s	Spot	24	1000000009	371
1	s	Spot	24	1000000010	372
0.65	s	Spot	24	1000000020	373
0.65	s	Spot	24	1000000019	374
0.5	s	Spot	24	1000000024	375
0.75	s	Spot	24	1000000017	376
0	s	Spot	24	1000000030	377
0.05	s	Spot	24	1000000028	378
0.1	s	Spot	24	1000000026	379
1.1	s	Spot	25	1000000006	380
1.05	s	Spot	25	1000000008	381
0.1	s	Spot	25	1000000027	382
0.6	s	Spot	25	1000000022	383
1.1	s	Spot	25	1000000007	384
0.55	s	Spot	25	1000000023	385
0.05	s	Spot	25	1000000029	386
0.35	s	Spot	25	1000000025	387
1.05	s	Spot	25	1000000009	388
1.05	s	Spot	25	1000000010	389
0.7	s	Spot	25	1000000020	390
0.55	s	Spot	25	1000000024	391
0.8	s	Spot	25	1000000017	392
0.05	s	Spot	25	1000000030	393
0.15	s	Spot	25	1000000026	394
1.15	s	Spot	26	1000000006	395
1.1	s	Spot	26	1000000008	396
0.15	s	Spot	26	1000000027	397
0.65	s	Spot	26	1000000022	398
1.15	s	Spot	26	1000000007	399
0.4	s	Spot	26	1000000025	400
1.25	s	Spot	26	1000000001	401
1.1	s	Spot	26	1000000009	402
0.75	s	Spot	26	1000000020	403
0.6	s	Spot	26	1000000024	404
0.1	s	Spot	26	1000000030	405
0.15	s	Spot	26	1000000028	406
0.2	s	Spot	26	1000000026	407
1.2	s	Spot	27	1000000006	408
1.15	s	Spot	27	1000000008	409
0.7	s	Spot	27	1000000022	410
1.2	s	Spot	27	1000000007	411
0.15	s	Spot	27	1000000029	412
1.3	s	Spot	27	1000000001	413
1.15	s	Spot	27	1000000009	414
0.8	s	Spot	27	1000000020	415
0.65	s	Spot	27	1000000024	416
0.9	s	Spot	27	1000000017	417
0.15	s	Spot	27	1000000030	418
0.2	s	Spot	27	1000000028	419
0.25	s	Spot	27	1000000026	420
1.25	s	Spot	28	1000000006	421
1.2	s	Spot	28	1000000008	422
0.25	s	Spot	28	1000000027	423
0.75	s	Spot	28	1000000022	424
1.25	s	Spot	28	1000000007	425
0.2	s	Spot	28	1000000029	426
0.5	s	Spot	28	1000000025	427
1.35	s	Spot	28	1000000001	428
1.2	s	Spot	28	1000000009	429
0.85	s	Spot	28	1000000020	430
0.7	s	Spot	28	1000000024	431
0.95	s	Spot	28	1000000017	432
0.2	s	Spot	28	1000000030	433
0.25	s	Spot	28	1000000028	434
0.3	s	Spot	28	1000000026	435
1.3	s	Spot	29	1000000006	436
1.25	s	Spot	29	1000000008	437
0.3	s	Spot	29	1000000027	438
0.8	s	Spot	29	1000000022	439
0	s	Spot	29	1000000031	440
0.25	s	Spot	29	1000000029	441
0.55	s	Spot	29	1000000025	442
1.4	s	Spot	29	1000000001	443
1.25	s	Spot	29	1000000009	444
0.9	s	Spot	29	1000000020	445
1	s	Spot	29	1000000017	446
0.25	s	Spot	29	1000000030	447
0.35	s	Spot	29	1000000026	448
1.35	s	Spot	30	1000000006	449
1.3	s	Spot	30	1000000008	450
0.35	s	Spot	30	1000000027	451
0.85	s	Spot	30	1000000022	452
0.05	s	Spot	30	1000000031	453
1.35	s	Spot	30	1000000007	454
0.3	s	Spot	30	1000000029	455
0.6	s	Spot	30	1000000025	456
1.45	s	Spot	30	1000000001	457
1.3	s	Spot	30	1000000009	458
0.95	s	Spot	30	1000000020	459
1.05	s	Spot	30	1000000017	460
0.3	s	Spot	30	1000000030	461
0.35	s	Spot	30	1000000028	462
0.4	s	Spot	30	1000000026	463
1.4	s	Spot	31	1000000006	464
0	s	Spot	31	1000000032	465
1.35	s	Spot	31	1000000008	466
0.4	s	Spot	31	1000000027	467
0.1	s	Spot	31	1000000031	468
0.9	s	Spot	31	1000000022	469
1.4	s	Spot	31	1000000007	470
0.35	s	Spot	31	1000000029	471
0.65	s	Spot	31	1000000025	472
1.5	s	Spot	31	1000000001	473
1.35	s	Spot	31	1000000009	474
1	s	Spot	31	1000000020	475
1.1	s	Spot	31	1000000017	476
0.35	s	Spot	31	1000000030	477
0.45	s	Spot	31	1000000026	478
1.45	s	Spot	32	1000000006	479
0.05	s	Spot	32	1000000032	480
1.4	s	Spot	32	1000000008	481
0.45	s	Spot	32	1000000027	482
0.95	s	Spot	32	1000000022	483
0.15	s	Spot	32	1000000031	484
1.45	s	Spot	32	1000000007	485
0.4	s	Spot	32	1000000029	486
0.7	s	Spot	32	1000000025	487
1.55	s	Spot	32	1000000001	488
1.4	s	Spot	32	1000000009	489
1.05	s	Spot	32	1000000020	490
1.15	s	Spot	32	1000000017	491
0.4	s	Spot	32	1000000030	492
0.45	s	Spot	32	1000000028	493
0.5	s	Spot	32	1000000026	494
1.5	s	Spot	33	1000000006	495
0.1	s	Spot	33	1000000032	496
1.45	s	Spot	33	1000000008	497
0.5	s	Spot	33	1000000027	498
0.2	s	Spot	33	1000000031	499
1.5	s	Spot	33	1000000007	500
0.75	s	Spot	33	1000000025	501
1.45	s	Spot	33	1000000009	502
1.1	s	Spot	33	1000000020	503
1.2	s	Spot	33	1000000017	504
0.45	s	Spot	33	1000000030	505
0.5	s	Spot	33	1000000028	506
0.55	s	Spot	33	1000000026	507
1.55	s	Spot	34	1000000006	508
0.15	s	Spot	34	1000000032	509
0.55	s	Spot	34	1000000027	510
0.25	s	Spot	34	1000000031	511
1.55	s	Spot	34	1000000007	512
0.5	s	Spot	34	1000000029	513
0	s	Spot	34	1000000033	514
0.8	s	Spot	34	1000000025	515
0	s	Spot	34	1000000034	516
1.5	s	Spot	34	1000000009	517
1.15	s	Spot	34	1000000020	518
1.25	s	Spot	34	1000000017	519
0.5	s	Spot	34	1000000030	520
0.55	s	Spot	34	1000000028	521
0.6	s	Spot	34	1000000026	522
1.6	s	Spot	35	1000000006	523
0.2	s	Spot	35	1000000032	524
0.6	s	Spot	35	1000000027	525
0.3	s	Spot	35	1000000031	526
1.6	s	Spot	35	1000000007	527
0.55	s	Spot	35	1000000029	528
0	s	Spot	35	1000000035	529
0.05	s	Spot	35	1000000033	530
0.85	s	Spot	35	1000000025	531
0.05	s	Spot	35	1000000034	532
1.55	s	Spot	35	1000000009	533
1.2	s	Spot	35	1000000020	534
1.3	s	Spot	35	1000000017	535
0.55	s	Spot	35	1000000030	536
0.65	s	Spot	35	1000000026	537
1.65	s	Spot	36	1000000006	538
0.25	s	Spot	36	1000000032	539
0	s	Spot	36	1000000036	540
0.65	s	Spot	36	1000000027	541
0.35	s	Spot	36	1000000031	542
1.65	s	Spot	36	1000000007	543
0.05	s	Spot	36	1000000035	544
0.1	s	Spot	36	1000000033	545
0.9	s	Spot	36	1000000025	546
0.1	s	Spot	36	1000000034	547
1.6	s	Spot	36	1000000009	548
1.25	s	Spot	36	1000000020	549
1.35	s	Spot	36	1000000017	550
0.6	s	Spot	36	1000000030	551
0.7	s	Spot	36	1000000026	552
1.7	s	Spot	37	1000000006	553
0.3	s	Spot	37	1000000032	554
0.05	s	Spot	37	1000000036	555
0.4	s	Spot	37	1000000031	556
1.7	s	Spot	37	1000000007	557
0.1	s	Spot	37	1000000035	558
0.15	s	Spot	37	1000000033	559
0.95	s	Spot	37	1000000025	560
0.15	s	Spot	37	1000000034	561
1.65	s	Spot	37	1000000009	562
1.4	s	Spot	37	1000000017	563
0.75	s	Spot	37	1000000026	564
1.75	s	Spot	38	1000000006	565
0.35	s	Spot	38	1000000032	566
0.1	s	Spot	38	1000000036	567
0.75	s	Spot	38	1000000027	568
1.75	s	Spot	38	1000000007	569
0.15	s	Spot	38	1000000035	570
0.2	s	Spot	38	1000000033	571
1	s	Spot	38	1000000025	572
0.2	s	Spot	38	1000000034	573
1.7	s	Spot	38	1000000009	574
1.35	s	Spot	38	1000000020	575
0	s	Spot	38	1000000037	576
0.7	s	Spot	38	1000000030	577
0.4	s	Spot	39	1000000032	578
1.8	s	Spot	39	1000000006	579
0.15	s	Spot	39	1000000036	580
0.8	s	Spot	39	1000000027	581
0.5	s	Spot	39	1000000031	582
1.8	s	Spot	39	1000000007	583
0.2	s	Spot	39	1000000035	584
0.25	s	Spot	39	1000000033	585
1.05	s	Spot	39	1000000025	586
0.25	s	Spot	39	1000000034	587
0	s	Spot	39	1000000038	588
0	s	Spot	39	1000000039	589
1.4	s	Spot	39	1000000020	590
0.05	s	Spot	39	1000000037	591
1.5	s	Spot	39	1000000017	592
0.75	s	Spot	39	1000000030	593
0.85	s	Spot	39	1000000026	594
1.85	s	Spot	40	1000000006	595
0.45	s	Spot	40	1000000032	596
0.2	s	Spot	40	1000000036	597
0.85	s	Spot	40	1000000027	598
1.85	s	Spot	40	1000000007	599
0.25	s	Spot	40	1000000035	600
0.3	s	Spot	40	1000000033	601
0.3	s	Spot	40	1000000034	602
0.05	s	Spot	40	1000000038	603
0.05	s	Spot	40	1000000039	604
0	s	Spot	40	1000000040	605
1.45	s	Spot	40	1000000020	606
0.1	s	Spot	40	1000000037	607
1.55	s	Spot	40	1000000017	608
0.8	s	Spot	40	1000000030	609
0.9	s	Spot	40	1000000026	610
1.9	s	Spot	41	1000000006	611
0.9	s	Spot	41	1000000027	612
1.9	s	Spot	41	1000000007	613
0.3	s	Spot	41	1000000035	614
0.35	s	Spot	41	1000000033	615
0.35	s	Spot	41	1000000034	616
0.1	s	Spot	41	1000000038	617
0.1	s	Spot	41	1000000039	618
0.05	s	Spot	41	1000000040	619
1.5	s	Spot	41	1000000020	620
0.15	s	Spot	41	1000000037	621
1.6	s	Spot	41	1000000017	622
0.85	s	Spot	41	1000000030	623
0.95	s	Spot	41	1000000026	624
1.95	s	Spot	42	1000000006	625
0.55	s	Spot	42	1000000032	626
0.3	s	Spot	42	1000000036	627
1.95	s	Spot	42	1000000007	628
0.35	s	Spot	42	1000000035	629
0.4	s	Spot	42	1000000033	630
0.4	s	Spot	42	1000000034	631
0.15	s	Spot	42	1000000038	632
0.15	s	Spot	42	1000000039	633
0.1	s	Spot	42	1000000040	634
1.55	s	Spot	42	1000000020	635
0.2	s	Spot	42	1000000037	636
1.65	s	Spot	42	1000000017	637
0.9	s	Spot	42	1000000030	638
1	s	Spot	42	1000000026	639
2	s	Spot	43	1000000006	640
0.35	s	Spot	43	1000000036	641
2	s	Spot	43	1000000007	642
0.4	s	Spot	43	1000000035	643
0.45	s	Spot	43	1000000033	644
0.45	s	Spot	43	1000000034	645
0.2	s	Spot	43	1000000038	646
0.2	s	Spot	43	1000000039	647
1.6	s	Spot	43	1000000020	648
0.25	s	Spot	43	1000000037	649
1.7	s	Spot	43	1000000017	650
0.95	s	Spot	43	1000000030	651
1.05	s	Spot	43	1000000026	652
2.05	s	Spot	44	1000000006	653
0.65	s	Spot	44	1000000032	654
0.4	s	Spot	44	1000000036	655
2.05	s	Spot	44	1000000007	656
0.45	s	Spot	44	1000000035	657
0.5	s	Spot	44	1000000033	658
0.5	s	Spot	44	1000000034	659
0.25	s	Spot	44	1000000038	660
0.25	s	Spot	44	1000000039	661
1.65	s	Spot	44	1000000020	662
0.2	s	Spot	44	1000000040	663
0.3	s	Spot	44	1000000037	664
1.75	s	Spot	44	1000000017	665
1	s	Spot	44	1000000030	666
1.1	s	Spot	44	1000000026	667
2.1	s	Spot	45	1000000006	668
0.7	s	Spot	45	1000000032	669
0.45	s	Spot	45	1000000036	670
2.1	s	Spot	45	1000000007	671
0.5	s	Spot	45	1000000035	672
0.55	s	Spot	45	1000000033	673
0.55	s	Spot	45	1000000034	674
0.3	s	Spot	45	1000000039	675
1.7	s	Spot	45	1000000020	676
0.25	s	Spot	45	1000000040	677
0.35	s	Spot	45	1000000037	678
1.8	s	Spot	45	1000000017	679
1.05	s	Spot	45	1000000030	680
1.15	s	Spot	45	1000000026	681
2.15	s	Spot	46	1000000006	682
0.5	s	Spot	46	1000000036	683
2.15	s	Spot	46	1000000007	684
0.55	s	Spot	46	1000000035	685
0.6	s	Spot	46	1000000033	686
0.6	s	Spot	46	1000000034	687
0.35	s	Spot	46	1000000038	688
0.35	s	Spot	46	1000000039	689
0	s	Spot	46	1000000041	690
1.75	s	Spot	46	1000000020	691
0.3	s	Spot	46	1000000040	692
0.4	s	Spot	46	1000000037	693
1.85	s	Spot	46	1000000017	694
1.1	s	Spot	46	1000000030	695
1.2	s	Spot	46	1000000026	696
2.2	s	Spot	47	1000000006	697
0.8	s	Spot	47	1000000032	698
0.55	s	Spot	47	1000000036	699
2.2	s	Spot	47	1000000007	700
0.6	s	Spot	47	1000000035	701
0.65	s	Spot	47	1000000033	702
0.65	s	Spot	47	1000000034	703
0.4	s	Spot	47	1000000038	704
0.4	s	Spot	47	1000000039	705
0.05	s	Spot	47	1000000041	706
0.35	s	Spot	47	1000000040	707
0.45	s	Spot	47	1000000037	708
1.9	s	Spot	47	1000000017	709
1.15	s	Spot	47	1000000030	710
0	s	Spot	47	1000000042	711
2.25	s	Spot	48	1000000006	712
0.6	s	Spot	48	1000000036	713
2.25	s	Spot	48	1000000007	714
0.65	s	Spot	48	1000000035	715
0.7	s	Spot	48	1000000034	716
0.45	s	Spot	48	1000000038	717
0.45	s	Spot	48	1000000039	718
0.1	s	Spot	48	1000000041	719
1.85	s	Spot	48	1000000020	720
0.4	s	Spot	48	1000000040	721
0.5	s	Spot	48	1000000037	722
1.95	s	Spot	48	1000000017	723
2.3	s	Spot	49	1000000006	724
0.65	s	Spot	49	1000000036	725
2.3	s	Spot	49	1000000007	726
0.7	s	Spot	49	1000000035	727
0.75	s	Spot	49	1000000033	728
0.75	s	Spot	49	1000000034	729
0.5	s	Spot	49	1000000038	730
0.5	s	Spot	49	1000000039	731
0.15	s	Spot	49	1000000041	732
0.45	s	Spot	49	1000000040	733
0.55	s	Spot	49	1000000037	734
2	s	Spot	49	1000000017	735
0.1	s	Spot	49	1000000042	736
2.35	s	Spot	50	1000000006	737
0.7	s	Spot	50	1000000036	738
2.35	s	Spot	50	1000000007	739
0	s	Spot	50	1000000043	740
0.8	s	Spot	50	1000000033	741
0.8	s	Spot	50	1000000034	742
0.55	s	Spot	50	1000000038	743
0.55	s	Spot	50	1000000039	744
0.2	s	Spot	50	1000000041	745
1.95	s	Spot	50	1000000020	746
0.5	s	Spot	50	1000000040	747
0.6	s	Spot	50	1000000037	748
2.05	s	Spot	50	1000000017	749
0.15	s	Spot	50	1000000042	750
2.4	s	Spot	51	1000000006	751
0.75	s	Spot	51	1000000036	752
2.4	s	Spot	51	1000000007	753
0.05	s	Spot	51	1000000043	754
0.8	s	Spot	51	1000000035	755
0.85	s	Spot	51	1000000034	756
0.6	s	Spot	51	1000000038	757
0.6	s	Spot	51	1000000039	758
0.25	s	Spot	51	1000000041	759
2	s	Spot	51	1000000020	760
0.55	s	Spot	51	1000000040	761
0.65	s	Spot	51	1000000037	762
2.1	s	Spot	51	1000000017	763
0.2	s	Spot	51	1000000042	764
2.45	s	Spot	52	1000000006	765
0.8	s	Spot	52	1000000036	766
0	s	Spot	52	1000000044	767
0.1	s	Spot	52	1000000043	768
0.9	s	Spot	52	1000000033	769
0.9	s	Spot	52	1000000034	770
0.65	s	Spot	52	1000000038	771
0	s	Spot	52	1000000045	772
0	s	Spot	52	1000000046	773
0.65	s	Spot	52	1000000039	774
0.3	s	Spot	52	1000000041	775
0.6	s	Spot	52	1000000040	776
0.7	s	Spot	52	1000000037	777
2.15	s	Spot	52	1000000017	778
0.25	s	Spot	52	1000000042	779
2.5	s	Spot	53	1000000006	780
0.05	s	Spot	53	1000000044	781
0.15	s	Spot	53	1000000043	782
0.95	s	Spot	53	1000000033	783
0.95	s	Spot	53	1000000034	784
0.7	s	Spot	53	1000000038	785
0.05	s	Spot	53	1000000045	786
0.05	s	Spot	53	1000000046	787
0.7	s	Spot	53	1000000039	788
0.35	s	Spot	53	1000000041	789
0.65	s	Spot	53	1000000040	790
0.75	s	Spot	53	1000000037	791
2.2	s	Spot	53	1000000017	792
0.3	s	Spot	53	1000000042	793
2.55	s	Spot	54	1000000006	794
0.9	s	Spot	54	1000000036	795
0.1	s	Spot	54	1000000044	796
0.2	s	Spot	54	1000000043	797
1	s	Spot	54	1000000033	798
1	s	Spot	54	1000000034	799
0.75	s	Spot	54	1000000038	800
0.1	s	Spot	54	1000000045	801
0.75	s	Spot	54	1000000039	802
0.1	s	Spot	54	1000000046	803
0.4	s	Spot	54	1000000041	804
0.8	s	Spot	54	1000000037	805
2.25	s	Spot	54	1000000017	806
0.35	s	Spot	54	1000000042	807
2.6	s	Spot	55	1000000006	808
0.95	s	Spot	55	1000000036	809
0.15	s	Spot	55	1000000044	810
0.25	s	Spot	55	1000000043	811
1.05	s	Spot	55	1000000034	812
0.15	s	Spot	55	1000000045	813
0.15	s	Spot	55	1000000046	814
0.45	s	Spot	55	1000000041	815
0.85	s	Spot	55	1000000037	816
2.3	s	Spot	55	1000000017	817
0.4	s	Spot	55	1000000042	818
2.65	s	Spot	56	1000000006	819
0.3	s	Spot	56	1000000043	820
0	s	Spot	56	1000000047	821
1.1	s	Spot	56	1000000033	822
0.2	s	Spot	56	1000000045	823
0.2	s	Spot	56	1000000046	824
0.5	s	Spot	56	1000000041	825
0.9	s	Spot	56	1000000037	826
2.35	s	Spot	56	1000000017	827
0.45	s	Spot	56	1000000042	828
2.7	s	Spot	57	1000000006	829
1.05	s	Spot	57	1000000036	830
0.25	s	Spot	57	1000000044	831
0.35	s	Spot	57	1000000043	832
0.05	s	Spot	57	1000000047	833
1.15	s	Spot	57	1000000033	834
0.25	s	Spot	57	1000000045	835
0.25	s	Spot	57	1000000046	836
2.4	s	Spot	57	1000000017	837
0.5	s	Spot	57	1000000042	838
2.75	s	Spot	58	1000000006	839
1.1	s	Spot	58	1000000036	840
0.3	s	Spot	58	1000000044	841
0.4	s	Spot	58	1000000043	842
0.1	s	Spot	58	1000000047	843
1.2	s	Spot	58	1000000033	844
0.3	s	Spot	58	1000000045	845
0.3	s	Spot	58	1000000046	846
1	s	Spot	58	1000000037	847
2.45	s	Spot	58	1000000017	848
0.55	s	Spot	58	1000000042	849
2.8	s	Spot	59	1000000006	850
0	s	Spot	59	1000000048	851
0.35	s	Spot	59	1000000044	852
0.45	s	Spot	59	1000000043	853
0.15	s	Spot	59	1000000047	854
0.35	s	Spot	59	1000000045	855
0.35	s	Spot	59	1000000046	856
1.05	s	Spot	59	1000000037	857
2.5	s	Spot	59	1000000017	858
0.6	s	Spot	59	1000000042	859
2.85	s	Spot	60	1000000006	860
0.05	s	Spot	60	1000000048	861
0.4	s	Spot	60	1000000044	862
0.5	s	Spot	60	1000000043	863
1.3	s	Spot	60	1000000033	864
0.4	s	Spot	60	1000000045	865
0.4	s	Spot	60	1000000046	866
1.1	s	Spot	60	1000000037	867
2.55	s	Spot	60	1000000017	868
0.65	s	Spot	60	1000000042	869
2.9	s	Spot	61	1000000006	870
0.1	s	Spot	61	1000000048	871
0.45	s	Spot	61	1000000044	872
0.55	s	Spot	61	1000000043	873
0.25	s	Spot	61	1000000047	874
0.45	s	Spot	61	1000000045	875
0.45	s	Spot	61	1000000046	876
1.15	s	Spot	61	1000000037	877
2.6	s	Spot	61	1000000017	878
0.7	s	Spot	61	1000000042	879
2.95	s	Spot	62	1000000006	880
0.15	s	Spot	62	1000000048	881
0.5	s	Spot	62	1000000044	882
0.6	s	Spot	62	1000000043	883
0.3	s	Spot	62	1000000047	884
0.5	s	Spot	62	1000000045	885
0.5	s	Spot	62	1000000046	886
1.2	s	Spot	62	1000000037	887
2.65	s	Spot	62	1000000017	888
0.75	s	Spot	62	1000000042	889
3	s	Spot	63	1000000006	890
0.2	s	Spot	63	1000000048	891
0.55	s	Spot	63	1000000044	892
0.35	s	Spot	63	1000000047	893
0.65	s	Spot	63	1000000043	894
0.55	s	Spot	63	1000000046	895
1.25	s	Spot	63	1000000037	896
2.7	s	Spot	63	1000000017	897
3.05	s	Spot	64	1000000006	898
0.25	s	Spot	64	1000000048	899
0.6	s	Spot	64	1000000044	900
0.7	s	Spot	64	1000000043	901
0.6	s	Spot	64	1000000045	902
0	s	Spot	64	1000000049	903
0.6	s	Spot	64	1000000046	904
1.3	s	Spot	64	1000000037	905
2.75	s	Spot	64	1000000017	906
0.85	s	Spot	64	1000000042	907
3.1	s	Spot	65	1000000006	908
0.65	s	Spot	65	1000000044	909
0.45	s	Spot	65	1000000047	910
0	s	Spot	65	1000000050	911
0.75	s	Spot	65	1000000043	912
0.05	s	Spot	65	1000000049	913
0.65	s	Spot	65	1000000046	914
0	s	Spot	65	1000000051	915
2.8	s	Spot	65	1000000017	916
0.9	s	Spot	65	1000000042	917
3.15	s	Spot	66	1000000006	918
0.35	s	Spot	66	1000000048	919
0.5	s	Spot	66	1000000047	920
0.05	s	Spot	66	1000000050	921
0.8	s	Spot	66	1000000043	922
0.1	s	Spot	66	1000000049	923
0.7	s	Spot	66	1000000046	924
0.05	s	Spot	66	1000000051	925
0	s	Spot	66	1000000052	926
2.85	s	Spot	66	1000000017	927
3.2	s	Spot	67	1000000006	928
0.4	s	Spot	67	1000000048	929
0	s	Spot	67	1000000053	930
0.75	s	Spot	67	1000000044	931
0.55	s	Spot	67	1000000047	932
0.1	s	Spot	67	1000000050	933
0.85	s	Spot	67	1000000043	934
0.15	s	Spot	67	1000000049	935
0.75	s	Spot	67	1000000046	936
0	s	Spot	67	1000000054	937
0.1	s	Spot	67	1000000051	938
0.05	s	Spot	67	1000000052	939
2.9	s	Spot	67	1000000017	940
1	s	Spot	67	1000000042	941
3.25	s	Spot	68	1000000006	942
0.45	s	Spot	68	1000000048	943
0.05	s	Spot	68	1000000053	944
0.8	s	Spot	68	1000000044	945
0.6	s	Spot	68	1000000047	946
0.15	s	Spot	68	1000000050	947
0.9	s	Spot	68	1000000043	948
0	s	Spot	68	1000000055	949
0.2	s	Spot	68	1000000049	950
0.8	s	Spot	68	1000000046	951
0.15	s	Spot	68	1000000051	952
0.1	s	Spot	68	1000000052	953
2.95	s	Spot	68	1000000017	954
1.05	s	Spot	68	1000000042	955
3.3	s	Spot	69	1000000006	956
0.5	s	Spot	69	1000000048	957
0.1	s	Spot	69	1000000053	958
0.2	s	Spot	69	1000000050	959
0.95	s	Spot	69	1000000043	960
0.05	s	Spot	69	1000000055	961
0.25	s	Spot	69	1000000049	962
0.85	s	Spot	69	1000000046	963
0.1	s	Spot	69	1000000054	964
0.2	s	Spot	69	1000000051	965
0.15	s	Spot	69	1000000052	966
1.1	s	Spot	69	1000000042	967
3.35	s	Spot	70	1000000006	968
0.55	s	Spot	70	1000000048	969
0.15	s	Spot	70	1000000053	970
0.25	s	Spot	70	1000000050	971
1	s	Spot	70	1000000043	972
0.1	s	Spot	70	1000000055	973
0.3	s	Spot	70	1000000049	974
0.9	s	Spot	70	1000000046	975
0.15	s	Spot	70	1000000054	976
0.25	s	Spot	70	1000000051	977
0.2	s	Spot	70	1000000052	978
1.15	s	Spot	70	1000000042	979
3.4	s	Spot	71	1000000006	980
0.6	s	Spot	71	1000000048	981
0.2	s	Spot	71	1000000053	982
0.3	s	Spot	71	1000000050	983
0.15	s	Spot	71	1000000055	984
0.35	s	Spot	71	1000000049	985
0.95	s	Spot	71	1000000046	986
0.2	s	Spot	71	1000000054	987
0.3	s	Spot	71	1000000051	988
0.25	s	Spot	71	1000000052	989
1.2	s	Spot	71	1000000042	990
3.45	s	Spot	72	1000000006	991
0.65	s	Spot	72	1000000048	992
0.35	s	Spot	72	1000000050	993
0.2	s	Spot	72	1000000055	994
0.4	s	Spot	72	1000000049	995
1	s	Spot	72	1000000046	996
0.25	s	Spot	72	1000000054	997
0.35	s	Spot	72	1000000051	998
0.3	s	Spot	72	1000000052	999
1.25	s	Spot	72	1000000042	1000
3.5	s	Spot	73	1000000006	1001
0.7	s	Spot	73	1000000048	1002
0.3	s	Spot	73	1000000053	1003
0.4	s	Spot	73	1000000050	1004
0.25	s	Spot	73	1000000055	1005
0	s	Spot	73	1000000056	1006
0.45	s	Spot	73	1000000049	1007
1.05	s	Spot	73	1000000046	1008
0.3	s	Spot	73	1000000054	1009
0.4	s	Spot	73	1000000051	1010
0.35	s	Spot	73	1000000052	1011
1.3	s	Spot	73	1000000042	1012
3.55	s	Spot	74	1000000006	1013
0.75	s	Spot	74	1000000048	1014
0.35	s	Spot	74	1000000053	1015
0.45	s	Spot	74	1000000050	1016
0.3	s	Spot	74	1000000055	1017
0	s	Spot	74	1000000057	1018
0.05	s	Spot	74	1000000056	1019
0.5	s	Spot	74	1000000049	1020
1.1	s	Spot	74	1000000046	1021
0.35	s	Spot	74	1000000054	1022
0.45	s	Spot	74	1000000051	1023
0.4	s	Spot	74	1000000052	1024
1.35	s	Spot	74	1000000042	1025
3.6	s	Spot	75	1000000006	1026
0.8	s	Spot	75	1000000048	1027
0.4	s	Spot	75	1000000053	1028
0.5	s	Spot	75	1000000050	1029
0.05	s	Spot	75	1000000057	1030
0.35	s	Spot	75	1000000055	1031
0.1	s	Spot	75	1000000056	1032
1.15	s	Spot	75	1000000046	1033
0.4	s	Spot	75	1000000054	1034
0.5	s	Spot	75	1000000051	1035
0.45	s	Spot	75	1000000052	1036
1.4	s	Spot	75	1000000042	1037
3.65	s	Spot	76	1000000006	1038
0.85	s	Spot	76	1000000048	1039
0.45	s	Spot	76	1000000053	1040
0.55	s	Spot	76	1000000050	1041
0.4	s	Spot	76	1000000055	1042
0.1	s	Spot	76	1000000057	1043
0.15	s	Spot	76	1000000056	1044
0.6	s	Spot	76	1000000049	1045
1.2	s	Spot	76	1000000046	1046
0.45	s	Spot	76	1000000054	1047
0.55	s	Spot	76	1000000051	1048
0.5	s	Spot	76	1000000052	1049
1.45	s	Spot	76	1000000042	1050
3.7	s	Spot	77	1000000006	1051
0.9	s	Spot	77	1000000048	1052
0.5	s	Spot	77	1000000053	1053
0.6	s	Spot	77	1000000050	1054
0.15	s	Spot	77	1000000057	1055
0.45	s	Spot	77	1000000055	1056
0.2	s	Spot	77	1000000056	1057
0.65	s	Spot	77	1000000049	1058
0.5	s	Spot	77	1000000054	1059
0.6	s	Spot	77	1000000051	1060
0.55	s	Spot	77	1000000052	1061
1.5	s	Spot	77	1000000042	1062
0.95	s	Spot	78	1000000048	1063
0.2	s	Spot	78	1000000057	1064
0.5	s	Spot	78	1000000055	1065
0.25	s	Spot	78	1000000056	1066
0.7	s	Spot	78	1000000049	1067
0.55	s	Spot	78	1000000054	1068
0.65	s	Spot	78	1000000051	1069
0.6	s	Spot	78	1000000052	1070
1.55	s	Spot	78	1000000042	1071
0.6	s	Spot	79	1000000053	1072
0.25	s	Spot	79	1000000057	1073
0.3	s	Spot	79	1000000056	1074
0.6	s	Spot	79	1000000054	1075
0.7	s	Spot	79	1000000051	1076
0.65	s	Spot	79	1000000052	1077
1.6	s	Spot	79	1000000042	1078
0.3	s	Spot	80	1000000057	1079
0.35	s	Spot	80	1000000056	1080
0	s	Spot	80	1000000058	1081
0.65	s	Spot	80	1000000054	1082
0.7	s	Spot	80	1000000052	1083
1.65	s	Spot	80	1000000042	1084
0.35	s	Spot	81	1000000057	1085
0.4	s	Spot	81	1000000056	1086
0.05	s	Spot	81	1000000058	1087
0.7	s	Spot	81	1000000054	1088
0.8	s	Spot	81	1000000051	1089
0.75	s	Spot	81	1000000052	1090
1.7	s	Spot	81	1000000042	1091
0	s	Spot	82	1000000059	1092
0.4	s	Spot	82	1000000057	1093
0.45	s	Spot	82	1000000056	1094
0.1	s	Spot	82	1000000058	1095
0.85	s	Spot	82	1000000051	1096
0.8	s	Spot	82	1000000052	1097
1.75	s	Spot	82	1000000042	1098
0.05	s	Spot	83	1000000059	1099
0.45	s	Spot	83	1000000057	1100
0.5	s	Spot	83	1000000056	1101
0.85	s	Spot	83	1000000052	1102
1.8	s	Spot	83	1000000042	1103
0.1	s	Spot	84	1000000059	1104
0.5	s	Spot	84	1000000057	1105
0.55	s	Spot	84	1000000056	1106
0.2	s	Spot	84	1000000058	1107
0.95	s	Spot	84	1000000051	1108
0.9	s	Spot	84	1000000052	1109
1.85	s	Spot	84	1000000042	1110
0.15	s	Spot	85	1000000059	1111
0.55	s	Spot	85	1000000057	1112
0.6	s	Spot	85	1000000056	1113
0.25	s	Spot	85	1000000058	1114
1	s	Spot	85	1000000051	1115
0.95	s	Spot	85	1000000052	1116
0.2	s	Spot	86	1000000059	1117
0	s	Spot	86	1000000060	1118
0.6	s	Spot	86	1000000057	1119
0.65	s	Spot	86	1000000056	1120
0.3	s	Spot	86	1000000058	1121
1.05	s	Spot	86	1000000051	1122
1	s	Spot	86	1000000052	1123
0.25	s	Spot	87	1000000059	1124
0.05	s	Spot	87	1000000060	1125
0.65	s	Spot	87	1000000057	1126
0.35	s	Spot	87	1000000058	1127
1.1	s	Spot	87	1000000051	1128
1.05	s	Spot	87	1000000052	1129
0.3	s	Spot	88	1000000059	1130
0.1	s	Spot	88	1000000060	1131
0.7	s	Spot	88	1000000057	1132
0.75	s	Spot	88	1000000056	1133
0.4	s	Spot	88	1000000058	1134
1.15	s	Spot	88	1000000051	1135
1.1	s	Spot	88	1000000052	1136
0.35	s	Spot	89	1000000059	1137
0.15	s	Spot	89	1000000060	1138
0.75	s	Spot	89	1000000057	1139
0.8	s	Spot	89	1000000056	1140
0.45	s	Spot	89	1000000058	1141
1.2	s	Spot	89	1000000051	1142
1.15	s	Spot	89	1000000052	1143
0.4	s	Spot	90	1000000059	1144
0.2	s	Spot	90	1000000060	1145
0.8	s	Spot	90	1000000057	1146
0.85	s	Spot	90	1000000056	1147
0.5	s	Spot	90	1000000058	1148
1.2	s	Spot	90	1000000052	1149
0.45	s	Spot	91	1000000059	1150
0.25	s	Spot	91	1000000060	1151
0.85	s	Spot	91	1000000057	1152
0.55	s	Spot	91	1000000058	1153
1.3	s	Spot	91	1000000051	1154
1.25	s	Spot	91	1000000052	1155
0.5	s	Spot	92	1000000059	1156
0.3	s	Spot	92	1000000060	1157
0	s	Spot	92	1000000061	1158
0.9	s	Spot	92	1000000057	1159
0.6	s	Spot	92	1000000058	1160
1.35	s	Spot	92	1000000051	1161
1.3	s	Spot	92	1000000052	1162
0.55	s	Spot	93	1000000059	1163
0.35	s	Spot	93	1000000060	1164
0.05	s	Spot	93	1000000061	1165
0.95	s	Spot	93	1000000057	1166
1.4	s	Spot	93	1000000051	1167
1.35	s	Spot	93	1000000052	1168
0.6	s	Spot	94	1000000059	1169
0.4	s	Spot	94	1000000060	1170
0.1	s	Spot	94	1000000061	1171
1	s	Spot	94	1000000057	1172
1.45	s	Spot	94	1000000051	1173
1.4	s	Spot	94	1000000052	1174
0.45	s	Spot	95	1000000060	1175
0.15	s	Spot	95	1000000061	1176
1.05	s	Spot	95	1000000057	1177
0	s	Spot	95	1000000062	1178
1.5	s	Spot	95	1000000051	1179
1.45	s	Spot	95	1000000052	1180
0.7	s	Spot	96	1000000059	1181
0.5	s	Spot	96	1000000060	1182
0.2	s	Spot	96	1000000061	1183
1.1	s	Spot	96	1000000057	1184
0	s	Spot	96	1000000063	1185
0.05	s	Spot	96	1000000062	1186
1.55	s	Spot	96	1000000051	1187
1.5	s	Spot	96	1000000052	1188
0.55	s	Spot	97	1000000060	1189
0.25	s	Spot	97	1000000061	1190
1.15	s	Spot	97	1000000057	1191
0.05	s	Spot	97	1000000063	1192
0.1	s	Spot	97	1000000062	1193
1.6	s	Spot	97	1000000051	1194
1.55	s	Spot	97	1000000052	1195
0.8	s	Spot	98	1000000059	1196
0.3	s	Spot	98	1000000061	1197
1.2	s	Spot	98	1000000057	1198
0.1	s	Spot	98	1000000063	1199
0.15	s	Spot	98	1000000062	1200
1.6	s	Spot	98	1000000052	1201
0.85	s	Spot	99	1000000059	1202
0.35	s	Spot	99	1000000061	1203
1.25	s	Spot	99	1000000057	1204
0.15	s	Spot	99	1000000063	1205
0.2	s	Spot	99	1000000062	1206
1.7	s	Spot	99	1000000051	1207
0.9	s	Spot	100	1000000059	1208
0.4	s	Spot	100	1000000061	1209
1.3	s	Spot	100	1000000057	1210
0.2	s	Spot	100	1000000063	1211
0.25	s	Spot	100	1000000062	1212
1.7	s	Spot	100	1000000052	1213
0.95	s	Spot	101	1000000059	1214
0.45	s	Spot	101	1000000061	1215
1.35	s	Spot	101	1000000057	1216
0.25	s	Spot	101	1000000063	1217
0.3	s	Spot	101	1000000062	1218
1.75	s	Spot	101	1000000052	1219
1	s	Spot	102	1000000059	1220
0.5	s	Spot	102	1000000061	1221
1.4	s	Spot	102	1000000057	1222
0.3	s	Spot	102	1000000063	1223
0.35	s	Spot	102	1000000062	1224
1.8	s	Spot	102	1000000052	1225
1.05	s	Spot	103	1000000059	1226
0.55	s	Spot	103	1000000061	1227
1.45	s	Spot	103	1000000057	1228
0.4	s	Spot	103	1000000062	1229
1.85	s	Spot	103	1000000052	1230
1.1	s	Spot	104	1000000059	1231
1.5	s	Spot	104	1000000057	1232
0.4	s	Spot	104	1000000063	1233
0.45	s	Spot	104	1000000062	1234
1.9	s	Spot	104	1000000052	1235
1.15	s	Spot	105	1000000059	1236
1.55	s	Spot	105	1000000057	1237
0.45	s	Spot	105	1000000063	1238
0.5	s	Spot	105	1000000062	1239
1.95	s	Spot	105	1000000052	1240
1.2	s	Spot	106	1000000059	1241
1.6	s	Spot	106	1000000057	1242
0.5	s	Spot	106	1000000063	1243
0.55	s	Spot	106	1000000062	1244
1.25	s	Spot	107	1000000059	1245
1.65	s	Spot	107	1000000057	1246
0.55	s	Spot	107	1000000063	1247
0.6	s	Spot	107	1000000062	1248
1.3	s	Spot	108	1000000059	1249
1.7	s	Spot	108	1000000057	1250
0.6	s	Spot	108	1000000063	1251
0.65	s	Spot	108	1000000062	1252
1.35	s	Spot	109	1000000059	1253
0.65	s	Spot	109	1000000063	1254
0.7	s	Spot	109	1000000062	1255
1.4	s	Spot	110	1000000059	1256
0.7	s	Spot	110	1000000063	1257
0.75	s	Spot	110	1000000062	1258
1.45	s	Spot	111	1000000059	1259
0.75	s	Spot	111	1000000063	1260
1.5	s	Spot	112	1000000059	1261
0.8	s	Spot	112	1000000063	1262
1.55	s	Spot	113	1000000059	1263
0.85	s	Spot	113	1000000063	1264
1.6	s	Spot	114	1000000059	1265
0.9	s	Spot	114	1000000063	1266
0	s	Spot	114	1000000064	1267
1.65	s	Spot	115	1000000059	1268
0.95	s	Spot	115	1000000063	1269
0.05	s	Spot	115	1000000064	1270
0	s	Spot	115	1000000065	1271
1.7	s	Spot	116	1000000059	1272
0.1	s	Spot	116	1000000064	1273
0.05	s	Spot	116	1000000065	1274
1.75	s	Spot	117	1000000059	1275
1.05	s	Spot	117	1000000063	1276
0.15	s	Spot	117	1000000064	1277
0.1	s	Spot	117	1000000065	1278
1.8	s	Spot	118	1000000059	1279
1.1	s	Spot	118	1000000063	1280
0.2	s	Spot	118	1000000064	1281
0.15	s	Spot	118	1000000065	1282
1.85	s	Spot	119	1000000059	1283
1.15	s	Spot	119	1000000063	1284
0.25	s	Spot	119	1000000064	1285
0.2	s	Spot	119	1000000065	1286
1.9	s	Spot	120	1000000059	1287
1.2	s	Spot	120	1000000063	1288
0.3	s	Spot	120	1000000064	1289
0.25	s	Spot	120	1000000065	1290
1.25	s	Spot	121	1000000063	1291
0.35	s	Spot	121	1000000064	1292
0.3	s	Spot	121	1000000065	1293
2	s	Spot	122	1000000059	1294
1.3	s	Spot	122	1000000063	1295
0.4	s	Spot	122	1000000064	1296
0.35	s	Spot	122	1000000065	1297
0	s	Spot	122	1000000066	1298
2.05	s	Spot	123	1000000059	1299
1.35	s	Spot	123	1000000063	1300
0.45	s	Spot	123	1000000064	1301
0.4	s	Spot	123	1000000065	1302
0.05	s	Spot	123	1000000066	1303
1.4	s	Spot	124	1000000063	1304
0.5	s	Spot	124	1000000064	1305
0.45	s	Spot	124	1000000065	1306
0.1	s	Spot	124	1000000066	1307
1.45	s	Spot	125	1000000063	1308
0.55	s	Spot	125	1000000064	1309
0.5	s	Spot	125	1000000065	1310
0.15	s	Spot	125	1000000066	1311
1.5	s	Spot	126	1000000063	1312
0.6	s	Spot	126	1000000064	1313
0.55	s	Spot	126	1000000065	1314
0.2	s	Spot	126	1000000066	1315
1.55	s	Spot	127	1000000063	1316
0.65	s	Spot	127	1000000064	1317
0.6	s	Spot	127	1000000065	1318
0.25	s	Spot	127	1000000066	1319
1.6	s	Spot	128	1000000063	1320
0.7	s	Spot	128	1000000064	1321
0.65	s	Spot	128	1000000065	1322
0.3	s	Spot	128	1000000066	1323
1.65	s	Spot	129	1000000063	1324
0.75	s	Spot	129	1000000064	1325
0.7	s	Spot	129	1000000065	1326
0.35	s	Spot	129	1000000066	1327
1.7	s	Spot	130	1000000063	1328
0	s	Spot	130	1000000067	1329
0.8	s	Spot	130	1000000064	1330
0.75	s	Spot	130	1000000065	1331
0.4	s	Spot	130	1000000066	1332
0	s	Spot	131	1000000068	1333
0.05	s	Spot	131	1000000067	1334
0.85	s	Spot	131	1000000064	1335
0	s	Spot	131	1000000069	1336
0	s	Spot	131	1000000070	1337
0.45	s	Spot	131	1000000066	1338
0.05	s	Spot	132	1000000068	1339
1.8	s	Spot	132	1000000063	1340
0.1	s	Spot	132	1000000067	1341
0.9	s	Spot	132	1000000064	1342
0.05	s	Spot	132	1000000069	1343
0.05	s	Spot	132	1000000070	1344
0.85	s	Spot	132	1000000065	1345
0.5	s	Spot	132	1000000066	1346
0.1	s	Spot	133	1000000068	1347
1.85	s	Spot	133	1000000063	1348
0.15	s	Spot	133	1000000067	1349
0.95	s	Spot	133	1000000064	1350
0.1	s	Spot	133	1000000069	1351
0.1	s	Spot	133	1000000070	1352
0.9	s	Spot	133	1000000065	1353
0.55	s	Spot	133	1000000066	1354
0.15	s	Spot	134	1000000068	1355
1.9	s	Spot	134	1000000063	1356
0.2	s	Spot	134	1000000067	1357
1	s	Spot	134	1000000064	1358
0.15	s	Spot	134	1000000069	1359
0.15	s	Spot	134	1000000070	1360
0.95	s	Spot	134	1000000065	1361
0.2	s	Spot	135	1000000068	1362
1.95	s	Spot	135	1000000063	1363
0.25	s	Spot	135	1000000067	1364
1.05	s	Spot	135	1000000064	1365
0.2	s	Spot	135	1000000069	1366
0.2	s	Spot	135	1000000070	1367
1	s	Spot	135	1000000065	1368
0.25	s	Spot	136	1000000068	1369
2	s	Spot	136	1000000063	1370
0.3	s	Spot	136	1000000067	1371
1.1	s	Spot	136	1000000064	1372
0.25	s	Spot	136	1000000069	1373
0.25	s	Spot	136	1000000070	1374
1.05	s	Spot	136	1000000065	1375
0.3	s	Spot	137	1000000068	1376
2.05	s	Spot	137	1000000063	1377
0.35	s	Spot	137	1000000067	1378
1.15	s	Spot	137	1000000064	1379
0.3	s	Spot	137	1000000069	1380
0.3	s	Spot	137	1000000070	1381
1.1	s	Spot	137	1000000065	1382
0.35	s	Spot	138	1000000068	1383
0.4	s	Spot	138	1000000067	1384
1.2	s	Spot	138	1000000064	1385
0.35	s	Spot	138	1000000069	1386
0.35	s	Spot	138	1000000070	1387
0.4	s	Spot	139	1000000068	1388
2.15	s	Spot	139	1000000063	1389
0	s	Spot	139	1000000071	1390
0.45	s	Spot	139	1000000067	1391
1.25	s	Spot	139	1000000064	1392
0.4	s	Spot	139	1000000069	1393
0.4	s	Spot	139	1000000070	1394
0.45	s	Spot	140	1000000068	1395
0	s	Spot	140	1000000072	1396
2.2	s	Spot	140	1000000063	1397
0.05	s	Spot	140	1000000071	1398
0.5	s	Spot	140	1000000067	1399
0.45	s	Spot	140	1000000069	1400
0.45	s	Spot	140	1000000070	1401
0	s	Spot	141	1000000073	1402
0.5	s	Spot	141	1000000068	1403
0.05	s	Spot	141	1000000072	1404
0.1	s	Spot	141	1000000071	1405
0.55	s	Spot	141	1000000067	1406
0.5	s	Spot	141	1000000069	1407
0.5	s	Spot	141	1000000070	1408
0.05	s	Spot	142	1000000073	1409
0.1	s	Spot	142	1000000072	1410
2.3	s	Spot	142	1000000063	1411
0.15	s	Spot	142	1000000071	1412
0.6	s	Spot	142	1000000067	1413
0.55	s	Spot	142	1000000069	1414
0.55	s	Spot	142	1000000070	1415
0.15	s	Spot	143	1000000072	1416
0.2	s	Spot	143	1000000071	1417
0.65	s	Spot	143	1000000067	1418
0.6	s	Spot	143	1000000069	1419
0.6	s	Spot	143	1000000070	1420
0.15	s	Spot	144	1000000073	1421
0.2	s	Spot	144	1000000072	1422
2.4	s	Spot	144	1000000063	1423
0.25	s	Spot	144	1000000071	1424
0.7	s	Spot	144	1000000067	1425
0.65	s	Spot	144	1000000069	1426
0.65	s	Spot	144	1000000070	1427
0.2	s	Spot	145	1000000073	1428
0.25	s	Spot	145	1000000072	1429
2.45	s	Spot	145	1000000063	1430
0.3	s	Spot	145	1000000071	1431
0.75	s	Spot	145	1000000067	1432
0.7	s	Spot	145	1000000069	1433
0.25	s	Spot	146	1000000073	1434
0.3	s	Spot	146	1000000072	1435
0.35	s	Spot	146	1000000071	1436
2.5	s	Spot	146	1000000063	1437
0.8	s	Spot	146	1000000067	1438
0.75	s	Spot	146	1000000069	1439
0.3	s	Spot	147	1000000073	1440
0.35	s	Spot	147	1000000072	1441
0.4	s	Spot	147	1000000071	1442
0.85	s	Spot	147	1000000067	1443
0.8	s	Spot	147	1000000069	1444
0.35	s	Spot	148	1000000073	1445
0.4	s	Spot	148	1000000072	1446
0.45	s	Spot	148	1000000071	1447
2.6	s	Spot	148	1000000063	1448
0.9	s	Spot	148	1000000067	1449
0.85	s	Spot	148	1000000069	1450
0.4	s	Spot	149	1000000073	1451
0.45	s	Spot	149	1000000072	1452
0.5	s	Spot	149	1000000071	1453
0.95	s	Spot	149	1000000067	1454
0.9	s	Spot	149	1000000069	1455
0.5	s	Spot	150	1000000072	1456
2.7	s	Spot	150	1000000063	1457
0.55	s	Spot	150	1000000071	1458
1	s	Spot	150	1000000067	1459
0.5	s	Spot	151	1000000073	1460
0.55	s	Spot	151	1000000072	1461
0.6	s	Spot	151	1000000071	1462
2.75	s	Spot	151	1000000063	1463
1.05	s	Spot	151	1000000067	1464
1	s	Spot	151	1000000069	1465
0	s	Spot	151	1000000074	1466
0	s	Spot	151	1000000075	1467
0.55	s	Spot	152	1000000073	1468
0.6	s	Spot	152	1000000072	1469
0.65	s	Spot	152	1000000071	1470
1.1	s	Spot	152	1000000067	1471
0	s	Spot	152	1000000076	1472
1.05	s	Spot	152	1000000069	1473
0.05	s	Spot	152	1000000074	1474
0	s	Spot	152	1000000077	1475
0.05	s	Spot	152	1000000075	1476
0.65	s	Spot	153	1000000072	1477
0.7	s	Spot	153	1000000071	1478
1.15	s	Spot	153	1000000067	1479
0.05	s	Spot	153	1000000076	1480
1.1	s	Spot	153	1000000069	1481
0	s	Spot	153	1000000078	1482
0.1	s	Spot	153	1000000074	1483
0.05	s	Spot	153	1000000077	1484
0.1	s	Spot	153	1000000075	1485
0.65	s	Spot	154	1000000073	1486
0.7	s	Spot	154	1000000072	1487
0.75	s	Spot	154	1000000071	1488
1.2	s	Spot	154	1000000067	1489
0.1	s	Spot	154	1000000076	1490
0.15	s	Spot	154	1000000074	1491
0.15	s	Spot	154	1000000075	1492
0.7	s	Spot	155	1000000073	1493
0.75	s	Spot	155	1000000072	1494
0.8	s	Spot	155	1000000071	1495
1.25	s	Spot	155	1000000067	1496
0.15	s	Spot	155	1000000076	1497
0.1	s	Spot	155	1000000078	1498
0.2	s	Spot	155	1000000074	1499
0.15	s	Spot	155	1000000077	1500
0.2	s	Spot	155	1000000075	1501
0.75	s	Spot	156	1000000073	1502
0.8	s	Spot	156	1000000072	1503
1.3	s	Spot	156	1000000067	1504
0.85	s	Spot	156	1000000071	1505
0.2	s	Spot	156	1000000076	1506
0.15	s	Spot	156	1000000078	1507
0.25	s	Spot	156	1000000074	1508
0.25	s	Spot	156	1000000075	1509
0.2	s	Spot	156	1000000077	1510
0.8	s	Spot	157	1000000073	1511
0.85	s	Spot	157	1000000072	1512
1.35	s	Spot	157	1000000067	1513
0.9	s	Spot	157	1000000071	1514
0.25	s	Spot	157	1000000076	1515
0.2	s	Spot	157	1000000078	1516
0.3	s	Spot	157	1000000074	1517
0.3	s	Spot	157	1000000075	1518
0.25	s	Spot	157	1000000077	1519
0.85	s	Spot	158	1000000073	1520
1.4	s	Spot	158	1000000067	1521
0.95	s	Spot	158	1000000071	1522
0.3	s	Spot	158	1000000076	1523
0.25	s	Spot	158	1000000078	1524
0.35	s	Spot	158	1000000074	1525
0.35	s	Spot	158	1000000075	1526
0.3	s	Spot	158	1000000077	1527
0.9	s	Spot	159	1000000073	1528
1	s	Spot	159	1000000071	1529
0.35	s	Spot	159	1000000076	1530
0.3	s	Spot	159	1000000078	1531
0.4	s	Spot	159	1000000074	1532
0.35	s	Spot	159	1000000077	1533
0.95	s	Spot	160	1000000073	1534
1.05	s	Spot	160	1000000071	1535
0.4	s	Spot	160	1000000076	1536
0.35	s	Spot	160	1000000078	1537
0.45	s	Spot	160	1000000074	1538
0.45	s	Spot	160	1000000075	1539
0.4	s	Spot	160	1000000077	1540
1	s	Spot	161	1000000073	1541
1.1	s	Spot	161	1000000071	1542
0.45	s	Spot	161	1000000076	1543
0.4	s	Spot	161	1000000078	1544
0.5	s	Spot	161	1000000074	1545
0.5	s	Spot	161	1000000075	1546
0.45	s	Spot	161	1000000077	1547
1.05	s	Spot	162	1000000073	1548
1.15	s	Spot	162	1000000071	1549
0.5	s	Spot	162	1000000076	1550
0.45	s	Spot	162	1000000078	1551
0.55	s	Spot	162	1000000074	1552
0.55	s	Spot	162	1000000075	1553
0.5	s	Spot	162	1000000077	1554
1.1	s	Spot	163	1000000073	1555
1.2	s	Spot	163	1000000071	1556
0.55	s	Spot	163	1000000076	1557
0.5	s	Spot	163	1000000078	1558
0.6	s	Spot	163	1000000074	1559
0.55	s	Spot	163	1000000077	1560
1.15	s	Spot	164	1000000073	1561
1.25	s	Spot	164	1000000071	1562
0.6	s	Spot	164	1000000076	1563
0.55	s	Spot	164	1000000078	1564
0.65	s	Spot	164	1000000074	1565
0.6	s	Spot	164	1000000077	1566
1.2	s	Spot	165	1000000073	1567
1.3	s	Spot	165	1000000071	1568
0.65	s	Spot	165	1000000076	1569
0.6	s	Spot	165	1000000078	1570
0.7	s	Spot	165	1000000074	1571
1.25	s	Spot	166	1000000073	1572
1.35	s	Spot	166	1000000071	1573
0.7	s	Spot	166	1000000076	1574
0.65	s	Spot	166	1000000078	1575
1.3	s	Spot	167	1000000073	1576
0.7	s	Spot	167	1000000078	1577
0.8	s	Spot	167	1000000074	1578
1.35	s	Spot	168	1000000073	1579
1.45	s	Spot	168	1000000071	1580
0.75	s	Spot	168	1000000078	1581
1.4	s	Spot	169	1000000073	1582
0.8	s	Spot	169	1000000078	1583
1.45	s	Spot	170	1000000073	1584
1.55	s	Spot	170	1000000071	1585
0.85	s	Spot	170	1000000078	1586
1.5	s	Spot	171	1000000073	1587
0.9	s	Spot	171	1000000078	1588
1.55	s	Spot	172	1000000073	1589
1.65	s	Spot	172	1000000071	1590
0.95	s	Spot	172	1000000078	1591
1.6	s	Spot	173	1000000073	1592
1.7	s	Spot	173	1000000071	1593
1.65	s	Spot	174	1000000073	1594
1.75	s	Spot	174	1000000071	1595
1.05	s	Spot	174	1000000078	1596
0	s	Spot	174	1000000079	1597
1.1	s	Spot	175	1000000078	1598
0.05	s	Spot	175	1000000079	1599
1.75	s	Spot	176	1000000073	1600
1.85	s	Spot	176	1000000071	1601
1.15	s	Spot	176	1000000078	1602
0.1	s	Spot	176	1000000079	1603
0	s	Spot	176	1000000080	1604
1.8	s	Spot	177	1000000073	1605
1.9	s	Spot	177	1000000071	1606
1.2	s	Spot	177	1000000078	1607
0.05	s	Spot	177	1000000080	1608
1.85	s	Spot	178	1000000073	1609
0	s	Spot	178	1000000081	1610
1.95	s	Spot	178	1000000071	1611
1.25	s	Spot	178	1000000078	1612
0.2	s	Spot	178	1000000079	1613
0.1	s	Spot	178	1000000080	1614
1.9	s	Spot	179	1000000073	1615
0.05	s	Spot	179	1000000081	1616
2	s	Spot	179	1000000071	1617
1.3	s	Spot	179	1000000078	1618
0.25	s	Spot	179	1000000079	1619
1.95	s	Spot	180	1000000073	1620
0.1	s	Spot	180	1000000081	1621
2.05	s	Spot	180	1000000071	1622
1.35	s	Spot	180	1000000078	1623
0.3	s	Spot	180	1000000079	1624
0.2	s	Spot	180	1000000080	1625
2	s	Spot	181	1000000073	1626
0.15	s	Spot	181	1000000081	1627
2.1	s	Spot	181	1000000071	1628
1.4	s	Spot	181	1000000078	1629
0.35	s	Spot	181	1000000079	1630
0.25	s	Spot	181	1000000080	1631
2.05	s	Spot	182	1000000073	1632
0.2	s	Spot	182	1000000081	1633
2.15	s	Spot	182	1000000071	1634
1.45	s	Spot	182	1000000078	1635
0.4	s	Spot	182	1000000079	1636
0.3	s	Spot	182	1000000080	1637
0	s	Spot	183	1000000082	1638
0.25	s	Spot	183	1000000081	1639
2.2	s	Spot	183	1000000071	1640
0.45	s	Spot	183	1000000079	1641
0.35	s	Spot	183	1000000080	1642
0.05	s	Spot	184	1000000082	1643
0.3	s	Spot	184	1000000081	1644
2.25	s	Spot	184	1000000071	1645
1.55	s	Spot	184	1000000078	1646
0.5	s	Spot	184	1000000079	1647
0.1	s	Spot	185	1000000082	1648
0	s	Spot	185	1000000083	1649
0.35	s	Spot	185	1000000081	1650
2.3	s	Spot	185	1000000071	1651
1.6	s	Spot	185	1000000078	1652
0.45	s	Spot	185	1000000080	1653
0.15	s	Spot	186	1000000082	1654
0.05	s	Spot	186	1000000083	1655
0.4	s	Spot	186	1000000081	1656
2.35	s	Spot	186	1000000071	1657
1.65	s	Spot	186	1000000078	1658
0.5	s	Spot	186	1000000080	1659
0.2	s	Spot	187	1000000082	1660
0.1	s	Spot	187	1000000083	1661
0.45	s	Spot	187	1000000081	1662
2.4	s	Spot	187	1000000071	1663
1.7	s	Spot	187	1000000078	1664
0.55	s	Spot	187	1000000080	1665
0.25	s	Spot	188	1000000082	1666
0.15	s	Spot	188	1000000083	1667
0.5	s	Spot	188	1000000081	1668
1.75	s	Spot	188	1000000078	1669
0.3	s	Spot	189	1000000082	1670
0.2	s	Spot	189	1000000083	1671
0.55	s	Spot	189	1000000081	1672
1.8	s	Spot	189	1000000078	1673
0.65	s	Spot	189	1000000080	1674
0.35	s	Spot	190	1000000082	1675
0.25	s	Spot	190	1000000083	1676
0.6	s	Spot	190	1000000081	1677
1.85	s	Spot	190	1000000078	1678
0.7	s	Spot	190	1000000080	1679
0.4	s	Spot	191	1000000082	1680
0.3	s	Spot	191	1000000083	1681
0.65	s	Spot	191	1000000081	1682
1.9	s	Spot	191	1000000078	1683
0.75	s	Spot	191	1000000080	1684
0.45	s	Spot	192	1000000082	1685
0.7	s	Spot	192	1000000081	1686
1.95	s	Spot	192	1000000078	1687
0.8	s	Spot	192	1000000080	1688
0.5	s	Spot	193	1000000082	1689
0.4	s	Spot	193	1000000083	1690
0.75	s	Spot	193	1000000081	1691
2	s	Spot	193	1000000078	1692
0.55	s	Spot	194	1000000082	1693
0.45	s	Spot	194	1000000083	1694
0.8	s	Spot	194	1000000081	1695
2.05	s	Spot	194	1000000078	1696
0.9	s	Spot	194	1000000080	1697
0.6	s	Spot	195	1000000082	1698
0.5	s	Spot	195	1000000083	1699
0.85	s	Spot	195	1000000081	1700
2.1	s	Spot	195	1000000078	1701
0.65	s	Spot	196	1000000082	1702
0.55	s	Spot	196	1000000083	1703
0.9	s	Spot	196	1000000081	1704
2.15	s	Spot	196	1000000078	1705
1	s	Spot	196	1000000080	1706
0.7	s	Spot	197	1000000082	1707
0.95	s	Spot	197	1000000081	1708
2.2	s	Spot	197	1000000078	1709
0.75	s	Spot	198	1000000082	1710
1	s	Spot	198	1000000081	1711
0	s	Spot	198	1000000084	1712
2.25	s	Spot	198	1000000078	1713
0	s	Spot	198	1000000085	1714
0.8	s	Spot	199	1000000082	1715
1.05	s	Spot	199	1000000081	1716
0.05	s	Spot	199	1000000084	1717
2.3	s	Spot	199	1000000078	1718
0.05	s	Spot	199	1000000085	1719
0.85	s	Spot	200	1000000082	1720
1.1	s	Spot	200	1000000081	1721
0.1	s	Spot	200	1000000084	1722
2.35	s	Spot	200	1000000078	1723
0.1	s	Spot	200	1000000085	1724
0.9	s	Spot	201	1000000082	1725
1.15	s	Spot	201	1000000081	1726
0.15	s	Spot	201	1000000084	1727
0.15	s	Spot	201	1000000085	1728
0.95	s	Spot	202	1000000082	1729
1.2	s	Spot	202	1000000081	1730
0.2	s	Spot	202	1000000084	1731
0.2	s	Spot	202	1000000085	1732
1	s	Spot	203	1000000082	1733
1.25	s	Spot	203	1000000081	1734
0.25	s	Spot	203	1000000084	1735
0.25	s	Spot	203	1000000085	1736
1.05	s	Spot	204	1000000082	1737
1.3	s	Spot	204	1000000081	1738
0.3	s	Spot	204	1000000084	1739
0.3	s	Spot	204	1000000085	1740
1.1	s	Spot	205	1000000082	1741
1.35	s	Spot	205	1000000081	1742
0.35	s	Spot	205	1000000084	1743
0.35	s	Spot	205	1000000085	1744
1.15	s	Spot	206	1000000082	1745
1.4	s	Spot	206	1000000081	1746
0.4	s	Spot	206	1000000084	1747
0.4	s	Spot	206	1000000085	1748
1.2	s	Spot	207	1000000082	1749
1.45	s	Spot	207	1000000081	1750
0.45	s	Spot	207	1000000084	1751
1.25	s	Spot	208	1000000082	1752
0.5	s	Spot	208	1000000084	1753
0.5	s	Spot	208	1000000085	1754
0.55	s	Spot	209	1000000084	1755
1.35	s	Spot	210	1000000082	1756
1.4	s	Spot	211	1000000082	1757
0	s	Spot	211	1000000086	1758
1.45	s	Spot	212	1000000082	1759
0.05	s	Spot	212	1000000086	1760
1.5	s	Spot	213	1000000082	1761
0.1	s	Spot	213	1000000086	1762
1.55	s	Spot	214	1000000082	1763
0	s	Spot	214	1000000087	1764
0.15	s	Spot	214	1000000086	1765
1.6	s	Spot	215	1000000082	1766
0.05	s	Spot	215	1000000087	1767
0.2	s	Spot	215	1000000086	1768
0	s	Spot	216	1000000088	1769
1.65	s	Spot	216	1000000082	1770
0	s	Spot	216	1000000089	1771
0.1	s	Spot	216	1000000087	1772
0.25	s	Spot	216	1000000086	1773
0.05	s	Spot	217	1000000088	1774
1.7	s	Spot	217	1000000082	1775
0.15	s	Spot	217	1000000087	1776
0.3	s	Spot	217	1000000086	1777
0.1	s	Spot	218	1000000088	1778
1.75	s	Spot	218	1000000082	1779
0.1	s	Spot	218	1000000089	1780
0.2	s	Spot	218	1000000087	1781
0.35	s	Spot	218	1000000086	1782
0	s	Spot	219	1000000090	1783
0.15	s	Spot	219	1000000089	1784
0.25	s	Spot	219	1000000087	1785
0.4	s	Spot	219	1000000086	1786
0.2	s	Spot	220	1000000088	1787
0.05	s	Spot	220	1000000090	1788
0	s	Spot	220	1000000091	1789
0.2	s	Spot	220	1000000089	1790
0.3	s	Spot	220	1000000087	1791
0.45	s	Spot	220	1000000086	1792
0.25	s	Spot	221	1000000088	1793
0.1	s	Spot	221	1000000090	1794
0.05	s	Spot	221	1000000091	1795
0.25	s	Spot	221	1000000089	1796
0.35	s	Spot	221	1000000087	1797
0.5	s	Spot	221	1000000086	1798
0	s	Spot	222	1000000092	1799
0.15	s	Spot	222	1000000090	1800
0.1	s	Spot	222	1000000091	1801
0.3	s	Spot	222	1000000089	1802
0.4	s	Spot	222	1000000087	1803
0.55	s	Spot	222	1000000086	1804
0.35	s	Spot	223	1000000088	1805
0.05	s	Spot	223	1000000092	1806
0.2	s	Spot	223	1000000090	1807
0.15	s	Spot	223	1000000091	1808
0.35	s	Spot	223	1000000089	1809
0	s	Spot	223	1000000093	1810
0.45	s	Spot	223	1000000087	1811
0.6	s	Spot	223	1000000086	1812
0.1	s	Spot	224	1000000092	1813
0	s	Spot	224	1000000094	1814
0.2	s	Spot	224	1000000091	1815
0.4	s	Spot	224	1000000089	1816
0.05	s	Spot	224	1000000093	1817
0.5	s	Spot	224	1000000087	1818
0.65	s	Spot	224	1000000086	1819
0.45	s	Spot	225	1000000088	1820
0.15	s	Spot	225	1000000092	1821
0.3	s	Spot	225	1000000090	1822
0.05	s	Spot	225	1000000094	1823
0.25	s	Spot	225	1000000091	1824
0.1	s	Spot	225	1000000093	1825
0.55	s	Spot	225	1000000087	1826
0.7	s	Spot	225	1000000086	1827
0.5	s	Spot	226	1000000088	1828
0.2	s	Spot	226	1000000092	1829
0.35	s	Spot	226	1000000090	1830
0.1	s	Spot	226	1000000094	1831
0.3	s	Spot	226	1000000091	1832
0.5	s	Spot	226	1000000089	1833
0.15	s	Spot	226	1000000093	1834
0.75	s	Spot	226	1000000086	1835
0.25	s	Spot	227	1000000092	1836
0.4	s	Spot	227	1000000090	1837
0.15	s	Spot	227	1000000094	1838
0.35	s	Spot	227	1000000091	1839
0.55	s	Spot	227	1000000089	1840
0.6	s	Spot	228	1000000088	1841
0.3	s	Spot	228	1000000092	1842
0.45	s	Spot	228	1000000090	1843
0.2	s	Spot	228	1000000094	1844
0.4	s	Spot	228	1000000091	1845
0.25	s	Spot	228	1000000093	1846
0.6	s	Spot	228	1000000089	1847
0.35	s	Spot	229	1000000092	1848
0.5	s	Spot	229	1000000090	1849
0.25	s	Spot	229	1000000094	1850
0.45	s	Spot	229	1000000091	1851
0.3	s	Spot	229	1000000093	1852
0.65	s	Spot	229	1000000089	1853
0.4	s	Spot	230	1000000092	1854
0.55	s	Spot	230	1000000090	1855
0.3	s	Spot	230	1000000094	1856
0.5	s	Spot	230	1000000091	1857
0.7	s	Spot	230	1000000089	1858
0	s	Spot	230	1000000095	1859
0.45	s	Spot	231	1000000092	1860
0.35	s	Spot	231	1000000094	1861
0.55	s	Spot	231	1000000091	1862
0.4	s	Spot	231	1000000093	1863
0.75	s	Spot	231	1000000089	1864
0.05	s	Spot	231	1000000095	1865
0.5	s	Spot	232	1000000092	1866
0.4	s	Spot	232	1000000094	1867
0.6	s	Spot	232	1000000091	1868
0.45	s	Spot	232	1000000093	1869
0.8	s	Spot	232	1000000089	1870
0.1	s	Spot	232	1000000095	1871
0.55	s	Spot	233	1000000092	1872
0.45	s	Spot	233	1000000094	1873
0.5	s	Spot	233	1000000093	1874
0.15	s	Spot	233	1000000095	1875
0.6	s	Spot	234	1000000092	1876
0.5	s	Spot	234	1000000094	1877
0.7	s	Spot	234	1000000091	1878
0.55	s	Spot	234	1000000093	1879
0.2	s	Spot	234	1000000095	1880
0.65	s	Spot	235	1000000092	1881
0.75	s	Spot	235	1000000091	1882
0.25	s	Spot	235	1000000095	1883
0.7	s	Spot	236	1000000092	1884
0.6	s	Spot	236	1000000094	1885
0	s	Spot	236	1000000096	1886
0.3	s	Spot	236	1000000095	1887
0.75	s	Spot	237	1000000092	1888
0.05	s	Spot	237	1000000096	1889
0.65	s	Spot	237	1000000094	1890
0.35	s	Spot	237	1000000095	1891
0.8	s	Spot	238	1000000092	1892
0.1	s	Spot	238	1000000096	1893
0.7	s	Spot	238	1000000094	1894
0.4	s	Spot	238	1000000095	1895
0.85	s	Spot	239	1000000092	1896
0.15	s	Spot	239	1000000096	1897
0.75	s	Spot	239	1000000094	1898
0.45	s	Spot	239	1000000095	1899
0.9	s	Spot	240	1000000092	1900
0.2	s	Spot	240	1000000096	1901
0.8	s	Spot	240	1000000094	1902
0.5	s	Spot	240	1000000095	1903
0.95	s	Spot	241	1000000092	1904
0.25	s	Spot	241	1000000096	1905
0.85	s	Spot	241	1000000094	1906
0.55	s	Spot	241	1000000095	1907
1	s	Spot	242	1000000092	1908
0.3	s	Spot	242	1000000096	1909
0.6	s	Spot	242	1000000095	1910
0	s	Spot	242	1000000097	1911
1.05	s	Spot	243	1000000092	1912
0.35	s	Spot	243	1000000096	1913
0.65	s	Spot	243	1000000095	1914
0.05	s	Spot	243	1000000097	1915
0	s	Spot	243	1000000098	1916
1.1	s	Spot	244	1000000092	1917
0.4	s	Spot	244	1000000096	1918
0.7	s	Spot	244	1000000095	1919
0.1	s	Spot	244	1000000097	1920
0.05	s	Spot	244	1000000098	1921
1.15	s	Spot	245	1000000092	1922
0.45	s	Spot	245	1000000096	1923
0.75	s	Spot	245	1000000095	1924
0.15	s	Spot	245	1000000097	1925
0.1	s	Spot	245	1000000098	1926
1.2	s	Spot	246	1000000092	1927
0.5	s	Spot	246	1000000096	1928
0.15	s	Spot	246	1000000098	1929
1.25	s	Spot	247	1000000092	1930
0.55	s	Spot	247	1000000096	1931
0.25	s	Spot	247	1000000097	1932
0.2	s	Spot	247	1000000098	1933
1.3	s	Spot	248	1000000092	1934
0.6	s	Spot	248	1000000096	1935
0.3	s	Spot	248	1000000097	1936
0.25	s	Spot	248	1000000098	1937
1.35	s	Spot	249	1000000092	1938
0.65	s	Spot	249	1000000096	1939
0.35	s	Spot	249	1000000097	1940
0.3	s	Spot	249	1000000098	1941
1.4	s	Spot	250	1000000092	1942
0.7	s	Spot	250	1000000096	1943
0.35	s	Spot	250	1000000098	1944
1.45	s	Spot	251	1000000092	1945
0.75	s	Spot	251	1000000096	1946
0.45	s	Spot	251	1000000097	1947
0.4	s	Spot	251	1000000098	1948
0.8	s	Spot	252	1000000096	1949
0.5	s	Spot	252	1000000097	1950
0.45	s	Spot	252	1000000098	1951
0.55	s	Spot	253	1000000097	1952
0.5	s	Spot	253	1000000098	1953
0.6	s	Spot	254	1000000097	1954
0.55	s	Spot	254	1000000098	1955
0.65	s	Spot	255	1000000097	1956
0.6	s	Spot	255	1000000098	1957
0.7	s	Spot	256	1000000097	1958
0	s	Spot	257	1000000099	1959
0.75	s	Spot	257	1000000097	1960
0.05	s	Spot	258	1000000099	1961
0.8	s	Spot	258	1000000097	1962
0.85	s	Spot	259	1000000097	1963
0.15	s	Spot	260	1000000099	1964
0.9	s	Spot	260	1000000097	1965
0.2	s	Spot	261	1000000099	1966
0.95	s	Spot	261	1000000097	1967
0.25	s	Spot	262	1000000099	1968
1	s	Spot	262	1000000097	1969
0	s	Spot	263	1000000100	1970
1.05	s	Spot	263	1000000097	1971
0.35	s	Spot	264	1000000099	1972
0.05	s	Spot	264	1000000100	1973
1.1	s	Spot	264	1000000097	1974
0.4	s	Spot	265	1000000099	1975
0.1	s	Spot	265	1000000100	1976
0	s	Spot	265	1000000101	1977
1.15	s	Spot	265	1000000097	1978
0.45	s	Spot	266	1000000099	1979
0.15	s	Spot	266	1000000100	1980
0.05	s	Spot	266	1000000101	1981
1.2	s	Spot	266	1000000097	1982
0.5	s	Spot	267	1000000099	1983
0.2	s	Spot	267	1000000100	1984
0.1	s	Spot	267	1000000101	1985
1.25	s	Spot	267	1000000097	1986
0	s	Spot	268	1000000102	1987
0.25	s	Spot	268	1000000100	1988
1.3	s	Spot	268	1000000097	1989
0.05	s	Spot	269	1000000102	1990
0.3	s	Spot	269	1000000100	1991
0.2	s	Spot	269	1000000101	1992
0.1	s	Spot	270	1000000102	1993
0.35	s	Spot	270	1000000100	1994
0.25	s	Spot	270	1000000101	1995
0.15	s	Spot	271	1000000102	1996
[truncated: 1,088 more rows]
