# Supplementary material for: Satb1 integrates DNA binding site geometry and torsional stress to differentially target nucleosome-dense regions
Source: Nat Commun. 2019 Jul 19;10:3221. doi: 10.1038/s41467-019-11118-8 (PMC6642133; doi:10.1038/s41467-019-11118-8)
Supplement: Supplementary file 10 — Source Data [file 41467_2019_11118_MOESM10_ESM.zip › Source data/Single Molecule Tracking/single molecule tracks/del HD analysis/PDZ-CUT1-CUT2-STABLE-AC_292c9_TRIAL 2_Statistics/PDZ-CUT1-CUT2-STABLE-AC_292c9_TRIAL 2_Track_Ar1_Mean.csv]

Track Ar1 Mean
====================
Track Ar1 Mean	Unit	Category	ID
-0.203052		Track	1000000000
-0.0501536		Track	1000000001
-0.333682		Track	1000000002
0.0383386		Track	1000000003
0.0141025		Track	1000000004
-0.0855309		Track	1000000005
-0.22758		Track	1000000006
-0.297616		Track	1000000007
-0.119127		Track	1000000008
-0.027274		Track	1000000009
0.0859686		Track	1000000010
-0.0191719		Track	1000000011
0.188064		Track	1000000012
0.265605		Track	1000000013
-0.278788		Track	1000000014
-0.140791		Track	1000000015
0.059691		Track	1000000016
-0.0373505		Track	1000000017
-0.0599225		Track	1000000018
0.262712		Track	1000000019
0.0534939		Track	1000000020
-0.0960684		Track	1000000021
-0.217623		Track	1000000022
0.154619		Track	1000000023
-0.273078		Track	1000000024
-0.065756		Track	1000000025
-0.0617659		Track	1000000026
-0.0626514		Track	1000000027
0.0929221		Track	1000000028
-0.0459534		Track	1000000029
-0.273254		Track	1000000030
-0.0920061		Track	1000000031
0.113229		Track	1000000032
-0.154931		Track	1000000033
-0.182775		Track	1000000034
-0.203567		Track	1000000035
-0.0199027		Track	1000000036
-0.0280441		Track	1000000037
-0.231133		Track	1000000038
-0.114071		Track	1000000039
0.177248		Track	1000000040
0.0467723		Track	1000000041
-0.172354		Track	1000000042
-0.0646975		Track	1000000043
-0.143495		Track	1000000044
-0.0571684		Track	1000000045
-0.166505		Track	1000000046
0.00149898		Track	1000000047
-0.03808		Track	1000000048
0.053278		Track	1000000049
-0.0185166		Track	1000000050
0.0185759		Track	1000000051
-0.130868		Track	1000000052
-0.169244		Track	1000000053
-0.133385		Track	1000000054
-0.209037		Track	1000000055
-0.0901273		Track	1000000056
-0.0706595		Track	1000000057
-0.222137		Track	1000000058
-0.227901		Track	1000000059
0.0751681		Track	1000000060
-0.211729		Track	1000000061
-0.0224281		Track	1000000062
-0.259902		Track	1000000063
-0.0715895		Track	1000000064
-0.19496		Track	1000000065
-0.302572		Track	1000000066
0.04325		Track	1000000067
-0.0884255		Track	1000000068
0.0481855		Track	1000000069
-0.106795		Track	1000000070
-0.106226		Track	1000000071
-0.113343		Track	1000000072
-0.248222		Track	1000000073
-0.0149763		Track	1000000074
0.162743		Track	1000000075
-0.26154		Track	1000000076
-0.10807		Track	1000000077
0.039399		Track	1000000078
0.0866495		Track	1000000079
0.0721041		Track	1000000080
-0.109954		Track	1000000081
-0.0243187		Track	1000000082
0.143702		Track	1000000083
0.167347		Track	1000000084
-0.0567283		Track	1000000085
0.0351301		Track	1000000086
-0.100315		Track	1000000087
0.183706		Track	1000000088
-0.0952743		Track	1000000089
0.0920417		Track	1000000090
-0.29335		Track	1000000091
-0.112151		Track	1000000092
-0.0401147		Track	1000000093
-0.0198808		Track	1000000094
0.00742099		Track	1000000095
-0.104097		Track	1000000096
-0.143158		Track	1000000097
-0.114967		Track	1000000098
-0.138838		Track	1000000099
-0.359212		Track	1000000100
-0.0946592		Track	1000000101
-0.193		Track	1000000102
-0.134698		Track	1000000103
-0.192653		Track	1000000104
0.097002		Track	1000000105
-0.019056		Track	1000000106
0.206997		Track	1000000107
-0.2539		Track	1000000108
0.161466		Track	1000000109
-0.197102		Track	1000000110
0.0115163		Track	1000000111
-0.235538		Track	1000000112
0.138958		Track	1000000113
-0.0401641		Track	1000000114
0.139894		Track	1000000115
-0.121144		Track	1000000116
0.00417282		Track	1000000117
-0.179224		Track	1000000118
0.100262		Track	1000000119
0.00209542		Track	1000000120
0.0173416		Track	1000000121
0.0509756		Track	1000000122
0.19709		Track	1000000123
0.106729		Track	1000000124
0.0647393		Track	1000000125
-0.145051		Track	1000000126
0.0373074		Track	1000000127
-0.028141		Track	1000000128
0.0247814		Track	1000000129
-0.0286594		Track	1000000130
0.155109		Track	1000000131
0.0710061		Track	1000000132
0.0205197		Track	1000000133
0.101924		Track	1000000134
-0.12774		Track	1000000135
-0.0635229		Track	1000000136
-0.013356		Track	1000000137
0.179053		Track	1000000138
-0.0889542		Track	1000000139
0.179982		Track	1000000140
0.119325		Track	1000000141
-0.113069		Track	1000000142
-0.151752		Track	1000000143
0.135754		Track	1000000144
0.00170358		Track	1000000145
-0.0946112		Track	1000000146
-0.0575007		Track	1000000147
0.0263277		Track	1000000148
-0.334776		Track	1000000149
-0.121732		Track	1000000150
-0.201236		Track	1000000151
0.0491711		Track	1000000152
-0.0340767		Track	1000000153
0.275759		Track	1000000154
-0.00382314		Track	1000000155
-0.252554		Track	1000000156
-0.0966159		Track	1000000157
-0.13842		Track	1000000158
-0.162631		Track	1000000159
0.0847877		Track	1000000160
-0.00158442		Track	1000000161
-0.19806		Track	1000000162
