# Supplementary material for: Satb1 integrates DNA binding site geometry and torsional stress to differentially target nucleosome-dense regions
Source: Nat Commun. 2019 Jul 19;10:3221. doi: 10.1038/s41467-019-11118-8 (PMC6642133; doi:10.1038/s41467-019-11118-8)
Supplement: Supplementary file 10 — Source Data [file 41467_2019_11118_MOESM10_ESM.zip › Source data/Single Molecule Tracking/single molecule tracks/del HD analysis/PDZ-CUT1-CUT2-STABLE-AC_292c9_TRIAL 2_Statistics/PDZ-CUT1-CUT2-STABLE-AC_292c9_TRIAL 2_Track_Displacement_Length.csv]

Track Displacement Length
====================
Track Displacement Length	Unit	Category	ID
0.0502443	um	Track	1000000000
0.20408	um	Track	1000000001
0.181774	um	Track	1000000002
0.850385	um	Track	1000000003
0.311335	um	Track	1000000004
0.378696	um	Track	1000000005
0.287953	um	Track	1000000006
0.0671638	um	Track	1000000007
0.0451685	um	Track	1000000008
0.180854	um	Track	1000000009
0.300995	um	Track	1000000010
0.300207	um	Track	1000000011
0.148249	um	Track	1000000012
0.809309	um	Track	1000000013
0.0845867	um	Track	1000000014
0.0765491	um	Track	1000000015
0.313991	um	Track	1000000016
0.0742468	um	Track	1000000017
0.127019	um	Track	1000000018
0.539377	um	Track	1000000019
0.198138	um	Track	1000000020
0.223644	um	Track	1000000021
0.165712	um	Track	1000000022
0.0198364	um	Track	1000000023
0.155819	um	Track	1000000024
0.0527041	um	Track	1000000025
0.375477	um	Track	1000000026
0.2438	um	Track	1000000027
0.390418	um	Track	1000000028
0.186751	um	Track	1000000029
0.0273404	um	Track	1000000030
0.0722151	um	Track	1000000031
0.21314	um	Track	1000000032
0.0344217	um	Track	1000000033
0.11701	um	Track	1000000034
0.0536059	um	Track	1000000035
0.158942	um	Track	1000000036
0.455019	um	Track	1000000037
0.00418257	um	Track	1000000038
0.121778	um	Track	1000000039
0.353222	um	Track	1000000040
0.344438	um	Track	1000000041
0.197189	um	Track	1000000042
0.236351	um	Track	1000000043
0.506418	um	Track	1000000044
0.0739424	um	Track	1000000045
0.0404304	um	Track	1000000046
0.988428	um	Track	1000000047
0.00813991	um	Track	1000000048
0.202633	um	Track	1000000049
0.0324457	um	Track	1000000050
0.15534	um	Track	1000000051
0.311656	um	Track	1000000052
0.0906086	um	Track	1000000053
0.0504054	um	Track	1000000054
0.124997	um	Track	1000000055
0.0809138	um	Track	1000000056
0.659668	um	Track	1000000057
0.0625312	um	Track	1000000058
0.0699523	um	Track	1000000059
0.170617	um	Track	1000000060
0.0285749	um	Track	1000000061
0.246758	um	Track	1000000062
0.19329	um	Track	1000000063
0.122374	um	Track	1000000064
0.064481	um	Track	1000000065
0.266262	um	Track	1000000066
0.695586	um	Track	1000000067
0.175972	um	Track	1000000068
0.268586	um	Track	1000000069
0.10649	um	Track	1000000070
0.0505199	um	Track	1000000071
0.112572	um	Track	1000000072
0.0906525	um	Track	1000000073
0.287391	um	Track	1000000074
0.471048	um	Track	1000000075
0.14031	um	Track	1000000076
0.373076	um	Track	1000000077
0.0834401	um	Track	1000000078
0.407644	um	Track	1000000079
0.0315236	um	Track	1000000080
0.288399	um	Track	1000000081
0.192045	um	Track	1000000082
0.316128	um	Track	1000000083
0.140681	um	Track	1000000084
0.567417	um	Track	1000000085
0.422139	um	Track	1000000086
0.0846941	um	Track	1000000087
0.0949317	um	Track	1000000088
0.072732	um	Track	1000000089
0.240136	um	Track	1000000090
0.115303	um	Track	1000000091
0.336417	um	Track	1000000092
0.0498999	um	Track	1000000093
0.305544	um	Track	1000000094
0.0340845	um	Track	1000000095
0.149869	um	Track	1000000096
0.05523	um	Track	1000000097
0.0552456	um	Track	1000000098
0.121309	um	Track	1000000099
0.0291822	um	Track	1000000100
0.192778	um	Track	1000000101
0.508299	um	Track	1000000102
0.0936286	um	Track	1000000103
0.138353	um	Track	1000000104
0.149611	um	Track	1000000105
0.111599	um	Track	1000000106
0.273577	um	Track	1000000107
0.0363862	um	Track	1000000108
0.371242	um	Track	1000000109
0.0138739	um	Track	1000000110
0.148873	um	Track	1000000111
0.18187	um	Track	1000000112
0.362703	um	Track	1000000113
0.0829231	um	Track	1000000114
0.358883	um	Track	1000000115
0.0465736	um	Track	1000000116
0.0779212	um	Track	1000000117
0.143357	um	Track	1000000118
0.139944	um	Track	1000000119
0.317034	um	Track	1000000120
0.148492	um	Track	1000000121
0.172367	um	Track	1000000122
0.214439	um	Track	1000000123
0.114634	um	Track	1000000124
0.0289522	um	Track	1000000125
0.0239268	um	Track	1000000126
0.350825	um	Track	1000000127
0.393453	um	Track	1000000128
0.0653698	um	Track	1000000129
0.384863	um	Track	1000000130
0.490208	um	Track	1000000131
0.299217	um	Track	1000000132
0.305364	um	Track	1000000133
0.551413	um	Track	1000000134
0.0934827	um	Track	1000000135
0.0253901	um	Track	1000000136
0.0505841	um	Track	1000000137
0.243824	um	Track	1000000138
0.128741	um	Track	1000000139
0.0212259	um	Track	1000000140
0.267417	um	Track	1000000141
0.111161	um	Track	1000000142
0.0968778	um	Track	1000000143
0.35082	um	Track	1000000144
0.038826	um	Track	1000000145
0.114471	um	Track	1000000146
0.190188	um	Track	1000000147
1.01105	um	Track	1000000148
0.05521	um	Track	1000000149
0.0358997	um	Track	1000000150
0.0401008	um	Track	1000000151
0.0825051	um	Track	1000000152
0.142329	um	Track	1000000153
0.430536	um	Track	1000000154
0.0443295	um	Track	1000000155
0.0248421	um	Track	1000000156
0.0420667	um	Track	1000000157
0.161275	um	Track	1000000158
0.0553411	um	Track	1000000159
0.135378	um	Track	1000000160
0.017622	um	Track	1000000161
0.0455543	um	Track	1000000162
