# Supplementary material for: Satb1 integrates DNA binding site geometry and torsional stress to differentially target nucleosome-dense regions
Source: Nat Commun. 2019 Jul 19;10:3221. doi: 10.1038/s41467-019-11118-8 (PMC6642133; doi:10.1038/s41467-019-11118-8)
Supplement: Supplementary file 10 — Source Data [file 41467_2019_11118_MOESM10_ESM.zip › Source data/Single Molecule Tracking/single molecule tracks/del HD analysis/PDZ-CUT1-CUT2-STABLE-AC_292c9_TRIAL 2_Statistics/PDZ-CUT1-CUT2-STABLE-AC_292c9_TRIAL 2_Track_Duration.csv]

Track Duration
====================
Track Duration	Unit	Category	ID
0.5	s	Track	1000000000
1.55	s	Track	1000000001
0.5	s	Track	1000000002
1.05	s	Track	1000000003
1.05	s	Track	1000000004
0.6	s	Track	1000000005
3.7	s	Track	1000000006
2.4	s	Track	1000000007
1.45	s	Track	1000000008
1.7	s	Track	1000000009
1.05	s	Track	1000000010
0.5	s	Track	1000000011
0.85	s	Track	1000000012
0.5	s	Track	1000000013
0.6	s	Track	1000000014
0.5	s	Track	1000000015
0.55	s	Track	1000000016
2.95	s	Track	1000000017
0.55	s	Track	1000000018
0.65	s	Track	1000000019
2	s	Track	1000000020
0.55	s	Track	1000000021
0.95	s	Track	1000000022
0.55	s	Track	1000000023
0.7	s	Track	1000000024
1.05	s	Track	1000000025
1.2	s	Track	1000000026
0.9	s	Track	1000000027
0.55	s	Track	1000000028
0.55	s	Track	1000000029
1.15	s	Track	1000000030
0.5	s	Track	1000000031
0.8	s	Track	1000000032
1.3	s	Track	1000000033
1.05	s	Track	1000000034
0.8	s	Track	1000000035
1.1	s	Track	1000000036
1.3	s	Track	1000000037
0.75	s	Track	1000000038
0.75	s	Track	1000000039
0.65	s	Track	1000000040
0.5	s	Track	1000000041
1.85	s	Track	1000000042
1	s	Track	1000000043
0.8	s	Track	1000000044
0.6	s	Track	1000000045
1.2	s	Track	1000000046
0.6	s	Track	1000000047
0.95	s	Track	1000000048
0.7	s	Track	1000000049
0.6	s	Track	1000000050
1.7	s	Track	1000000051
1.95	s	Track	1000000052
0.6	s	Track	1000000053
0.7	s	Track	1000000054
0.5	s	Track	1000000055
0.85	s	Track	1000000056
1.7	s	Track	1000000057
0.6	s	Track	1000000058
2.05	s	Track	1000000059
0.55	s	Track	1000000060
0.55	s	Track	1000000061
0.75	s	Track	1000000062
2.75	s	Track	1000000063
1.25	s	Track	1000000064
1.1	s	Track	1000000065
0.55	s	Track	1000000066
1.4	s	Track	1000000067
0.5	s	Track	1000000068
1.1	s	Track	1000000069
0.65	s	Track	1000000070
2.4	s	Track	1000000071
0.85	s	Track	1000000072
2.05	s	Track	1000000073
0.8	s	Track	1000000074
0.55	s	Track	1000000075
0.7	s	Track	1000000076
0.6	s	Track	1000000077
2.35	s	Track	1000000078
0.5	s	Track	1000000079
1	s	Track	1000000080
1.45	s	Track	1000000081
1.75	s	Track	1000000082
0.55	s	Track	1000000083
0.55	s	Track	1000000084
0.5	s	Track	1000000085
0.75	s	Track	1000000086
0.55	s	Track	1000000087
0.6	s	Track	1000000088
0.8	s	Track	1000000089
0.55	s	Track	1000000090
0.75	s	Track	1000000091
1.45	s	Track	1000000092
0.55	s	Track	1000000093
0.85	s	Track	1000000094
0.75	s	Track	1000000095
0.8	s	Track	1000000096
1.3	s	Track	1000000097
0.6	s	Track	1000000098
0.5	s	Track	1000000099
0.7	s	Track	1000000100
0.5	s	Track	1000000101
0.6	s	Track	1000000102
0.55	s	Track	1000000103
1	s	Track	1000000104
0.55	s	Track	1000000105
0.9	s	Track	1000000106
0.9	s	Track	1000000107
0.8	s	Track	1000000108
0.5	s	Track	1000000109
1.1	s	Track	1000000110
0.9	s	Track	1000000111
0.9	s	Track	1000000112
0.75	s	Track	1000000113
0.75	s	Track	1000000114
0.7	s	Track	1000000115
0.5	s	Track	1000000116
1.3	s	Track	1000000117
1	s	Track	1000000118
0.6	s	Track	1000000119
0.65	s	Track	1000000120
0.7	s	Track	1000000121
1.15	s	Track	1000000122
0.55	s	Track	1000000123
0.55	s	Track	1000000124
0.55	s	Track	1000000125
0.65	s	Track	1000000126
2.6	s	Track	1000000127
1.8	s	Track	1000000128
0.65	s	Track	1000000129
0.5	s	Track	1000000130
0.55	s	Track	1000000131
0.65	s	Track	1000000132
0.55	s	Track	1000000133
0.6	s	Track	1000000134
0.7	s	Track	1000000135
1.1	s	Track	1000000136
0.5	s	Track	1000000137
0.5	s	Track	1000000138
0.85	s	Track	1000000139
0.65	s	Track	1000000140
0.55	s	Track	1000000141
0.8	s	Track	1000000142
3.3	s	Track	1000000143
0.8	s	Track	1000000144
0.75	s	Track	1000000145
0.8	s	Track	1000000146
1.6	s	Track	1000000147
0.6	s	Track	1000000148
0.5	s	Track	1000000149
0.8	s	Track	1000000150
1.05	s	Track	1000000151
0.6	s	Track	1000000152
1.75	s	Track	1000000153
1.35	s	Track	1000000154
1.2	s	Track	1000000155
1.1	s	Track	1000000156
1.75	s	Track	1000000157
0.55	s	Track	1000000158
0.65	s	Track	1000000159
0.75	s	Track	1000000160
0.55	s	Track	1000000161
1.5	s	Track	1000000162
